# Supplementary material for: Conjunction of factors triggering waves of seasonal influenza
Source: eLife. 2018 Feb 27;7:e30756. doi: 10.7554/eLife.30756 (PMC5864297; doi:10.7554/eLife.30756)
Supplement: Source data 1. — Each streamline is a a series of physical coordinates (latitude and longitude in degrees), with a linebreak after each streamline. [file elife-30756-data1.zip]

Archive with 5 entries (4 files):
- streamline_data/
- streamline_data/README
- streamline_data/flow_streamlines.dat
- streamline_data/flow_streamlines_smooth.dat
- streamline_data/log_causal_inference.log
