# Supplementary material for: Conjunction of factors triggering waves of seasonal influenza
Source: eLife. 2018 Feb 27;7:e30756. doi: 10.7554/eLife.30756 (PMC5864297; doi:10.7554/eLife.30756)
Supplement: Source data 1. — Each streamline is a a series of physical coordinates (latitude and longitude in degrees), with a linebreak after each streamline. [file elife-30756-data1.zip › streamline_data/README]

file list:

log_causal_inference.log
flow_streamlines.dat
flow_streamlines_smooth.dat


log_causal_inference.log:

src_fips target_fips causality_coeff delay_weeks epsilon_used error
01001 01021 0.1761 7  0.051 0.015
01001 01047 0.1105 6  0.047 0.005
01001 01051 0.1391 1  0.037 0.050
01001 01085 0.0695 5  0.051 0.040
01001 01101 0.0953 0  0.034 0.020
01003 01097 0.1135 4  0.040 0.020
01003 01099 0.1461 3  0.062 0.005
01003 01129 0.0956 3  0.053 0.045
01003 12033 0.0614 1  0.038 0.025
01005 01011 0.1493 3  0.050 0.010
...........................

---------------------------------------------------

flow_streamlines.dat

format: (lat lon pairs in each row,
blank line separates streamlines)

42.44 -124.162
42.3998 -123.826
42.3706 -123.471
42.3704 -123.192
42.3587 -122.917
42.3459 -122.641
42.312 -122.473
.........
41.3108 -121.941
41.3212 -121.91
41.3085 -121.895
41.3149 -121.87
41.3332 -121.877
41.3245 -121.909


43.1885 -124.058
43.1862 -123.773
43.1836 -123.459
43.2033 -123.208
43.2116 -122.957
................


----------------------------------
