# Supplementary material for: Conjunction of factors triggering waves of seasonal influenza
Source: eLife. 2018 Feb 27;7:e30756. doi: 10.7554/eLife.30756 (PMC5864297; doi:10.7554/eLife.30756)
Supplement: Source data 1. — Each streamline is a a series of physical coordinates (latitude and longitude in degrees), with a linebreak after each streamline. [file elife-30756-data1.zip › streamline_data/flow_streamlines.dat]

42.44 -124.162
42.3998 -123.826
42.3706 -123.471
42.3704 -123.192
42.3587 -122.917
42.3459 -122.641
42.312 -122.473
42.2757 -122.319
42.2099 -122.153
42.1103 -121.991
42.0245 -121.858
41.9378 -121.754
41.8858 -121.736
41.8649 -121.773
41.8472 -121.815
41.8298 -121.858
41.8124 -121.9
41.7917 -121.887
41.7628 -121.876
41.7443 -121.913
41.7235 -121.899
41.7024 -121.879
41.6847 -121.916
41.664 -121.901
41.6429 -121.882
41.6176 -121.933
41.5897 -121.936
41.5529 -121.962
41.5151 -121.99
41.4773 -122.018
41.4395 -122.047
41.4016 -122.075
41.3757 -122.041
41.3593 -122.026
41.3439 -122.012
41.3286 -121.999
41.3134 -121.986
41.3235 -121.956
41.3108 -121.941
41.3212 -121.91
41.3085 -121.895
41.3149 -121.87
41.3332 -121.877
41.3245 -121.909


43.1885 -124.058
43.1862 -123.773
43.1836 -123.459
43.2033 -123.208
43.2116 -122.957
43.1839 -122.761
43.1799 -122.545
43.1603 -122.412
43.137 -122.295
43.0843 -122.163
43.0287 -122.029
42.9505 -121.925
42.8997 -121.892
42.8314 -121.871
42.7538 -121.871
42.6753 -121.873
42.5749 -121.786
42.488 -121.657
42.3764 -121.564
42.2467 -121.51
42.1152 -121.461
41.9947 -121.424
41.8811 -121.372
41.8288 -121.45
41.7825 -121.542
41.7369 -121.635
41.6906 -121.698
41.6704 -121.743
41.6527 -121.786
41.6353 -121.828
41.6103 -121.886
41.5747 -121.899
41.5371 -121.926
41.4993 -121.954
41.4615 -121.983
41.4236 -122.011
41.4061 -122.002
41.3906 -121.989
41.3753 -121.976
41.36 -121.963
41.3447 -121.95
41.3294 -121.937
41.3142 -121.924
41.3243 -121.894
41.3059 -121.886
41.3117 -121.862
41.33 -121.868


41.7714 -123.897
41.7775 -123.603
41.8095 -123.356
41.8442 -123.114
41.879 -122.873
41.9139 -122.632
41.9417 -122.565
41.94 -122.482
41.9353 -122.397
41.9303 -122.311
41.9293 -122.241
41.9287 -122.173
41.9281 -122.105
41.8987 -122.049
41.8768 -122.025
41.8557 -122.005
41.8346 -121.984
41.8135 -121.964
41.7925 -121.944
41.7714 -121.924
41.7503 -121.903
41.7292 -121.883
41.7003 -121.872


40.6775 -123.882
40.7439 -123.658
40.823 -123.409
40.9065 -123.24
40.9909 -123.077
41.0753 -122.916
41.1514 -122.738
41.2605 -122.598
41.3423 -122.535
41.367 -122.462
41.3864 -122.422
41.4052 -122.385
41.424 -122.349
41.4263 -122.299
41.4271 -122.247
41.4276 -122.195
41.4282 -122.143
41.406 -122.101
41.3817 -122.06
41.357 -122.019


47.1435 -123.764
47.0973 -123.611
47.0268 -123.427
46.9539 -123.241
46.8807 -123.054
46.8171 -122.879
46.7544 -122.706
46.7023 -122.526
46.6496 -122.331
46.5968 -122.133
46.5417 -121.95
46.5019 -121.807
46.4637 -121.669
46.4431 -121.549
46.4342 -121.434
46.4191 -121.376
46.3986 -121.322
46.3774 -121.268
46.3555 -121.209
46.3336 -121.149
46.3149 -121.078
46.2996 -121.012
46.2847 -120.946
46.2993 -120.862
46.3061 -120.781
46.3025 -120.692
46.3185 -120.608
46.334 -120.522
46.3532 -120.5
46.3727 -120.485
46.3888 -120.461
46.4047 -120.437
46.4244 -120.437
46.4446 -120.44
46.4649 -120.444
46.4835 -120.455
46.5019 -120.468
46.5164 -120.456
46.5344 -120.467
46.5153 -120.478
46.5261 -120.467


45.4735 -123.7
45.4256 -123.542
45.3834 -123.379
45.3418 -123.216
45.2965 -123.023
45.2283 -122.865
45.1431 -122.689
45.0645 -122.511
44.9961 -122.326
44.9212 -122.142
44.8323 -121.947
44.7662 -121.812
44.6927 -121.676
44.6371 -121.541
44.6091 -121.448
44.5791 -121.372
44.5399 -121.308
44.4929 -121.212
44.4451 -121.113
44.3859 -121.045
44.3288 -120.994
44.3117 -120.921
44.334 -120.929
44.3601 -120.945
44.3867 -120.963
44.4133 -120.98
44.4408 -120.996
44.4314 -120.924
44.4553 -120.932
44.4825 -120.947
44.5341 -120.954
44.5881 -120.959
44.6439 -120.987
44.6673 -120.938
44.7201 -120.96
44.7639 -120.962
44.8069 -120.962
44.8665 -120.976
44.9277 -120.992
44.9652 -120.931
45.0337 -120.945
45.1053 -120.967
45.1398 -120.896
45.1557 -120.821
45.1735 -120.772
45.1803 -120.716
45.1944 -120.66
45.2261 -120.611
45.2596 -120.562
45.2827 -120.542
45.3126 -120.576
45.3353 -120.565
45.3573 -120.549
45.3872 -120.583
45.4098 -120.572
45.4318 -120.556
45.4524 -120.554
45.4821 -120.589
45.4928 -120.562
45.5015 -120.529
45.5177 -120.543
45.5346 -120.562
45.544 -120.533
45.5602 -120.548
45.5772 -120.567
45.5865 -120.538
45.6028 -120.553
45.6197 -120.572
45.6291 -120.543
45.6453 -120.557
45.6528 -120.541
45.6689 -120.557
45.6763 -120.54
45.6924 -120.556
45.7093 -120.575
45.7187 -120.546
45.7349 -120.561
45.7424 -120.544
45.7539 -120.571
45.7585 -120.556
45.7697 -120.583
45.7743 -120.568
45.7782 -120.548
45.7893 -120.575
45.7939 -120.56
45.7958 -120.553


42.351 -123.576
42.3537 -123.333
42.3568 -123.066
42.3454 -122.792
42.3327 -122.517
42.2985 -122.352
42.2448 -122.188
42.1772 -122.021
42.0828 -121.882
41.9952 -121.778
41.9083 -121.677
41.8579 -121.72
41.8372 -121.763
41.8195 -121.806
41.8021 -121.849
41.7848 -121.891


47.7418 -123.513
47.7001 -123.303
47.6542 -123.073
47.6079 -122.84
47.5615 -122.607
47.5234 -122.358
47.4793 -122.131
47.4346 -121.907
47.3693 -121.686
47.3294 -121.58
47.3046 -121.5
47.2861 -121.452
47.263 -121.42
47.233 -121.404
47.2022 -121.39
47.1724 -121.382
47.1271 -121.382
47.0823 -121.375
47.0376 -121.368
46.9928 -121.36
46.948 -121.353
46.9033 -121.345
46.8585 -121.337
46.8285 -121.32
46.7999 -121.302
46.7705 -121.28
46.741 -121.256
46.7116 -121.233
46.6821 -121.209
46.6685 -121.223
46.6564 -121.24
46.6445 -121.258
46.6326 -121.276
46.6126 -121.231
46.5884 -121.191
46.5637 -121.151
46.5422 -121.099
46.5211 -121.047
46.5028 -121.003
46.5145 -120.94
46.5292 -120.876
46.5146 -120.83
46.5159 -120.771
46.5091 -120.704
46.5089 -120.636
46.5227 -120.573
46.5017 -120.538
46.5156 -120.531
46.533 -120.526
46.5186 -120.543
46.5332 -120.541
46.5186 -120.558
46.5271 -120.512
46.5119 -120.525
46.5263 -120.522
46.5117 -120.54
46.5262 -120.537
46.5116 -120.555
46.5283 -120.541
46.5139 -120.558
46.5225 -120.511
46.5073 -120.525
46.5217 -120.522
46.5071 -120.539
46.5216 -120.537


46.2714 -123.457
46.2389 -123.254
46.2031 -123.031
46.1473 -122.839
46.0894 -122.651
46.037 -122.461
45.9871 -122.285
45.9304 -122.11
45.8588 -121.917
45.8027 -121.772
45.7481 -121.632
45.7063 -121.526
45.6822 -121.447
45.6502 -121.394
45.6093 -121.355
45.5676 -121.317
45.5216 -121.279
45.4736 -121.236
45.4254 -121.191
45.3854 -121.16
45.3492 -121.118
45.3134 -121.076
45.2797 -121.042
45.2463 -121.01
45.2129 -120.978
45.222 -120.906
45.2354 -120.831
45.2442 -120.798
45.2415 -120.762
45.2376 -120.726
45.2421 -120.689
45.2632 -120.659
45.286 -120.63
45.3089 -120.6
45.3319 -120.571


44.492 -123.44
44.4257 -123.254
44.379 -123.047
44.3082 -122.879
44.2356 -122.709
44.1504 -122.553
44.0775 -122.398
44.0058 -122.242
43.9175 -122.078
43.7978 -121.916
43.7029 -121.842
43.602 -121.764
43.5006 -121.686
43.4257 -121.66
43.3535 -121.64
43.28 -121.63
43.2063 -121.622
43.1288 -121.607
43.0702 -121.59
43.0134 -121.572
42.9568 -121.574
42.9003 -121.577
42.8437 -121.562
42.7658 -121.586
42.6873 -121.591
42.5868 -121.504
42.4797 -121.411
42.3504 -121.357
42.219 -121.307
42.0873 -121.258
41.9726 -121.204
41.886 -121.208
41.8364 -121.292
41.7904 -121.385
41.7449 -121.478
41.6993 -121.571
41.6538 -121.664
41.6075 -121.726
41.5796 -121.786
41.5434 -121.868
41.5064 -121.953


44.9 -123.415
44.8212 -123.222
44.7289 -123.004
44.6158 -122.825
44.5194 -122.686
44.4448 -122.501
44.3457 -122.312
44.254 -122.117
44.1334 -121.951
44.044 -121.85
43.9577 -121.757
43.8705 -121.655
43.8003 -121.591
43.7478 -121.545
43.6905 -121.504
43.6326 -121.462
43.5746 -121.421
43.5111 -121.452
43.4572 -121.466
43.4043 -121.478
43.3336 -121.477
43.2593 -121.486
43.1846 -121.497
43.1305 -121.486
43.0741 -121.489
43.0176 -121.493
42.961 -121.497
42.9045 -121.501
42.8479 -121.505
42.77 -121.531
42.6899 -121.56
42.586 -121.493
42.4786 -121.402
42.3493 -121.348


39.4327 -123.413
39.4866 -123.264
39.5378 -123.114
39.5888 -122.964
39.6397 -122.814
39.7079 -122.714
39.7955 -122.608
39.884 -122.544
39.9644 -122.489
40.0246 -122.477
40.0828 -122.47
40.1413 -122.464
40.1997 -122.459
40.2582 -122.454
40.3252 -122.445
40.3946 -122.437
40.4599 -122.417
40.5408 -122.389
40.6153 -122.355
40.6892 -122.32
40.7728 -122.311
40.8553 -122.299
40.9335 -122.264
41.0112 -122.226
41.089 -122.189
41.1488 -122.155
41.1879 -122.131
41.229 -122.125
41.2596 -122.096
41.2864 -122.071
41.2915 -122.016
41.3037 -121.981
41.3166 -121.948
41.3296 -121.915
41.3171 -121.9
41.3276 -121.869
41.318 -121.898


45.2292 -123.312
45.1772 -123.119
45.0897 -122.926
44.9951 -122.757
44.8971 -122.581
44.813 -122.387
44.7303 -122.192
44.6318 -121.99
44.569 -121.875
44.5097 -121.769
44.4455 -121.64
44.3752 -121.514
44.3206 -121.408
44.2511 -121.327
44.18 -121.247
44.1007 -121.181
44.0342 -121.122
43.9861 -121.093
43.9475 -121.051
43.9045 -121.03
43.8609 -121.011
43.8224 -121.023
43.7844 -121.038
43.7464 -121.053
43.6998 -121.057
43.6524 -121.06
43.6048 -121.062
43.5573 -121.064
43.5071 -121.131
43.4569 -121.207
43.3859 -121.243
43.2903 -121.26
43.1886 -121.29
43.1128 -121.308
43.0333 -121.343
42.9534 -121.38
42.8735 -121.418
42.7841 -121.482
42.7029 -121.515
42.5989 -121.448
42.4915 -121.357
42.3741 -121.285
42.2438 -121.233
42.1122 -121.183
41.9917 -121.147
41.9031 -121.144
41.886 -121.293
41.8433 -121.391
41.798 -121.485
41.7525 -121.578
41.7062 -121.641
41.6599 -121.701
41.6396 -121.745
41.6144 -121.803
41.5886 -121.862
41.5526 -121.944
41.515 -121.978
41.4771 -122.007
41.4393 -122.035
41.4015 -122.064
41.3755 -122.029
41.3592 -122.014
41.3438 -122.001
41.3285 -121.988
41.3132 -121.975
41.3234 -121.944
41.3106 -121.93
41.321 -121.899


47.3667 -123.162
47.2934 -122.983
47.2128 -122.785
47.1327 -122.585
47.0554 -122.391
46.9784 -122.197
46.9014 -122.003
46.8244 -121.809
46.7692 -121.612
46.7389 -121.516
46.7216 -121.441
46.6996 -121.417
46.6917 -121.434
46.6853 -121.455
46.6852 -121.465
46.6916 -121.445
46.6865 -121.462


40.6521 -123.102
40.7172 -122.929
40.7997 -122.766
40.9148 -122.642
41.0217 -122.582
41.1278 -122.528
41.2111 -122.476
41.2832 -122.446
41.3531 -122.425
41.377 -122.39
41.3963 -122.354
41.3987 -122.303
41.3994 -122.252
41.4 -122.2
41.4005 -122.148
41.3784 -122.106
41.354 -122.065
41.3294 -122.024
41.3132 -122.008
41.3232 -121.977
41.3105 -121.962
41.3209 -121.931
41.3082 -121.916
41.3186 -121.885
41.3274 -121.859
41.3177 -121.888


45.5524 -123.095
45.4787 -122.963
45.3976 -122.819
45.3238 -122.683
45.2657 -122.519
45.1962 -122.333
45.1188 -122.144
45.0434 -121.956
44.9911 -121.832
44.9411 -121.714
44.8913 -121.597
44.849 -121.472
44.8235 -121.344
44.7816 -121.256
44.7245 -121.152
44.6818 -121.072
44.6424 -121.002
44.6564 -120.944
44.7081 -120.965
44.7519 -120.967
44.7949 -120.966
44.8378 -120.966
44.8973 -120.98
44.9585 -120.996
44.996 -120.935
45.0645 -120.949
45.0987 -120.878
45.1295 -120.798
45.1529 -120.735
45.1687 -120.678
45.2006 -120.629
45.2341 -120.58
45.2571 -120.56


45.9333 -123.081
45.8629 -122.928
45.7855 -122.759
45.7056 -122.575
45.6422 -122.417
45.5805 -122.26
45.5075 -122.098
45.4334 -121.936
45.3829 -121.823
45.3348 -121.715
45.2879 -121.617
45.26 -121.523
45.2318 -121.422
45.1907 -121.359
45.1476 -121.282
45.1028 -121.196
45.0692 -121.104
45.053 -121.035
45.0451 -120.989
45.0757 -120.922
45.1061 -120.842
45.1405 -120.789
45.1489 -120.733


38.5222 -122.884
38.5612 -122.767
38.6304 -122.664
38.7013 -122.549
38.7585 -122.417
38.8017 -122.318
38.8435 -122.222
38.8852 -122.126
38.9268 -122.031
38.9684 -121.935
39.0019 -121.835
39.031 -121.761
39.0552 -121.676
39.0649 -121.592
39.0804 -121.517
39.0964 -121.442
39.1391 -121.374
39.177 -121.321
39.2144 -121.27
39.2526 -121.227
39.2831 -121.194
39.3129 -121.162
39.3356 -121.13
39.3575 -121.098
39.3781 -121.073
39.3985 -121.049
39.419 -121.024
39.4394 -121
39.4621 -120.987
39.485 -120.975
39.508 -120.963
39.531 -120.951
39.5539 -120.939
39.5769 -120.927
39.5959 -120.907
39.6237 -120.876
39.64 -120.892
39.6642 -120.921
39.6874 -120.939
39.7106 -120.956
39.7337 -120.973
39.7568 -120.989
39.7829 -121.006
39.8094 -121.022
39.8358 -121.038
39.8623 -121.054
39.8888 -121.071
39.9152 -121.087
39.9417 -121.103
39.9674 -121.12
39.9931 -121.137
40.0188 -121.154
40.0444 -121.17
40.0788 -121.196
40.1229 -121.226
40.168 -121.257
40.2132 -121.288
40.2659 -121.316
40.3203 -121.347
40.3749 -121.378
40.4294 -121.409
40.4824 -121.441
40.5522 -121.446
40.6114 -121.45
40.6907 -121.466
40.7816 -121.509
40.8718 -121.55
40.9143 -121.561
40.952 -121.57
40.9956 -121.588
41.0359 -121.592
41.0758 -121.595
41.1077 -121.592
41.123 -121.604
41.1365 -121.617
41.1499 -121.63
41.1632 -121.643
41.1848 -121.673
41.2108 -121.724
41.2595 -121.767
41.3082 -121.821
41.3307 -121.835
41.3224 -121.868
41.3109 -121.903


43.9348 -122.849
43.8708 -122.718
43.7943 -122.588
43.7183 -122.454
43.6417 -122.304
43.5467 -122.141
43.4304 -122.026
43.3366 -121.936
43.2684 -121.914
43.2027 -121.898
43.1341 -121.876
43.0763 -121.858
43.0197 -121.84
42.9631 -121.822
42.9066 -121.804
42.85 -121.787
42.7737 -121.787
42.6953 -121.789
42.5948 -121.702
42.508 -121.573
42.4023 -121.475
42.2732 -121.421
42.1417 -121.371
42.01 -121.321
41.8953 -121.267
41.8429 -121.346
41.7966 -121.437
41.751 -121.53
41.7055 -121.623
41.6592 -121.686
41.6128 -121.746
41.585 -121.805
41.5488 -121.888
41.5038 -121.931
41.4652 -121.961
41.4273 -121.99
41.4097 -121.981
41.3942 -121.968
41.3789 -121.955
41.3636 -121.942
41.3484 -121.929
41.3331 -121.916


46.9259 -122.811
46.8427 -122.66
46.7891 -122.48
46.7362 -122.285
46.6834 -122.087
46.6305 -121.89
46.5937 -121.734
46.5547 -121.614
46.5301 -121.513
46.5214 -121.449
46.5041 -121.412
46.481 -121.378
46.4595 -121.335
46.4381 -121.291
46.4162 -121.232
46.3943 -121.173
46.3723 -121.113
46.3536 -121.041
46.3383 -120.975
46.3529 -120.891
46.3706 -120.806
46.368 -120.717
46.3708 -120.629
46.3874 -120.544
46.4067 -120.522
46.4262 -120.507
46.4457 -120.492
46.4619 -120.469
46.4762 -120.454
46.4942 -120.464
46.5086 -120.453
46.5266 -120.463
46.5076 -120.474
46.5183 -120.463


39.0821 -122.736
39.1513 -122.632
39.2324 -122.505
39.2949 -122.41
39.3546 -122.339
39.414 -122.271
39.4733 -122.203
39.5365 -122.146
39.6 -122.091
39.6483 -122.069
39.7002 -122.057
39.7524 -122.046
39.8091 -122.034
39.8672 -122.018
39.9256 -122.001
39.9806 -121.993
40.0383 -121.986
40.0962 -121.98
40.1546 -121.974
40.2131 -121.969
40.2801 -121.96
40.3495 -121.952
40.4192 -121.944
40.4825 -121.926
40.5528 -121.903
40.6105 -121.878
40.6753 -121.885
40.7422 -121.896
40.8065 -121.901
40.8671 -121.876
40.9363 -121.88
41.0063 -121.887
41.0662 -121.868
41.128 -121.867
41.1753 -121.884
41.2105 -121.872
41.2601 -121.908
41.2997 -121.916
41.3154 -121.888
41.3247 -121.861


42.4132 -122.714
42.4016 -122.466
42.3675 -122.305
42.3019 -122.138
42.2023 -121.975
42.1047 -121.837
42.0168 -121.732
41.9299 -121.632
41.8795 -121.675
41.8327 -121.733
41.8124 -121.777
41.7947 -121.82
41.7773 -121.863
41.7599 -121.906
41.7392 -121.892
41.7103 -121.881


38.0688 -122.7
38.1536 -122.602
38.2467 -122.475
38.3054 -122.401
38.3607 -122.333
38.4156 -122.265
38.4705 -122.197
38.5254 -122.129
38.5803 -122.061
38.6352 -121.993
38.6833 -121.927
38.7147 -121.832
38.7406 -121.762
38.7615 -121.681
38.775 -121.603
38.7808 -121.517
38.7859 -121.43
38.8171 -121.349
38.8434 -121.283
38.8691 -121.218
38.8949 -121.154
38.9143 -121.09
38.9319 -121.032
38.9493 -120.974
38.9667 -120.916
38.984 -120.858
38.9951 -120.813
39.0055 -120.769
39.0158 -120.726
39.024 -120.684
39.031 -120.642
39.0379 -120.6
39.0448 -120.558
39.0516 -120.516
39.0585 -120.474
39.076 -120.446
39.0965 -120.415
39.1103 -120.382
39.1297 -120.351
39.152 -120.33
39.1679 -120.309
39.1809 -120.287
39.1935 -120.265
39.2061 -120.242
39.2187 -120.22
39.2346 -120.224
39.239 -120.234
39.2423 -120.244
39.2444 -120.246


46.1697 -122.697
46.1268 -122.523
46.0739 -122.321
46.0133 -122.117
45.9556 -121.939
45.9092 -121.796
45.8537 -121.644
45.8118 -121.537
45.7816 -121.445
45.7469 -121.402
45.7039 -121.374
45.662 -121.337
45.6202 -121.3
45.577 -121.256
45.5293 -121.212
45.4811 -121.168
45.4329 -121.123
45.3959 -121.08
45.3621 -121.047
45.3287 -121.014
45.2953 -120.982
45.2959 -120.929
45.2998 -120.873
45.3041 -120.817
45.3121 -120.786
45.3093 -120.751
45.3054 -120.714
45.3099 -120.678
45.331 -120.647
45.3537 -120.618
45.3767 -120.588
45.3987 -120.571
45.4206 -120.554
45.4504 -120.588
45.4731 -120.577
45.4831 -120.545
45.4994 -120.56


47.5846 -122.623
47.5549 -122.412
47.5185 -122.164
47.4745 -121.938
47.4299 -121.714
47.3737 -121.596
47.3473 -121.515
47.3238 -121.437
47.2937 -121.417
47.2629 -121.403
47.2321 -121.389
47.2012 -121.375
47.1714 -121.367
47.1282 -121.359
47.0836 -121.351
47.0388 -121.344
46.9941 -121.336
46.9493 -121.328
46.9045 -121.321
46.8598 -121.313
46.8297 -121.296
46.8002 -121.273
46.7707 -121.25
46.7413 -121.226
46.7118 -121.203
46.6823 -121.179
46.6687 -121.193
46.6566 -121.21
46.6447 -121.228
46.6328 -121.246
46.6128 -121.202
46.5886 -121.161
46.5671 -121.11
46.5459 -121.058
46.5277 -121.013
46.5098 -120.969
46.5215 -120.907
46.5065 -120.861
46.5078 -120.803
46.501 -120.735
46.5008 -120.667
46.5146 -120.604
46.5272 -120.54
46.5124 -120.551


44.8892 -122.6
44.8149 -122.424
44.7332 -122.23
44.6348 -122.029
44.5533 -121.87
44.4869 -121.736
44.4221 -121.604
44.3516 -121.477
44.3006 -121.355
44.2315 -121.272
44.1523 -121.205
44.0858 -121.146
44.0378 -121.117


44.4831 -122.561
44.4182 -122.39
44.3418 -122.2
44.2524 -122.005
44.1345 -121.852
44.0454 -121.753
43.9591 -121.66
43.8917 -121.561
43.8364 -121.503
43.7857 -121.47
43.7355 -121.441
43.6783 -121.401
43.6051 -121.377
43.5303 -121.354
43.4605 -121.386
43.3912 -121.422
43.3132 -121.445
43.2381 -121.457
43.1634 -121.467
43.105 -121.472
43.0482 -121.476
42.9917 -121.48
42.9351 -121.484
42.8785 -121.488
42.8006 -121.515
42.7206 -121.543
42.6544 -121.557
42.5334 -121.51
42.4243 -121.421
42.2948 -121.367
42.1633 -121.317
42.0316 -121.268
41.9169 -121.214
41.8645 -121.293
41.8182 -121.384
41.7726 -121.477
41.7271 -121.57
41.6815 -121.663
41.6353 -121.726
41.6074 -121.786
41.5814 -121.845
41.5454 -121.927
41.5077 -121.961
41.4699 -121.99
41.4321 -122.018
41.4145 -122.009
41.399 -121.997
41.3837 -121.984
41.3684 -121.971


48.1286 -122.55
48.0881 -122.307
48.0436 -122.039
47.9986 -121.769
47.9536 -121.498
47.9231 -121.447
47.8834 -121.433
47.8428 -121.423
47.7981 -121.389
47.7531 -121.354
47.7141 -121.328
47.6758 -121.303
47.6375 -121.278
47.5993 -121.253
47.561 -121.228
47.5227 -121.203
47.478 -121.186
47.4327 -121.169
47.3873 -121.152
47.3586 -121.135
47.3313 -121.11
47.3042 -121.084
47.2832 -121.051
47.2595 -121.035
47.2355 -121.021
47.2114 -121.007
47.1874 -120.993
47.145 -120.989
47.1029 -120.977
47.061 -120.964
47.019 -120.951
46.977 -120.937
46.935 -120.924
46.893 -120.911
46.851 -120.898
46.8261 -120.874
46.8029 -120.849
46.7696 -120.826
46.7353 -120.804
46.6891 -120.775
46.6599 -120.786
46.6325 -120.802
46.5955 -120.749
46.5545 -120.7
46.5218 -120.652
46.5026 -120.609
46.5119 -120.548


45.7714 -122.495
45.7132 -122.333
45.6454 -122.174
45.5767 -122.015
45.503 -121.853
45.4455 -121.731
45.3952 -121.644
45.3637 -121.565
45.349 -121.486
45.3383 -121.39
45.3063 -121.347
45.2721 -121.311
45.2223 -121.245
45.1768 -121.16
45.1467 -121.097
45.1182 -121.035
45.1067 -120.978
45.1329 -120.899


37.75 -122.45
37.8083 -122.355
37.8725 -122.251
37.9372 -122.146
38.002 -122.041
38.0736 -121.964
38.1459 -121.89
38.1958 -121.815
38.2435 -121.742
38.2735 -121.665
38.2969 -121.582
38.3166 -121.493
38.3631 -121.41
38.4048 -121.342
38.4459 -121.276
38.487 -121.21
38.5281 -121.144
38.5623 -121.079
38.5957 -121.014
38.6233 -120.95
38.6502 -120.886
38.6771 -120.834
38.6867 -120.791
38.6945 -120.749
38.7022 -120.706
38.7076 -120.666
38.7118 -120.625
38.7158 -120.585
38.7199 -120.545
38.724 -120.504
38.728 -120.464
38.7321 -120.424
38.738 -120.38
38.7435 -120.336
38.748 -120.297
38.7498 -120.256
38.7514 -120.215
38.755 -120.189
38.7589 -120.163
38.7628 -120.138
38.766 -120.116
38.7691 -120.095
38.7722 -120.073
38.7717 -120.057
38.7708 -120.041
38.7699 -120.025
38.769 -120.009
38.7797 -120.008
38.7916 -120.009
38.8036 -120.011
38.8156 -120.012
38.8276 -120.013
38.8397 -120.015
38.84 -120
38.8509 -120
38.8628 -120.001
38.8748 -120.003
38.8868 -120.004
38.8988 -120.005
38.9109 -120.007
38.9229 -120.008
38.9349 -120.009
38.9469 -120.011
38.9589 -120.012
38.9709 -120.013
38.983 -120.015
38.9833 -120
38.9942 -120
39.0061 -120.001
39.0181 -120.003
39.0301 -120.004
39.0421 -120.005
39.0542 -120.007
39.0662 -120.008
39.0782 -120.009
39.0902 -120.011
39.1022 -120.012
39.1143 -120.013
39.1263 -120.015
39.1383 -120.016
39.1503 -120.017
39.1623 -120.019
39.1743 -120.02
39.1864 -120.021
39.1984 -120.023
39.2104 -120.024
39.2228 -120.037
39.2243 -120.065
39.2247 -120.095
39.2291 -120.117
39.2338 -120.139
39.2386 -120.161
39.2434 -120.183
39.2482 -120.205
39.253 -120.227
39.2563 -120.239
39.2585 -120.241


45.5533 -122.433
45.4931 -122.289
45.4202 -122.128
45.3529 -121.974
45.3055 -121.848
45.2601 -121.726
45.2007 -121.607
45.1575 -121.491
45.1304 -121.372
45.0998 -121.285
45.0677 -121.193
45.0354 -121.1
45.0213 -121.042
45.0136 -120.997
45.0442 -120.93
45.1121 -120.943
45.1462 -120.872
45.1621 -120.796
45.1686 -120.738
45.1827 -120.682
45.2144 -120.633
45.2479 -120.584
45.271 -120.564
45.293 -120.548
45.3228 -120.582
45.3455 -120.57
45.3675 -120.555
45.3974 -120.589
45.4201 -120.578
45.442 -120.562
45.4639 -120.546
45.4814 -120.562
45.4909 -120.532
45.5071 -120.547
45.524 -120.566
45.5334 -120.537
45.5496 -120.552
45.5666 -120.571
45.576 -120.542
45.5922 -120.557
45.5997 -120.54
45.6157 -120.556
45.6326 -120.575
45.642 -120.546
45.6583 -120.561
45.6657 -120.544
45.6818 -120.56
45.6893 -120.543
45.7053 -120.559
45.7128 -120.542
45.7288 -120.558


39.6067 -122.398
39.6528 -122.377
39.7045 -122.365
39.7568 -122.354
39.8134 -122.342
39.8716 -122.326
39.9299 -122.309
39.9849 -122.301
40.0426 -122.294
40.1005 -122.288
40.1589 -122.282
40.2174 -122.277
40.2845 -122.268
40.3539 -122.26
40.4191 -122.24
40.482 -122.222
40.5664 -122.19
40.6413 -122.155
40.6994 -122.129
40.7639 -122.124
40.829 -122.122
40.8897 -122.096
40.95 -122.069
41.0103 -122.041
41.0706 -122.013
41.1238 -121.978
41.1622 -121.955
41.1992 -121.932
41.24 -121.926
41.2812 -121.921
41.32 -121.925


46.5568 -122.384
46.507 -122.22
46.4522 -122.04
46.402 -121.835
46.3671 -121.666
46.3471 -121.533
46.3382 -121.416
46.3232 -121.358
46.3026 -121.304
46.2808 -121.245
46.2588 -121.185
46.2369 -121.125
46.2182 -121.053
46.2029 -120.987
46.2175 -120.904
46.2351 -120.818
46.2422 -120.737
46.2459 -120.65
46.2627 -120.565
46.2771 -120.488
46.2928 -120.458
46.3126 -120.458
46.3328 -120.461
46.349 -120.439
46.3688 -120.44
46.389 -120.443
46.4093 -120.446
46.4295 -120.45
46.4497 -120.453
46.47 -120.456


37.4267 -122.353
37.4933 -122.242
37.5764 -122.101
37.6611 -121.956
37.7279 -121.847
37.7725 -121.749
37.816 -121.657
37.8504 -121.556
37.8839 -121.453
37.9441 -121.356
37.9998 -121.275
38.0606 -121.217
38.1165 -121.147
38.1628 -121.072
38.2081 -120.996
38.2427 -120.93
38.2761 -120.865
38.303 -120.813
38.3293 -120.762
38.3555 -120.711
38.3797 -120.662
38.4033 -120.612
38.4267 -120.563
38.4502 -120.514
38.4737 -120.465
38.4972 -120.416
38.5155 -120.361
38.5398 -120.308
38.558 -120.262
38.5756 -120.216
38.5963 -120.186
38.6103 -120.159
38.6236 -120.133
38.6368 -120.106
38.65 -120.08
38.6618 -120.052
38.6735 -120.024
38.6851 -119.996
38.6976 -119.99
38.7102 -119.986
38.7228 -119.983
38.7354 -119.98
38.748 -119.977
38.7606 -119.973
38.7726 -119.974
38.7847 -119.976
38.7967 -119.977
38.8087 -119.978
38.8207 -119.98
38.8327 -119.981
38.8448 -119.982
38.8568 -119.984
38.8688 -119.985
38.8808 -119.986
38.8928 -119.988
38.9048 -119.989
38.9169 -119.99
38.9289 -119.992
38.9409 -119.993
38.9529 -119.994
38.9649 -119.996
38.977 -119.997
38.989 -119.998


38.5167 -122.329
38.5661 -122.268
38.6204 -122.201
38.6685 -122.134
38.7143 -122.06
38.7537 -121.97
38.7951 -121.875
38.8249 -121.801
38.8536 -121.729
38.8777 -121.644
38.8846 -121.557
38.8899 -121.47
38.921 -121.389
38.9473 -121.323
38.9731 -121.258
38.9988 -121.194
39.0245 -121.129
39.044 -121.065
39.0615 -121.007
39.0892 -120.961
39.1179 -120.917
39.1466 -120.873
39.1689 -120.842
39.1906 -120.812
39.2122 -120.782
39.2343 -120.761
39.2478 -120.751
39.2605 -120.742
39.2732 -120.734
39.2834 -120.728
39.2933 -120.722
39.3032 -120.716
39.3131 -120.71
39.323 -120.705
39.333 -120.699
39.3419 -120.694
39.3508 -120.69
39.3597 -120.685
39.3686 -120.681
39.3775 -120.676
39.3864 -120.671
39.3953 -120.667
39.4041 -120.662
39.413 -120.658
39.4219 -120.653
39.4308 -120.649
39.4418 -120.656
39.453 -120.665
39.4642 -120.674
39.4755 -120.683
39.4867 -120.692
39.498 -120.701
39.5101 -120.709
39.5223 -120.716
39.5346 -120.724
39.5468 -120.731
39.559 -120.739
39.5737 -120.743
39.5844 -120.74
39.6038 -120.726
39.6168 -120.747
39.6315 -120.768
39.6465 -120.788
39.6614 -120.82
39.6762 -120.853
39.6911 -120.886
39.7152 -120.917
39.7384 -120.935
39.7615 -120.952
39.7876 -120.968
39.8141 -120.985
39.8405 -121.001
39.867 -121.017
39.8935 -121.034
39.9199 -121.05
39.9464 -121.066
39.9707 -121.092
39.9949 -121.12
40.0204 -121.137
40.046 -121.154
40.0804 -121.18
40.1153 -121.208
40.1595 -121.238
40.2046 -121.269
40.2498 -121.3
40.3025 -121.329
40.3569 -121.36
40.4115 -121.391
40.466 -121.422
40.5328 -121.43
40.5916 -121.434
40.6497 -121.437
40.7289 -121.454
40.8181 -121.492
40.9039 -121.51
40.9894 -121.525
41.0378 -121.544
41.0824 -121.562
41.1154 -121.582
41.1307 -121.595
41.1442 -121.608
41.1576 -121.622
41.171 -121.635
41.1926 -121.665
41.2186 -121.716
41.2672 -121.759
41.3159 -121.813
41.3385 -121.827
41.3301 -121.86
41.3187 -121.895


40.1068 -122.234
40.1594 -122.229
40.2173 -122.224
40.2843 -122.215
40.3537 -122.207
40.419 -122.187
40.4818 -122.169
40.5663 -122.137
40.6253 -122.111
40.6818 -122.086
40.7488 -122.088
40.8142 -122.086
40.875 -122.061
40.9353 -122.033
40.9955 -122.005
41.0558 -121.977
41.109 -121.943
41.1474 -121.919
41.1844 -121.897
41.2227 -121.897
41.2636 -121.893
41.2995 -121.905
41.3148 -121.877


39.18 -122.22
39.2303 -122.148
39.2887 -122.079
39.3479 -122.011
39.4073 -121.943
39.4666 -121.875
39.5159 -121.841
39.5641 -121.81
39.6123 -121.78
39.6448 -121.757
39.676 -121.746
39.7072 -121.736
39.7383 -121.727
39.7695 -121.717
39.8041 -121.706
39.8392 -121.695
39.8743 -121.684
39.8969 -121.681
39.9183 -121.678
39.9344 -121.666
39.9471 -121.662
39.9557 -121.652
39.9639 -121.642
39.9721 -121.631
39.9803 -121.621
39.9884 -121.61
39.9966 -121.6
40.0048 -121.589
40.0129 -121.579
40.0211 -121.568
40.0292 -121.558
40.0459 -121.555
40.0634 -121.554
40.0809 -121.552
40.0977 -121.552
40.1143 -121.552
40.1309 -121.551
40.1476 -121.551
40.1642 -121.551
40.1808 -121.551
40.1974 -121.551
40.2141 -121.551
40.2373 -121.548
40.2613 -121.544
40.2853 -121.541
40.3092 -121.538
40.3331 -121.536
40.357 -121.534
40.3809 -121.532
40.4048 -121.529
40.4287 -121.527
40.452 -121.526
40.4753 -121.526
40.5032 -121.522
40.5315 -121.517
40.5438 -121.513
40.5545 -121.509
40.6078 -121.512
40.6429 -121.522
40.6763 -121.533
40.7211 -121.57
40.7635 -121.604
40.8019 -121.624
40.8357 -121.62
40.8691 -121.614
40.9024 -121.608
40.9357 -121.602
40.9749 -121.604
41.0147 -121.606
41.0546 -121.609
41.0865 -121.607
41.1145 -121.608
41.1293 -121.62
41.1428 -121.633
41.1561 -121.646
41.1695 -121.659
41.1911 -121.689
41.2171 -121.741
41.2657 -121.783
41.3144 -121.837
41.337 -121.852
41.3286 -121.885
41.3083 -121.884


45.1724 -122.209
45.0984 -122.028
45.0274 -121.853
44.9755 -121.73
44.9256 -121.612
44.8832 -121.487
44.8577 -121.359
44.8158 -121.271
44.7705 -121.177
44.7131 -121.073
44.6723 -121.001
44.6722 -120.909
44.7107 -120.9
44.7532 -120.899
44.796 -120.898
44.8389 -120.898
44.8984 -120.912
44.9596 -120.928


47.0612 -122.17
46.9919 -121.996
46.9157 -121.804
46.8389 -121.61
46.8063 -121.514
46.7888 -121.439
46.7668 -121.416
46.7444 -121.398
46.7166 -121.38
46.6882 -121.362
46.6751 -121.38
46.6634 -121.401
46.652 -121.423
46.6452 -121.444
46.6388 -121.465
46.6375 -121.387
46.6192 -121.339
46.5959 -121.303
46.5714 -121.264
46.5467 -121.223
46.5221 -121.183
46.4974 -121.143
46.4759 -121.092
46.4626 -121.024
46.4475 -120.968
46.4621 -120.886
46.4784 -120.811
46.475 -120.733
46.4768 -120.656
46.492 -120.583
46.5035 -120.527
46.5206 -120.517
46.5062 -120.534
46.5208 -120.531
46.5061 -120.549
46.5207 -120.547


37.0571 -122.014
37.075 -121.901
37.0708 -121.788
37.0574 -121.69
37.0563 -121.586
37.0538 -121.476
37.0511 -121.366
37.0485 -121.256
37.0458 -121.146
37.0354 -121.038
37.0166 -120.923
37.0048 -120.805
36.9846 -120.704
36.9491 -120.624
36.9095 -120.546
36.8721 -120.471
36.8348 -120.397
36.8002 -120.319
36.7619 -120.249
36.7303 -120.169
36.6993 -120.088
36.6684 -120.007
36.6465 -119.935
36.6402 -119.854
36.6273 -119.796
36.6136 -119.74
36.6 -119.684
36.6089 -119.645
36.5967 -119.595
36.6072 -119.574
36.5975 -119.541
36.6083 -119.522
36.5986 -119.489
36.6093 -119.47
36.5997 -119.437
36.6104 -119.418
36.6008 -119.386
36.6115 -119.366
36.6376 -119.34
36.6691 -119.311
36.6842 -119.293
36.6978 -119.277
36.7136 -119.261
36.7297 -119.245
36.7457 -119.228
36.7618 -119.212
36.7534 -119.219
36.7425 -119.228


38.2618 -121.941
38.3112 -121.88
38.3463 -121.818
38.38 -121.757
38.4086 -121.682
38.4366 -121.605
38.4568 -121.517
38.4762 -121.427
38.5227 -121.344
38.5643 -121.277
38.6055 -121.21
38.6408 -121.146
38.6669 -121.081
38.6922 -121.017
38.7079 -120.96
38.7227 -120.903
38.7374 -120.847
38.7458 -120.803
38.7564 -120.757
38.7672 -120.711
38.7754 -120.669
38.7824 -120.627
38.7893 -120.585
38.7962 -120.543
38.8031 -120.501
38.81 -120.459
38.8169 -120.418
38.8191 -120.37
38.8268 -120.325
38.8282 -120.286
38.829 -120.248
38.8297 -120.211
38.8326 -120.187
38.8357 -120.166
38.8387 -120.144
38.8418 -120.123
38.8449 -120.101
38.848 -120.08
38.8511 -120.058
38.8506 -120.042
38.8498 -120.026
38.8488 -120.01
38.8596 -120.009


45.9917 -121.929
45.9557 -121.81
45.9114 -121.674
45.8683 -121.554
45.838 -121.462
45.8149 -121.38
45.7731 -121.348
45.7294 -121.321
45.6874 -121.285
45.6442 -121.241
45.6009 -121.197
45.5576 -121.153
45.5124 -121.097
45.4671 -121.04
45.4231 -120.99
45.4226 -120.935
45.4264 -120.879
45.4307 -120.823
45.4387 -120.792
45.4359 -120.756
45.432 -120.72
45.4364 -120.683
45.4575 -120.653
45.4803 -120.624
45.4917 -120.579
45.5005 -120.544
45.5167 -120.558
45.5242 -120.541
45.5402 -120.557


37.924 -121.908
37.9725 -121.809
38.0221 -121.729
38.0724 -121.662
38.1077 -121.571
38.1398 -121.473
38.1978 -121.38
38.2406 -121.311
38.2819 -121.245
38.323 -121.179
38.3571 -121.114
38.3906 -121.049
38.424 -120.983
38.4573 -120.918
38.4907 -120.853
38.5176 -120.801
38.5438 -120.75
38.57 -120.699
38.5937 -120.65
38.6109 -120.602
38.6273 -120.555
38.6437 -120.507
38.6587 -120.459
38.6735 -120.411
38.6834 -120.357
38.6893 -120.312
38.6879 -120.275
38.6858 -120.238
38.6836 -120.202
38.6834 -120.181
38.6834 -120.161
38.6834 -120.141
38.6834 -120.121
38.6835 -120.101
38.6835 -120.081
38.6835 -120.061
38.6835 -120.041
38.6836 -120.021
38.6836 -120.001
38.6949 -119.996


37.6333 -121.883
37.6762 -121.786
37.7104 -121.7
37.7528 -121.608
37.7871 -121.506
37.8474 -121.41
37.9031 -121.328
37.9583 -121.248
38.0135 -121.169
38.0671 -121.111
38.115 -121.042
38.1604 -120.967
38.2056 -120.892
38.2415 -120.838
38.2687 -120.787
38.295 -120.737
38.3211 -120.686
38.3449 -120.636
38.3684 -120.587
38.3918 -120.538
38.4153 -120.489
38.4388 -120.439
38.4642 -120.387
38.4892 -120.334
38.5098 -120.29
38.5277 -120.245
38.5453 -120.2
38.566 -120.169
38.587 -120.14
38.608 -120.111
38.622 -120.084
38.6353 -120.058
38.6485 -120.031
38.6603 -120.004
38.6839 -119.991


47.4622 -121.869
47.4014 -121.67
47.3619 -121.572
47.3371 -121.493
47.3212 -121.425
47.2918 -121.406
47.2611 -121.392
47.2303 -121.378
47.1995 -121.365
47.1697 -121.356
47.1264 -121.348
47.0818 -121.341
47.0371 -121.333
46.9923 -121.325
46.9475 -121.318
46.9028 -121.31
46.8565 -121.298
46.8254 -121.275
46.7958 -121.252
46.7663 -121.229
46.7368 -121.205
46.7073 -121.182
46.6937 -121.195
46.6816 -121.213


48.8825 -121.717
48.8112 -121.647
48.7312 -121.595
48.6504 -121.545
48.5694 -121.496
48.4937 -121.504
48.4294 -121.554
48.399 -121.54
48.372 -121.519
48.3453 -121.498
48.3265 -121.529
48.3007 -121.513
48.282 -121.544
48.2561 -121.528
48.2415 -121.456
48.224 -121.482
48.2215 -121.43
48.1986 -121.443
48.1737 -121.463
48.1705 -121.41
48.1476 -121.423
48.104 -121.432
48.0584 -121.44
48.0126 -121.448
47.9667 -121.456
47.9289 -121.45


39.045 -121.715
39.0663 -121.638
39.0829 -121.563
39.099 -121.489
39.1417 -121.421
39.187 -121.353
39.2252 -121.3
39.2557 -121.266
39.2855 -121.234
39.3152 -121.202
39.3449 -121.17
39.3675 -121.138
39.3895 -121.106
39.4114 -121.074
39.4319 -121.049
39.4546 -121.035
39.4776 -121.023
39.5006 -121.011
39.5235 -120.999
39.5465 -120.987
39.5695 -120.975
39.5885 -120.956
39.6163 -120.925
39.6398 -120.926
39.6629 -120.941
39.686 -120.958
39.7092 -120.975
39.7323 -120.991
39.7554 -121.008
39.7815 -121.024
39.8079 -121.041
39.8344 -121.057
39.8609 -121.073
39.8873 -121.089
39.9138 -121.106
39.9415 -121.113
39.9674 -121.129
39.9931 -121.146
40.0187 -121.163
40.0444 -121.179
40.0788 -121.205
40.1229 -121.235
40.168 -121.266
40.2131 -121.297
40.2659 -121.325
40.3203 -121.356
40.3748 -121.387
40.4294 -121.418
40.4922 -121.426
40.563 -121.43
40.6222 -121.433
40.7016 -121.45
40.7907 -121.488
40.8934 -121.52
40.9372 -121.53
40.9813 -121.548
41.0256 -121.567
41.0698 -121.585
41.1022 -121.584
41.1175 -121.596
41.131 -121.609
41.1444 -121.622
41.1577 -121.635
41.1711 -121.648
41.1927 -121.678
41.2187 -121.729
41.2674 -121.772
41.3161 -121.826
41.3386 -121.841
41.3302 -121.874
41.3188 -121.909


37.2219 -121.709
37.2332 -121.604
37.2379 -121.478
37.2419 -121.35
37.2459 -121.222
37.2521 -121.093
37.2518 -120.966
37.2507 -120.839
37.2424 -120.726
37.2148 -120.634
37.1832 -120.543
37.1513 -120.451
37.124 -120.374
37.0989 -120.295
37.0711 -120.223
37.0327 -120.157
36.9914 -120.083
36.9499 -120.009
36.9217 -119.953
36.8948 -119.898
36.855 -119.85
36.8114 -119.818
36.7674 -119.787
36.7318 -119.745
36.6971 -119.701
36.6606 -119.662
36.6439 -119.611
36.6315 -119.575
36.6196 -119.541
36.6077 -119.507
36.5958 -119.474
36.6063 -119.454
36.5966 -119.422
36.6073 -119.402
36.5977 -119.37
36.6448 -119.356
36.6783 -119.328
36.6937 -119.311
36.7073 -119.295
36.7207 -119.279
36.734 -119.263
36.7498 -119.247
36.7659 -119.23
36.782 -119.214
36.7735 -119.221
36.7626 -119.23


42.6687 -121.625
42.5586 -121.559
42.4505 -121.468
42.3212 -121.414
42.1897 -121.364
42.058 -121.315
41.9433 -121.261
41.8651 -121.29
41.8163 -121.377


39.2455 -121.377
39.2722 -121.348
39.3016 -121.317
39.3313 -121.285
39.361 -121.253
39.3907 -121.221
39.4204 -121.189
39.4501 -121.157
39.475 -121.136
39.4994 -121.115
39.5238 -121.095
39.547 -121.082
39.5699 -121.07
39.5889 -121.05
39.6167 -121.02
39.6402 -121.021
39.6634 -121.036
39.6865 -121.053
39.7096 -121.069
39.7327 -121.086
39.7558 -121.103
39.7832 -121.11
39.811 -121.117
39.8389 -121.124
39.8668 -121.13
39.8946 -121.137
39.9225 -121.144
39.9504 -121.15
39.9762 -121.166
40.0019 -121.183
40.0276 -121.2
40.0615 -121.218
40.1056 -121.245
40.1507 -121.276
40.1959 -121.306
40.241 -121.337
40.2938 -121.366
40.3482 -121.397
40.4028 -121.428
40.4674 -121.435
40.5384 -121.438
40.5976 -121.442
40.6557 -121.445
40.735 -121.462
40.8241 -121.5
40.9099 -121.517
40.952 -121.527
40.996 -121.544
41.0402 -121.563
41.0844 -121.582
41.1136 -121.585
41.1285 -121.597
41.142 -121.61


38.4552 -121.362
38.4922 -121.303
38.5329 -121.237
38.5739 -121.172
38.6081 -121.106
38.6357 -121.042
38.6627 -120.979
38.688 -120.914
38.7038 -120.857
38.7122 -120.813
38.72 -120.771
38.7276 -120.729
38.733 -120.688
38.7372 -120.648
38.7412 -120.607
38.7453 -120.567
38.7525 -120.523
38.76 -120.478
38.7669 -120.436
38.7757 -120.391
38.7841 -120.345
38.7943 -120.309
38.7959 -120.272
38.7967 -120.234
38.7974 -120.196
38.8003 -120.173
38.8033 -120.152
38.8064 -120.13
38.8095 -120.109
38.8126 -120.087
38.8157 -120.066
38.8152 -120.049
38.8144 -120.033
38.8134 -120.017
38.8125 -120.001
38.8233 -120.001
38.8351 -120.002
38.8472 -120.003
38.8592 -120.004


37.9324 -121.278
37.9821 -121.206
38.0367 -121.127
38.0902 -121.07
38.1381 -121.001
38.1835 -120.926
38.2287 -120.85
38.2568 -120.797
38.2832 -120.746
38.3094 -120.695
38.3331 -120.646
38.3566 -120.597
38.3801 -120.547
38.4036 -120.498
38.427 -120.449
38.4525 -120.396
38.4774 -120.343
38.5047 -120.3
38.5232 -120.255
38.5409 -120.21
38.5616 -120.179
38.5826 -120.15
38.6036 -120.121
38.6176 -120.095
38.6309 -120.068
38.6442 -120.042
38.6559 -120.014
38.6796 -120.001
38.6933 -119.997


43.9625 -121.236
43.9034 -121.175
43.8509 -121.16
43.8034 -121.179
43.7364 -121.164
43.6788 -121.173
43.6222 -121.184
43.545 -121.156
43.4922 -121.223
43.4209 -121.258
43.3477 -121.29
43.2482 -121.322
43.1519 -121.36
43.0704 -121.398
42.9903 -121.435
42.9251 -121.471
42.8676 -121.478
42.7896 -121.505
42.7096 -121.533
42.6057 -121.466
42.4982 -121.375
42.3808 -121.303
42.2505 -121.251
42.119 -121.201
41.9984 -121.165
41.9098 -121.162
41.8928 -121.311
41.8501 -121.409
41.8048 -121.503
41.7593 -121.596
41.713 -121.659
41.6667 -121.719
41.6464 -121.763
41.6211 -121.821
41.5954 -121.88
41.5553 -121.927
41.5173 -121.957
41.4794 -121.985
41.4416 -122.014
41.4038 -122.042
41.3862 -122.033
41.3707 -122.021
41.3554 -122.008


36.1967 -121.221
36.2243 -121.05
36.2481 -120.872
36.2743 -120.721
36.2801 -120.603
36.2822 -120.486
36.284 -120.369
36.2892 -120.246
36.2978 -120.136
36.311 -120.017
36.3246 -119.897
36.3508 -119.802
36.3742 -119.74
36.3973 -119.681
36.4214 -119.626
36.4465 -119.591
36.4716 -119.559
36.4868 -119.543
36.5009 -119.53
36.5149 -119.517
36.5289 -119.504
36.542 -119.486
36.555 -119.468
36.568 -119.45
36.581 -119.432
36.5939 -119.414
36.6069 -119.396
36.5975 -119.364
36.6446 -119.35


36.59 -121.073
36.6194 -120.948
36.633 -120.803
36.6352 -120.675
36.6174 -120.57
36.5975 -120.466
36.5944 -120.372
36.5957 -120.273
36.596 -120.183
36.5962 -120.093
36.5964 -120.003
36.6133 -119.933
36.6109 -119.852
36.5984 -119.794
36.6071 -119.751
36.5957 -119.696
36.6049 -119.658
36.5927 -119.607
36.6031 -119.586
36.6159 -119.568
36.6064 -119.535
36.5948 -119.502
36.6053 -119.482
36.5957 -119.45
36.6064 -119.43
36.5968 -119.398
36.6075 -119.379
36.6336 -119.352
36.665 -119.323
36.697 -119.294
36.7122 -119.276
36.7282 -119.26
36.7443 -119.244
36.7603 -119.227
36.7764 -119.211


37.5651 -121.002
37.6197 -120.906
37.6717 -120.818
37.7128 -120.752
37.7572 -120.686
37.8005 -120.621
37.8436 -120.556
37.8868 -120.492
37.9299 -120.427
37.975 -120.359
38.0273 -120.292
38.0806 -120.255
38.128 -120.206
38.1773 -120.164
38.2267 -120.123
38.2586 -120.096
38.2888 -120.07
38.3188 -120.044
38.3487 -120.018
38.3787 -119.993
38.4215 -119.983
38.457 -119.971
38.4917 -119.959
38.5263 -119.947
38.561 -119.935
38.5958 -119.924
38.6203 -119.91
38.6437 -119.896
38.6609 -119.888
38.6774 -119.882
38.6814 -119.895
38.6847 -119.897
38.688 -119.899
38.6912 -119.901
38.6944 -119.903
38.6976 -119.905
38.7008 -119.907
38.704 -119.908
38.7117 -119.902
38.7154 -119.903
38.7186 -119.904
38.7219 -119.906
38.7251 -119.908
38.7283 -119.91
38.736 -119.903
38.7397 -119.904
38.7429 -119.906
38.7461 -119.907
38.7493 -119.909
38.7571 -119.902
38.7608 -119.903
38.7631 -119.91
38.7701 -119.908
38.7729 -119.914
38.7799 -119.912
38.7873 -119.909
38.7948 -119.906
38.7976 -119.912
38.8046 -119.91
38.812 -119.907
38.8148 -119.913
38.8218 -119.911
38.8293 -119.908
38.832 -119.914
38.8391 -119.912
38.8465 -119.909
38.854 -119.906
38.8568 -119.912


39.9887 -120.816
39.9999 -120.843
40.0122 -120.873
40.0246 -120.903
40.0476 -120.931
40.0805 -120.967
40.1141 -121.007
40.1478 -121.047
40.1814 -121.087
40.2151 -121.128
40.257 -121.155
40.2996 -121.182
40.3429 -121.21
40.3964 -121.241
40.4508 -121.272
40.5038 -121.304
40.5634 -121.334
40.6098 -121.367
40.6767 -121.415
40.7663 -121.461
40.8564 -121.502
40.9424 -121.52
40.9908 -121.539
41.0355 -121.557
41.0797 -121.576
41.1159 -121.59


41.6 -120.7
41.6223 -121.014
41.5998 -121.241
41.5384 -121.344
41.4786 -121.467
41.4189 -121.592
41.3821 -121.648
41.3476 -121.697
41.3335 -121.734
41.3215 -121.769
41.3097 -121.804
41.3262 -121.817
41.3172 -121.85
41.334 -121.862
41.325 -121.895


37.2073 -120.698
37.1785 -120.616
37.1473 -120.533
37.1195 -120.457
37.092 -120.382
37.0669 -120.303
37.0287 -120.236
36.9874 -120.162
36.9459 -120.088
36.9043 -120.014
36.8794 -119.963
36.8561 -119.915
36.8248 -119.857
36.782 -119.824
36.7465 -119.781
36.7118 -119.738
36.6772 -119.694
36.6407 -119.654
36.624 -119.603
36.6116 -119.568
36.5996 -119.534


39.0889 -120.676
39.1057 -120.652
39.1241 -120.625
39.1427 -120.598
39.1613 -120.571
39.18 -120.544
39.1986 -120.517
39.2172 -120.489
39.2363 -120.472
39.2462 -120.466
39.2552 -120.461
39.2641 -120.457
39.273 -120.452
39.2819 -120.448
39.2929 -120.44
39.3041 -120.431
39.3154 -120.422
39.3267 -120.414
39.3306 -120.402
39.3338 -120.39
39.3435 -120.38
39.3539 -120.371
39.3643 -120.362
39.3748 -120.353
39.3853 -120.345
39.3979 -120.348
39.4107 -120.352
39.4236 -120.357
39.4343 -120.349
39.4469 -120.352
39.4598 -120.357
39.4727 -120.361
39.4855 -120.366
39.4984 -120.371
39.5113 -120.375
39.5241 -120.38
39.537 -120.384
39.5499 -120.389
39.5627 -120.393
39.5756 -120.398
39.5839 -120.395
39.6014 -120.381
39.6096 -120.405
39.6101 -120.429
39.6174 -120.457
39.6231 -120.49
39.6287 -120.523
39.6343 -120.556
39.6448 -120.596
39.6558 -120.636
39.6668 -120.676
39.6778 -120.716
39.6898 -120.754
39.7043 -120.788
39.7192 -120.821
39.734 -120.854
39.7489 -120.887
39.773 -120.918
39.7992 -120.936
39.8257 -120.952
39.8521 -120.968
39.8786 -120.985
39.9051 -121.001
39.9315 -121.017
39.9541 -121.042
39.978 -121.07
40.0021 -121.097
40.0262 -121.124
40.0517 -121.142
40.0861 -121.168
40.121 -121.196
40.1652 -121.226
40.2103 -121.257
40.2555 -121.288
40.3082 -121.317
40.3626 -121.348
40.4172 -121.379
40.4702 -121.41
40.5297 -121.44
40.5878 -121.446
40.6458 -121.45
40.725 -121.467
40.8141 -121.505
40.9 -121.523


47.8772 -120.614
47.8176 -120.619
47.7484 -120.595
47.6871 -120.579
47.6266 -120.565
47.5662 -120.55
47.5323 -120.575
47.4874 -120.564
47.4413 -120.549
47.4027 -120.589
47.3732 -120.593
47.3442 -120.583
47.3154 -120.572
47.2865 -120.56
47.2577 -120.549
47.2356 -120.587
47.2074 -120.581
47.1786 -120.57
47.1307 -120.569
47.0835 -120.559
47.0363 -120.548
46.9954 -120.584
46.9489 -120.577
46.9017 -120.567
46.8546 -120.557
46.8223 -120.546
46.798 -120.584
46.768 -120.578
46.7375 -120.568
46.7069 -120.558
46.6954 -120.592
46.6859 -120.631
46.6819 -120.655
46.6784 -120.677
46.675 -120.7
46.6584 -120.715
46.6406 -120.729
46.6226 -120.743
46.5834 -120.701
46.5509 -120.654
46.5318 -120.611
46.5101 -120.568
46.5179 -120.516
46.5347 -120.506
46.5203 -120.523


40.6382 -120.566
40.6872 -120.63
40.753 -120.727
40.815 -120.821
40.874 -120.884
40.9327 -120.944
40.9986 -121.015
41.0652 -121.087
41.1391 -121.161
41.2011 -121.239
41.2793 -121.364
41.3585 -121.511
41.4019 -121.597
41.3754 -121.649
41.3419 -121.698
41.3279 -121.734
41.3159 -121.769
41.3324 -121.782
41.3234 -121.815
41.3119 -121.85
41.3284 -121.863


38.2125 -120.544
38.2336 -120.5
38.2569 -120.451
38.2796 -120.4
38.305 -120.348
38.34 -120.307
38.3668 -120.265
38.3928 -120.222
38.4203 -120.186
38.442 -120.156
38.4631 -120.127
38.4841 -120.098
38.5052 -120.069
38.5262 -120.04
38.5472 -120.011
38.5805 -119.998
38.615 -119.985
38.6428 -119.976
38.668 -119.965
38.6929 -119.954
38.7068 -119.95
38.7195 -119.947
38.7321 -119.944
38.7447 -119.94
38.7569 -119.938
38.7691 -119.936
38.7807 -119.938
38.7923 -119.941
38.8038 -119.943
38.8158 -119.945
38.8278 -119.946
38.8398 -119.947
38.8519 -119.949
38.8639 -119.95
38.8759 -119.951
38.8879 -119.953
38.8999 -119.954
38.912 -119.955
38.924 -119.957
38.936 -119.958
38.948 -119.959
38.96 -119.961
38.972 -119.962
38.9841 -119.963
38.9961 -119.965
39.0081 -119.966
39.0201 -119.967
39.0321 -119.969
39.0442 -119.97
39.0562 -119.971
39.0682 -119.973
39.0802 -119.974
39.0922 -119.975
39.1042 -119.977
39.1163 -119.978
39.1283 -119.979
39.1403 -119.981
39.1523 -119.982
39.1643 -119.983
39.1764 -119.985
39.1884 -119.986
39.2004 -119.987
39.2124 -119.989
39.2248 -120.002
39.2263 -120.03
39.2267 -120.059
39.227 -120.089


35.3979 -120.42
35.4356 -120.241
35.477 -120.044
35.5236 -119.834
35.6037 -119.649
35.6739 -119.485
35.7432 -119.323
35.8582 -119.216
35.9498 -119.163
36.0393 -119.147
36.1093 -119.121
36.1774 -119.093
36.2453 -119.066
36.2883 -119.049
36.3289 -119.034
36.3693 -119.019
36.4052 -119.024
36.4408 -119.032
36.4763 -119.039
36.5047 -119.065
36.5323 -119.093
36.5708 -119.107
36.6103 -119.119
36.624 -119.114
36.635 -119.108
36.6458 -119.101
36.6565 -119.095
36.6673 -119.088
36.6583 -119.096


42.7976 -120.372
42.9225 -120.77
43.042 -121.031
43.0095 -121.146
42.9618 -121.248
42.8851 -121.291
42.796 -121.356
42.7057 -121.423
42.5897 -121.387
42.4715 -121.32
42.3411 -121.269
42.2095 -121.219
42.0778 -121.17
41.9881 -121.165
41.9291 -121.224
41.8823 -121.314
41.8366 -121.407
41.791 -121.5
41.7455 -121.593
41.6992 -121.656
41.6529 -121.715
41.6326 -121.76
41.6073 -121.817
41.5815 -121.876
41.5456 -121.959
41.5079 -121.993
41.4701 -122.021
41.4323 -122.05
41.4147 -122.041
41.3992 -122.028
41.3839 -122.015
41.3686 -122.002
41.3533 -121.989
41.3381 -121.976
41.3228 -121.963
41.3075 -121.95
41.3177 -121.92
41.3304 -121.887
41.3122 -121.879
41.328 -121.888


34.6653 -120.033
34.7323 -119.895
34.8059 -119.744
34.8764 -119.591
34.949 -119.385
35.0218 -119.173
35.1237 -119.009
35.2129 -118.846
35.2936 -118.662
35.4049 -118.486
35.5192 -118.31
35.6896 -118.192
35.8278 -118.184
35.9095 -118.188
36.0312 -118.218
36.1269 -118.263
36.22 -118.308
36.3128 -118.354
36.4056 -118.4
36.4966 -118.478
36.5421 -118.517
36.5797 -118.541
36.6166 -118.565
36.607 -118.57
36.5928 -118.573
36.6099 -118.599
36.5984 -118.604
36.6129 -118.633
36.6004 -118.643
36.6148 -118.672
36.6022 -118.682
36.6166 -118.712
36.6049 -118.699
36.5906 -118.683
36.6048 -118.709
36.5931 -118.697
36.6076 -118.724
36.5959 -118.711
36.6094 -118.713
36.5976 -118.698
36.6111 -118.7
36.5993 -118.685
36.6137 -118.712
36.602 -118.699
36.6155 -118.701
36.6037 -118.686
36.6182 -118.713
36.6065 -118.7
36.5922 -118.684


37.5805 -119.907
37.6503 -119.848
37.7172 -119.815
37.7781 -119.793
37.8383 -119.773
37.8985 -119.752
37.9586 -119.732
38.0188 -119.711
38.0809 -119.713
38.1361 -119.7
38.1922 -119.689
38.2484 -119.679
38.2828 -119.689
38.3151 -119.7
38.3471 -119.712
38.3781 -119.719
38.4156 -119.73
38.444 -119.736
38.4715 -119.742
38.4989 -119.748
38.5263 -119.754
38.5537 -119.76
38.5811 -119.765
38.6085 -119.771
38.6278 -119.781
38.6464 -119.791
38.6629 -119.798
38.6793 -119.805
38.6834 -119.82
38.6862 -119.835
38.6889 -119.85
38.6916 -119.865
38.6942 -119.88
38.6969 -119.896


48.6404 -119.767
48.5611 -119.813
48.4738 -119.863
48.4291 -119.949
48.415 -119.986
48.404 -120.017
48.3932 -120.049
48.3825 -120.08
48.3718 -120.111
48.361 -120.142
48.3503 -120.173
48.3365 -120.183
48.3223 -120.192
48.3081 -120.2
48.294 -120.208
48.2798 -120.215
48.2656 -120.223
48.2514 -120.231
48.2372 -120.239
48.2269 -120.213
48.2171 -120.183
48.2072 -120.153
48.2005 -120.14
48.1942 -120.128
48.1951 -120.154
48.1968 -120.183
48.1951 -120.194
48.193 -120.204
48.191 -120.213
48.1889 -120.222
48.1868 -120.232
48.1848 -120.241
48.1827 -120.25
48.1807 -120.259
48.1786 -120.268
48.1765 -120.278
48.1745 -120.287
48.1724 -120.296
48.1703 -120.305
48.1683 -120.315
48.1662 -120.324
48.1641 -120.333
48.1621 -120.342
48.16 -120.352
48.1579 -120.361
48.1559 -120.37
48.1538 -120.379
48.1517 -120.389
48.1545 -120.426
48.1138 -120.491
48.0595 -120.527
48.0036 -120.601
47.9376 -120.606
47.8714 -120.612
47.8016 -120.588
47.7315 -120.56
47.6701 -120.544
47.6178 -120.591
47.5582 -120.583
47.5112 -120.567
47.465 -120.552
47.4314 -120.576
47.3865 -120.565
47.3564 -120.563
47.3274 -120.553
47.3094 -120.577


40.6741 -119.694
40.7448 -119.834
40.8298 -119.988
40.9109 -120.115
40.9942 -120.224
41.0463 -120.331
41.0972 -120.425
41.1939 -120.641
41.3235 -120.913
41.4279 -121.243
41.4553 -121.392
41.475 -121.523
41.4233 -121.649
41.3873 -121.705
41.3731 -121.743
41.3611 -121.778
41.3492 -121.813
41.3375 -121.848


45.4116 -119.597
45.4149 -119.635
45.4186 -119.678
45.4222 -119.721
45.4383 -119.808
45.4556 -119.899
45.473 -119.991
45.4794 -120.041
45.4998 -120.088
45.5215 -120.134
45.5434 -120.181
45.5615 -120.211
45.5792 -120.227
45.6302 -120.223
45.6845 -120.217
45.7391 -120.211
45.7875 -120.218
45.8354 -120.226
45.8831 -120.233
45.9245 -120.219
45.9652 -120.202
46.0168 -120.208
46.0696 -120.217
46.1123 -120.175
46.155 -120.136
46.2161 -120.117
46.2789 -120.1
46.342 -120.083
46.4051 -120.066
46.4682 -120.05
46.5277 -120.043
46.5519 -120.063
46.5727 -120.086
46.59 -120.081
46.607 -120.073
46.624 -120.065
46.641 -120.057
46.6731 -120.118
46.7067 -120.185
46.7367 -120.238
46.7483 -120.234
46.758 -120.224
46.7675 -120.213
46.777 -120.202
46.7862 -120.201
46.7953 -120.202
46.8044 -120.202
46.8136 -120.203
46.8227 -120.203
46.8318 -120.204
46.8409 -120.204
46.85 -120.205
46.8592 -120.205
46.8683 -120.206
46.8774 -120.206
46.8865 -120.207
46.8785 -120.207


39.4778 -119.511
39.4922 -119.558
39.5081 -119.61
39.5193 -119.67
39.5291 -119.72
39.5461 -119.773
39.5638 -119.826
39.5816 -119.878
39.606 -119.912
39.6236 -119.963
39.6445 -120.017
39.6657 -120.085
39.6905 -120.146
39.6911 -120.21
39.6892 -120.273
39.6848 -120.315
39.6801 -120.354
39.6858 -120.396
39.6926 -120.438
39.7002 -120.481
39.7056 -120.528
39.7108 -120.575
39.7213 -120.616
39.7322 -120.656
39.7432 -120.696
39.7543 -120.736
39.7715 -120.77
39.7894 -120.804
39.8074 -120.837
39.8253 -120.87
39.8433 -120.903
39.8689 -120.921
39.8953 -120.938
39.9218 -120.954
39.9482 -120.97
39.9726 -120.996
39.9967 -121.024
40.0208 -121.051
40.0449 -121.079
40.0779 -121.115
40.1128 -121.144
40.1478 -121.173
40.1828 -121.202
40.2269 -121.232
40.2796 -121.261
40.334 -121.292
40.3885 -121.323
40.4431 -121.354
40.4961 -121.385
40.5556 -121.416
40.6138 -121.422
40.693 -121.439
40.7838 -121.481
40.8741 -121.522
40.9166 -121.534
40.9607 -121.551
41.0049 -121.57
41.0491 -121.589
41.0815 -121.588
41.1127 -121.585


34.47 -119.066
34.4682 -118.888
34.4662 -118.692
34.5158 -118.502
34.6432 -118.34
34.8425 -118.246
35.0332 -118.153
35.1332 -118.044
35.2242 -117.934
35.3015 -117.896
35.3775 -117.866
35.4534 -117.837
35.5292 -117.807
35.5855 -117.728
35.607 -117.666
35.6249 -117.605
35.6409 -117.555
35.6567 -117.506
35.6725 -117.457
35.6882 -117.408
35.6932 -117.456
35.6972 -117.513
35.701 -117.572
35.7048 -117.631
35.7086 -117.689
35.7156 -117.724
35.7229 -117.757
35.7302 -117.789
35.7751 -117.788
35.8343 -117.694
35.8564 -117.663
35.8747 -117.637
35.891 -117.629
35.907 -117.622
35.923 -117.616
35.939 -117.61
35.9549 -117.604
35.9796 -117.655
36.0057 -117.691
36.032 -117.725
36.0583 -117.76
36.0847 -117.794
36.1431 -117.798
36.2048 -117.799
36.2668 -117.8
36.3288 -117.801
36.3909 -117.801
36.4474 -117.841
36.5247 -117.927
36.5626 -118.05
36.601 -118.119
36.6395 -118.183
36.6427 -118.22
36.6759 -118.277
36.6844 -118.362
36.6904 -118.451
36.6608 -118.477
36.6559 -118.476
36.6534 -118.473


44.5187 -119.007
44.6794 -119.03
44.8325 -119.056
45.0098 -119.101
45.1687 -119.244
45.1883 -119.325
45.1875 -119.413
45.1846 -119.502
45.1815 -119.591
45.1948 -119.621
45.2097 -119.646
45.2248 -119.67
45.2399 -119.694
45.2447 -119.735
45.2609 -119.822
45.2782 -119.913
45.2956 -120.005
45.3158 -120.077
45.3529 -120.15
45.3917 -120.223
45.4251 -120.263
45.458 -120.3
45.4908 -120.336
45.51 -120.353
45.5279 -120.368
45.5456 -120.382
45.5633 -120.396
45.5841 -120.434
45.6021 -120.472
45.6156 -120.485
45.6286 -120.496
45.6452 -120.515
45.6622 -120.534
45.6792 -120.554


43.0475 -118.981
43.2424 -119.201
43.3687 -119.447
43.4359 -119.638
43.4787 -119.848
43.5321 -120.167
43.6141 -120.52
43.7215 -120.723
43.8196 -120.848
43.9105 -120.979
43.9661 -121.041
43.9324 -121.031
43.8898 -121.013
43.8464 -120.994
43.856 -120.974
43.9127 -121.052
43.8792 -121.043
43.8366 -121.026
43.7982 -121.038
43.7602 -121.053
43.7136 -121.056
43.6661 -121.059
43.6186 -121.061
43.5711 -121.064
43.5208 -121.13
43.4707 -121.206
43.3996 -121.242
43.3041 -121.259
43.2024 -121.29
43.1 -121.322
43.0179 -121.359
42.9377 -121.396
42.8578 -121.434
42.7684 -121.498
42.6872 -121.531
42.5832 -121.464
42.4757 -121.373
42.3465 -121.319
42.215 -121.269
42.0833 -121.22
41.9686 -121.166
41.9071 -121.22
41.86 -121.309
41.8143 -121.402
41.7687 -121.495
41.7232 -121.588
41.6769 -121.651
41.6306 -121.71
41.6027 -121.769
41.5625 -121.817
41.525 -121.898
41.4873 -121.932
41.4494 -121.96
41.4116 -121.989


37.9483 -118.896
38.0128 -118.898
38.0435 -118.937
38.0708 -118.978
38.0878 -119.002
38.1095 -119.034
38.1802 -119.062
38.2557 -119.09
38.3334 -119.117
38.4113 -119.145
38.4893 -119.173
38.5246 -119.191
38.5557 -119.209
38.5863 -119.226
38.6169 -119.244
38.6378 -119.266
38.6577 -119.289
38.6733 -119.308
38.6884 -119.325
38.6892 -119.351
38.6887 -119.378
38.6891 -119.398
38.6895 -119.417
38.6899 -119.436
38.6904 -119.455
38.6908 -119.475
38.6913 -119.494
38.6917 -119.513
38.6922 -119.532
38.6926 -119.551
38.6931 -119.57
38.6935 -119.59
38.694 -119.609
38.6904 -119.635
38.6851 -119.653
38.6795 -119.669
38.6739 -119.686
38.6813 -119.694
38.677 -119.71
38.6719 -119.721
38.6861 -119.729
38.6899 -119.743
38.6927 -119.758
38.6954 -119.774
38.6981 -119.789
38.7008 -119.804
38.7035 -119.819
38.7061 -119.834
38.7088 -119.85
38.7115 -119.865
38.7142 -119.88
38.7169 -119.895
38.72 -119.899


46.5372 -118.867
46.5841 -118.9
46.6316 -118.911
46.6418 -118.923
46.6563 -119.003
46.6713 -119.089
46.6863 -119.177
46.6836 -119.27
46.6429 -119.378
46.634 -119.487
46.597 -119.551
46.5662 -119.566
46.5371 -119.606
46.5082 -119.648
46.5551 -119.683
46.5338 -119.724
46.5089 -119.766
46.5561 -119.801
46.5381 -119.842
46.5136 -119.884
46.5475 -119.901
46.5533 -119.94
46.5586 -119.964
46.5638 -119.987
46.5691 -120.009
46.5744 -120.031
46.5901 -120.026
46.607 -120.018
46.6239 -120.01
46.6409 -120.002
46.6595 -120.061
46.6918 -120.128
46.7254 -120.196
46.737 -120.204
46.7463 -120.205
46.7555 -120.205
46.7646 -120.206
46.7737 -120.206


45.6019 -118.741
45.6268 -118.875
45.7485 -118.919
45.8707 -118.964
45.9929 -119.009
46.1059 -119.03
46.218 -119.049
46.3453 -119.078
46.4742 -119.107
46.6033 -119.136
46.659 -119.146
46.6781 -119.226
46.6396 -119.333
46.6212 -119.37
46.6006 -119.409
46.5798 -119.449
46.5381 -119.514
46.4948 -119.61
46.5404 -119.651
46.5189 -119.693
46.4907 -119.735
46.5376 -119.77
46.5196 -119.811
46.495 -119.853
46.5423 -119.888
46.5493 -119.929
46.5573 -119.948
46.5628 -119.97


35.3568 -118.731
35.4514 -118.555
35.564 -118.38
35.7343 -118.262
35.8725 -118.253
35.9998 -118.282
36.1236 -118.35
36.2196 -118.398
36.3127 -118.444
36.3671 -118.435
36.4129 -118.445
36.4579 -118.457
36.5028 -118.47
36.5437 -118.502
36.5809 -118.526
36.6177 -118.549
36.6081 -118.554
36.5939 -118.558
36.611 -118.583
36.5995 -118.589
36.6169 -118.615
36.6046 -118.624
36.5895 -118.632
36.6036 -118.661
36.6207 -118.693
36.6084 -118.703
36.594 -118.688
36.6082 -118.715
36.5965 -118.702
36.61 -118.705
36.5982 -118.689
36.6127 -118.716
36.601 -118.704
36.6145 -118.706


46.9825 -118.556
46.95 -118.718
46.9146 -118.843
46.9173 -118.93
46.9239 -119.013
46.9308 -119.096
46.9378 -119.179
46.926 -119.268
46.8721 -119.374
46.8523 -119.481
46.8133 -119.618
46.7863 -119.705
46.7541 -119.745
46.7214 -119.781
46.6887 -119.816
46.6761 -119.895
46.6894 -119.979
46.7076 -120.047
46.7399 -120.115
46.7544 -120.136
46.7671 -120.152
46.7797 -120.168
46.7922 -120.184
46.8017 -120.186
46.8108 -120.186
46.82 -120.187
46.8291 -120.188
46.8382 -120.188
46.8473 -120.189
46.8564 -120.189
46.8655 -120.19
46.8747 -120.19
46.8838 -120.191
46.8758 -120.191


48.5722 -118.508
48.4494 -118.735
48.3279 -118.922
48.2539 -119.08
48.1846 -119.235
48.1302 -119.397
48.1303 -119.562
48.1262 -119.702
48.1204 -119.845
48.0829 -119.914
48.0747 -119.976
48.0754 -120.009
48.077 -120.039
48.0787 -120.069
48.0805 -120.098
48.0822 -120.128
48.0839 -120.158
48.0856 -120.187
48.0839 -120.199
48.0819 -120.208
48.0799 -120.217
48.0778 -120.226
48.0757 -120.236
48.0737 -120.245
48.0716 -120.254
48.0695 -120.263
48.0675 -120.273
48.0654 -120.282
48.0633 -120.291
48.0613 -120.3
48.0592 -120.31
48.0572 -120.319
48.0551 -120.328
48.053 -120.337
48.051 -120.347
48.0489 -120.356
48.0468 -120.365
48.0448 -120.374
48.0427 -120.383
48.0406 -120.393
48.0434 -120.43
48.0027 -120.495
47.9483 -120.531
47.8926 -120.609
47.8274 -120.622
47.7577 -120.598
47.6963 -120.583
47.6358 -120.568
47.5754 -120.554
47.5415 -120.578
47.4966 -120.567
47.4506 -120.553
47.417 -120.577
47.3721 -120.565
47.3416 -120.554
47.3235 -120.578
47.2957 -120.57
47.2669 -120.559
47.2381 -120.547
47.216 -120.586
47.1878 -120.579
47.14 -120.579
47.0928 -120.569
47.0456 -120.558
46.9984 -120.548
46.9575 -120.583
46.911 -120.577
46.8639 -120.567
46.8316 -120.556
46.8008 -120.546
46.7767 -120.584
46.7467 -120.578
46.7161 -120.568
46.6855 -120.558
46.6741 -120.592
46.6645 -120.631


46.2 -118.459
46.2509 -118.61
46.3059 -118.771
46.3829 -118.869
46.5068 -118.905
46.6353 -118.935
46.6535 -118.949
46.6689 -119.029
46.6839 -119.116
46.6989 -119.203
46.6741 -119.302
46.6668 -119.411
46.6612 -119.52
46.6355 -119.658
46.6101 -119.67
46.5805 -119.68
46.5505 -119.69
46.5215 -119.729
46.4958 -119.771
46.5429 -119.806
46.5249 -119.847
46.5004 -119.889
46.5343 -119.906
46.5401 -119.945
46.5454 -119.969
46.5506 -119.992
46.5559 -120.014
46.5747 -120.037


38.5231 -118.452
38.4213 -118.423
38.3642 -118.398
38.3249 -118.381
38.2873 -118.364
38.25 -118.348
38.2126 -118.332
38.1752 -118.315
38.1532 -118.294
38.1328 -118.271
38.0095 -118.259
37.8973 -118.274
37.9558 -118.277
38.0314 -118.279
37.9391 -118.296
37.9996 -118.299
38.0039 -118.308
38.0026 -118.317
38.0008 -118.327
37.9989 -118.337
37.997 -118.347
37.9951 -118.356
37.9932 -118.366
37.9913 -118.376
37.9894 -118.385
37.9875 -118.395
37.9856 -118.405
37.9837 -118.414
37.9818 -118.424
37.9799 -118.434
37.978 -118.444
37.9761 -118.453
37.9742 -118.463
37.9723 -118.473
37.9704 -118.482
37.9685 -118.492
37.9666 -118.502
37.9661 -118.543
37.9547 -118.597
37.9935 -118.649
37.9778 -118.707
37.9705 -118.736
37.964 -118.761
37.9576 -118.787
38.0214 -118.792
38.0419 -118.8
38.058 -118.809
38.0629 -118.797
38.0666 -118.783
38.0702 -118.769
38.0738 -118.755
38.0562 -118.757
38.0365 -118.759
38.0288 -118.783
38.0421 -118.793


40.4136 -118.418
40.3133 -118.359
40.2031 -118.294
40.0918 -118.228
39.8414 -118.18
39.5996 -118.154
39.3756 -118.152
39.085 -118.175
38.826 -118.182
38.5702 -118.188
38.3387 -118.17
38.1735 -118.164
38.0358 -118.153
37.9221 -118.168
37.9805 -118.171
37.9846 -118.18
37.9833 -118.19
37.9815 -118.2
37.9796 -118.209
37.9777 -118.219
37.9758 -118.229
37.9739 -118.239
37.972 -118.248
37.9701 -118.258
37.9682 -118.268
37.9663 -118.277
37.9644 -118.287
37.9625 -118.297
37.9606 -118.306
37.9587 -118.316
38.0282 -118.319
38.0335 -118.328
38.0323 -118.337
38.0305 -118.347
38.0286 -118.357
38.0267 -118.366
38.0248 -118.376
38.0229 -118.386
38.021 -118.395
38.0191 -118.405
38.0172 -118.415
38.0153 -118.425
38.0134 -118.434
38.0115 -118.444
38.0096 -118.454
38.0077 -118.463
38.0058 -118.473
38.0039 -118.483
38.002 -118.492
38.0001 -118.502
37.9995 -118.543
37.9882 -118.597
37.9677 -118.654
37.9461 -118.711
37.99 -118.736
37.9886 -118.761
37.9827 -118.787
37.9962 -118.797
38.0117 -118.805
38.0273 -118.814
38.0429 -118.822
38.0687 -118.861
38.0856 -118.885
38.1016 -118.907
38.1175 -118.929
38.1334 -118.951
38.1492 -118.973
38.1651 -118.995
38.181 -119.017
38.2511 -119.044
38.3204 -119.077
38.3975 -119.106
38.4753 -119.133
38.5405 -119.155
38.5746 -119.173
38.6056 -119.191
38.6265 -119.213
38.6464 -119.236
38.6639 -119.256
38.6812 -119.274
38.6837 -119.302
38.6833 -119.328
38.6826 -119.355
38.682 -119.382
38.6823 -119.402
38.6827 -119.421
38.6832 -119.441
38.6836 -119.46
38.6841 -119.479
38.6845 -119.498
38.6849 -119.517
38.6854 -119.536
38.6858 -119.556
38.6863 -119.575
38.6867 -119.594
38.6872 -119.613
38.6837 -119.64
38.6783 -119.657
38.6727 -119.674
38.6801 -119.682
38.6758 -119.698
38.6704 -119.714
38.6776 -119.718
38.6808 -119.732
38.6835 -119.747
38.6862 -119.762
38.6889 -119.777
38.6915 -119.793
38.6942 -119.808
38.6969 -119.823
38.6996 -119.838
38.7023 -119.854
38.7049 -119.869
38.7076 -119.884
38.7108 -119.887
38.714 -119.889


47.5792 -118.415
47.5306 -118.573
47.4894 -118.752
47.4999 -118.883
47.5092 -118.978
47.5183 -119.071
47.5275 -119.163
47.5366 -119.255
47.4992 -119.366
47.5048 -119.479
47.4882 -119.63
47.4879 -119.719
47.4591 -119.748
47.4273 -119.771
47.3953 -119.794
47.3793 -119.829
47.364 -119.853
47.3885 -119.897
47.4057 -119.934
47.4249 -119.951
47.4298 -119.952
47.4332 -119.952
47.4365 -119.952
47.4398 -119.952


39.5974 -118.338
39.5096 -118.328
39.3997 -118.338
39.2276 -118.353
39.0493 -118.369
38.9042 -118.366
38.7623 -118.361
38.6208 -118.355
38.5049 -118.325
38.3916 -118.293
38.3466 -118.275
38.2001 -118.269
38.0434 -118.264
37.9278 -118.28
37.986 -118.283
37.9901 -118.292
37.9888 -118.301
37.987 -118.311
37.9851 -118.321
37.9832 -118.33
37.9813 -118.34
37.9794 -118.35
37.9775 -118.36
37.9756 -118.369
37.9737 -118.379
37.9718 -118.389
37.9699 -118.398
37.968 -118.408
37.9661 -118.418
37.9642 -118.428
37.9623 -118.437
37.9604 -118.447
37.9585 -118.457
38.028 -118.459
38.0332 -118.468
38.0321 -118.478
38.0302 -118.487
38.0283 -118.497
38.0278 -118.538
38.0164 -118.592
37.996 -118.648
37.9744 -118.706
37.9665 -118.735
37.9599 -118.761
37.9535 -118.787
38.0174 -118.792
38.0378 -118.8


34.3327 -118.218
34.4456 -118.119
34.5089 -117.991
34.5992 -117.98
34.6923 -117.981
34.7855 -117.982
34.8738 -117.971
34.9616 -117.959
35.0493 -117.947
35.0986 -117.944
35.1441 -117.941
35.1892 -117.939
35.2343 -117.937
35.307 -117.91
35.3825 -117.881
35.4583 -117.851
35.5341 -117.822
35.5905 -117.743
35.6119 -117.681
35.6298 -117.62
35.6458 -117.569
35.6616 -117.52
35.6774 -117.471
35.6932 -117.422
35.6982 -117.47
35.7021 -117.528
35.706 -117.587
35.7098 -117.645
35.7136 -117.704
35.7205 -117.739
35.7278 -117.771
35.7728 -117.77
35.8319 -117.677
35.854 -117.645
35.8706 -117.636
35.8866 -117.63


41.429 -118.143
41.2861 -118.286
41.1583 -118.524
41.1635 -118.75
41.1623 -119.091
41.3177 -119.441
41.487 -119.753
41.5467 -120.188
41.5445 -120.622
41.5666 -120.999
41.5327 -121.238
41.4756 -121.374
41.4868 -121.504
41.4343 -121.63
41.3755 -121.729
41.359 -121.771
41.3468 -121.806
41.335 -121.842
41.3232 -121.877


45.2926 -118.01
45.2436 -118.228
45.1897 -118.469
45.1371 -118.675
45.0938 -118.859
45.1978 -118.929
45.2928 -119.001
45.373 -119.088
45.4518 -119.176
45.505 -119.272
45.4985 -119.375
45.486 -119.479
45.4729 -119.582
45.4749 -119.631
45.4784 -119.675
45.4821 -119.717
45.4982 -119.805
45.5154 -119.896
45.5192 -119.965
45.5243 -120.012
45.5445 -120.058
45.5662 -120.105
45.5881 -120.152
45.6464 -120.176
45.703 -120.185
45.7595 -120.191
45.8093 -120.21
45.8572 -120.219
45.905 -120.227
45.9464 -120.212
45.9871 -120.195
46.0387 -120.202
46.0915 -120.211
46.1342 -120.168
46.1953 -120.149
46.2582 -120.132
46.3212 -120.115
46.3843 -120.099
46.4474 -120.082
46.5105 -120.065
46.57 -120.059
46.5943 -120.079
46.612 -120.074
46.629 -120.066


46.2483 -117.924
46.2624 -118.042
46.296 -118.212
46.3316 -118.388
46.3499 -118.56
46.3817 -118.719
46.4124 -118.825
46.5317 -118.862
46.5905 -118.899
46.6392 -118.91
46.6494 -118.922
46.664 -119.002
46.679 -119.089
46.694 -119.176
46.709 -119.263
46.678 -119.409
46.6701 -119.522
46.6442 -119.66
46.6297 -119.751
46.6085 -119.76
46.5825 -119.772
46.556 -119.783
46.5307 -119.822
46.5054 -119.864
46.5526 -119.898
46.5596 -119.94
46.5651 -119.964


48.5175 -117.848
48.4066 -118.03
48.2421 -118.242
48.0755 -118.478
47.958 -118.677
47.8771 -118.847
47.8423 -118.996
47.8072 -119.109
47.7721 -119.219
47.7171 -119.34
47.7097 -119.462
47.6783 -119.625
47.6633 -119.723
47.6203 -119.756
47.5744 -119.784
47.541 -119.807
47.5088 -119.83
47.4767 -119.853
47.488 -119.898
47.4894 -119.923
47.4897 -119.946
47.4927 -119.948


33.687 -117.73
33.6283 -117.666
33.5636 -117.595
33.4984 -117.524
33.4332 -117.452
33.3679 -117.381
33.3026 -117.309
33.3525 -117.146
33.4139 -116.974
33.366 -116.904
33.3072 -116.843
33.3523 -116.692
33.4077 -116.533
33.4642 -116.372
33.5208 -116.211
33.5665 -116.09
33.6111 -115.973
33.5557 -115.963
33.5386 -116.144
33.5769 -116.057
33.6208 -115.944
33.6136 -116.114
33.6529 -116.026
33.6968 -115.912
33.6896 -116.083
33.7289 -115.995
33.7729 -115.881
33.7657 -116.052
33.805 -115.964
33.7974 -116.137
33.8366 -116.049
33.8806 -115.935
33.8734 -116.106
33.9127 -116.018
33.9566 -115.904
33.9494 -116.075
33.9888 -115.987
33.9328 -115.98
33.8674 -115.981
33.801 -115.983
33.7345 -115.985
33.6679 -115.988
33.6014 -115.99
33.5349 -115.992
33.4684 -115.994
33.5018 -115.889
33.4935 -116.061
33.5327 -115.973
33.4768 -115.966
33.4113 -115.967
33.3449 -115.969
33.2784 -115.972
33.2119 -115.974
33.1454 -115.976
33.0788 -115.978
33.0123 -115.98
32.9458 -115.982
32.8793 -115.985
32.8128 -115.987
32.8213 -116.042
32.981 -115.981
32.9371 -115.977
32.8728 -115.979


44.7075 -117.702
44.6893 -117.873
44.6915 -118.046
44.7161 -118.261
44.7415 -118.486
44.7568 -118.651
44.7712 -118.81
44.9097 -118.85
45.0604 -118.957
45.1838 -119.02
45.2807 -119.091
45.3612 -119.178
45.4145 -119.273
45.408 -119.376
45.3956 -119.48
45.3825 -119.584
45.3845 -119.632
45.388 -119.676
45.3917 -119.719
45.4077 -119.806
45.425 -119.897
45.4424 -119.989
45.4626 -120.061
45.4843 -120.11
45.5062 -120.157
45.5281 -120.204
45.5462 -120.234
45.5639 -120.25
45.5816 -120.264
45.6326 -120.26
45.6869 -120.255
45.7415 -120.249
45.7899 -120.255
45.8378 -120.263
45.8855 -120.271
45.9269 -120.256
45.9676 -120.239
46.0179 -120.235
46.0691 -120.232
46.1117 -120.188
46.1544 -120.149
46.2154 -120.13
46.2783 -120.113
46.3414 -120.097
46.4045 -120.08
46.4676 -120.063
46.5271 -120.057
46.5513 -120.077
46.5721 -120.1
46.5925 -120.123
46.6098 -120.118
46.6268 -120.11
46.65 -120.09
46.6827 -120.149
46.7164 -120.217
46.7284 -120.214
46.7381 -120.203
46.7473 -120.203


43.1759 -117.645
43.0984 -117.807
43.0451 -117.959
42.9942 -118.109
42.9803 -118.33
43.0007 -118.641
43.0117 -118.86
43.2077 -119.102
43.4222 -119.347
43.5082 -119.518
43.5334 -119.695
43.5649 -119.931
43.6172 -120.253
43.7333 -120.465
43.8442 -120.653
43.9478 -120.786
44.0281 -120.882
44.0779 -120.945
44.1247 -121.005
44.133 -120.974
44.1756 -121.024
44.1234 -121.011


37.7892 -117.635
38.0046 -117.725
37.9176 -117.761
38.0453 -117.771
37.9819 -117.777
38.0295 -117.773
37.9581 -117.778
38.1048 -117.762
38.0109 -117.787
37.9253 -117.795
38.0706 -117.78
38.0089 -117.784
37.9265 -117.79


46.8866 -117.543
46.8641 -117.579
46.8245 -117.63
46.8127 -117.696
46.782 -117.802
46.7592 -117.977
46.7144 -118.167
46.6674 -118.358
46.6312 -118.546
46.5958 -118.654
46.6123 -118.726
46.6199 -118.771
46.6312 -118.809
46.6377 -118.824
46.6437 -118.837
46.6578 -118.917
46.6727 -119.003
46.6878 -119.091
46.7028 -119.178
46.7001 -119.271
46.6594 -119.379
46.6505 -119.489
46.6245 -119.626
46.5949 -119.649
46.5648 -119.661
46.5358 -119.7
46.507 -119.749
46.5538 -119.785
46.5358 -119.826
46.5112 -119.868
46.5585 -119.903
46.5656 -119.944
46.571 -119.969
46.5763 -119.991
46.5792 -119.987


47.619 -117.424
47.5966 -117.544
47.5558 -117.598
47.541 -117.64
47.5288 -117.681
47.4958 -117.753
47.458 -117.837
47.4306 -117.996
47.3793 -118.17
47.3404 -118.349
47.3027 -118.529
47.2783 -118.716
47.2436 -118.844
47.2465 -118.931
47.253 -119.015
47.26 -119.098
47.267 -119.18
47.274 -119.263
47.2406 -119.362
47.2443 -119.462
47.229 -119.593
47.2275 -119.671
47.2274 -119.743
47.2015 -119.77
47.173 -119.793
47.1253 -119.825
47.0756 -119.857
47.0604 -119.909
47.038 -119.943
47.0171 -119.959
46.9964 -119.973
46.9756 -119.987
46.9549 -120.001
46.9342 -120.015
46.9254 -120.029
46.9178 -120.043
46.9103 -120.057
46.9028 -120.071
46.8954 -120.085


48.6138 -117.295
48.5377 -117.284
48.454 -117.273
48.3545 -117.265
48.2533 -117.257
48.1521 -117.249
48.0938 -117.311
48.0398 -117.379
47.9862 -117.448
47.9327 -117.518
47.8769 -117.572
47.8208 -117.624
47.7648 -117.676
47.6834 -117.763
47.5987 -117.863
47.5395 -118.034
47.485 -118.208
47.4309 -118.384
47.3769 -118.559
47.3509 -118.745
47.3733 -118.868
47.3944 -118.957
47.4176 -119.057
47.4281 -119.15
47.4374 -119.242
47.4 -119.354
47.4205 -119.475
47.4054 -119.627
47.4224 -119.727
47.3953 -119.758
47.3798 -119.793
47.3645 -119.818
47.3492 -119.841
47.334 -119.864
47.3585 -119.907
47.3734 -119.931
47.39 -119.936
47.4091 -119.95
47.4284 -119.964
47.4333 -119.966
47.4368 -119.966
47.4401 -119.966
47.4434 -119.966
47.4466 -119.966


46.1917 -117.208
46.2355 -117.368
46.2836 -117.544
46.3049 -117.657
46.3662 -117.742
46.391 -117.86
46.4122 -117.981
46.4109 -118.109
46.4255 -118.276
46.4417 -118.447
46.4752 -118.611
46.5882 -118.743
46.6495 -118.786
46.6745 -118.892
46.6905 -118.981
46.7056 -119.068
46.7207 -119.156
46.7285 -119.239
46.6765 -119.344
46.6665 -119.453
46.6404 -119.591
46.6259 -119.682
46.5974 -119.701
46.5676 -119.721
46.5419 -119.76
46.5166 -119.802
46.5638 -119.837
46.5458 -119.878
46.5463 -119.92
46.5487 -119.962
46.5537 -119.986
46.5589 -120.009
46.5642 -120.031
46.583 -120.054
46.6002 -120.049
46.6172 -120.041
46.6341 -120.033
46.6573 -120.013
46.6901 -120.073
46.7238 -120.14
46.7384 -120.161
46.7512 -120.177
46.7607 -120.179
46.7698 -120.18
46.7789 -120.18
46.7881 -120.181
46.7972 -120.181
46.8063 -120.182
46.8154 -120.183
46.8245 -120.183
46.8336 -120.184


45.5881 -117.184
45.5554 -117.4
45.487 -117.663
45.4334 -117.848
45.383 -118.041
45.329 -118.279
45.2701 -118.527
45.2102 -118.746
45.2038 -118.918
45.2878 -119
45.3669 -119.087
45.4456 -119.176
45.5242 -119.264
45.5202 -119.366
45.508 -119.47
45.495 -119.574
45.497 -119.623
45.5005 -119.666
45.5042 -119.709
45.5202 -119.796
45.5375 -119.887
45.5413 -119.956
45.5463 -120.003
45.5515 -120.048
45.5718 -120.094
45.5935 -120.141
45.6518 -120.166
45.7137 -120.189
45.7707 -120.197
45.8206 -120.216
45.8685 -120.225
45.9163 -120.233
45.9577 -120.218
45.9984 -120.201
46.05 -120.208
46.1028 -120.216
46.1455 -120.174
46.2014 -120.142
46.2638 -120.124
46.3268 -120.107
46.3899 -120.091
46.453 -120.074
46.5161 -120.057
46.5756 -120.051
46.5968 -120.043
46.6142 -120.035


39.9594 -117.016
39.6397 -116.977
39.3726 -117.026
38.9891 -117.095
38.4841 -117.208
37.9961 -117.308
37.6955 -117.41
37.7579 -117.499
37.8565 -117.588
38.0818 -117.686
37.9957 -117.723
37.8785 -117.753
38.0033 -117.763
37.9071 -117.791
38.0514 -117.777


44.45 -116.807
44.3198 -117.038
44.2589 -117.328
44.2049 -117.622
44.1704 -117.805
44.1336 -117.943
44.0966 -118.076
44.0887 -118.268
44.1083 -118.527
44.1206 -118.713
44.1293 -118.866
44.2805 -118.896
44.4332 -118.934
44.5861 -118.974
44.7384 -119.002
44.8907 -119.028
45.0428 -119.134
45.1992 -119.282
45.2121 -119.377
45.2106 -119.467
45.2076 -119.556
45.2209 -119.586
45.2358 -119.611
45.2406 -119.652
45.2444 -119.695
45.2481 -119.737
45.2642 -119.824
45.2815 -119.916
45.2989 -120.008
45.3191 -120.08


44.0083 -116.75
43.8309 -116.971
43.6249 -117.206
43.4922 -117.435
43.3005 -117.699
43.1892 -117.876
43.1326 -118.029
43.1181 -118.25
43.1384 -118.562
43.1494 -118.781
43.2112 -119.076
43.4123 -119.326
43.497 -119.498
43.522 -119.675
43.5536 -119.911
43.6059 -120.233
43.722 -120.445
43.8328 -120.633
43.9365 -120.766
44.0168 -120.862
44.0666 -120.925
44.1133 -120.985
44.1217 -120.954
44.1643 -121.004
44.1722 -120.972
44.1957 -121.011
44.1415 -120.996
44.1398 -120.958
44.1814 -121.007
44.129 -120.994
44.1274 -120.956
44.169 -121.005


43.6526 -116.732
43.4088 -116.909
43.1352 -117.095
43.0299 -117.323
42.9414 -117.554
42.8114 -117.783
42.7832 -117.923
42.7652 -118.055
42.7855 -118.264
42.8493 -118.571
42.8647 -118.789
42.9269 -119.085
43.1281 -119.335
43.2804 -119.534
43.3782 -119.733
43.481 -120.069
43.5679 -120.425
43.6486 -120.739
43.744 -120.875
43.8069 -120.963
43.869 -121.052
43.841 -121.075
43.8041 -121.091
43.7662 -121.107
43.7115 -121.118
43.6552 -121.129
43.5987 -121.14
43.5405 -121.21
43.4686 -121.246
43.3954 -121.277
43.2996 -121.294
43.1979 -121.324
43.0955 -121.356
43.0134 -121.393
42.9332 -121.431
42.868 -121.466
42.7892 -121.496


46.8273 -116.727
46.8166 -116.845
46.8342 -116.976
46.8223 -117.097
46.8259 -117.224
46.831 -117.353
46.8179 -117.473
46.7925 -117.565
46.7691 -117.626
46.759 -117.694
46.7284 -117.799
46.7056 -117.975
46.6532 -118.125
46.6165 -118.309
46.5713 -118.433
46.5628 -118.58
46.5721 -118.715
46.5815 -118.796
46.6323 -118.834
46.6428 -118.849
46.6574 -118.929
46.6723 -119.015
46.6874 -119.103
46.7024 -119.19
46.6775 -119.289
46.6346 -119.399
46.6157 -119.436
46.5743 -119.5
46.5306 -119.568
46.5002 -119.612
46.547 -119.647
46.5257 -119.689
46.4975 -119.731
46.5444 -119.766
46.5263 -119.807
46.5018 -119.849
46.549 -119.884
46.5561 -119.925
46.5641 -119.944
46.5696 -119.966
46.5749 -119.989
46.5778 -119.984


47.2304 -116.661
47.2381 -116.769
47.2557 -116.88
47.2605 -116.989
47.264 -117.097
47.2674 -117.206
47.2708 -117.314
47.2741 -117.423
47.2775 -117.531
47.2553 -117.578
47.2306 -117.618
47.2188 -117.667
47.1891 -117.746
47.155 -117.836
47.1303 -117.994
47.0838 -118.166
47.0351 -118.339
46.9862 -118.512
46.9488 -118.691
46.9264 -118.837
46.9305 -118.926
46.9372 -119.009
46.9441 -119.092
46.9511 -119.175
46.9581 -119.258
46.9061 -119.363
46.8865 -119.47
46.8475 -119.607
46.8205 -119.694
46.7946 -119.776
46.7626 -119.816
46.7299 -119.851
46.7343 -119.906
46.7304 -119.943
46.728 -119.96
46.7257 -119.976
46.7235 -119.991
46.7213 -120.007
46.7191 -120.022
46.7302 -120.038
46.7425 -120.053
46.7551 -120.069
46.7676 -120.085
46.7801 -120.1
46.7927 -120.116
46.8052 -120.132
46.8178 -120.147
46.8303 -120.163
46.8428 -120.179
46.8523 -120.181
46.8614 -120.182
46.8706 -120.182
46.8797 -120.183


48.3103 -116.609
48.2342 -116.598
48.1589 -116.639
48.1173 -116.707
48.079 -116.777
48.0411 -116.848
48.0033 -116.919
47.9513 -116.988
47.8979 -117.058
47.8445 -117.127
47.7909 -117.196
47.7632 -117.323
47.738 -117.455
47.7047 -117.6
47.6509 -117.661
47.595 -117.714
47.526 -117.804
47.4955 -117.964
47.4438 -118.137
47.39 -118.312
47.3509 -118.492
47.3263 -118.679
47.3184 -118.831
47.3363 -118.924
47.3569 -119.011
47.3778 -119.097
47.3986 -119.183
47.4218 -119.283
47.3859 -119.395
47.4065 -119.517
47.4086 -119.675
47.4274 -119.776


48.8265 -116.488
48.6672 -116.514
48.5503 -116.438
48.4329 -116.399
48.2301 -116.4
48.0483 -116.467
47.9799 -116.532
47.9229 -116.555
47.867 -116.575
47.8274 -116.641
47.7893 -116.711
47.7779 -116.842
47.7691 -116.979
47.7458 -117.113
47.7211 -117.245
47.6962 -117.378
47.6714 -117.511
47.6184 -117.571
47.5627 -117.624
47.5463 -117.666
47.513 -117.738
47.4751 -117.822
47.4477 -117.981
47.3964 -118.155
47.3575 -118.334
47.3198 -118.514
47.2954 -118.701
47.2861 -118.837
47.2915 -118.925
47.2983 -119.009
47.3178 -119.095
47.3385 -119.181
47.3594 -119.267
47.3392 -119.37
47.3585 -119.474
47.3588 -119.611
47.3744 -119.693
47.3917 -119.769
47.3806 -119.809
47.3658 -119.834
47.3506 -119.857
47.375 -119.9
47.39 -119.925
47.4124 -119.935
47.4176 -119.936
47.4211 -119.936
47.4244 -119.936
47.4277 -119.936
47.431 -119.936
47.4343 -119.936
47.4376 -119.936
47.4409 -119.936
47.4442 -119.936
47.4475 -119.936


46.2353 -116.465
46.2377 -116.646
46.252 -116.878
46.2619 -117.094
46.3066 -117.276
46.3549 -117.454
46.3757 -117.636
46.4183 -117.727
46.4412 -117.846
46.4622 -117.968
46.5129 -118.066
46.5832 -118.204
46.5843 -118.322
46.5785 -118.439
46.572 -118.555
46.5815 -118.687
46.6056 -118.752
46.658 -118.787
46.6821 -118.893
46.698 -118.982
46.7131 -119.069
46.7209 -119.153


44.8714 -116.445
44.7446 -116.667
44.6335 -116.94
44.4982 -117.23
44.4368 -117.525
44.3601 -117.72
44.3504 -117.863
44.3474 -118.001
44.3451 -118.139
44.3635 -118.321
44.4046 -118.551
44.4382 -118.723
44.4677 -118.868
44.6083 -118.919
44.7594 -118.948
44.9116 -118.974
45.0637 -119.08
45.1872 -119.143
45.2842 -119.214
45.2907 -119.334
45.2795 -119.44
45.2665 -119.544
45.2686 -119.593
45.2721 -119.636
45.2757 -119.679
45.2794 -119.722
45.2955 -119.809
45.3128 -119.9
45.3302 -119.992
45.3504 -120.064
45.3874 -120.137
45.4262 -120.21
45.4596 -120.25
45.4925 -120.287
45.5117 -120.303
45.5296 -120.318
45.5473 -120.332
45.565 -120.347
45.5827 -120.361
45.6336 -120.357
45.6879 -120.352
45.7426 -120.346
45.791 -120.352
45.8388 -120.36
45.8866 -120.368
45.9279 -120.353
45.9687 -120.336
46.0189 -120.332
46.0702 -120.329
46.1128 -120.286
46.1545 -120.238
46.2088 -120.197
46.2659 -120.165
46.3283 -120.147
46.3914 -120.13
46.4545 -120.114
46.5175 -120.097
46.577 -120.09
46.5982 -120.083
46.6156 -120.074
46.6326 -120.066
46.6558 -120.046
46.6886 -120.106
46.7223 -120.173
46.7338 -120.181
46.7432 -120.182
46.7523 -120.182


44.025 -116.41
43.8283 -116.662
43.6077 -116.925
43.3553 -117.102
43.2088 -117.344
43.0836 -117.606
42.9936 -117.795
42.939 -117.949
42.888 -118.099
42.8741 -118.32
42.8945 -118.632
42.9055 -118.851
43.1015 -119.093
43.316 -119.337
43.392 -119.528
43.448 -119.685
43.4826 -119.92
43.5352 -120.241
43.6125 -120.552
43.7194 -120.75
43.8104 -120.884
43.8752 -120.978
43.9282 -121.037


39.9931 -116.288
39.3852 -116.568
38.885 -116.686
38.2891 -116.828
37.8115 -117.001
37.9499 -117.227
38.0561 -117.329
37.815 -117.432
37.8833 -117.521
38.1056 -117.62
38.0088 -117.729
37.8906 -117.767
38.0326 -117.754
37.9382 -117.78
38.0826 -117.766
38.0208 -117.77
37.9385 -117.776


43.4758 -116.248
43.1834 -116.468
42.9712 -116.675
42.7633 -116.86
42.5984 -116.964
42.4457 -117.141
42.4681 -117.417
42.3664 -117.792
42.3387 -118.029
42.3185 -118.252
42.3388 -118.587
42.303 -118.784
42.3139 -119.059
42.3295 -119.343
42.3257 -119.57
42.32 -119.792
42.3316 -120.097
42.3553 -120.367
42.3086 -120.661
42.2969 -120.954
42.259 -121.159
42.1603 -121.184
42.0319 -121.142
41.9425 -121.138
41.8947 -121.228
41.849 -121.321
41.8034 -121.414
41.7578 -121.507
41.7123 -121.6
41.666 -121.663
41.6197 -121.723
41.5918 -121.782
41.5556 -121.864
41.5186 -121.949


42.5668 -116.19
42.4276 -116.401
42.3735 -116.582
42.3121 -116.738
42.256 -116.863
42.196 -116.962
42.1357 -117.058
42.1437 -117.294
42.1585 -117.544
42.1318 -117.794
42.1117 -118.019
42.0922 -118.24
42.1162 -118.55
42.1075 -118.82
42.1545 -119.16
42.1737 -119.45
42.1703 -119.678
42.1821 -119.983
42.1955 -120.297
42.1478 -120.595
42.136 -120.888
42.0981 -121.093
42.0048 -121.139
41.9189 -121.144
41.9021 -121.294
41.8594 -121.393
41.8142 -121.487
41.7687 -121.58
41.7224 -121.642
41.676 -121.702
41.6558 -121.747
41.6381 -121.79
41.6131 -121.847
41.5874 -121.906
41.5507 -121.937


34.8633 -116.186
35.063 -116.251
35.2361 -116.316
35.4064 -116.382
35.5765 -116.448
35.7466 -116.514
35.9451 -116.595
36.1591 -116.61
36.3747 -116.618
36.6082 -116.696
36.8072 -116.752
36.8799 -116.869
37.0324 -117.015
37.1678 -117.319
37.2078 -117.509
37.2382 -117.687
37.2375 -117.752
37.2336 -117.805
37.2207 -117.801
37.2068 -117.79
37.2334 -117.807


33.753 -116.042
33.793 -115.937
33.7854 -116.108
33.8247 -116.021
33.8687 -115.907
33.8615 -116.077
33.9008 -115.989
33.8448 -115.983
33.7794 -115.984
33.713 -115.986
33.6465 -115.988
33.58 -115.99
33.5134 -115.992
33.5468 -115.888
33.5386 -116.059
33.5778 -115.971
33.5218 -115.964
33.5046 -116.145
33.5429 -116.059
33.5868 -115.945
33.5796 -116.115
33.6189 -116.028
33.6629 -115.914
33.6557 -116.084
33.695 -115.996
33.7389 -115.883
33.7317 -116.053
33.7711 -115.965
33.7151 -115.958
33.6979 -116.139
33.7362 -116.053
33.7801 -115.939
33.7729 -116.109
33.8122 -116.021
33.8562 -115.908
33.849 -116.078
33.8883 -115.99
33.8323 -115.983
33.7669 -115.985
33.7005 -115.987
33.634 -115.989
33.5675 -115.991
33.5009 -115.993
33.5343 -115.889
33.5261 -116.06
33.5653 -115.972
33.5093 -115.965
33.4439 -115.967
33.3775 -115.969
33.3109 -115.971
33.2444 -115.973
33.1779 -115.975
33.1114 -115.977
33.0449 -115.979
32.9784 -115.982


47.3738 -115.905
47.323 -115.944
47.2513 -116.003
47.1775 -116.064
47.0922 -116.122
47.0315 -116.192
46.9706 -116.309
46.9096 -116.43
46.8959 -116.523
46.8909 -116.603
46.8982 -116.719
46.9066 -116.838
46.9243 -116.95
46.9291 -117.059
46.9326 -117.168
46.936 -117.276
46.9393 -117.385
46.9427 -117.493
46.9172 -117.566
46.8922 -117.609
46.8803 -117.658
46.8698 -117.708
46.8236 -117.805
46.7993 -117.98
46.7543 -118.169
46.7074 -118.361
46.6711 -118.548
46.6461 -118.726
46.622 -118.854
46.6249 -118.878
46.6306 -118.892
46.6365 -118.905
46.6424 -118.917


43.9883 -115.705
43.7848 -115.883
43.5252 -116.024
43.2071 -116.25
42.9465 -116.491
42.7375 -116.699
42.5834 -116.827
42.4318 -117.006
42.4543 -117.282
42.3956 -117.609
42.3616 -117.867
42.3407 -118.092
42.3211 -118.314
42.3415 -118.648
42.3057 -118.845
42.3166 -119.12
42.3322 -119.404
42.3285 -119.632
42.3514 -119.893
42.3659 -120.202
42.3183 -120.5
42.2864 -120.84
42.2773 -121.116
42.1814 -121.149
42.0768 -121.157
41.9898 -121.158


46.6687 -115.664
46.6266 -115.789
46.5704 -115.877
46.5173 -115.935
46.491 -116.03
46.4537 -116.125
46.4462 -116.234
46.3747 -116.429
46.3423 -116.601
46.333 -116.824
46.3358 -117.04
46.3611 -117.218
46.3886 -117.391
46.4164 -117.564
46.4487 -117.645
46.4925 -117.726
46.5662 -117.816
46.5737 -117.914
46.5494 -117.987
46.5231 -118.087
46.5165 -118.232
46.5811 -118.375
46.5816 -118.494
46.5891 -118.594
46.5973 -118.692
46.6213 -118.753
46.6342 -118.792
46.6461 -118.829
46.6608 -118.911
46.6758 -118.998
46.6908 -119.085
46.7059 -119.172
46.7209 -119.259
46.6697 -119.365
46.6597 -119.474
46.6336 -119.611
46.6082 -119.623
46.5786 -119.634
46.5485 -119.644
46.5195 -119.683
46.4906 -119.725
46.5374 -119.76
46.5193 -119.801
46.4948 -119.843
46.542 -119.878
46.5491 -119.919
46.5522 -119.961
46.5572 -119.985
46.5624 -120.008
46.5677 -120.03
46.5866 -120.053
46.6037 -120.048
46.6207 -120.04
46.6376 -120.032
46.6608 -120.012
46.6936 -120.071
46.7273 -120.139
46.7419 -120.16
46.7547 -120.176
46.7642 -120.178
46.7733 -120.179
46.7824 -120.179
46.7916 -120.18


44.7897 -115.559
44.6713 -115.75
44.54 -115.881
44.3676 -116.006
44.1955 -116.217
44.0026 -116.473
43.7867 -116.75
43.549 -116.942
43.2001 -117.144
43.0546 -117.403
42.9294 -117.667
42.8394 -117.856
42.8152 -117.993
42.7976 -118.124
42.8179 -118.333
42.8817 -118.64
42.8971 -118.858
43.0935 -119.1
43.3081 -119.345
43.3841 -119.535
43.4401 -119.693
43.4747 -119.927
43.5273 -120.248
43.6046 -120.559
43.7115 -120.758
43.8025 -120.891
43.8673 -120.985
43.8878 -120.976
43.9364 -121.025


45.8266 -115.469
45.7793 -115.666
45.7133 -115.935
45.6226 -116.173
45.5069 -116.418
45.3587 -116.703
45.2137 -117.038
45.1178 -117.335
45.0354 -117.61
45.0071 -117.837
44.9838 -118.082
44.9799 -118.364
44.9548 -118.613
44.9413 -118.85
45.0769 -118.976
45.1988 -119.041
45.2955 -119.112
45.376 -119.199
45.3965 -119.31
45.3867 -119.415
45.3739 -119.519
45.3609 -119.622
45.3629 -119.671
45.3664 -119.715
45.3824 -119.802
45.3997 -119.893
45.4171 -119.985
45.4373 -120.057
45.4744 -120.13
45.4978 -120.179
45.516 -120.209
45.5338 -120.226
45.5515 -120.24
45.5692 -120.255
45.5868 -120.269
45.6378 -120.265


43.3447 -115.465
43.0568 -115.733
42.7798 -115.875
42.5395 -115.951
42.3042 -116.079
42.1401 -116.27
42.062 -116.459
41.9981 -116.616
41.983 -116.724
41.8539 -116.755
41.6211 -116.787
41.3785 -116.814
40.9798 -116.928
40.5629 -116.83
40.0201 -116.993
39.6461 -116.97
39.3736 -117.02


33.0076 -115.366
32.9791 -115.699
32.9478 -116.064
32.9847 -115.996
33.0285 -115.884
33.0212 -116.055
33.0606 -115.967
33.0046 -115.96
32.9874 -116.141
33.0257 -116.054


36.212 -115.039
36.2134 -114.989
36.2149 -114.935
36.2164 -114.88
36.218 -114.824
36.2195 -114.769
36.221 -114.714
36.2226 -114.659
36.2241 -114.604
36.2256 -114.549
36.217 -114.363
36.2072 -114.164
36.2685 -113.978
36.3368 -113.793
36.2091 -113.709
36.0055 -113.69
35.7942 -113.677
35.5902 -113.646
35.2699 -113.78
35.1261 -113.763
35.1213 -113.702
35.1305 -113.636
35.1411 -113.57
35.1518 -113.504
35.1625 -113.438
35.1733 -113.372
35.184 -113.306
35.1947 -113.24
35.2055 -113.174
35.2162 -113.108
35.2269 -113.042
35.2377 -112.976
35.1659 -112.723
35.1769 -112.531
35.1961 -112.346
35.2162 -112.161
35.1089 -112.035
34.9889 -111.915
34.9427 -111.689
34.9499 -111.573
34.9624 -111.468
34.7077 -111.185
34.6349 -110.987
34.5804 -110.798
34.5276 -110.61
34.475 -110.422
34.376 -110.426
34.2724 -110.448
34.1682 -110.473
34.0641 -110.497
34.0309 -110.311
34.0032 -110.109
33.9779 -109.887
33.9519 -109.684
33.966 -109.604
33.9841 -109.536
34.0027 -109.469
34.0212 -109.403
34.0156 -109.347
34.0076 -109.292
33.9994 -109.237
33.9911 -109.183
33.9732 -109.141
33.9543 -109.101
33.9353 -109.06
33.9162 -109.02
33.8972 -108.98
33.8782 -108.939
33.8874 -108.845
33.954 -108.787
33.9855 -108.704
34.0134 -108.619
34.0321 -108.543
34.0499 -108.468
34.0676 -108.393
34.0853 -108.318
34.1268 -108.258
34.2315 -108.18
34.3477 -108.041
34.4276 -107.869
34.4527 -107.672
34.4997 -107.465
34.6079 -107.302
34.6937 -107.205
34.7624 -107.093
34.8424 -106.964
34.9235 -106.833
34.9963 -106.745
34.9977 -106.708
34.9918 -106.676
34.9853 -106.644
34.9787 -106.613
34.9725 -106.558
34.9663 -106.5
34.9602 -106.443
34.9594 -106.381
34.9176 -106.363
34.8718 -106.35
34.8255 -106.337
34.7793 -106.324
34.7224 -106.316
34.6644 -106.308
34.6064 -106.301
34.5689 -106.298
34.5335 -106.296
34.4983 -106.294
34.4683 -106.293
34.4389 -106.293
34.4095 -106.293
34.3756 -106.277
34.3412 -106.26
34.3068 -106.243
34.2724 -106.225
34.2711 -106.242
34.2728 -106.241
34.2747 -106.238


39.4462 -114.914
39.1045 -115.062
38.5335 -115.255
37.69 -115.476
37.6373 -115.72
37.7602 -116.005
37.8162 -116.44
37.8213 -116.812
37.8471 -117.07
37.9966 -117.193
37.7597 -117.298
37.8284 -117.388
37.9277 -117.476
38.0301 -117.564
37.9214 -117.672
38.0751 -117.722
37.9819 -117.753
38.0023 -117.773
37.9281 -117.781
38.0745 -117.765
38.013 -117.769
37.9306 -117.775
38.0763 -117.759
37.9822 -117.784
38.0268 -117.781
37.955 -117.787
38.1017 -117.771
38.0402 -117.775
37.9578 -117.781


37.6375 -114.906
37.4742 -115.078
37.2945 -115.268
37.3652 -115.279
37.5449 -115.242
37.4241 -115.463
37.7053 -115.474
37.7651 -115.696
37.8148 -116.125
37.8635 -116.574
37.867 -116.886
37.8927 -117.139
38.0421 -117.262
37.8052 -117.366
37.874 -117.456
37.9733 -117.544
38.0475 -117.647
37.936 -117.756
38.0613 -117.774
37.9976 -117.781
37.9151 -117.788


46.0697 -114.128
46.0921 -114.111
46.1167 -114.092
46.1415 -114.074
46.168 -114.054
46.1947 -114.034
46.2213 -114.014
46.248 -113.995
46.303 -114.019
46.3747 -114.081
46.4109 -114.108
46.4435 -114.132
46.4757 -114.155
46.5079 -114.179
46.5401 -114.202
46.5405 -114.178
46.5696 -114.197
46.5697 -114.172
46.5987 -114.191
46.6306 -114.214
46.631 -114.19
46.66 -114.208
46.6602 -114.184
46.6892 -114.203
46.6893 -114.178
46.7183 -114.197
46.7184 -114.172
46.7474 -114.191
46.7793 -114.214
46.7797 -114.19
46.8087 -114.208
46.8211 -114.084
46.8628 -113.999
46.9079 -113.92
46.9533 -113.842
46.9673 -113.779
46.9781 -113.718
46.9887 -113.657
46.9461 -113.657
46.8982 -113.663
46.8498 -113.67
46.8276 -113.642
46.7817 -113.646
46.7227 -113.74
46.7154 -113.783
46.7134 -113.82
46.7118 -113.857
46.7103 -113.894
46.7088 -113.93
46.7388 -113.952
46.7719 -113.972
46.8053 -113.992
46.8496 -113.924
46.8949 -113.847
46.9089 -113.784
46.9198 -113.723
46.9303 -113.662
46.8877 -113.662
46.8398 -113.668
46.8177 -113.64
46.7718 -113.644
46.7128 -113.738
46.7055 -113.781
46.7035 -113.818
46.7019 -113.855
46.7004 -113.892
46.6989 -113.929
46.7289 -113.95
46.762 -113.97
46.7954 -113.99
46.8397 -113.922
46.885 -113.845
46.899 -113.782
46.9098 -113.721
46.9204 -113.66
46.8778 -113.66
46.8299 -113.666
46.8078 -113.639
46.7619 -113.642
46.7029 -113.736
46.6956 -113.779
46.6936 -113.816
46.692 -113.853
46.6905 -113.89
46.689 -113.927
46.719 -113.948
46.7521 -113.968
46.7855 -113.988
46.7893 -113.967
46.79 -113.941
46.831 -113.868
46.8446 -113.806
46.8554 -113.745
46.8659 -113.683
46.8496 -113.649
46.8044 -113.652
46.7562 -113.658
46.6969 -113.753
46.6897 -113.796
46.6876 -113.833
46.686 -113.87
46.6845 -113.907
46.7124 -113.941
46.7453 -113.962
46.7787 -113.982
46.8122 -114.002
46.8564 -113.934
46.9018 -113.857
46.9157 -113.794
46.9266 -113.733
46.9371 -113.672
46.9208 -113.638
46.8756 -113.641
46.8274 -113.647


47.6296 -114.067
47.652 -114.011
47.6767 -113.949
47.7016 -113.887
47.6929 -113.822
47.6809 -113.757
47.6685 -113.691
47.6272 -113.656
47.5517 -113.663
47.4728 -113.674
47.4248 -113.647
47.3487 -113.654
47.2697 -113.666
47.2236 -113.654
47.1516 -113.678
47.1063 -113.668
47.0844 -113.639
47.0385 -113.642
46.9903 -113.649


33.7297 -113.992
33.7439 -113.987
33.849 -113.904
33.9631 -113.814
34.0848 -113.572
34.1203 -113.391
34.1607 -113.337
34.1893 -113.311
34.2167 -113.288
34.2938 -113.378
34.3811 -113.453
34.4471 -113.556
34.5109 -113.661
34.5746 -113.766
34.6382 -113.871
34.7937 -113.937
34.9369 -113.798
35.0788 -113.639
35.1027 -113.564
35.1147 -113.497
35.1256 -113.431
35.1363 -113.365
35.1471 -113.299
35.1578 -113.233
35.1685 -113.167
35.1793 -113.101
35.19 -113.035
35.1182 -112.781
35.1292 -112.589
35.1484 -112.404
35.1685 -112.219
35.0612 -112.093
34.9413 -111.973
34.895 -111.747
34.9374 -111.621
34.9534 -111.515
34.9669 -111.411
34.7123 -111.128
34.6395 -110.93
34.5849 -110.741
34.5321 -110.553
34.4824 -110.465
34.3837 -110.478
34.2801 -110.502
34.2253 -110.434
34.126 -110.449
34.0224 -110.473
33.9488 -110.353
33.9171 -110.157
33.8913 -109.936
33.8653 -109.733
33.8794 -109.653
33.8976 -109.585
33.9161 -109.518
33.9347 -109.452
33.9532 -109.385
33.9476 -109.329
33.9396 -109.274
33.9314 -109.22
33.9231 -109.165
33.9052 -109.123
33.8863 -109.083
33.8673 -109.043
33.8482 -109.002
33.9441 -109.002
33.9366 -108.965
33.9188 -108.925
33.9281 -108.831
33.9947 -108.773
34.0261 -108.69
34.0541 -108.604
34.0728 -108.529
34.0906 -108.454
34.1083 -108.379
34.126 -108.304
34.2283 -108.224
34.3442 -108.086
34.4242 -107.914
34.507 -107.748
34.5481 -107.581
34.5938 -107.392
34.6814 -107.255
34.7502 -107.14
34.8172 -107.026
34.897 -106.897
34.9697 -106.809
34.971 -106.771
34.9652 -106.739
34.9586 -106.708
34.952 -106.676
34.9454 -106.645
34.9388 -106.613
34.9326 -106.558
34.9264 -106.501
34.9203 -106.444
34.9195 -106.382
34.8777 -106.364
34.8319 -106.351
34.7856 -106.338
34.7394 -106.325
34.6825 -106.317
34.6245 -106.309
34.5635 -106.327
34.5257 -106.327
34.4955 -106.327
34.466 -106.327
34.4366 -106.327
34.4072 -106.326
34.3778 -106.326
34.3485 -106.326
34.3191 -106.326
34.2897 -106.325
34.2603 -106.325
34.2652 -106.338
34.2736 -106.351
34.2823 -106.365
34.291 -106.379
34.2655 -106.38
34.2708 -106.392
34.2717 -106.413
34.2721 -106.434
34.2923 -106.404
34.2618 -106.409
34.2591 -106.428
34.279 -106.399
34.2814 -106.415
34.2819 -106.435
34.3022 -106.406
34.2717 -106.411


32.6987 -113.965
32.7129 -113.96
32.7286 -113.954
32.7444 -113.948
32.7602 -113.942
32.776 -113.936
32.7919 -113.93
32.8077 -113.924
32.8235 -113.918
32.8393 -113.912
32.8551 -113.906
32.871 -113.9
32.8868 -113.894
32.9026 -113.888
32.9184 -113.882
32.9342 -113.876
32.9501 -113.87
32.9659 -113.864
33.0044 -113.669
33.0452 -113.455
33.0862 -113.24
33.15 -113.021
33.216 -112.801
33.3226 -112.5
33.4799 -112.255
33.5289 -112.067
33.5285 -111.961
33.5682 -111.534
33.7891 -111.236
33.9092 -110.922
33.8937 -110.624
33.8646 -110.328
33.8374 -110.115
33.9844 -109.915
33.9756 -109.714
33.9915 -109.634
34.0098 -109.566
34.0283 -109.5
34.0469 -109.433
34.0655 -109.366
34.0599 -109.311
34.0519 -109.256
34.0436 -109.201
34.0257 -109.159
34.0068 -109.119
33.9878 -109.079
33.9688 -109.038
33.9498 -108.998
33.9307 -108.958
33.9117 -108.917
33.9209 -108.823
33.9765 -108.758
34.0068 -108.674
34.0347 -108.588
34.0534 -108.512
34.0712 -108.437
34.0889 -108.363
34.1065 -108.288
34.2089 -108.208
34.3248 -108.069
34.4047 -107.897
34.4876 -107.731
34.5286 -107.564
34.5845 -107.367
34.6731 -107.229
34.7421 -107.114
34.809 -107
34.8889 -106.871
34.9615 -106.783
34.9628 -106.745


35.7331 -113.761
35.5502 -113.732
35.2321 -113.866
35.329 -113.734
35.0389 -113.858
35.1386 -113.725
35.1582 -113.652
35.1698 -113.585
35.1807 -113.519
35.1914 -113.453
35.2021 -113.387
35.2129 -113.321
35.2236 -113.255
35.2343 -113.189
35.2451 -113.123
35.2558 -113.057
35.2665 -112.991
35.1948 -112.737
35.2057 -112.546
35.225 -112.36
35.245 -112.176
35.1378 -112.05
35.0178 -111.93
34.9716 -111.703
34.8157 -111.516
34.8472 -111.394
34.794 -111.189
34.7414 -110.999
34.6888 -110.811
34.6362 -110.623
34.5837 -110.435
34.4847 -110.439
34.381 -110.461
34.2769 -110.486
34.1728 -110.51
34.1179 -110.443
34.0187 -110.458
33.9455 -110.337
33.9139 -110.141
33.8881 -109.92
33.8621 -109.717
33.8762 -109.637
33.8943 -109.569
33.9129 -109.503
33.9314 -109.436
33.95 -109.369
33.9444 -109.314
33.9364 -109.259
33.9282 -109.204
33.9102 -109.162
33.8913 -109.122
33.8723 -109.082
33.8533 -109.041
33.8916 -109.02
33.8783 -108.982
33.8598 -108.941
33.8691 -108.847
33.9357 -108.789
33.997 -108.727
34.0279 -108.644
34.0469 -108.568
34.0648 -108.493
34.0825 -108.418
34.1002 -108.344
34.1179 -108.269
34.2202 -108.189
34.3361 -108.05
34.416 -107.878
34.4411 -107.68
34.4882 -107.474
34.5963 -107.311
34.6901 -107.178
34.7596 -107.062
34.8266 -106.949
34.9065 -106.819
34.968 -106.743
34.9682 -106.707
34.9622 -106.675
34.9557 -106.644
34.9491 -106.612
34.9429 -106.557
34.9367 -106.5
34.9306 -106.442
34.9092 -106.378
34.8654 -106.361
34.8194 -106.347
34.7731 -106.334
34.7269 -106.322


42.2654 -113.574
42.1832 -113.616
42.0974 -113.687
42.0004 -113.735
41.8809 -113.832
41.7903 -113.891
41.7061 -113.977
41.6083 -114.072
41.5091 -114.168
41.4059 -114.24
41.2034 -114.371
40.8852 -114.618
40.5357 -114.859
40.1447 -115.159
39.296 -115.572
38.5076 -115.773
37.6503 -116.059
37.6082 -116.494
37.6027 -116.805
37.6275 -117.057
37.7768 -117.18
37.9386 -117.29
38.0472 -117.381
37.8062 -117.482
37.8746 -117.571
38.0968 -117.67
38.0135 -117.735
37.8966 -117.768


37.2711 -113.482
37.1363 -113.554
36.988 -113.632
36.8459 -113.77
36.7045 -113.914
36.5272 -114.07
36.5242 -114.012
36.5385 -113.932
36.5547 -113.85
36.4047 -113.845
36.2382 -113.848
36.0871 -113.783
35.9375 -113.711
35.7316 -113.693
35.5281 -113.662
35.2079 -113.796
35.3047 -113.664
35.0895 -113.681
35.0777 -113.623
35.0861 -113.558
35.0966 -113.492
35.1074 -113.426
35.1181 -113.36
35.1288 -113.294
35.1396 -113.228
35.1503 -113.162
35.161 -113.096
35.1718 -113.03
35.1 -112.777
35.111 -112.585
35.1302 -112.4
35.1502 -112.215
35.043 -112.089
34.923 -111.969
34.8768 -111.743
34.9192 -111.616
34.9352 -111.51
34.9486 -111.407
34.8487 -111.2
34.7914 -111.011
34.7384 -110.822
34.6857 -110.634
34.6332 -110.446
34.5342 -110.45
34.4305 -110.472
34.3264 -110.497
34.2716 -110.429
34.1723 -110.445
34.0687 -110.469
33.9951 -110.348
33.9634 -110.153
33.9376 -109.931
33.9116 -109.728
33.9257 -109.648
33.9438 -109.58
33.9624 -109.514
33.9809 -109.447
33.9995 -109.381
33.9939 -109.325
33.9859 -109.27
33.9777 -109.215
33.9694 -109.16
33.9515 -109.119
33.9326 -109.078
33.9136 -109.038
33.8945 -108.998
33.8755 -108.957
33.8565 -108.917
33.9164 -108.844
33.9881 -108.789
34.0499 -108.727
34.0809 -108.643
34.0999 -108.568
34.1177 -108.493
34.1354 -108.418
34.1531 -108.343
34.1698 -108.211
34.2771 -108.067
34.3935 -107.922
34.4801 -107.758
34.5215 -107.592
34.5774 -107.394
34.666 -107.257
34.7349 -107.141
34.8019 -107.027
34.8817 -106.898
34.9544 -106.81
34.9557 -106.773
34.9499 -106.741
34.9433 -106.709
34.9367 -106.678
34.9301 -106.646
34.9235 -106.615
34.9173 -106.56
34.9112 -106.503
34.905 -106.445
34.9042 -106.383
34.8624 -106.365


46.4075 -113.447
46.4412 -113.453
46.4782 -113.459
46.4672 -113.407
46.4998 -113.408
46.5368 -113.414
46.5741 -113.42
46.6116 -113.427
46.649 -113.434
46.6864 -113.44
46.7238 -113.447
46.7613 -113.453
46.767 -113.486
46.7528 -113.542
46.7365 -113.6
46.7066 -113.679
46.7023 -113.72
46.7005 -113.757
46.699 -113.794
46.6975 -113.83
46.696 -113.867
46.6945 -113.904
46.693 -113.941
46.723 -113.962
46.7561 -113.982
46.7895 -114.002
46.7933 -113.981
46.8345 -113.908
46.8769 -113.849
46.8906 -113.788
46.9014 -113.726
46.9119 -113.665
46.8956 -113.631
46.8504 -113.634
46.8022 -113.64
46.7537 -113.647
46.6944 -113.742
46.6872 -113.784
46.6851 -113.822
46.6835 -113.858
46.682 -113.895
46.6805 -113.932
46.7105 -113.954
46.7436 -113.974
46.7771 -113.994
46.8105 -114.014
46.8548 -113.945
46.9001 -113.869
46.9141 -113.806
46.9249 -113.745
46.9355 -113.683
46.9192 -113.649
46.8739 -113.652
46.8257 -113.658
46.7773 -113.665
46.7449 -113.721
46.7403 -113.759
46.7385 -113.796
46.737 -113.833
46.7355 -113.87
46.734 -113.907
46.7619 -113.941
46.7948 -113.962
46.839 -113.894
46.8528 -113.832
46.8637 -113.771
46.8742 -113.71
46.8579 -113.676
46.8389 -113.644
46.7934 -113.647
46.7452 -113.654
46.7121 -113.728
46.7074 -113.768
46.7056 -113.805
46.7041 -113.842
46.7026 -113.879
46.7011 -113.916
46.729 -113.95


37.8468 -113.277
37.619 -113.568
37.3796 -113.738
37.2208 -113.827
37.0368 -113.902
36.8553 -114.051
36.8659 -114.14
36.8958 -114.224
36.9276 -114.306
36.9595 -114.389
36.9915 -114.472
37.0235 -114.554
37.0555 -114.637
37.0875 -114.72
37.0864 -114.727


38.3455 -113.223
38.1147 -113.378
37.8936 -113.677
37.5877 -113.926
37.3937 -114.124
37.37 -114.142
37.3633 -114.143
37.3582 -114.142


40.4418 -113.13
40.3539 -113.239
40.2532 -113.383
40.0941 -113.491
39.9879 -113.602
39.8859 -113.801
39.7083 -114.086
39.4913 -114.335
39.1382 -114.491
38.6655 -114.67
38.1809 -114.852
37.6792 -115.119
37.4714 -115.407
37.4823 -115.658
37.6116 -115.944
37.6682 -116.379
37.6734 -116.75
37.6726 -117.055
37.8193 -117.183
37.9808 -117.294
37.9348 -117.39
38.0226 -117.478
37.7796 -117.58
37.9707 -117.68
38.0354 -117.736
37.9333 -117.769


39.0624 -113.101
38.9089 -113.255
38.7208 -113.439
38.4825 -113.512
38.2215 -113.568
37.9039 -113.594
37.5883 -113.815
37.2655 -114.051
37.2289 -114.073
37.2208 -114.074
37.2157 -114.073
37.2108 -114.072
37.206 -114.071
37.2011 -114.069


41.5239 -113.085
41.4484 -113.163
41.3629 -113.267
41.217 -113.451
41.0902 -113.673
40.9366 -113.939
40.7681 -114.196
40.5694 -114.344
40.2078 -114.487
39.7783 -114.652
39.3426 -114.854
38.9574 -115.022
38.382 -115.217
37.6117 -115.478
37.5664 -115.726
37.69 -116.012
37.7461 -116.447
37.7512 -116.818
37.777 -117.077
37.9265 -117.2
38.0338 -117.292
37.7928 -117.393
37.8611 -117.482
37.9603 -117.571
38.0346 -117.673
37.9364 -117.739
38.0631 -117.752
37.9671 -117.78
38.0115 -117.777
37.9397 -117.783
38.0864 -117.767
38.0249 -117.771
37.9425 -117.777


46.05 -113.067
46.0773 -113.073
46.1074 -113.08
46.1377 -113.086
46.168 -113.093
46.1984 -113.099
46.2287 -113.106
46.2856 -113.153
46.3696 -113.216
46.4128 -113.237
46.452 -113.255
46.4908 -113.272
46.5295 -113.289
46.5682 -113.306
46.6069 -113.323
46.6456 -113.34
46.6844 -113.357
46.7219 -113.364
46.7593 -113.371
46.7651 -113.404
46.7677 -113.44
46.77 -113.476
46.7554 -113.532
46.7391 -113.589
46.7092 -113.668
46.7049 -113.709
46.7031 -113.747
46.7016 -113.783
46.7001 -113.82
46.6986 -113.857
46.6971 -113.894
46.6956 -113.93
46.7256 -113.952
46.7587 -113.972
46.7921 -113.992
46.8364 -113.924
46.8817 -113.847
46.8957 -113.784
46.9065 -113.723
46.9171 -113.662
46.8745 -113.662
46.8266 -113.668
46.8044 -113.64
46.7586 -113.644
46.6995 -113.738
46.6923 -113.781
46.6902 -113.818
46.6887 -113.855
46.6872 -113.892
46.6857 -113.929
46.7157 -113.95
46.7488 -113.97
46.7822 -113.99
46.8157 -114.01
46.8599 -113.942
46.9053 -113.865
46.9192 -113.802
46.9301 -113.741
46.9406 -113.68
46.9243 -113.646
46.8791 -113.648


48.7832 -113.008
48.7574 -113.128
48.7181 -113.208
48.6775 -113.285
48.6368 -113.361
48.5861 -113.428
48.5345 -113.493
48.4827 -113.559
48.431 -113.624
48.3792 -113.69
48.3467 -113.649
48.2703 -113.654
48.1896 -113.664
48.1085 -113.674
48.0793 -113.629
48.0144 -113.63
47.9125 -113.565
47.807 -113.493
47.725 -113.496
47.6455 -113.507
47.5661 -113.518
47.4868 -113.53
47.4075 -113.541
47.3282 -113.553
47.2489 -113.564
47.1736 -113.59
47.0987 -113.618
47.0475 -113.627
46.9988 -113.634
46.9503 -113.641
46.9018 -113.647
46.8533 -113.654
46.8048 -113.661
46.7563 -113.668
46.7239 -113.724
46.7193 -113.762
46.7175 -113.799
46.716 -113.836
46.7145 -113.873
46.713 -113.909
46.7409 -113.944
46.7738 -113.965
46.8072 -113.985
46.8514 -113.917


46.8545 -112.932
46.845 -112.962
46.8346 -112.995
46.824 -113.029
46.8086 -113.031
46.7927 -113.03
46.7767 -113.028
46.788 -113.067
46.7747 -113.069
46.7863 -113.109
46.7731 -113.111
46.7846 -113.15
46.7714 -113.153
46.783 -113.192
46.7891 -113.236
46.7664 -113.237
46.7691 -113.277
46.7743 -113.32
46.7798 -113.364
46.7824 -113.401
46.7847 -113.437
46.7571 -113.428
46.7564 -113.46
46.7111 -113.442
46.7402 -113.446
46.7768 -113.453
46.7825 -113.486
46.7683 -113.541
46.752 -113.599
46.6959 -113.699
46.689 -113.742
46.687 -113.779


45.1234 -112.894
45.1277 -112.703
45.1357 -112.49
45.1193 -112.291
45.1004 -112.092
45.1081 -111.937
45.1164 -111.847
45.107 -111.736
45.1355 -111.619
45.1571 -111.488
45.2104 -111.391
45.2782 -111.323
45.367 -111.285
45.4567 -111.257
45.5522 -111.228
45.6377 -111.23
45.7224 -111.235
45.8173 -111.209
45.8967 -111.275
45.9896 -111.321
46.1243 -111.323
46.2632 -111.321
46.4319 -111.333
46.6199 -111.372
46.7752 -111.377
46.8796 -111.389
46.9531 -111.37
47.0236 -111.347
47.0937 -111.324
47.1638 -111.301
47.2215 -111.29
47.2779 -111.281
47.3342 -111.271
47.3933 -111.25
47.4526 -111.228
47.5017 -111.24
47.5576 -111.237
47.6142 -111.233
47.6549 -111.264
47.7049 -111.261
47.7602 -111.242
47.816 -111.221
47.8601 -111.24
47.9319 -111.214
48.0124 -111.235
48.1091 -111.216
48.231 -111.255
48.3802 -111.254
48.488 -111.185
48.5727 -111.168
48.6079 -111.194
48.634 -111.247
48.677 -111.238
48.7217 -111.223
48.7488 -111.271
48.7919 -111.262
48.8366 -111.247
48.8815 -111.231
48.841 -111.207
48.8595 -111.254
48.8293 -111.158
48.8489 -111.199
48.8734 -111.252
48.8437 -111.157
48.8634 -111.197
48.8204 -111.178
48.8387 -111.226
48.8631 -111.281
48.8334 -111.186
48.853 -111.226
48.8776 -111.28
48.8479 -111.185
48.8676 -111.225
48.8246 -111.206
48.8429 -111.254
48.8851 -111.245
48.8572 -111.143
48.8095 -111.11
48.8273 -111.157


42.7182 -112.859
42.6439 -112.871
42.5644 -112.888
42.4844 -112.906
42.4043 -112.924
42.3387 -112.954
42.2701 -112.993
42.2068 -113.04
42.1461 -113.073
42.0855 -113.105
42.0279 -113.113
41.9706 -113.118
41.9132 -113.123
41.8559 -113.127
41.7986 -113.132
41.7335 -113.16
41.6577 -113.229
41.5721 -113.332
41.468 -113.423
41.3748 -113.506
41.2473 -113.703
41.0717 -113.966
40.9056 -114.267
40.6878 -114.487
40.3244 -114.638
39.9281 -114.898
39.4544 -115.146
38.8305 -115.371
37.8739 -115.612
37.8236 -116.07
37.8622 -116.522
37.8648 -116.834
37.8904 -117.086
38.0398 -117.209
37.8029 -117.314
37.8716 -117.404
37.9709 -117.492
37.9187 -117.586
38.1289 -117.685
38.0413 -117.722
37.9239 -117.752
38.0486 -117.762
37.9525 -117.79


39.726 -112.787
39.7587 -112.903
39.7675 -113.024
39.6991 -113.235
39.623 -113.461
39.5393 -113.503
39.4549 -113.528
39.3848 -113.561
39.3161 -113.595
39.251 -113.707
39.0503 -113.876
38.7103 -114.117
38.4053 -114.306
37.8377 -114.464
37.5176 -114.709
37.3223 -114.906
37.2984 -114.924
37.2916 -114.925
37.2866 -114.924


45.9 -112.654
45.93 -112.647
45.9631 -112.639
45.9964 -112.631
46.0298 -112.622
46.0632 -112.614
46.0966 -112.606
46.13 -112.598
46.1634 -112.59
46.1967 -112.582
46.2301 -112.574
46.2885 -112.605
46.3725 -112.648
46.4243 -112.655
46.4729 -112.658
46.5211 -112.661
46.5694 -112.663
46.6176 -112.666
46.6658 -112.668
46.7161 -112.704
46.7666 -112.743
46.7912 -112.802
46.7883 -112.826
46.7826 -112.846
46.8016 -112.903
46.794 -112.939
46.7837 -112.972
46.7732 -113.006
46.7887 -113.08
46.7759 -113.086
46.7875 -113.125
46.7743 -113.128
46.7858 -113.167
46.7636 -113.168
46.7664 -113.208
46.7717 -113.251
46.7772 -113.295
46.7827 -113.339
46.7882 -113.383
46.761 -113.375
46.7603 -113.407
46.7623 -113.442
46.7645 -113.478
46.7499 -113.534
46.7336 -113.592
46.7037 -113.671
46.6993 -113.712
46.6976 -113.749


34.5889 -112.559
34.6695 -112.571
34.7582 -112.585
34.8196 -112.42
34.8781 -112.237
34.8207 -112.104
34.7516 -111.976
34.7523 -111.755
34.7993 -111.63
34.8511 -111.513
34.9033 -111.398
34.8072 -111.191
34.7503 -111.001
34.6973 -110.812


42.1844 -112.547
42.1473 -112.545
42.1065 -112.542
42.0675 -112.518
42.0286 -112.491
41.9898 -112.464
41.951 -112.437
41.9121 -112.411
41.891 -112.41
41.8716 -112.412
41.8524 -112.415
41.8332 -112.418
41.814 -112.42
41.799 -112.441
41.7793 -112.426
41.7551 -112.448
41.7288 -112.455
41.7022 -112.461
41.6674 -112.493
41.6318 -112.527
41.589 -112.575
41.516 -112.609
41.44 -112.641
41.3637 -112.673
41.2913 -112.768
41.2194 -112.869
41.1637 -113.013
41.056 -113.225
40.9353 -113.44
40.8098 -113.634
40.6543 -113.842
40.4939 -114.123
40.3021 -114.358
39.9336 -114.582
39.4858 -114.798
39.0994 -114.968
38.5999 -115.17
37.8372 -115.432
37.6889 -115.816
37.7177 -116.261
37.7643 -116.712
37.7676 -117.024
37.9541 -117.265
38.0652 -117.368
37.8245 -117.471
37.8929 -117.56
38.1152 -117.659
38.0319 -117.747
37.9149 -117.782
38.0571 -117.77
37.9951 -117.774
37.9127 -117.78
38.0583 -117.764
37.9967 -117.768
37.9143 -117.774
38.0599 -117.758
37.9659 -117.784
38.0104 -117.781


33.3285 -112.488
33.4751 -112.273
33.5231 -112.088
33.5225 -111.982
33.5963 -111.795
33.7558 -111.457
33.878 -111.106
33.8627 -110.805
33.8336 -110.508
34.0147 -110.316
34.0085 -110.113


43.2226 -112.442
43.1764 -112.431
43.1255 -112.419
43.0742 -112.406
43.0032 -112.385
42.9303 -112.363
42.8586 -112.358
42.7915 -112.347
42.7249 -112.335
42.6583 -112.323
42.5935 -112.316
42.5288 -112.31
42.4642 -112.303
42.3995 -112.297
42.3484 -112.302
42.2986 -112.309
42.2499 -112.304
42.2026 -112.35
42.1576 -112.389
42.1129 -112.428
42.0704 -112.444
42.0312 -112.421
41.9892 -112.431
41.95 -112.408
41.908 -112.417
41.8866 -112.421
41.8672 -112.423
41.8479 -112.426
41.8287 -112.428
41.818 -112.411
41.8039 -112.429
41.7937 -112.413
41.7705 -112.435
41.7442 -112.441
41.7176 -112.447
41.6828 -112.479
41.6472 -112.514
41.6044 -112.562
41.5253 -112.609
41.4487 -112.642
41.3723 -112.675
41.3 -112.769
41.228 -112.871


44.2714 -112.384
44.1946 -112.248
44.1263 -112.11
44.0416 -111.981
43.9809 -111.911
43.9146 -111.854
43.8478 -111.799
43.7901 -111.748
43.7421 -111.689
43.6914 -111.661
43.6405 -111.635
43.6113 -111.605
43.5843 -111.574
43.5915 -111.547
43.6022 -111.52
43.6132 -111.494
43.6242 -111.468
43.6353 -111.441
43.6463 -111.415
43.6573 -111.388
43.6684 -111.362
43.6632 -111.325
43.6726 -111.298
43.6672 -111.262
43.6603 -111.224
43.6696 -111.197
43.6642 -111.16
43.6735 -111.174
43.6681 -111.142
43.6622 -111.137
43.6734 -111.144
43.6692 -111.143
43.6635 -111.14
43.6727 -111.158
43.6684 -111.157
43.6626 -111.155
43.6738 -111.163
43.6696 -111.161
43.6639 -111.159


43.8312 -112.337
43.7619 -112.253
43.696 -112.146
43.6373 -112.06
43.5952 -111.997
43.5546 -111.936
43.5132 -111.926
43.4611 -111.915
43.4013 -111.918
43.3409 -111.923
43.2803 -111.928
43.2176 -111.922
43.1928 -111.947
43.1718 -111.975
43.1511 -112.003
43.1235 -111.978
43.1021 -112.001
43.0593 -111.988
43.0144 -112.001
42.9632 -111.966
42.918 -111.995
42.8674 -111.981
42.8264 -112.002
42.7805 -111.979
42.74 -112
42.6942 -111.977
42.6537 -111.997
42.609 -111.98
42.5696 -112.005
42.525 -111.988
42.4856 -112.013
42.441 -111.996
42.4098 -111.988
42.3859 -112.026
42.3567 -112.023
42.327 -112.016
42.2972 -112.009
42.2679 -111.99
42.2458 -112.071
42.2186 -112.116
42.1938 -112.144
42.1693 -112.171
42.1448 -112.197
42.1114 -112.225
42.0791 -112.231
42.0469 -112.235
42.0147 -112.239
41.9826 -112.242
41.9504 -112.246
41.9182 -112.249
41.9078 -112.242
41.8996 -112.234
41.8916 -112.226
41.8836 -112.218
41.8756 -112.21
41.8676 -112.202
41.8597 -112.194
41.8517 -112.186
41.8437 -112.178
41.8454 -112.167
41.8481 -112.155
41.8508 -112.143
41.8536 -112.131
41.8564 -112.119
41.8591 -112.108
41.8619 -112.096
41.8647 -112.084
41.8674 -112.072
41.8702 -112.06
41.873 -112.049
41.8757 -112.037
41.8785 -112.025
41.8813 -112.013
41.884 -112.001
41.8868 -111.99
41.8966 -112.023
41.9001 -112.016
41.903 -112.005
41.9057 -111.993
41.9085 -111.981
41.9183 -112.015
41.9218 -112.008
41.9247 -111.996
41.9046 -111.996


42.6811 -112.224
42.6305 -112.203
42.5763 -112.185
42.5217 -112.167
42.4756 -112.145
42.4303 -112.123
42.399 -112.115
42.3691 -112.107
42.3393 -112.1
42.3095 -112.093
42.2802 -112.074
42.2475 -112.091
42.2192 -112.13
42.1943 -112.157
42.1698 -112.184
42.1365 -112.212
42.1022 -112.241
42.0698 -112.247
42.0376 -112.251
42.0054 -112.254
41.9733 -112.258
41.9411 -112.261
41.9089 -112.265
41.8985 -112.258
41.8903 -112.25
41.8823 -112.242
41.8743 -112.234
41.8663 -112.226
41.8583 -112.218
41.8503 -112.21
41.8424 -112.202
41.8344 -112.194
41.8264 -112.186
41.8232 -112.196
41.8205 -112.208
41.8178 -112.22
41.8151 -112.232
41.8124 -112.245
41.8098 -112.257
41.8071 -112.269
41.8044 -112.282
41.7911 -112.303
41.7676 -112.329
41.7373 -112.377
41.7064 -112.427
41.6675 -112.502
41.6315 -112.541
41.5886 -112.59
41.5156 -112.624
41.4396 -112.656
41.3633 -112.688
41.291 -112.783
41.219 -112.884
41.1634 -113.027
41.0556 -113.24
40.935 -113.455
40.8095 -113.649
40.6539 -113.857
40.4936 -114.137
40.3017 -114.372
39.9333 -114.597
39.4855 -114.813
39.099 -114.983
38.5995 -115.184
37.8369 -115.446
37.6885 -115.831
37.7174 -116.276
37.764 -116.727
37.7673 -117.039
37.9145 -117.168
38.076 -117.279
37.8404 -117.382
37.9092 -117.472
38.0086 -117.56
37.8995 -117.668
38.0533 -117.718
37.96 -117.749
37.9804 -117.769
38.0364 -117.766
37.9658 -117.771
38.0127 -117.766
37.9412 -117.771


48.2224 -112.195
48.2698 -112.255
48.3218 -112.321
48.3511 -112.388
48.3289 -112.4
48.3017 -112.407
48.323 -112.468
48.3388 -112.579
48.3005 -112.64
48.3104 -112.752
48.3251 -112.869
48.2867 -112.93
48.2918 -113.068
48.295 -113.171
48.298 -113.272
48.3011 -113.372
48.2996 -113.466
48.2264 -113.484
48.146 -113.495
48.0759 -113.502
48.0069 -113.508
47.9046 -113.443
47.8566 -113.435
47.7984 -113.424
47.7392 -113.412
47.6799 -113.4
47.6206 -113.388
47.5612 -113.376
47.5019 -113.364
47.4426 -113.352
47.3833 -113.34
47.3305 -113.338
47.2785 -113.338
47.2288 -113.352
47.1733 -113.358
47.1172 -113.364
47.0838 -113.352
47.0526 -113.339
47.0262 -113.334
47.0002 -113.33
46.9743 -113.327
46.9484 -113.323
46.9224 -113.32
46.8965 -113.316
46.8706 -113.313
46.8446 -113.309
46.8187 -113.305
46.7928 -113.302
46.7669 -113.298
46.7693 -113.338
46.7745 -113.381
46.777 -113.418
46.7793 -113.454
46.7816 -113.49
46.767 -113.546
46.7507 -113.604
46.6946 -113.704
46.6876 -113.747
46.6856 -113.784
46.6841 -113.821
46.6826 -113.858
46.6811 -113.894
46.6796 -113.931


40.9947 -112.111
40.989 -112.229
40.9828 -112.359
40.9648 -112.497
40.9502 -112.596
40.9334 -112.671
40.9122 -112.772
40.8632 -112.883
40.8163 -112.976
40.7112 -113.136
40.6104 -113.25
40.5084 -113.395
40.3991 -113.517
40.2891 -113.636
40.1682 -113.828
39.9887 -114.113
39.7538 -114.341
39.3375 -114.549
38.9645 -114.701
38.4898 -114.879
37.9815 -115.082
37.5554 -115.348
37.3957 -115.621
37.8817 -115.619
37.9757 -116.053
37.8307 -116.456
37.8149 -116.763
37.812 -117.061
37.9585 -117.189
38.0656 -117.281
37.8245 -117.382
37.8928 -117.471
37.9921 -117.559
38.0663 -117.662
37.9682 -117.75


46.1481 -112.078
46.209 -112.062
46.2815 -112.014
46.4026 -112.005
46.5287 -112.001
46.6552 -111.997
46.7818 -111.994
46.8618 -112.001
46.9111 -111.977
46.9573 -111.949
46.991 -111.928
47.0233 -111.908
47.0486 -111.877
47.0731 -111.845
47.0975 -111.812
47.122 -111.78
47.1753 -111.727
47.2186 -111.683
47.2608 -111.64
47.303 -111.597
47.3473 -111.541
47.3918 -111.483
47.4364 -111.425
47.4985 -111.386
47.5558 -111.378
47.6125 -111.373
47.6641 -111.367
47.7196 -111.347
47.7754 -111.326
47.8312 -111.305
47.9043 -111.274
48.0003 -111.25
48.0986 -111.226
48.2205 -111.265
48.3698 -111.264
48.4776 -111.195
48.5623 -111.177
48.5975 -111.204
48.6236 -111.256
48.6666 -111.247
48.7113 -111.232
48.7384 -111.281
48.7815 -111.271
48.8262 -111.256
48.8711 -111.241
48.8434 -111.138
48.8633 -111.178
48.8203 -111.159
48.8386 -111.207
48.863 -111.262


37.268 -111.92
37.1458 -112.173
37.0114 -112.452
36.9591 -112.805
36.8399 -113.212
36.7572 -113.533
36.6217 -113.696
36.3922 -113.882
36.2177 -113.904
36.0658 -113.84
35.9161 -113.769
35.7102 -113.751
35.4597 -113.79
35.1824 -113.893
35.2834 -113.757
35.0687 -113.774
35.0569 -113.717
35.0654 -113.651
35.0759 -113.585
35.0866 -113.519
35.0974 -113.453
35.1081 -113.387
35.1188 -113.321
35.1296 -113.255
35.1403 -113.189
35.151 -113.123
35.1618 -113.057
35.1725 -112.991
35.1007 -112.738
35.1117 -112.546
35.1309 -112.361
35.151 -112.176
35.0437 -112.05
34.9237 -111.93
34.8775 -111.704
34.9199 -111.577
34.9359 -111.472
34.8363 -111.265
34.77 -111.052
34.7161 -110.862
34.6634 -110.673
34.6108 -110.485
34.5118 -110.489
34.4574 -110.419
34.3583 -110.434
34.2546 -110.458
34.1505 -110.483
34.0463 -110.508
34.0131 -110.321
33.9855 -110.119
33.9601 -109.897
33.9341 -109.694
33.9482 -109.614
33.9664 -109.546
33.9849 -109.479
34.0035 -109.413
34.022 -109.346
34.0165 -109.29
34.0085 -109.236
34.0002 -109.181
33.9823 -109.139
33.9634 -109.099
33.9444 -109.059
33.9253 -109.018
33.9063 -108.978
33.8873 -108.938
33.8965 -108.843
33.9631 -108.785
33.9946 -108.702
34.0225 -108.617
34.0412 -108.541
34.059 -108.466
34.0767 -108.391
34.0944 -108.316
34.1359 -108.256
34.2406 -108.178
34.3568 -108.04
34.4367 -107.868
34.4617 -107.67
34.5088 -107.463
34.617 -107.301
34.6858 -107.189
34.7528 -107.076
34.8196 -106.963
34.8994 -106.833
34.972 -106.745
34.9733 -106.708
34.9675 -106.676
34.961 -106.645


45.2939 -111.917
45.3093 -111.854
45.3187 -111.772
45.357 -111.67
45.3988 -111.575
45.4726 -111.515
45.5548 -111.455
45.6378 -111.395
45.7376 -111.351
45.8391 -111.351
45.9421 -111.415
46.0857 -111.408
46.2333 -111.393
46.3908 -111.422
46.5883 -111.453
46.7298 -111.422
46.8669 -111.399
46.948 -111.364
47.0192 -111.34
47.0894 -111.317
47.1595 -111.294


40.675 -111.913
40.7117 -111.971
40.7542 -112.021
40.7682 -112.09
40.7793 -112.162
40.8053 -112.261
40.8328 -112.364
40.8476 -112.474
40.8669 -112.545
40.8866 -112.612
40.8732 -112.684
40.8523 -112.784
40.8083 -112.875
40.7618 -112.965
40.6338 -113.097
40.5331 -113.219
40.4312 -113.364
40.2918 -113.506
40.1709 -113.627
40.0479 -113.812
39.8682 -114.096
39.6569 -114.358
39.243 -114.569
38.8492 -114.714
38.3725 -114.892
37.7466 -115.069
37.4187 -115.35
37.5585 -115.339
37.4554 -115.584
37.5915 -115.863
37.6488 -116.297
37.6982 -116.747
37.7018 -117.059
37.849 -117.188
37.9561 -117.28
38.0593 -117.369
37.8178 -117.47
37.8861 -117.559
38.1083 -117.658
38.025 -117.746
37.9081 -117.781
38.0503 -117.768
37.9883 -117.773
38.0361 -117.767


41.275 -111.895
41.2614 -112.004
41.2464 -112.124
41.2314 -112.246
41.2061 -112.366
41.1831 -112.523
41.1648 -112.645
41.117 -112.752
41.0618 -112.887
41.0019 -113.011
40.8971 -113.2
40.7797 -113.41
40.6567 -113.585
40.5434 -113.782
40.3703 -114.04
40.1919 -114.299
39.7807 -114.476
39.3469 -114.678
38.9721 -114.83
38.4737 -115.029
37.8871 -115.227
37.5517 -115.61
37.6645 -115.902
37.7195 -116.338
37.7245 -116.709
37.7237 -117.014
37.9097 -117.254
38.0208 -117.357
37.7801 -117.459
37.8484 -117.549
38.0707 -117.648
37.974 -117.757
37.994 -117.785
37.9198 -117.793
38.0662 -117.777
38.0047 -117.781
37.9223 -117.787
38.068 -117.771
38.0063 -117.775
37.924 -117.781
38.0696 -117.766
38.0079 -117.77
37.9256 -117.776
38.0712 -117.76
37.9772 -117.785
38.0217 -117.782
37.95 -117.787


32.0876 -111.866
32.4795 -111.485
32.9503 -111.147
33.3281 -110.775
33.6965 -110.4
33.9271 -110.172
33.9276 -109.947
33.9042 -109.744
33.9173 -109.583
33.9353 -109.507
33.9538 -109.44
33.9724 -109.373
33.9668 -109.317
33.9588 -109.263
33.9505 -109.208
33.9326 -109.166
33.9137 -109.126
33.8947 -109.085
33.8757 -109.045
33.8567 -109.005
33.8949 -108.983
33.8816 -108.945
33.8914 -108.851
33.9176 -108.772
33.945 -108.687
33.9725 -108.601
33.9912 -108.525
34.009 -108.45
34.0267 -108.375
34.0444 -108.3
34.1468 -108.221
34.2627 -108.082
34.3799 -107.937
34.4666 -107.774
34.508 -107.608
34.5567 -107.404
34.6445 -107.267
34.7113 -107.158
34.7781 -107.045
34.8579 -106.915
34.9306 -106.827
34.9914 -106.755
34.9915 -106.72
34.9855 -106.688
34.979 -106.656
34.9724 -106.625
34.9662 -106.57
34.96 -106.513
34.9539 -106.455
34.953 -106.393
34.9113 -106.375
34.8655 -106.362


38.7482 -111.78
38.6498 -111.897
38.5918 -112.117
38.5378 -112.348
38.4843 -112.579
38.4502 -112.732
38.3669 -112.893
38.2419 -113.038
37.9986 -113.207
37.7763 -113.508
37.4708 -113.717
37.2017 -113.929
37.1704 -113.949
37.1629 -113.95
37.1578 -113.949


35.8516 -111.776
35.3423 -111.595
34.8059 -111.659
34.7993 -111.562
34.8457 -111.448
34.794 -111.245
34.7415 -111.055
34.6889 -110.867
34.6364 -110.679
34.5838 -110.491
34.5341 -110.402
34.4968 -110.289
34.4493 -110.2
34.4047 -110.082
34.3603 -109.963
34.3166 -109.857
34.273 -109.753
34.2841 -109.602
34.3006 -109.447
34.3176 -109.291
34.3078 -109.139
34.285 -109.009
34.2609 -108.882
34.2833 -108.732
34.31 -108.577
34.2833 -108.409
34.2955 -108.267
34.3651 -108.095
34.4403 -107.919
34.5228 -107.753
34.5722 -107.589
34.6188 -107.401
34.6814 -107.287
34.7457 -107.18
34.8122 -107.067
34.892 -106.938
34.9731 -106.807


41.7447 -111.768
41.7456 -111.855
41.7465 -111.95
41.7475 -112.047
41.7409 -112.091
41.7336 -112.129
41.7261 -112.167
41.7196 -112.235
41.6937 -112.305
41.6554 -112.383
41.609 -112.473
41.565 -112.526
41.5213 -112.576
41.4483 -112.61
41.3722 -112.642
41.3041 -112.709
41.2326 -112.807
41.1632 -112.919
41.0606 -113.112
40.9442 -113.304
40.8053 -113.502
40.6801 -113.676
40.5665 -113.873
40.4104 -114.153
40.2189 -114.388
39.8064 -114.562
39.3724 -114.764
38.9976 -114.916
38.4993 -115.115
37.8709 -115.392
37.736 -115.779
37.7662 -116.224
37.8129 -116.675
37.8163 -116.987
38.0028 -117.228
37.7696 -117.344
37.8387 -117.435
37.9381 -117.523
38.1635 -117.622
38.067 -117.731
37.9488 -117.769
38.0908 -117.756
37.9964 -117.782
37.9108 -117.79
38.0561 -117.774
37.9944 -117.778


40.1356 -111.69
40.2052 -111.811
40.2488 -111.923
40.2898 -112.035
40.3313 -112.149
40.373 -112.263
40.4138 -112.333
40.4545 -112.398
40.4953 -112.463
40.5435 -112.48
40.5924 -112.493
40.6414 -112.506
40.6904 -112.519
40.7414 -112.518
40.7712 -112.54
40.7764 -112.573
40.7586 -112.635
40.7296 -112.653
40.7248 -112.658
40.7224 -112.663


43.4143 -111.639
43.3645 -111.618
43.3098 -111.594
43.2545 -111.571
43.2297 -111.57
43.2488 -111.576
43.2734 -111.609
43.2211 -111.609
43.2034 -111.611
43.1891 -111.613
43.1752 -111.615
43.1614 -111.616
43.1476 -111.618
43.1337 -111.62
43.1199 -111.622
43.0902 -111.637
43.0589 -111.654
43.0152 -111.67
42.9702 -111.687
42.9256 -111.722
42.8811 -111.759
42.8366 -111.796
42.7962 -111.823
42.7563 -111.848
42.7164 -111.874
42.6765 -111.9
42.6366 -111.925
42.5977 -111.955
42.5589 -111.985
42.5201 -112.015
42.4755 -111.998
42.4304 -111.977
42.4052 -112.014
42.3758 -112.011
42.3461 -112.004
42.3163 -111.997
42.2871 -111.978
42.2637 -112.002
42.2363 -112.041
42.2085 -112.082
42.1837 -112.11
42.1591 -112.136
42.1346 -112.162
42.1118 -112.165
42.0892 -112.166
42.0666 -112.166
42.044 -112.167
42.0214 -112.167
41.9988 -112.167
41.9762 -112.167
41.9536 -112.168
41.931 -112.168
41.9084 -112.168
41.9086 -112.158
41.9111 -112.146
41.9139 -112.134
41.9166 -112.123
41.9194 -112.111
41.9222 -112.099
41.9249 -112.087
41.9049 -112.086
41.9053 -112.076
41.9079 -112.064
41.9106 -112.052
41.9134 -112.04
41.9162 -112.028
41.9189 -112.017
41.9217 -112.005


41.09 -111.575
41.0989 -111.698
41.102 -111.852
41.1046 -112.008
41.1071 -112.165
41.1095 -112.321
41.0893 -112.482
41.0712 -112.604
41.0235 -112.711
40.9622 -112.823
40.9092 -112.935
40.8079 -113.099
40.6973 -113.267
40.5703 -113.387
40.4285 -113.526
40.3152 -113.647
40.194 -113.839
40.0067 -114.082
39.7946 -114.34
39.3807 -114.551
39.0079 -114.703
38.5333 -114.882
38.0249 -115.084
37.4441 -115.34
37.5586 -115.326
37.453 -115.571
37.5888 -115.85
37.6461 -116.284
37.6955 -116.734
37.6991 -117.046
37.8463 -117.175
38.0079 -117.286
37.7722 -117.389
37.8411 -117.479
37.9404 -117.567
38.1658 -117.665
38.0827 -117.731


39.3958 -111.571
39.4178 -111.631
39.455 -111.731
39.4936 -111.834
39.5325 -111.937
39.6046 -112.098
39.68 -112.266
39.7683 -112.447
39.8583 -112.608
39.9382 -112.758
39.9623 -112.832
39.9808 -112.899
39.9988 -112.964
39.9109 -113.085
39.8124 -113.211
39.73 -113.455
39.6233 -113.543
39.5365 -113.572
39.445 -113.623
39.3776 -113.737
39.3053 -113.924
39.1601 -114.109
38.9017 -114.327
38.4385 -114.512
37.8551 -114.669
37.5334 -114.914
37.3379 -115.111
37.3472 -115.205
37.3769 -115.289
37.5525 -115.259
37.4313 -115.48
37.7124 -115.491
37.8869 -115.746
37.9481 -116.178
37.9979 -116.628
37.6782 -116.911
37.6496 -117.296
37.7391 -117.414
37.8405 -117.505
37.943 -117.593
38.1687 -117.692


37.8601 -111.407
37.7282 -111.47
37.5508 -111.562
37.3516 -111.638
37.081 -111.825
36.8649 -111.973
36.6534 -112.347
36.4312 -112.826
36.2225 -113.16
36.0805 -113.365
35.9451 -113.558
35.7407 -113.566
35.5374 -113.538
35.2172 -113.672
35.1948 -113.626
35.2022 -113.562
35.2126 -113.496
35.2233 -113.43
35.2341 -113.364
35.2448 -113.298
35.2555 -113.232
35.2663 -113.166
35.277 -113.1
35.0533 -113.124
35.0406 -113.067
35.049 -113.002
34.977 -112.748
34.9879 -112.557
35.0071 -112.371
35.0272 -112.187
34.9199 -112.061
34.7999 -111.941
34.7955 -111.721
34.8421 -111.596
34.8937 -111.479
34.8426 -111.276
34.7812 -111.063
34.7277 -110.872
34.6751 -110.684
34.6225 -110.496
34.5728 -110.407
34.5355 -110.294
34.5084 -110.202
34.4657 -110.085
34.4216 -109.965
34.3779 -109.86
34.3343 -109.755
34.3454 -109.605
34.3619 -109.45
34.3789 -109.294
34.3691 -109.141
34.3463 -109.012
34.3222 -108.885
34.3446 -108.735
34.3241 -108.549
34.2926 -108.378
34.2601 -108.209
34.3625 -108.061
34.441 -107.888
34.5238 -107.722
34.5838 -107.524
34.6315 -107.332
34.6942 -107.218
34.7606 -107.104
34.8273 -106.991
34.9071 -106.861
34.9798 -106.773
34.9811 -106.736
34.9753 -106.704


32.8965 -111.406
33.2654 -111.023
33.633 -110.647
33.8307 -110.374
34.0143 -110.186
34.01 -109.965
33.9861 -109.763
33.9992 -109.602
34.0172 -109.526
34.0357 -109.459
34.0543 -109.392
34.0487 -109.336
34.0407 -109.281
34.0324 -109.227
34.0242 -109.172
34.0062 -109.13
33.9873 -109.09
33.9683 -109.05
33.9493 -109.009
33.9303 -108.969
33.9113 -108.929
33.9205 -108.834
33.9871 -108.776
34.0185 -108.693
34.0464 -108.608
34.0652 -108.532
34.0829 -108.457
34.1007 -108.382
34.1183 -108.308
34.2207 -108.228
34.3366 -108.089
34.4165 -107.917
34.4994 -107.751
34.5404 -107.584


47.3286 -111.342
47.382 -111.322
47.4408 -111.299
47.5002 -111.277
47.5571 -111.27
47.6138 -111.265
47.6655 -111.259
47.7209 -111.239
47.7767 -111.218
47.8208 -111.237
47.8927 -111.211
47.9539 -111.223
48.0333 -111.249
48.13 -111.23
48.2518 -111.269
48.401 -111.268
48.5088 -111.199
48.5463 -111.22
48.5768 -111.25
48.6233 -111.221
48.6505 -111.268
48.6936 -111.258
48.7384 -111.243
48.7832 -111.228
48.8103 -111.276
48.8534 -111.267
48.8981 -111.251
48.8705 -111.149
48.8228 -111.116
48.8406 -111.163
48.865 -111.217


41.6647 -111.259
41.6715 -111.301
41.679 -111.347
41.6865 -111.394
41.6941 -111.441
41.7016 -111.488
41.7092 -111.535
41.7061 -111.612
41.7042 -111.716
41.696 -111.842
41.6873 -111.97
41.6785 -112.099
41.6625 -112.174
41.6376 -112.255
41.6025 -112.338
41.5564 -112.428
41.5125 -112.482
41.4688 -112.532
41.4251 -112.581
41.352 -112.615
41.2842 -112.682
41.2127 -112.78
41.1552 -112.914
41.101 -113.061
40.9934 -113.273
40.8553 -113.474
40.7302 -113.648
40.6129 -113.834
40.4564 -114.112
40.265 -114.347
39.8524 -114.521
39.4003 -114.732
39.0236 -114.884
38.5251 -115.083
37.9384 -115.281
37.5957 -115.725
37.6896 -116.031
37.7427 -116.468
37.7467 -116.779
37.7458 -117.077
37.8925 -117.205
37.9996 -117.296
37.7585 -117.398
37.8268 -117.487
37.9261 -117.575
38.1515 -117.674
38.0684 -117.739
37.9515 -117.772
38.0937 -117.759


45.569 -111.16
45.6271 -111.214
45.709 -111.224
45.7932 -111.23
45.8796 -111.293
45.9732 -111.339
46.108 -111.341
46.2469 -111.338
46.4156 -111.35
46.6036 -111.39
46.7589 -111.395
46.869 -111.397


40.3184 -111.137
40.363 -111.148
40.3998 -111.13
40.4226 -111.093
40.4534 -111.073
40.4988 -111.059
40.5457 -111.046
40.5928 -111.033
40.6399 -111.02
40.687 -111.007
40.7362 -110.982
40.7779 -110.97
40.8117 -110.999
40.8448 -111.031
40.8778 -111.064
40.9108 -111.097
40.9313 -111.123
40.9425 -111.131
40.9653 -111.15
40.9761 -111.2
40.9857 -111.252
40.9951 -111.305
41.0045 -111.357
41.014 -111.41
41.0234 -111.463
41.0328 -111.516
41.0585 -111.571
41.0595 -111.654
41.0539 -111.78
41.0477 -111.911
41.0414 -112.042
41.0351 -112.173
41.0288 -112.305
41.0012 -112.441
40.9856 -112.54
40.9712 -112.636
40.9273 -112.718
40.9034 -112.819
40.8541 -112.93
40.7558 -113.077
40.6226 -113.214
40.5173 -113.361
40.3776 -113.502
40.2646 -113.624
40.1328 -113.784
39.9523 -114.066
39.7409 -114.327
39.3271 -114.539
38.9543 -114.691
38.4796 -114.87
37.9713 -115.072
37.5452 -115.338
37.3855 -115.611
37.8716 -115.609
37.9655 -116.043
37.8205 -116.446


48.6554 -111.016
48.678 -111.066
48.7028 -111.121
48.7279 -111.176
48.753 -111.232
48.7781 -111.287
48.821 -111.278
48.8657 -111.263
48.8381 -111.161
48.8579 -111.201
48.8149 -111.182
48.8332 -111.23
48.8576 -111.284
48.828 -111.189
48.8476 -111.229
48.8721 -111.283
48.8425 -111.188
48.8621 -111.228
48.8191 -111.209
48.8374 -111.257
48.8796 -111.248


40.8714 -110.943
40.9011 -110.973
40.9337 -111.005
40.9667 -111.038
40.9854 -111.105
40.9817 -111.147
40.9898 -111.198
40.9991 -111.251
41.0085 -111.304
41.0179 -111.356
41.0274 -111.409
41.0368 -111.462
41.0462 -111.514
41.0719 -111.57
41.0817 -111.676
41.0849 -111.827
41.0874 -111.983
41.0899 -112.14
41.0924 -112.297
41.0722 -112.457
41.0541 -112.58
41 -112.665
40.9478 -112.775
40.8957 -112.887
40.8436 -112.999
40.7379 -113.162
40.631 -113.308
40.5043 -113.438
40.3925 -113.558
40.2822 -113.677
40.1613 -113.869
39.9818 -114.153
39.7468 -114.382
39.3306 -114.59
38.9576 -114.742
38.4829 -114.92
37.9746 -115.123
37.524 -115.489
37.6253 -115.78
37.6791 -116.215
37.7282 -116.665
37.7318 -116.977
37.9183 -117.218
38.0293 -117.321
37.7887 -117.424
37.857 -117.513
38.0793 -117.612
37.9826 -117.721
38.0026 -117.749
37.896 -117.778
38.0392 -117.765
37.9773 -117.769
38.0251 -117.764


38.3432 -110.899
38.2355 -110.953
38.1113 -110.956
37.9996 -111.024
37.8891 -111.098
37.7788 -111.173
37.6193 -111.23
37.4606 -111.299
37.2933 -111.373
37.0077 -111.43
36.7047 -111.528
36.2273 -111.859
35.8488 -112.085
35.3706 -112.094
34.9576 -112.166
34.807 -112.066
34.7286 -111.941
34.7283 -111.721
34.7753 -111.595
34.8271 -111.479
34.7759 -111.275
34.7145 -111.062
34.661 -110.872
34.6084 -110.683
34.5558 -110.495
34.5061 -110.407
34.4688 -110.293
34.4213 -110.204
34.3767 -110.087
34.3323 -109.967
34.2886 -109.861
34.245 -109.757
34.2561 -109.607
34.2726 -109.451
34.2896 -109.296
34.2798 -109.143
34.257 -109.014
34.2329 -108.886
34.2554 -108.736
34.282 -108.581
34.2996 -108.44
34.272 -108.274
34.3749 -108.127
34.4535 -107.954
34.5362 -107.788
34.5756 -107.632
34.6212 -107.443
34.6837 -107.33
34.748 -107.223
34.8145 -107.11
34.8943 -106.981
34.9754 -106.85
35.0482 -106.762
35.0495 -106.725
35.0437 -106.693
35.0371 -106.661
35.0305 -106.629
35.0243 -106.575
35.0182 -106.517
35.012 -106.46
35.0112 -106.398
34.9695 -106.38
34.9236 -106.367
34.8774 -106.354
34.8311 -106.341


46.5963 -110.885
46.6793 -111.007
46.821 -111.133
46.8672 -111.176
46.925 -111.192
46.9841 -111.205
47.0432 -111.218
47.1023 -111.23
47.1615 -111.243
47.2181 -111.236
47.2744 -111.227
47.3209 -111.251
47.379 -111.233
47.428 -111.246
47.4863 -111.227
47.5325 -111.257
47.5881 -111.256
47.6396 -111.249
47.6908 -111.243
47.7461 -111.223
47.7902 -111.243
47.8449 -111.226
47.9044 -111.239
47.9991 -111.219
48.0818 -111.241
48.2212 -111.237
48.3722 -111.232
48.4612 -111.221
48.544 -111.209
48.579 -111.236
48.6259 -111.207
48.6532 -111.254
48.6963 -111.244
48.7411 -111.229
48.7681 -111.277
48.8112 -111.268


31.5071 -110.876
31.8747 -110.545
32.3377 -110.308
32.7637 -110.087
33.1861 -109.868
33.5706 -109.672
33.7465 -109.666
33.8905 -109.649
33.9216 -109.587
33.9414 -109.521
33.9601 -109.454
33.9787 -109.388
33.9731 -109.332
33.9651 -109.277
33.9569 -109.223
33.9486 -109.168
33.9307 -109.126
33.9118 -109.086
33.8928 -109.045
33.8737 -109.005
33.8547 -108.965
33.893 -108.943
33.9079 -108.851
33.9346 -108.772
33.9621 -108.687
33.9896 -108.601
34.0083 -108.525
34.0261 -108.45
34.0438 -108.376
34.0615 -108.301
34.1639 -108.221
34.2798 -108.082
34.397 -107.938
34.4837 -107.774
34.5251 -107.608
34.581 -107.41
34.6696 -107.273
34.7364 -107.164
34.8032 -107.051
34.883 -106.922
34.9557 -106.834
35.0276 -106.75
35.0289 -106.713
35.023 -106.681
35.0165 -106.649
35.0099 -106.618
35.0037 -106.563
34.9975 -106.506
34.9914 -106.448
34.9905 -106.386
34.9488 -106.369
34.903 -106.355
34.8567 -106.342
34.8104 -106.33
34.7536 -106.322
34.6956 -106.314
34.6376 -106.306
34.5765 -106.324
34.5387 -106.324
34.5033 -106.322
34.4733 -106.322


33.8015 -110.788
33.8995 -110.504
33.8866 -110.287
33.8609 -110.081
33.8357 -109.859
33.9677 -109.757
33.9963 -109.607
34.0159 -109.532
34.0346 -109.464
34.0531 -109.398
34.0476 -109.342


38.9623 -110.725
38.9283 -110.73
38.8909 -110.735
38.8072 -110.78
38.7084 -110.848
38.5974 -110.914
38.4786 -110.974
38.3591 -111.034
38.2395 -111.094
38.1141 -111.097
38.0022 -111.165
37.8823 -111.192
37.7615 -111.215
37.601 -111.267
37.4422 -111.335
37.2749 -111.409
36.9892 -111.466
36.6863 -111.564
36.2089 -111.895
35.8304 -112.121
35.32 -112.108
34.9777 -112.09
34.8343 -111.981
34.8274 -111.762
34.9367 -111.592
34.9595 -111.482
34.8605 -111.275
34.7943 -111.062
34.7403 -110.871
34.6876 -110.683
34.6351 -110.495
34.5853 -110.406
34.5481 -110.292
34.5209 -110.201
34.4965 -110.085
34.4541 -109.965
34.4106 -109.859
34.367 -109.755
34.3781 -109.604
34.3946 -109.449
34.4117 -109.293
34.4018 -109.141
34.379 -109.011
34.3549 -108.884
34.3774 -108.734
34.3568 -108.548
34.3253 -108.377
34.2928 -108.208
34.3579 -108.033


43.9236 -110.582
43.9298 -110.576
43.9366 -110.57
43.9435 -110.564
43.9503 -110.558
43.9572 -110.552
43.9641 -110.546
43.9833 -110.549
43.9914 -110.543
44.0107 -110.546
44.0312 -110.55
44.0394 -110.545
44.0588 -110.548
44.0669 -110.543
44.0863 -110.546
44.1067 -110.549
44.115 -110.544
44.1343 -110.547
44.1424 -110.542
44.1618 -110.545
44.1836 -110.547
44.2108 -110.542
44.2518 -110.544
44.2942 -110.548
44.3363 -110.567
44.412 -110.629
44.465 -110.716
44.4932 -110.792
44.519 -110.867
44.5661 -110.928
44.6275 -110.974
44.691 -111.007
44.7534 -111.052
44.811 -111.072
44.8248 -111.042
44.8607 -111.017
44.9448 -111.047
45.021 -111.068
45.0695 -111.077
45.1302 -111.086
45.1808 -111.079
45.2303 -111.069
45.2986 -111.088
45.3594 -111.139
45.4193 -111.197
45.5013 -111.207
45.5856 -111.213
45.67 -111.219
45.7545 -111.224
45.8434 -111.26
45.9372 -111.303
46.0721 -111.305
46.211 -111.302
46.3503 -111.299
46.5354 -111.337
46.725 -111.38
46.8597 -111.376
46.9362 -111.354
47.0069 -111.331
47.0771 -111.308
47.1472 -111.285
47.2049 -111.274
47.2613 -111.265
47.3176 -111.256
47.3766 -111.234
47.436 -111.212
47.4851 -111.224


39.6646 -110.575
39.7791 -110.691
39.9045 -110.861
39.9983 -110.958
40.1014 -111.02
40.2055 -111.078
40.2729 -111.122
40.3121 -111.123
40.3485 -111.121
40.3713 -111.086
40.402 -111.066
40.4475 -111.052
40.4944 -111.039
40.5415 -111.026
40.5886 -111.013
40.6357 -111
40.6828 -110.987
40.7319 -110.962
40.7737 -110.95
40.7919 -110.947
40.8234 -110.976
40.8563 -111.009
40.8892 -111.042
40.9222 -111.075
40.9552 -111.108
40.9775 -111.141
40.9883 -111.191
40.9978 -111.244
41.0073 -111.297


41.25 -110.55
41.2655 -110.601
41.2826 -110.657
41.2919 -110.71
41.3004 -110.763
41.3088 -110.815
41.3065 -110.865
41.2974 -110.927
41.2943 -110.966
41.2917 -111.002
41.2892 -111.038
41.2867 -111.074
41.2843 -111.11
41.2702 -111.139
41.2693 -111.181
41.2698 -111.224
41.2704 -111.266
41.2711 -111.309
41.2717 -111.352
41.2723 -111.395
41.273 -111.438
41.2736 -111.48
41.2742 -111.523
41.2908 -111.569
41.2823 -111.641
41.2737 -111.739
41.2592 -111.858
41.2442 -111.979
41.2291 -112.1
41.214 -112.222
41.2035 -112.373


45.4819 -110.528
45.5516 -110.597
45.6282 -110.673
45.6907 -110.74
45.7517 -110.807
45.8126 -110.873
45.8601 -110.977
45.9537 -111.103
46.0493 -111.168
46.145 -111.226
46.2665 -111.264
46.4335 -111.28
46.6213 -111.32
46.7765 -111.325
46.8809 -111.337
46.9545 -111.318
47.0249 -111.295
47.095 -111.272
47.1651 -111.248
47.2228 -111.238
47.2792 -111.228
47.3258 -111.252
47.3839 -111.234
47.4431 -111.212
47.4922 -111.225
47.5374 -111.258
47.593 -111.257
47.6445 -111.251


47.9008 -110.467
47.9612 -110.603
48.0277 -110.753
48.0948 -110.904
48.162 -111.055
48.2479 -111.145
48.3358 -111.228
48.4184 -111.226
48.5006 -111.215
48.5355 -111.242
48.5825 -111.213
48.6139 -111.238
48.6574 -111.226
48.6844 -111.275
48.7275 -111.266
48.7722 -111.251
48.817 -111.235
48.8619 -111.219
48.8215 -111.195
48.84 -111.242


40.2851 -110.428
40.3509 -110.459
40.4103 -110.46
40.4691 -110.459
40.5278 -110.457
40.5865 -110.455
40.6452 -110.453
40.7039 -110.45
40.7642 -110.436
40.8017 -110.427
40.8524 -110.453
40.9045 -110.482
40.9628 -110.539
41.0085 -110.638
41.0395 -110.728
41.0691 -110.818
41.0866 -110.904
41.1038 -110.976
41.121 -111.047
41.1382 -111.118
41.1425 -111.18
41.1599 -111.254
41.1786 -111.329
41.1974 -111.404
41.2163 -111.479
41.2351 -111.554
41.2269 -111.628
41.2183 -111.727
41.2196 -111.878
41.222 -112.034
41.2245 -112.19
41.201 -112.315
41.1782 -112.472
41.1598 -112.594
41.112 -112.701
41.0569 -112.836
40.997 -112.96
40.8921 -113.149
40.7748 -113.359
40.6372 -113.54
40.5244 -113.666
40.4121 -113.858
40.256 -114.137
40.0189 -114.316
39.5843 -114.527
39.2134 -114.652
38.8238 -114.789
38.324 -114.987
37.6958 -115.165
37.4753 -115.445
37.485 -115.694
37.6141 -115.981
37.6707 -116.416
37.6759 -116.787
37.675 -117.091
37.8218 -117.22
37.9289 -117.312
38.032 -117.4
37.7905 -117.501
37.8588 -117.59


35.4051 -110.31
35.0921 -110.239
34.8917 -110.083
34.8613 -109.936
34.8458 -109.806
34.8319 -109.677
34.8754 -109.501
34.9247 -109.319
34.9509 -109.137
34.9612 -108.981
34.8789 -108.783
34.8725 -108.572
34.857 -108.39
34.8406 -108.211
34.9149 -108.027
34.9982 -107.843
35.0349 -107.638
35.0807 -107.459
35.1652 -107.316
35.256 -107.178
35.2675 -107.054
35.2369 -106.926
35.2325 -106.842
35.2307 -106.763
35.1691 -106.729
35.1634 -106.69
35.1632 -106.651
35.1636 -106.611
35.1641 -106.547
35.1646 -106.481
35.1704 -106.41
35.1332 -106.386
35.0916 -106.367
35.0458 -106.353
34.9995 -106.34
34.9532 -106.328
34.8964 -106.319
34.8384 -106.312
34.7804 -106.304
34.7223 -106.296
34.6642 -106.289
34.6062 -106.281
34.5687 -106.278
34.5333 -106.276
34.498 -106.274
34.4681 -106.274
34.4386 -106.273
34.4047 -106.258
34.3704 -106.241
34.336 -106.223
34.3001 -106.228
34.2655 -106.212
34.2642 -106.229
34.2659 -106.228
34.2678 -106.225


47.0383 -110.268
47.0866 -110.365
47.146 -110.471
47.2109 -110.609
47.2763 -110.752
47.3129 -110.872
47.3485 -110.984
47.4247 -111.081
47.4528 -111.126
47.4761 -111.167
47.4989 -111.207
47.5415 -111.242
47.5968 -111.242
47.6483 -111.236
47.6994 -111.229
47.743 -111.25
47.7977 -111.233
47.8416 -111.253
47.9135 -111.226
47.994 -111.248
48.0907 -111.229
48.2125 -111.268
48.3617 -111.267


48.7077 -110.102
48.6725 -110.323
48.6839 -110.551
48.678 -110.721
48.6702 -110.885
48.6623 -111.049
48.6841 -111.116
48.7089 -111.172
48.734 -111.228
48.7591 -111.283
48.802 -111.274
48.8467 -111.259
48.8915 -111.244
48.8639 -111.141
48.8162 -111.108
48.834 -111.155


45.8172 -109.952
45.9134 -110.141
45.995 -110.262
46.1056 -110.339
46.2293 -110.408
46.364 -110.515
46.5276 -110.641
46.6821 -110.821
46.7806 -110.986
46.8827 -111.089
46.9249 -111.13
46.9611 -111.165
46.9968 -111.2
47.0536 -111.215
47.1125 -111.228
47.1716 -111.24
47.2282 -111.233
47.2747 -111.258
47.33 -111.252
47.389 -111.231
47.4381 -111.243
47.4964 -111.224
47.5426 -111.254
47.5982 -111.253
47.6497 -111.247
47.7009 -111.24
47.7563 -111.22
47.8003 -111.24
47.855 -111.223
47.9145 -111.236
48.0092 -111.216
48.0919 -111.238
48.2313 -111.234
48.3823 -111.229
48.4713 -111.218
48.5541 -111.207
48.5891 -111.234
48.6194 -111.265
48.6628 -111.253
48.7075 -111.238
48.7524 -111.223


32.9598 -109.882
33.3021 -109.708
33.6676 -109.687
33.8306 -109.668
33.9733 -109.649
34.0043 -109.587
34.0241 -109.521
34.0428 -109.455


37.613 -109.837
37.6613 -109.808
37.6991 -109.766
37.7443 -109.723
37.7901 -109.68
37.836 -109.638
37.882 -109.595
37.9279 -109.552
37.9748 -109.533
38.0218 -109.516
38.0949 -109.436
38.1706 -109.349
38.1975 -109.164
38.2191 -108.968
38.2077 -108.779
38.164 -108.552
38.1024 -108.306
38.0889 -108.122
38.0653 -107.97
38.0445 -107.835
38.0662 -107.755
38.0923 -107.681
38.1378 -107.626
38.1287 -107.564
38.1228 -107.523
38.1172 -107.485
38.1268 -107.446
38.1502 -107.407
38.1544 -107.362
38.1567 -107.317
38.1605 -107.229
38.163 -107.128
38.1656 -107.026
38.1682 -106.923
38.1627 -106.8
38.1507 -106.679
38.1379 -106.558
38.1246 -106.426
38.1214 -106.293
38.1053 -106.183
38.066 -106.099
38.0279 -106.044
37.99 -105.991
37.9555 -105.95
37.9214 -105.91
37.8808 -105.88
37.8316 -105.842
37.7984 -105.82
37.7813 -105.801
37.7658 -105.783
37.7505 -105.765
37.7224 -105.753
37.7001 -105.747
37.6784 -105.742
37.6719 -105.734
37.6669 -105.725
37.6621 -105.717
37.6573 -105.708
37.6524 -105.699
37.6476 -105.691
37.6428 -105.682
37.6257 -105.672
37.5949 -105.653
37.5628 -105.633
37.531 -105.627
37.506 -105.621
37.4816 -105.615
37.4573 -105.609
37.4295 -105.607
37.4013 -105.606
37.3731 -105.605
37.3448 -105.604
37.3166 -105.603
37.2895 -105.603
37.2626 -105.603
37.2306 -105.595
37.1982 -105.586
37.1495 -105.576
37.1048 -105.563
37.0606 -105.55
36.9923 -105.516
36.9199 -105.483
36.8513 -105.45
36.7413 -105.432
36.6144 -105.408
36.4994 -105.389
36.3857 -105.369
36.264 -105.338
36.1301 -105.303
35.9885 -105.268
35.8075 -105.259
35.6578 -105.213
35.519 -105.2
35.3903 -105.168
35.2626 -105.134
35.1545 -105.112
35.0951 -105.086
35.0405 -105.059
34.9865 -105.032
34.9325 -105.004
34.8785 -104.977
34.8245 -104.95
34.752 -104.956
34.6961 -104.932
34.6313 -104.929
34.5626 -104.951
34.5148 -104.956
34.4876 -104.927
34.4435 -104.931
34.3976 -104.938
34.3481 -104.93
34.2982 -104.921
34.2483 -104.912
34.2302 -104.915
34.2153 -104.919
34.2007 -104.922
34.1861 -104.926
34.1715 -104.93
34.1569 -104.934
34.1423 -104.938
34.1278 -104.942
34.1132 -104.946
34.0986 -104.95
34.084 -104.954
34.0854 -104.925
34.0724 -104.925
34.058 -104.929
34.0434 -104.933
34.0288 -104.937
34.0142 -104.941
33.9997 -104.944
33.9877 -104.919
33.9759 -104.89
33.9527 -104.849
33.94 -104.834
33.8949 -104.807
33.8561 -104.82
33.8116 -104.805
33.7764 -104.818
33.7357 -104.801
33.7384 -104.817
33.7014 -104.8
33.6749 -104.822
33.6751 -104.809
33.678 -104.793
33.6555 -104.816
33.6561 -104.803
33.663 -104.819
33.6666 -104.806
33.6737 -104.821


46.5 -109.8
46.6167 -109.977
46.7029 -110.098
46.7852 -110.233
46.8472 -110.369
46.908 -110.478
46.973 -110.618
47.0385 -110.76
47.0895 -110.891
47.1391 -111.02
47.2013 -111.102
47.2268 -111.155
47.2487 -111.205
47.2918 -111.235
47.3468 -111.229
47.3954 -111.244
47.4537 -111.225
47.5027 -111.238


31.8583 -109.75
32.2645 -109.77
32.7103 -109.68
33.1226 -109.662
33.4952 -109.656
33.6856 -109.609
33.831 -109.588
33.972 -109.569
34.0028 -109.507
34.0226 -109.441
34.0413 -109.374
34.0358 -109.319
34.0278 -109.264
34.0195 -109.209
34.0016 -109.167
33.9827 -109.127
33.9637 -109.087
33.9446 -109.046
33.9256 -109.006
33.9066 -108.966
33.8876 -108.926
33.8968 -108.831
33.9634 -108.773
33.9948 -108.69
34.0228 -108.605
34.0415 -108.529
34.0593 -108.454
34.077 -108.379
34.0947 -108.304
34.197 -108.224
34.313 -108.086
34.3929 -107.914


44.5412 -109.594
44.6039 -109.681
44.6769 -109.752
44.7918 -109.863
44.8961 -109.944
44.9945 -110.029
45.0666 -110.073
45.1459 -110.109
45.2248 -110.141
45.3037 -110.172
45.3715 -110.237
45.4379 -110.308
45.5167 -110.38
45.5868 -110.424
45.65 -110.473
45.726 -110.547
45.8033 -110.623
45.8681 -110.739
45.9193 -110.852
45.9748 -110.933
46.1062 -111.019
46.2451 -111.105
46.372 -111.179
46.5395 -111.259
46.7274 -111.306
46.8618 -111.302
46.9383 -111.281
47.0091 -111.258
47.0792 -111.235
47.1493 -111.211
47.1972 -111.234
47.243 -111.261
47.2982 -111.255
47.3571 -111.235
47.4165 -111.212
47.4656 -111.225
47.5136 -111.241
47.5694 -111.238
47.621 -111.232
47.6611 -111.263


38.95 -109.581
39.0146 -109.478
39.0875 -109.378
39.1435 -109.197
39.1961 -109.006
39.2512 -108.822
39.298 -108.653
39.3465 -108.498
39.3633 -108.297
39.4279 -108.099
39.4875 -107.931
39.5467 -107.766
39.6513 -107.654
39.7856 -107.597
39.9046 -107.545
40.041 -107.525
40.1438 -107.538
40.251 -107.514
40.317 -107.523
40.3789 -107.535
40.469 -107.519
40.5085 -107.52
40.5429 -107.523
40.5768 -107.526
40.6419 -107.5
40.7027 -107.501
40.763 -107.506
40.8136 -107.502
40.8633 -107.497
40.9289 -107.505
40.996 -107.514
41.0444 -107.559
41.1237 -107.656
41.2144 -107.74
41.2969 -107.794
41.3787 -107.845
41.4603 -107.896
41.542 -107.947
41.6236 -107.997
41.6962 -108.08
41.7511 -108.158
41.8124 -108.204
41.8744 -108.248
41.9365 -108.291
41.928 -108.264
41.9125 -108.231
41.8963 -108.196
41.88 -108.162
41.8637 -108.128
41.9179 -108.163
41.9087 -108.136
41.8931 -108.102
41.8525 -108.058
41.8721 -108.076
41.8976 -108.1
41.8612 -108.061
41.8812 -108.08
41.8441 -108.041
41.864 -108.059
41.8896 -108.083
41.8532 -108.045
41.8731 -108.063
41.8987 -108.087
41.8623 -108.048
41.8823 -108.067
41.8453 -108.028
41.8652 -108.046
41.8907 -108.07
41.8543 -108.032
41.8743 -108.05
41.8999 -108.074
41.8634 -108.035
41.8834 -108.054
41.8464 -108.015
41.8663 -108.033
41.8919 -108.057
41.8554 -108.019
41.8754 -108.037
41.901 -108.061
41.8645 -108.022
41.8845 -108.041
41.8475 -108.002
41.8674 -108.02
41.893 -108.044
41.8565 -108.006
41.8765 -108.024
41.9021 -108.048
41.8656 -108.009
41.8856 -108.028
41.8486 -107.989
41.8685 -108.007
41.8941 -108.031
41.8576 -107.993
41.8776 -108.011
41.9032 -108.035
41.8667 -107.996
41.8867 -108.015
41.8497 -107.976
41.8696 -107.994
41.8952 -108.018
41.8587 -107.98
41.8787 -107.998
41.8417 -107.959
41.8616 -107.977
41.8872 -108.001
41.8507 -107.963
41.8707 -107.981
41.8963 -108.005
41.8598 -107.967
41.8798 -107.985
41.8428 -107.946
41.8627 -107.964
41.8883 -107.988
41.8518 -107.95
41.8718 -107.968
41.8974 -107.992
41.861 -107.954
41.8809 -107.972
41.8439 -107.933
41.8638 -107.951
41.8894 -107.975
41.853 -107.937
41.8729 -107.955
41.8985 -107.979
41.8621 -107.941
41.882 -107.959
41.845 -107.92
41.8649 -107.938
41.8905 -107.962
41.8541 -107.924
41.874 -107.942
41.8996 -107.966
41.8632 -107.928
41.8831 -107.946
41.8461 -107.907
41.866 -107.925
41.8916 -107.949
41.8552 -107.911
41.8751 -107.929
41.9007 -107.953
41.8643 -107.915
41.8842 -107.933
41.8472 -107.894
41.8671 -107.912
41.8927 -107.936
41.8563 -107.898
41.8762 -107.916
41.9018 -107.94
41.8654 -107.902
41.8854 -107.92
41.8483 -107.881
41.8682 -107.899
41.8938 -107.923
41.8574 -107.885
41.8774 -107.903
41.903 -107.927
41.8665 -107.889
41.8865 -107.907
41.8495 -107.868
41.8694 -107.886
41.8949 -107.91
41.8585 -107.872
41.8785 -107.89
41.8415 -107.851
41.8614 -107.869
41.8869 -107.893
41.8505 -107.855
41.8705 -107.873
41.8961 -107.897
41.8596 -107.859
41.8796 -107.877
41.8426 -107.838
41.8625 -107.856
41.8881 -107.88
41.8516 -107.842
41.8716 -107.86
41.8972 -107.884
41.8607 -107.846
41.8807 -107.864
41.8437 -107.825
41.8636 -107.843
41.8892 -107.867
41.8527 -107.829
41.8727 -107.847
41.8983 -107.871
41.8618 -107.833
41.8818 -107.851
41.8448 -107.812
41.8647 -107.83
41.8903 -107.854
41.8538 -107.816
41.8738 -107.834
41.8994 -107.858
41.8629 -107.82
41.8829 -107.838
41.8459 -107.799
41.8658 -107.817
41.8914 -107.841
41.8549 -107.803
41.8749 -107.821
41.9005 -107.845
41.8641 -107.807
41.884 -107.825
41.847 -107.786
41.8669 -107.804
41.8925 -107.828
41.856 -107.79
41.876 -107.808
41.9016 -107.832
41.8652 -107.794
41.8851 -107.812
41.8481 -107.773
41.868 -107.791
41.8936 -107.815
41.8572 -107.777
41.8771 -107.795
41.9027 -107.819
41.8663 -107.781
41.8862 -107.799
41.8492 -107.76
41.8691 -107.778
41.8947 -107.802
41.8583 -107.764
41.8782 -107.782
41.8412 -107.743
41.8611 -107.761
41.8867 -107.785
41.8503 -107.747
41.8702 -107.765
41.8958 -107.789
41.8594 -107.751
41.8793 -107.769
41.8423 -107.73
41.8622 -107.748
41.8878 -107.772
41.8514 -107.734
41.8713 -107.752
41.8969 -107.776
41.8605 -107.738
41.8804 -107.756
41.8434 -107.717
41.8748 -107.777
41.9015 -107.805
41.8652 -107.767
41.8851 -107.785
41.8481 -107.746
41.868 -107.764
41.8936 -107.788
41.8572 -107.75
41.8771 -107.768
41.9027 -107.792
41.8663 -107.754
41.8862 -107.772
41.8492 -107.733
41.8691 -107.751
41.8947 -107.775
41.8583 -107.737
41.8782 -107.755
41.8412 -107.716
41.8726 -107.776
41.8993 -107.804
41.863 -107.766
41.8829 -107.784
41.8459 -107.745
41.8658 -107.764
41.8914 -107.788
41.855 -107.749
41.8749 -107.767
41.9005 -107.791
41.8641 -107.753
41.884 -107.771
41.847 -107.732
41.8669 -107.751
41.8925 -107.775
41.8561 -107.736
41.876 -107.754
41.9016 -107.778
41.8652 -107.74
41.8852 -107.758
41.8481 -107.719
41.868 -107.738
41.8936 -107.762
41.8572 -107.723
41.8771 -107.741
41.9027 -107.765
41.8663 -107.727
41.8863 -107.745
41.8493 -107.706
41.8806 -107.766
41.8447 -107.731
41.8647 -107.75
41.8903 -107.774
41.8539 -107.735
41.8738 -107.754
41.8994 -107.778
41.863 -107.739
41.8829 -107.758
41.8459 -107.719
41.8773 -107.778
41.904 -107.806
41.8677 -107.768
41.8876 -107.787
41.8506 -107.748
41.8705 -107.766
41.8961 -107.79
41.8597 -107.751
41.8796 -107.77
41.8426 -107.731
41.8625 -107.749
41.8881 -107.773


40.9036 -109.525
41.0431 -109.393
41.2089 -109.329
41.3806 -109.274
41.5529 -109.22
41.7108 -109.127
41.9148 -109.036
42.0061 -108.851
41.9449 -108.888
41.9081 -108.865
41.9238 -108.81
41.8947 -108.778
41.9025 -108.831
41.9227 -108.784
41.9354 -108.835
41.906 -108.814
41.9225 -108.759
41.9348 -108.81
41.9054 -108.788
41.9131 -108.843
41.9333 -108.795
41.8998 -108.864
41.9159 -108.818
41.937 -108.761
41.9035 -108.829
41.9196 -108.783
41.9319 -108.834
41.9024 -108.813
41.9189 -108.758
41.9313 -108.809
41.9018 -108.788
41.9095 -108.842
41.9297 -108.794
41.8962 -108.863
41.9123 -108.817
41.9334 -108.76
41.8999 -108.828
41.9161 -108.782
41.9283 -108.834
41.8989 -108.812
41.9154 -108.757
41.9277 -108.808
41.8982 -108.787
41.9059 -108.841
41.9262 -108.794
41.8926 -108.863
41.9088 -108.817
41.9298 -108.759
41.8964 -108.827
41.9125 -108.781
41.9248 -108.833
41.8953 -108.811
41.9118 -108.756
41.9241 -108.807


40.1146 -109.509
40.2904 -109.436
40.4606 -109.355
40.5984 -109.208
40.7191 -109.016
40.846 -108.832
40.9138 -108.756
40.9924 -108.7
41.0789 -108.737
41.151 -108.886
41.2537 -108.949
41.372 -108.935
41.4793 -108.983
41.598 -108.967
41.7178 -108.945
41.8613 -108.917
41.9626 -108.923
41.942 -108.897
41.9093 -108.868
41.9255 -108.812
41.8964 -108.78
41.9041 -108.833


35.4298 -109.506
35.3139 -109.271
35.1695 -108.992
35.0756 -108.747
34.9929 -108.49
34.9051 -108.271
34.9722 -108.083
34.9971 -107.865
35.0279 -107.656
35.0731 -107.477
35.1575 -107.334
35.2483 -107.196
35.2598 -107.072
35.2634 -106.949
35.2661 -106.826
35.2282 -106.747
35.1631 -106.712
35.1569 -106.673
35.1567 -106.634
35.1571 -106.594
35.1576 -106.531
35.1582 -106.464
35.164 -106.394
35.1267 -106.369
35.0851 -106.35
35.0393 -106.336
34.9931 -106.324
34.9362 -106.315
34.8782 -106.308
34.8202 -106.3
34.7621 -106.292
34.704 -106.285
34.646 -106.277
34.5879 -106.27
34.5504 -106.267
34.515 -106.265
34.485 -106.264
34.4556 -106.264
34.4262 -106.264
34.3923 -106.248
34.3579 -106.231
34.3235 -106.214
34.2876 -106.218
34.2862 -106.237
34.2879 -106.236


45.6633 -109.393
45.6828 -109.392
45.7042 -109.391
45.7258 -109.39
45.7611 -109.415
45.7978 -109.443
45.8288 -109.505
45.8869 -109.645
45.9946 -109.844
46.1546 -110
46.2859 -110.114
46.4232 -110.199
46.5811 -110.316
46.6937 -110.426
46.8057 -110.598
46.8759 -110.744
46.9274 -110.875
46.977 -111.005
47.0743 -111.105
47.116 -111.146
47.1522 -111.181
47.1967 -111.209
47.2421 -111.237
47.2973 -111.231
47.3459 -111.245
47.4042 -111.226
47.4532 -111.239
47.5115 -111.22
47.5577 -111.25
47.6133 -111.249
47.6649 -111.243
47.7203 -111.223
47.7644 -111.243
47.819 -111.226
47.8786 -111.239
47.952 -111.212
48.0326 -111.233
48.1139 -111.26
48.2532 -111.256
48.4042 -111.251
48.5122 -111.181
48.5498 -111.202
48.5803 -111.232


33.2 -109.262
33.5386 -109.275
33.6989 -109.306
33.8304 -109.305
33.9589 -109.301
33.9644 -109.251
33.9575 -109.197
33.9397 -109.155
33.9208 -109.115
33.9018 -109.074
33.8827 -109.034
33.8637 -108.994
33.8447 -108.954
33.9406 -108.953
33.9613 -108.862
33.9886 -108.784


47.2631 -109.234
47.2126 -109.335
47.1685 -109.399
47.1509 -109.48
47.1709 -109.617
47.1946 -109.761
47.194 -109.92
47.2255 -110.035
47.2428 -110.133
47.2604 -110.223
47.3014 -110.343
47.3479 -110.432
47.3997 -110.552
47.452 -110.676
47.4891 -110.788
47.5213 -110.921
47.5529 -111.056
47.5998 -111.137
47.6151 -111.199
47.6516 -111.238
47.7012 -111.235


46.3868 -109.174
46.4501 -109.334
46.5378 -109.467
46.6495 -109.686
46.6946 -109.864
46.7358 -110.065
46.798 -110.167
46.8366 -110.27
46.8887 -110.377
46.9485 -110.484
47.0134 -110.623
47.0789 -110.765
47.1299 -110.896
47.1795 -111.025
47.2285 -111.095
47.2527 -111.147
47.2744 -111.197
47.3175 -111.226
47.365 -111.244
47.4231 -111.226
47.4721 -111.238
47.5304 -111.219
47.5766 -111.249
47.6272 -111.246
47.6782 -111.24
47.7336 -111.22
47.7776 -111.24
47.8323 -111.223
47.8919 -111.236
47.9653 -111.209
48.0459 -111.23
48.1272 -111.257
48.2665 -111.253
48.4175 -111.248
48.5255 -111.178
48.5631 -111.199
48.5935 -111.23


45.2117 -109.023
45.2106 -109.054
45.2094 -109.089
45.2082 -109.124
45.207 -109.158
45.2057 -109.193
45.2128 -109.228
45.2206 -109.263
45.2353 -109.265
45.2508 -109.264
45.2663 -109.262
45.2724 -109.298
45.2908 -109.293
45.3103 -109.283
45.33 -109.272
45.3366 -109.308
45.355 -109.302
45.3746 -109.292
45.3943 -109.282
45.414 -109.271
45.4205 -109.307
45.4389 -109.301
45.4585 -109.291
45.4782 -109.281
45.4979 -109.27
45.5045 -109.306
45.5229 -109.3
45.5424 -109.29
45.5621 -109.28
45.5818 -109.269
45.5884 -109.305
45.6068 -109.299
45.6264 -109.289
45.6461 -109.279
45.6658 -109.268
45.6723 -109.304
45.6907 -109.298
45.7103 -109.288
45.73 -109.278
45.7495 -109.341
45.7835 -109.366
45.8143 -109.428
45.8447 -109.494
45.9121 -109.618
46.0242 -109.776
46.1846 -109.928
46.3416 -110.085
46.4815 -110.174
46.6196 -110.257
46.7293 -110.394
46.8245 -110.521
46.8929 -110.663
46.9443 -110.793
46.9939 -110.923
47.0556 -111.035
47.1179 -111.088
47.1561 -111.125
47.1793 -111.173
47.2009 -111.222
47.244 -111.252
47.299 -111.247


48.5257 -108.958
48.5758 -109.243
48.5206 -109.535
48.4673 -109.816
48.4171 -109.932
48.4266 -109.933
48.4421 -109.924
48.4582 -109.913
48.4744 -109.901
48.4905 -109.89
48.5067 -109.879
48.4855 -110.049
48.498 -110.056
48.5137 -110.046
48.4926 -110.216
48.5458 -110.285
48.5717 -110.457
48.5741 -110.59
48.5742 -110.719
48.574 -110.848
48.5739 -110.977
48.6449 -111.081
48.6746 -111.141
48.7001 -111.197
48.7253 -111.253
48.7682 -111.244


31.8515 -108.666
32.1869 -108.906
32.5501 -108.884
32.916 -108.834
33.2729 -108.874
33.6041 -108.906
33.751 -108.863
33.8849 -108.828
33.964 -108.776
33.9967 -108.693
34.0247 -108.608
34.0435 -108.532


43.041 -108.637
43.1183 -108.998
43.198 -109.184
43.278 -109.352
43.3378 -109.502
43.3872 -109.655
43.4652 -109.83
43.5595 -110.081
43.6222 -110.271
43.6884 -110.424
43.7272 -110.476
43.7551 -110.509
43.7895 -110.509
43.8245 -110.505
43.8465 -110.509
43.8672 -110.512
43.8878 -110.516
43.9084 -110.52
43.929 -110.524
43.9496 -110.528
43.9702 -110.532
43.9908 -110.536


37.3237 -108.605
37.1619 -108.418
36.9853 -108.198
36.8933 -108.067
36.8101 -107.998
36.7343 -107.942
36.6565 -107.879
36.5772 -107.811
36.5535 -107.815
36.5354 -107.826
36.5179 -107.838
36.458 -107.79
36.4362 -107.796
36.4183 -107.807
36.4008 -107.819
36.3575 -107.823
36.3116 -107.826
36.2654 -107.829
36.2192 -107.833
36.173 -107.836
36.1268 -107.839
36.0157 -107.787
35.9136 -107.779
35.8099 -107.745
35.7264 -107.668
35.6529 -107.537
35.5725 -107.391
35.5014 -107.287
35.4458 -107.154
35.3918 -107.018
35.3379 -106.882
35.2834 -106.781
35.1758 -106.723
35.1655 -106.681
35.1648 -106.642
35.1652 -106.602
35.1657 -106.539


37.7767 -108.507
37.7076 -108.324
37.6542 -108.186
37.6319 -108.104
37.6014 -108.023
37.5601 -107.955
37.5192 -107.874
37.4865 -107.795
37.4964 -107.771
37.5107 -107.752
37.5254 -107.734
37.5401 -107.717
37.5481 -107.699
37.5762 -107.699
37.6063 -107.701
37.638 -107.72
37.6685 -107.718
37.6988 -107.714
37.7291 -107.71
37.7594 -107.706
37.7824 -107.694
37.824 -107.697
37.8674 -107.702
37.8955 -107.7
37.922 -107.697
37.9484 -107.694
37.9747 -107.691
38.0011 -107.688
38.0467 -107.64
38.0736 -107.593
38.0895 -107.536
38.1149 -107.5
38.1276 -107.462
38.1466 -107.42
38.1503 -107.375
38.1525 -107.33
38.1563 -107.242
38.1589 -107.141
38.1614 -107.038
38.164 -106.936
38.1586 -106.813
38.1465 -106.692
38.1338 -106.571
38.1205 -106.439
38.1172 -106.306
38.1062 -106.183
38.0673 -106.098
38.0293 -106.043
37.9914 -105.99
37.9569 -105.949
37.9228 -105.909
37.8822 -105.879
37.833 -105.841


38.9871 -108.466
38.9507 -108.29
38.9613 -108.101
38.9525 -107.945
38.9417 -107.794
38.9671 -107.687
39.0123 -107.602
39.0418 -107.525
39.0796 -107.469
39.1315 -107.415
39.1675 -107.359
39.2018 -107.303
39.277 -107.197
39.3911 -107.087
39.5086 -106.975
39.6265 -106.864
39.7436 -106.733
39.8576 -106.648
39.9751 -106.563
40.093 -106.479
40.1977 -106.406
40.266 -106.398
40.3306 -106.395
40.3948 -106.394
40.459 -106.392
40.5028 -106.382
40.5403 -106.369
40.5772 -106.356
40.614 -106.343
40.6486 -106.32
40.6828 -106.296
40.7097 -106.284
40.7357 -106.273
40.7617 -106.262
40.781 -106.246
40.7996 -106.229
40.8182 -106.211
40.8097 -106.258
40.8255 -106.248
40.8438 -106.231
40.8623 -106.214
40.8615 -106.263
40.8871 -106.25
40.9162 -106.233
40.9456 -106.215
40.9455 -106.269
40.972 -106.259
41.0011 -106.242
40.981 -106.286
41.0055 -106.275
40.9849 -106.32
41.0181 -106.294
40.9983 -106.338
40.9829 -106.322


43.7215 -108.435
43.7603 -108.623
43.8201 -108.856
43.8654 -108.957
43.881 -109.031
43.8936 -109.102
43.906 -109.172
43.9287 -109.24
43.9608 -109.262
43.9857 -109.285
44.0098 -109.309
44.0339 -109.333
44.058 -109.356
44.0821 -109.38
44.1115 -109.397
44.1414 -109.413
44.1714 -109.43
44.2014 -109.446
44.2314 -109.462
44.2614 -109.479
44.2914 -109.495
44.3175 -109.555
44.3336 -109.645
44.4188 -109.808
44.5284 -110.05
44.6179 -110.16
44.704 -110.238
44.7897 -110.313
44.8675 -110.348
44.9343 -110.353
45 -110.354
45.0656 -110.355
45.1406 -110.352
45.2166 -110.349
45.2926 -110.346
45.3577 -110.377
45.4215 -110.417
45.484 -110.465
45.56 -110.539
45.6372 -110.615
45.7146 -110.692
45.7772 -110.759
45.8345 -110.855
45.891 -110.993
45.9854 -111.123
46.0811 -111.188
46.2025 -111.227
46.3265 -111.262
46.5101 -111.304
46.6996 -111.347
46.8523 -111.384
46.9307 -111.367
47.0016 -111.344
47.0717 -111.321
47.1418 -111.298
47.1995 -111.287
47.2559 -111.278
47.3122 -111.269
47.3713 -111.247
47.4307 -111.225
47.4797 -111.237
47.5381 -111.218
47.5842 -111.248


33.8687 -108.419
33.8846 -108.352
33.9021 -108.278
34.0045 -108.198
34.1153 -108.117
34.227 -108.037
34.3439 -107.898
34.4304 -107.736
34.4718 -107.569
34.5206 -107.366
34.6211 -107.223
34.6913 -107.106
34.7584 -106.993
34.8252 -106.879
34.8966 -106.793
34.8977 -106.756
34.8919 -106.724
34.8854 -106.692
34.8788 -106.661
34.8721 -106.629
34.866 -106.574
34.8598 -106.517
34.8537 -106.46
34.8528 -106.398
34.8111 -106.38
34.7652 -106.367
34.719 -106.354
34.6727 -106.341
34.6264 -106.328
34.5665 -106.346
34.5389 -106.341
34.5146 -106.333
34.4961 -106.326


37.9923 -108.403
37.9381 -108.21
37.9007 -108.078
37.8566 -107.987
37.8118 -107.9
37.7852 -107.823
37.8025 -107.804
37.8242 -107.791
37.8463 -107.778
37.8514 -107.757
37.8548 -107.735
37.8579 -107.713
37.8611 -107.691
37.8852 -107.686
37.9113 -107.683
37.9376 -107.68
37.964 -107.677
37.9903 -107.674
38.0359 -107.626
38.0538 -107.568
38.0793 -107.533
38.1056 -107.5
38.132 -107.466
38.1524 -107.425
38.1563 -107.38
38.1585 -107.335
38.1623 -107.247
38.1648 -107.146
38.1674 -107.044
38.17 -106.941
38.1646 -106.818
38.1525 -106.697
38.1398 -106.576
38.1265 -106.444
38.1232 -106.311
38.1122 -106.189
38.0647 -106.101
38.0258 -106.045
37.9878 -105.992
37.9533 -105.951
37.9192 -105.911
37.8786 -105.881


46.5 -108.389
46.6036 -108.707
46.6451 -108.952
46.6749 -109.16
46.6515 -109.355
46.6441 -109.469
46.678 -109.616
46.7181 -109.813
46.7439 -109.963
46.8046 -110.059
46.8422 -110.168
46.8783 -110.272
46.9301 -110.379
46.99 -110.486
47.0549 -110.625
47.1203 -110.767
47.1713 -110.898
47.2209 -111.027
47.2699 -111.097
47.2941 -111.149
47.317 -111.19
47.3624 -111.209
47.4101 -111.226
47.458 -111.242
47.5162 -111.223
47.5624 -111.253
47.618 -111.252
47.6696 -111.246
47.725 -111.226
47.769 -111.246
47.8237 -111.229
47.8833 -111.242


32.7607 -108.382
33.0609 -108.389
33.3342 -108.406
33.6047 -108.423
33.7257 -108.378
33.8318 -108.327
33.9423 -108.289
34.054 -108.213
34.1657 -108.132
34.2826 -107.994
34.4036 -107.856
34.4327 -107.662
34.4802 -107.456
34.5884 -107.293
34.6822 -107.16
34.7517 -107.044
34.8187 -106.931
34.8901 -106.844
34.962 -106.76
34.9632 -106.724
34.9573 -106.692
34.9508 -106.66
34.9442 -106.629
34.938 -106.574
34.9319 -106.517
34.9257 -106.459
34.9249 -106.397
34.8831 -106.379
34.8373 -106.366
34.7911 -106.353
34.7448 -106.34
34.6985 -106.328
34.6416 -106.319
34.5806 -106.338
34.5529 -106.332
34.5286 -106.325
34.4997 -106.324


36.5114 -108.33
36.3581 -108.241
36.254 -108.147
36.1306 -108.062
35.9796 -107.984
35.8064 -107.859
35.6514 -107.688
35.5707 -107.548
35.4896 -107.401
35.433 -107.264
35.3789 -107.128
35.325 -106.992
35.2711 -106.856
35.213 -106.753
35.1458 -106.716
35.1395 -106.677
35.1393 -106.638
35.1396 -106.598
35.1402 -106.534
35.1407 -106.468
35.1465 -106.397
35.1092 -106.373
35.0676 -106.354
35.0218 -106.34
34.9756 -106.327
34.9187 -106.319
34.8608 -106.312
34.8027 -106.304
34.7447 -106.296
34.6866 -106.289
34.6285 -106.281
34.5674 -106.299
34.5297 -106.299
34.4994 -106.299


45.9341 -108.284
46.0332 -108.495
46.2007 -108.725
46.372 -108.925
46.4979 -109.148
46.5688 -109.339
46.5672 -109.448
46.562 -109.554
46.5954 -109.721
46.6327 -109.894
46.7162 -110.005
46.7826 -110.098
46.8216 -110.2
46.8793 -110.332
46.9397 -110.442
47.0047 -110.581
47.0701 -110.723
47.1211 -110.854
47.1708 -110.983
47.2574 -111.1
47.2853 -111.156
47.3075 -111.207
47.3528 -111.226
47.4005 -111.243
47.4587 -111.225


38.4016 -108.271
38.3765 -108.118
38.3404 -107.986
38.2918 -107.854
38.2418 -107.723
38.2296 -107.641
38.2221 -107.587
38.2077 -107.526
38.2013 -107.485
38.2107 -107.446
38.2342 -107.407
38.2384 -107.362
38.2406 -107.317
38.2444 -107.229
38.247 -107.128
38.2495 -107.026
38.2521 -106.923
38.2467 -106.8
38.2346 -106.679
38.2219 -106.558
38.2086 -106.426
38.2053 -106.293
38.1893 -106.183
38.1413 -106.097
38.0945 -106.021
38.0601 -105.96
38.0269 -105.9
37.9872 -105.85
37.946 -105.819
37.9215 -105.804
37.8987 -105.79
37.8681 -105.768
37.8235 -105.75
37.788 -105.737
37.7578 -105.725
37.7282 -105.714
37.7058 -105.708
37.6841 -105.703
37.6776 -105.695
37.6726 -105.686
37.6678 -105.678
37.645 -105.679


35.5925 -108.226
35.5262 -108.056
35.4376 -107.842
35.3619 -107.634
35.3054 -107.452
35.2817 -107.297
35.2271 -107.156
35.2241 -107.031
35.2262 -106.908
35.225 -106.825
35.2166 -106.757
35.1544 -106.724
35.1486 -106.685
35.1484 -106.646
35.1488 -106.606
35.1493 -106.542
35.1498 -106.476
35.1557 -106.405
35.1184 -106.381
35.0768 -106.362
35.031 -106.348
34.9847 -106.335
34.9385 -106.323
34.8816 -106.314
34.8236 -106.307
34.7656 -106.299
34.7075 -106.291


40.6556 -108.218
40.712 -108.059
40.7621 -107.922
40.8015 -107.77
40.8398 -107.616
40.8819 -107.535
40.9543 -107.5
41.0221 -107.505
41.0888 -107.645
41.2005 -107.75
41.2851 -107.806
41.3671 -107.857
41.4487 -107.908
41.5304 -107.959
41.612 -108.009
41.6846 -108.092
41.7395 -108.17
41.8008 -108.216
41.8628 -108.26
41.9249 -108.303
41.9164 -108.276
41.9009 -108.243
41.8847 -108.209
41.8684 -108.174
41.9226 -108.21
41.9134 -108.182
41.8978 -108.149
41.8816 -108.115
41.8653 -108.08
41.8873 -108.099
41.8505 -108.06
41.8704 -108.078
41.896 -108.102
41.8595 -108.064
41.8795 -108.082
41.8425 -108.043
41.8624 -108.061
41.888 -108.085
41.8515 -108.047
41.8715 -108.065
41.8971 -108.089
41.8606 -108.051
41.8806 -108.069
41.8436 -108.03
41.8635 -108.048
41.8891 -108.072
41.8526 -108.034
41.8726 -108.052
41.8982 -108.076
41.8618 -108.038
41.8817 -108.056
41.8447 -108.017
41.8646 -108.035
41.8902 -108.059
41.8538 -108.021
41.8737 -108.039
41.8993 -108.063
41.8629 -108.025
41.8828 -108.043
41.8458 -108.004
41.8657 -108.022
41.8913 -108.046
41.8549 -108.008
41.8748 -108.026
41.9004 -108.05
41.864 -108.012
41.8839 -108.03
41.8469 -107.991
41.8668 -108.009
41.8924 -108.033
41.856 -107.995
41.8759 -108.013
41.9015 -108.037
41.8651 -107.999
41.885 -108.017
41.848 -107.978
41.8679 -107.996
41.8935 -108.02
41.8571 -107.982
41.877 -108
41.9026 -108.024
41.8662 -107.986
41.8862 -108.004
41.8491 -107.965
41.869 -107.983
41.8946 -108.007
41.8582 -107.969
41.8782 -107.987
41.8411 -107.948
41.861 -107.967
41.8866 -107.99
41.8502 -107.952
41.8702 -107.97
41.8957 -107.994
41.8593 -107.956
41.8793 -107.974
41.8423 -107.935
41.8622 -107.954
41.8877 -107.977
41.8513 -107.939
41.8713 -107.957
41.8969 -107.981
41.8604 -107.943
41.8804 -107.961
41.8434 -107.922
41.8633 -107.941
41.8889 -107.964
41.8524 -107.926
41.8724 -107.944
41.898 -107.968
41.8615 -107.93
41.8815 -107.948
41.8445 -107.909
41.8644 -107.928
41.89 -107.951
41.8535 -107.913
41.8735 -107.931
41.8991 -107.955
41.8626 -107.917
41.8826 -107.935
41.8456 -107.896
41.8655 -107.915
41.8911 -107.938
41.8546 -107.9
41.8746 -107.918
41.9002 -107.942
41.8637 -107.904
41.8837 -107.922
41.8467 -107.883
41.8666 -107.902
41.8922 -107.925
41.8557 -107.887
41.8757 -107.905
41.9013 -107.929
41.8649 -107.891
41.8848 -107.909
41.8478 -107.87
41.8677 -107.889
41.8933 -107.912
41.8569 -107.874
41.8768 -107.892
41.9024 -107.916
41.866 -107.878
41.8859 -107.896
41.8489 -107.857
41.8688 -107.876
41.8944 -107.899
41.858 -107.861
41.8779 -107.879
41.9035 -107.903
41.8671 -107.865
41.887 -107.883
41.85 -107.844
41.8699 -107.862
41.8955 -107.886
41.8591 -107.848
41.879 -107.866
41.842 -107.827
41.8619 -107.846
41.8875 -107.87
41.8511 -107.831
41.871 -107.849
41.8966 -107.873
41.8602 -107.835
41.8801 -107.853
41.8431 -107.814
41.863 -107.833
41.8886 -107.857
41.8522 -107.818
41.8721 -107.836
41.8977 -107.86
41.8613 -107.822
41.8812 -107.84
41.8442 -107.801
41.8641 -107.82
41.8897 -107.844
41.8533 -107.805
41.8732 -107.823
41.8988 -107.847
41.8624 -107.809
41.8824 -107.827
41.8453 -107.788
41.8653 -107.807
41.8908 -107.831
41.8544 -107.792
41.8744 -107.81
41.9 -107.834
41.8635 -107.796
41.8835 -107.814
41.8465 -107.775
41.8664 -107.794
41.892 -107.818
41.8555 -107.779
41.8755 -107.797
41.9011 -107.821
41.8646 -107.783
41.8846 -107.801
41.8476 -107.762
41.8675 -107.781
41.8931 -107.805
41.8566 -107.766
41.8766 -107.784
41.9022 -107.808
41.8657 -107.77


44.5412 -107.996
44.5167 -108.124
44.4897 -108.264
44.4367 -108.525
44.381 -108.798
44.3816 -109.074
44.3678 -109.256
44.3732 -109.37
44.3986 -109.42
44.3926 -109.494
44.4276 -109.64
44.4852 -109.827
44.592 -110.071
44.6812 -110.182
44.7673 -110.26
44.853 -110.334
44.9308 -110.37
44.9976 -110.374
45.0633 -110.376
45.1383 -110.373
45.2143 -110.37
45.2903 -110.366
45.3554 -110.397
45.4136 -110.444
45.4837 -110.516
45.5604 -110.593
45.6378 -110.669
45.7003 -110.737
45.7614 -110.803
45.8223 -110.87
45.8698 -110.973
45.9633 -111.1
46.0589 -111.164
46.1547 -111.223
46.2761 -111.261
46.4594 -111.303
46.6489 -111.345
46.8043 -111.351
46.8829 -111.33
46.9538 -111.307
47.024 -111.284
47.0941 -111.261
47.1642 -111.238
47.2219 -111.227
47.2686 -111.251
47.3239 -111.245


34.9102 -107.977
34.9917 -107.82
35.0421 -107.646
35.0893 -107.471
35.1739 -107.328
35.2647 -107.19
35.2762 -107.066
35.2251 -106.928
35.2186 -106.843
35.2166 -106.765


39.6102 -107.922
39.6805 -107.744
39.7937 -107.636
39.9106 -107.579
40.0467 -107.558
40.1742 -107.545
40.2707 -107.527
40.3643 -107.508
40.4527 -107.52
40.4921 -107.524
40.5265 -107.526
40.5916 -107.5
40.6524 -107.502
40.7127 -107.507
40.773 -107.511
40.7991 -107.506
40.8463 -107.501
40.8956 -107.496
40.9611 -107.503
41.0283 -107.512
41.0681 -107.642
41.1466 -107.747
41.2316 -107.803
41.3135 -107.854
41.3952 -107.904
41.4769 -107.955
41.5585 -108.005
41.6402 -108.056
41.696 -108.131
41.787 -108.231
41.852 -108.28
41.9143 -108.324
41.9059 -108.297
41.8904 -108.264
41.8742 -108.229
41.9284 -108.265
41.9192 -108.237
41.9036 -108.204
41.8874 -108.17
41.8711 -108.135
41.9253 -108.171
41.9161 -108.143
41.9005 -108.11
41.8843 -108.076
41.8436 -108.032


48.3512 -107.878
48.3444 -108.273
48.3532 -108.551
48.3781 -108.744
48.4017 -108.899
48.4807 -108.978
48.5652 -109.049
48.5133 -109.32
48.4479 -109.611
48.4354 -109.696
48.4282 -109.761
48.3827 -109.855
48.3 -109.983
48.322 -110.09
48.3545 -110.194
48.3313 -110.237
48.3434 -110.328
48.3526 -110.384
48.3459 -110.406
48.3601 -110.507
48.3763 -110.615
48.3927 -110.724
48.447 -110.803
48.5052 -110.879
48.5108 -111.002
48.5824 -111.106
48.6163 -111.144
48.6423 -111.198
48.6675 -111.253
48.7104 -111.245
48.7551 -111.23


37.2685 -107.846
37.2098 -107.745
37.1842 -107.685
37.1731 -107.641
37.1634 -107.598
37.1453 -107.543
37.1364 -107.512
37.1285 -107.484
37.1558 -107.492
37.1867 -107.503
37.2178 -107.515
37.2227 -107.496
37.2575 -107.507
37.2627 -107.489
37.2975 -107.5
37.3353 -107.514
37.3408 -107.495
37.3756 -107.507
37.3809 -107.488
37.4157 -107.499
37.4535 -107.513
37.4915 -107.527
37.5296 -107.542
37.5677 -107.556
37.6003 -107.573
37.634 -107.607
37.6645 -107.608
37.703 -107.606
37.7236 -107.609
37.7423 -107.611
37.754 -107.607
37.765 -107.602
37.7759 -107.598
37.7868 -107.593
37.7977 -107.588
37.8086 -107.583
37.8196 -107.579
37.8409 -107.599
37.8373 -107.59
37.8468 -107.584
37.8421 -107.573
37.8462 -107.586
37.8409 -107.576
37.8449 -107.589


38.8588 -107.821
38.8611 -107.749
38.8636 -107.669
38.8839 -107.606
38.8884 -107.549
38.9007 -107.515
38.9137 -107.482
38.957 -107.433
39.013 -107.383
39.0494 -107.327
39.0837 -107.231
39.1155 -107.121
39.1466 -107.011
39.1775 -106.901
39.1978 -106.773
39.2463 -106.636
39.2976 -106.499
39.3811 -106.371
39.4606 -106.262
39.523 -106.17
39.5633 -106.13
39.6037 -106.102
39.6558 -106.059
39.7129 -106.031
39.7758 -106.051
39.8393 -106.074
39.9028 -106.098
39.9678 -106.13
40.033 -106.162
40.0965 -106.188
40.1455 -106.204
40.1834 -106.225
40.2147 -106.219
40.2454 -106.21
40.2515 -106.261
40.2796 -106.258
40.31 -106.25
40.3405 -106.241
40.3711 -106.232
40.4017 -106.223
40.4322 -106.213
40.4384 -106.265
40.4665 -106.262
40.4968 -106.253
40.5233 -106.243
40.5493 -106.232
40.5753 -106.221
40.6013 -106.21
40.6017 -106.262
40.6251 -106.257
40.6509 -106.247
40.6768 -106.236
40.7028 -106.226
40.7288 -106.215
40.7292 -106.267
40.7526 -106.262
40.7784 -106.252
40.7976 -106.235
40.8162 -106.218
40.8348 -106.201
40.8263 -106.248


38.1529 -107.782
38.1457 -107.713
38.1378 -107.638
38.1307 -107.584
38.1163 -107.523
38.1099 -107.482
38.1193 -107.443
38.1428 -107.404
38.147 -107.36
38.1492 -107.314
38.153 -107.227
38.1556 -107.125
38.1581 -107.023
38.1607 -106.921
38.1553 -106.798
38.1432 -106.677
38.1305 -106.556
38.1172 -106.423
38.1139 -106.29
38.0979 -106.18
38.0576 -106.114
38.0195 -106.06
37.9815 -106.008
37.9471 -105.967
37.913 -105.927
37.8789 -105.887


32.1464 -107.739
32.4298 -107.721
32.7342 -107.633
33.0061 -107.559
33.2537 -107.495
33.4753 -107.442
33.6762 -107.401
33.8631 -107.342
33.999 -107.283
34.1298 -107.225
34.2659 -107.162
34.4087 -107.046
34.5193 -106.9
34.6206 -106.797
34.618 -106.768
34.6049 -106.745
34.6132 -106.703
34.6013 -106.68
34.6097 -106.638
34.6089 -106.631


43.8781 -107.684
43.9169 -107.872
43.9596 -108.079
43.971 -108.279
43.9793 -108.478
43.9872 -108.677
44.009 -108.871
44.0411 -108.971
44.0474 -109.049
44.0512 -109.124
44.0548 -109.2
44.0685 -109.272
44.0916 -109.301
44.1156 -109.325
44.1396 -109.349
44.1637 -109.372
44.1931 -109.39
44.223 -109.406
44.253 -109.422
44.283 -109.439
44.3109 -109.478
44.3385 -109.521
44.4013 -109.659
44.4616 -109.844
44.5687 -110.088
44.6565 -110.194
44.7425 -110.271
44.8282 -110.346
44.8957 -110.354
44.9615 -110.356
45.0271 -110.357
45.0927 -110.358
45.1677 -110.355
45.2437 -110.352
45.3197 -110.349
45.3848 -110.38
45.4486 -110.42
45.5111 -110.468
45.587 -110.542
45.6643 -110.618
45.7417 -110.695
45.8043 -110.762
45.8519 -110.866
45.9014 -110.977
45.9985 -111.075
46.0944 -111.137
46.1903 -111.196
46.3117 -111.233
46.4786 -111.31
46.6664 -111.356
46.819 -111.393
46.8973 -111.376
46.9683 -111.353
47.0384 -111.33
47.1085 -111.307
47.1786 -111.284
47.2363 -111.273
47.2927 -111.264
47.349 -111.254
47.4081 -111.233
47.4571 -111.246
47.5155 -111.227


45.3974 -107.479
45.28 -107.682
45.2565 -107.865
45.2346 -107.919
45.2128 -107.961
45.1771 -108.008
45.1401 -108.055
45.1029 -108.102
45.0657 -108.15
45.0285 -108.197
45.0049 -108.25
44.9827 -108.304
44.956 -108.437
44.9288 -108.579
44.9082 -108.696
44.8958 -108.855
44.8995 -108.936
44.8871 -108.98
44.8731 -109.021
44.8589 -109.061
44.8447 -109.101
44.8306 -109.142
44.8164 -109.182
44.811 -109.222
44.8066 -109.262
44.8097 -109.269
44.8135 -109.272
44.8174 -109.276
44.8213 -109.279
44.839 -109.232
44.8369 -109.264
44.8402 -109.27
44.844 -109.273


37.8571 -107.286
37.8478 -107.265
37.8365 -107.228
37.839 -107.198
37.8429 -107.167
37.8335 -107.129
37.8363 -107.096
37.8404 -107.064
37.831 -107.025
37.8338 -106.992
37.8378 -106.96
37.8331 -106.903
37.8243 -106.863
37.815 -106.825
37.8011 -106.787
37.7868 -106.748
37.777 -106.711
37.7676 -106.673
37.7583 -106.635
37.7489 -106.597
37.7391 -106.547
37.7292 -106.496
37.733 -106.435
37.7355 -106.383
37.7264 -106.334
37.7223 -106.292
37.7081 -106.264
37.6759 -106.232
37.6562 -106.194
37.6378 -106.157
37.6253 -106.106
37.6061 -106.052
37.5787 -106.009
37.5561 -105.972
37.5339 -105.934
37.5118 -105.897
37.4959 -105.86
37.4806 -105.823
37.4786 -105.795
37.4851 -105.774
37.4839 -105.755
37.4819 -105.736
37.4798 -105.717
37.4733 -105.704
37.4664 -105.69
37.4594 -105.677
37.4333 -105.675
37.4053 -105.674
37.3771 -105.673
37.3488 -105.671
37.3206 -105.67
37.2935 -105.67
37.2666 -105.67
37.2346 -105.662
37.2022 -105.653
37.1697 -105.645
37.1267 -105.632
37.0826 -105.619
37.0166 -105.59
36.9466 -105.563
36.874 -105.531
36.7983 -105.5
36.6817 -105.483
36.5547 -105.453
36.4397 -105.433
36.3162 -105.412
36.18 -105.387
36.0426 -105.362
35.8683 -105.344
35.7247 -105.291
35.581 -105.247
35.4427 -105.234
35.3141 -105.202
35.195 -105.164
35.1096 -105.136
35.0525 -105.109
34.9982 -105.082
34.9441 -105.054
34.8901 -105.027
34.8361 -105
34.7821 -104.973
34.7281 -104.946
34.6635 -104.942
34.5979 -104.94
34.5503 -104.943
34.5046 -104.947
34.4586 -104.954
34.4316 -104.925
34.384 -104.914
34.3343 -104.905
34.2844 -104.896
34.2663 -104.898
34.2514 -104.902
34.2368 -104.906
34.2222 -104.91
34.2076 -104.914
34.193 -104.918
34.1784 -104.921
34.1639 -104.925
34.1493 -104.929
34.1347 -104.933
34.1201 -104.937
34.1055 -104.941
34.091 -104.945
34.0764 -104.949
34.0618 -104.953
34.0472 -104.957
34.0486 -104.928
34.0356 -104.928
34.0212 -104.932
34.0066 -104.936
33.992 -104.94
33.98 -104.914
33.9683 -104.885
33.9451 -104.844
33.8989 -104.816
33.8537 -104.796
33.7894 -104.816
33.7457 -104.8
33.6834 -104.821
33.68 -104.808


46.2063 -107.278
46.1721 -107.574
46.1881 -107.89
46.358 -108.201
46.4634 -108.559
46.5807 -108.835
46.6358 -109.075
46.6081 -109.244
46.5827 -109.4
46.5751 -109.51
46.6083 -109.678
46.6456 -109.851
46.6833 -110.025
46.7621 -110.174
46.8024 -110.282
46.8546 -110.39
46.9188 -110.529
46.9841 -110.671
47.0352 -110.802
47.0848 -110.931
47.1464 -111.044
47.1966 -111.112
47.2209 -111.163
47.2426 -111.213
47.2857 -111.243
47.3407 -111.238
47.3996 -111.217
47.4487 -111.229
47.4967 -111.245
47.5525 -111.243
47.6091 -111.238
47.6608 -111.232
47.7009 -111.263
47.7552 -111.247
47.8109 -111.227


33.0991 -107.211
33.2902 -107.184
33.5004 -107.155
33.7112 -107.113
33.9079 -107.048
34.0506 -106.985
34.1879 -106.922
34.3189 -106.848
34.4176 -106.754
34.4359 -106.708
34.4462 -106.667
34.4556 -106.626
34.465 -106.586
34.4743 -106.546
34.4837 -106.505
34.493 -106.465
34.5075 -106.419
34.4764 -106.422
34.4635 -106.377
34.4357 -106.372
34.4065 -106.371
34.3771 -106.371
34.3478 -106.371
34.3184 -106.371
34.289 -106.37
34.2939 -106.383
34.2619 -106.391
34.259 -106.411
34.2591 -106.432


37.1886 -107.007
37.1988 -106.978
37.2028 -106.948
37.2102 -106.894
37.2156 -106.858
37.2208 -106.824
37.2218 -106.795
37.2223 -106.767
37.2229 -106.738
37.2234 -106.71
37.2239 -106.682
37.2245 -106.653
37.225 -106.625
37.2256 -106.582
37.2255 -106.539
37.2255 -106.496
37.2337 -106.436
37.2462 -106.391
37.2472 -106.351
37.247 -106.312
37.2412 -106.274
37.2348 -106.237
37.2094 -106.193
37.1813 -106.16
37.1427 -106.123
37.1031 -106.086
37.0633 -106.049
37.002 -105.994
36.9431 -105.935
36.8845 -105.874
36.8259 -105.814
36.7502 -105.778
36.6397 -105.745
36.54 -105.717
36.4414 -105.69
36.3324 -105.66
36.1907 -105.64
36.0457 -105.622
35.855 -105.624
35.6929 -105.59
35.5366 -105.561
35.3977 -105.535
35.2605 -105.51
35.1454 -105.499
35.0864 -105.484
35.0343 -105.474
34.9782 -105.467
34.9217 -105.46
34.8651 -105.453
34.8086 -105.447
34.752 -105.44
34.6954 -105.433
34.6388 -105.426
34.5796 -105.443
34.5413 -105.443
34.5052 -105.442
34.4698 -105.443
34.4344 -105.444
34.3951 -105.431
34.3554 -105.416
34.3156 -105.401
34.2826 -105.377
34.2798 -105.363
34.277 -105.338
34.2742 -105.312
34.2715 -105.286
34.2687 -105.259
34.2659 -105.233
34.2632 -105.207
34.2657 -105.175
34.2688 -105.142
34.2719 -105.11
34.275 -105.077
34.2781 -105.045
34.2812 -105.012
34.2844 -104.98
34.2875 -104.947
34.2747 -104.948
34.2603 -104.951
34.2457 -104.955
34.2471 -104.926
34.2341 -104.927
34.2197 -104.93
34.2051 -104.934
34.1905 -104.938
34.1759 -104.942
34.1614 -104.946
34.1468 -104.95
34.1322 -104.954
34.1336 -104.925


40.5279 -107.003
40.5959 -106.932
40.6482 -106.886
40.6947 -106.843
40.7493 -106.773
40.7962 -106.7
40.8349 -106.617
40.8639 -106.558
40.9017 -106.507
40.9417 -106.459
40.9878 -106.437
41.0346 -106.418
41.0223 -106.471
41.004 -106.532
40.9852 -106.593
41.0195 -106.556
41.006 -106.608
40.9876 -106.669
41.0279 -106.657
41.0149 -106.712
41.0042 -106.752
40.9936 -106.791
40.9873 -106.765
41.0399 -106.719
41.0356 -106.749
41.0257 -106.787
41.0152 -106.826
41.0047 -106.865
41.0011 -106.908
40.9912 -106.977
41.0109 -106.952
41.0277 -106.988
41.0442 -107.031
41.069 -107.08
41.0946 -107.128
41.1203 -107.177
41.1242 -107.21
41.1258 -107.242
41.1273 -107.273
41.1308 -107.325
41.1345 -107.379
41.139 -107.469
41.2121 -107.555
41.2649 -107.644
41.3503 -107.733
41.4323 -107.787
41.514 -107.838
41.5956 -107.889
41.6773 -107.94
41.7331 -108.014
41.7623 -108.044
41.7888 -108.069
41.815 -108.094
41.8413 -108.118
41.8997 -108.16
41.8909 -108.133
41.8754 -108.099
41.8974 -108.118
41.885 -108.089
41.8447 -108.046
41.8643 -108.063


47.2773 -106.992
47.1426 -107.21
46.9983 -107.54
46.8723 -107.914
46.8461 -108.29
46.8268 -108.57
46.8243 -108.766
46.8306 -108.935
46.8417 -109.079
46.8042 -109.212
46.7716 -109.339
46.7515 -109.421
46.7363 -109.504
46.7566 -109.642
46.7803 -109.785
46.7797 -109.944
46.8112 -110.059
46.8459 -110.17
46.8817 -110.273
46.9336 -110.381
46.9934 -110.487
47.0583 -110.626
47.1237 -110.769
47.1747 -110.899
47.2243 -111.029
47.2733 -111.099
47.2975 -111.151
47.3204 -111.192
47.3659 -111.211
47.4135 -111.227
47.4614 -111.244
47.5197 -111.225
47.5658 -111.255
47.6215 -111.254
47.673 -111.248
47.7284 -111.228
47.7725 -111.248
47.8271 -111.231


33.983 -106.953
34.106 -106.896
34.2304 -106.871
34.3601 -106.8
34.3815 -106.757
34.3921 -106.716
34.4015 -106.676
34.4109 -106.636
34.4203 -106.595
34.4296 -106.555
34.4389 -106.515
34.4483 -106.474
34.4628 -106.428
34.4544 -106.378
34.4271 -106.373
34.3979 -106.372
34.3685 -106.372
34.3392 -106.372
34.3098 -106.371
34.2804 -106.371
34.2853 -106.384
34.2861 -106.404
34.2866 -106.425
34.3068 -106.395
34.2763 -106.4
34.2736 -106.419
34.2935 -106.39
34.263 -106.394
34.2603 -106.414
34.2604 -106.435
34.2806 -106.405
34.2829 -106.421
34.3033 -106.391


41.6809 -106.94
41.6111 -107.047
41.5848 -107.132
41.5728 -107.168
41.5622 -107.198
41.5517 -107.228
41.5413 -107.258
41.5309 -107.288
41.5222 -107.341
41.5137 -107.396
41.5053 -107.491
41.5381 -107.637
41.5869 -107.733
41.6653 -107.788
41.7208 -107.863
41.7739 -107.941
41.8028 -107.971
41.8293 -107.996
41.8556 -108.02


44.8128 -106.919
44.5694 -107.099
44.3372 -107.307
44.1133 -107.601
44.0703 -107.815
44.0938 -108.019
44.1033 -108.219
44.1114 -108.418
44.1194 -108.617
44.1443 -108.839
44.1767 -108.942
44.1831 -109.02
44.1869 -109.095
44.1904 -109.17
44.2042 -109.243
44.2272 -109.271
44.2345 -109.351
44.2569 -109.38
44.2862 -109.398
44.314 -109.438
44.3416 -109.48
44.4166 -109.598
44.4728 -109.804
44.5794 -110.05
44.6686 -110.161
44.7547 -110.239
44.8404 -110.313
44.9182 -110.349
44.985 -110.353
45.0507 -110.355
45.1257 -110.352
45.2017 -110.349
45.2777 -110.345
45.3428 -110.376
45.4066 -110.416
45.4646 -110.464
45.5401 -110.538
45.6173 -110.614
45.6947 -110.691
45.7572 -110.758
45.8183 -110.825
45.8658 -110.928
45.9286 -111.021
46.0606 -111.108
46.1601 -111.169
46.2563 -111.227
46.4058 -111.279
46.5919 -111.323
46.7469 -111.328
46.8781 -111.32
46.9543 -111.298
47.025 -111.275
47.0951 -111.252
47.1652 -111.229
47.2132 -111.252
47.2686 -111.245


35.733 -106.892
35.6606 -106.8
35.5462 -106.768
35.4382 -106.716
35.3308 -106.662
35.2234 -106.609
35.1545 -106.554
35.1481 -106.489
35.148 -106.423
35.1319 -106.35
35.0924 -106.326
35.0362 -106.317
34.9783 -106.309
34.9203 -106.301
34.8622 -106.294
34.8042 -106.286
34.7461 -106.278
34.688 -106.271
34.63 -106.263
34.5689 -106.281


39.1963 -106.885
39.231 -106.766
39.281 -106.629
39.357 -106.518
39.4351 -106.418
39.5266 -106.31
39.6113 -106.213
39.6659 -106.155
39.7214 -106.119
39.7841 -106.137
39.8476 -106.161
39.9094 -106.179
39.9726 -106.204
40.0359 -106.229
40.1189 -106.2
40.1601 -106.216
40.1846 -106.23


32.2894 -106.848
32.5503 -106.793
32.8374 -106.732
33.0974 -106.686
33.239 -106.691
33.3688 -106.702
33.4973 -106.714
33.6048 -106.724
33.7083 -106.71
33.8113 -106.694
33.8894 -106.685
33.9431 -106.672
33.9943 -106.658
34.0453 -106.645
34.0906 -106.662
34.1354 -106.682
34.1801 -106.703
34.2253 -106.683
34.2706 -106.659
34.316 -106.635
34.3289 -106.597
34.3386 -106.556
34.348 -106.516
34.3574 -106.476
34.3718 -106.429
34.3634 -106.38
34.3361 -106.374
34.307 -106.374
34.2776 -106.373
34.2825 -106.386
34.2834 -106.406
34.2838 -106.427


43 -106.8
42.7603 -107.105
42.4684 -107.441
42.2352 -107.592
42.1354 -107.673
42.0489 -107.746
41.9004 -107.756
41.8466 -107.717
41.8762 -107.776
41.9028 -107.804
41.8664 -107.766
41.8864 -107.785
41.8494 -107.746
41.8693 -107.764
41.8949 -107.788
41.8584 -107.749
41.8784 -107.768
41.8414 -107.729
41.8613 -107.747
41.8869 -107.771
41.8504 -107.733
41.8704 -107.751
41.896 -107.775
41.8596 -107.736
41.8795 -107.755
41.8425 -107.716
41.8738 -107.775
41.9006 -107.803
41.8642 -107.765
41.8842 -107.784
41.8472 -107.745
41.8671 -107.763
41.8927 -107.787
41.8562 -107.749
41.8762 -107.767
41.9018 -107.791
41.8654 -107.753
41.8853 -107.771
41.8483 -107.732
41.8682 -107.75
41.8938 -107.774
41.8574 -107.736
41.8773 -107.754
41.9029 -107.778
41.8665 -107.74
41.8864 -107.758
41.8494 -107.719
41.8807 -107.778
41.8449 -107.744
41.8649 -107.762
41.8905 -107.786
41.854 -107.748
41.874 -107.766
41.8996 -107.79
41.8632 -107.752
41.8831 -107.77
41.8461 -107.731
41.866 -107.749
41.8916 -107.773
41.8552 -107.735
41.8751 -107.753
41.9007 -107.777
41.8643 -107.739
41.8842 -107.757
41.8472 -107.718
41.8785 -107.778
41.8427 -107.743
41.8627 -107.761
41.8883 -107.785
41.8518 -107.747
41.8718 -107.765
41.8974 -107.789
41.8609 -107.751
41.8809 -107.769
41.8439 -107.73
41.8638 -107.749
41.8894 -107.772


46.2107 -106.741
46.2247 -106.943
46.2062 -107.204
46.1794 -107.496
46.1656 -107.827
46.3325 -108.14
46.4901 -108.442
46.6095 -108.79
46.6647 -109.038
46.6439 -109.236
46.6193 -109.395
46.6117 -109.505
46.6449 -109.673
46.6822 -109.846
46.7226 -110.046
46.7848 -110.148
46.8233 -110.251
46.881 -110.383
46.9291 -110.47
46.9928 -110.607
47.0581 -110.749
47.1092 -110.879
47.1588 -111.009
47.221 -111.091
47.2465 -111.144
47.2684 -111.194
47.3115 -111.223
47.3589 -111.241
47.4171 -111.223
47.4661 -111.235


39.6365 -106.712
39.7333 -106.595
39.8365 -106.529
39.9468 -106.453
40.0652 -106.397
40.1761 -106.345
40.2379 -106.326
40.2948 -106.311
40.3512 -106.296
40.3999 -106.292
40.4479 -106.29
40.4803 -106.281
40.511 -106.272
40.5375 -106.261
40.5635 -106.251
40.5895 -106.24
40.6155 -106.229
40.6415 -106.218
40.6675 -106.208
40.6679 -106.259
40.6913 -106.255
40.7171 -106.245
40.743 -106.234
40.769 -106.223
40.7883 -106.207
40.7799 -106.254


48.4398 -106.692
48.3969 -106.641
48.3498 -106.585
48.3022 -106.528
48.2807 -106.516
48.2618 -106.509
48.2432 -106.502
48.2246 -106.495
48.2055 -106.584
48.1346 -106.735
48.0584 -106.892
47.9818 -107.05
47.8598 -107.329
47.6996 -107.739
47.5768 -108.168
47.4868 -108.492
47.4451 -108.739
47.4114 -108.928
47.3942 -109.083
47.3304 -109.203
47.2735 -109.317
47.2287 -109.382
47.1903 -109.448
47.1732 -109.528
47.1933 -109.666
47.217 -109.81
47.1973 -109.958
47.2268 -110.072
47.244 -110.17
47.2616 -110.26
47.2974 -110.355
47.3434 -110.441
47.3951 -110.561
47.4474 -110.685
47.4845 -110.797
47.5167 -110.93
47.5483 -111.065
47.5952 -111.146
47.6105 -111.208
47.647 -111.246


36.5297 -106.679
36.4741 -106.688
36.4055 -106.698
36.3357 -106.707
36.2438 -106.71
36.1498 -106.712
36.038 -106.722
35.8929 -106.753
35.7425 -106.761
35.6119 -106.699
35.4916 -106.669
35.383 -106.618
35.2799 -106.546
35.1722 -106.472
35.1671 -106.4
35.1288 -106.376


35.0514 -106.663
35.0454 -106.635
35.0389 -106.603
35.0327 -106.549
35.0266 -106.491
35.0204 -106.434
34.9991 -106.37
34.9553 -106.352
34.9092 -106.339
34.863 -106.326
34.8061 -106.318
34.7481 -106.31
34.6901 -106.302
34.632 -106.295
34.571 -106.313
34.5332 -106.313
34.4977 -106.311
34.4677 -106.31
34.4383 -106.31
34.4044 -106.295
34.37 -106.277
34.3356 -106.26
34.3012 -106.243
34.2668 -106.225
34.2655 -106.242
34.2672 -106.241
34.2691 -106.238
34.2711 -106.235


44.0113 -106.615
43.6944 -106.816
43.3701 -107.039
43.1368 -107.359
42.8993 -107.692
42.9268 -107.976
42.9085 -108.307
42.8855 -108.643
43.0086 -108.959
43.0929 -109.14
43.1733 -109.308
43.2839 -109.436
43.3513 -109.563
43.4272 -109.761
43.5655 -110.003
43.6327 -110.192
43.7102 -110.342
43.7602 -110.421
43.8052 -110.434
43.8497 -110.441
43.8941 -110.48
43.917 -110.487
43.9379 -110.491
43.9585 -110.495
43.9791 -110.499
43.9997 -110.503
44.0202 -110.507
44.0408 -110.511
44.0614 -110.514
44.082 -110.518
44.1026 -110.522
44.1232 -110.526
44.1438 -110.53
44.1644 -110.534
44.1863 -110.536
44.2268 -110.539
44.2691 -110.543
44.3116 -110.546
44.3537 -110.566
44.4295 -110.628
44.4824 -110.715
44.5107 -110.791
44.5667 -110.84
44.6254 -110.886
44.6771 -110.932
44.7397 -110.965
44.8108 -110.998
44.8672 -110.996
44.9534 -111.028
45.0298 -111.049
45.1052 -111.069
45.1685 -111.08
45.2193 -111.072
45.2689 -111.063
45.3528 -111.123
45.4151 -111.182
45.4974 -111.193
45.5816 -111.199
45.6661 -111.204
45.7506 -111.209
45.8395 -111.245
45.9413 -111.313
46.0769 -111.317
46.2159 -111.315
46.3552 -111.312
46.5403 -111.35
46.7299 -111.393
46.8646 -111.388
46.9411 -111.367
47.0118 -111.344
47.082 -111.321
47.1521 -111.298
47.2098 -111.287
47.2662 -111.278
47.3225 -111.269
47.3816 -111.247
47.4409 -111.225
47.49 -111.237
47.5459 -111.234
47.6025 -111.23
47.6432 -111.261
47.6932 -111.258
47.7485 -111.239
47.8043 -111.218
47.8484 -111.238
47.9202 -111.211
48.0007 -111.233
48.082 -111.259
48.2213 -111.255
48.3723 -111.25
48.4803 -111.18
48.565 -111.163
48.6002 -111.19
48.6263 -111.242
48.6693 -111.233
48.6962 -111.282
48.7393 -111.273


37.5667 -106.417
37.5756 -106.373
37.573 -106.328
37.5634 -106.285
37.5531 -106.242
37.5229 -106.191
37.4968 -106.152
37.4712 -106.114
37.4466 -106.091
37.4222 -106.069
37.3978 -106.047
37.3734 -106.025
37.3536 -105.994
37.3342 -105.963
37.3149 -105.932
37.2969 -105.901
37.2791 -105.869
37.2568 -105.83
37.2522 -105.793
37.257 -105.762
37.2487 -105.739
37.2391 -105.717
37.2293 -105.695
37.2195 -105.673
37.1893 -105.663
37.1465 -105.65
37.1024 -105.637
37.0582 -105.624
36.9922 -105.594
36.9222 -105.568
36.8497 -105.536
36.7333 -105.518
36.599 -105.494
36.4776 -105.474
36.3534 -105.453
36.229 -105.431
36.0927 -105.407
35.9146 -105.4
35.7682 -105.358
35.622 -105.308
35.4836 -105.295
35.3549 -105.263
35.2358 -105.224
35.1286 -105.202
35.0692 -105.176
35.0147 -105.149
34.9606 -105.122
34.9066 -105.095
34.8526 -105.067
34.7986 -105.04
34.7446 -105.013
34.6973 -104.978
34.6507 -104.942
34.5869 -104.937
34.5395 -104.94
34.4938 -104.944
34.4478 -104.951
34.4017 -104.958
34.3705 -104.917
34.3225 -104.905
34.2727 -104.895
34.2547 -104.898
34.2397 -104.901


40.6863 -106.353
40.7194 -106.341
40.7536 -106.318
40.7878 -106.294
40.8079 -106.277
40.8266 -106.259
40.8452 -106.242
40.8637 -106.225
40.8914 -106.205
40.891 -106.259
40.9175 -106.249
40.9467 -106.232
40.9761 -106.214
40.9759 -106.269
41.0024 -106.258
40.982 -106.303
41.0065 -106.292
40.9859 -106.337
41.0191 -106.311
41.0056 -106.344
40.9875 -106.383
41.024 -106.368
41.0096 -106.417
40.9912 -106.477
40.9761 -106.477
41.0108 -106.434
40.9973 -106.485
40.9827 -106.483
41.0174 -106.44
41.0039 -106.491
40.9856 -106.552
41.0199 -106.515
41.0063 -106.566
40.988 -106.627
41.0283 -106.616
41.0153 -106.67
40.997 -106.731
40.99 -106.706
41.0425 -106.661
41.0394 -106.715
41.0296 -106.756
41.0191 -106.795
41.0085 -106.834
40.998 -106.873
40.9993 -106.847
41.0018 -106.815
40.9925 -106.847
40.994 -106.82
40.9889 -106.787
41.0416 -106.741
41.046 -106.776
41.0456 -106.819
41.0448 -106.862
41.051 -106.91
41.0506 -106.983
41.0738 -107.034
41.0992 -107.083
41.1031 -107.116
41.1047 -107.148
41.1062 -107.179
41.1076 -107.21
41.109 -107.242
41.1104 -107.273
41.1139 -107.325
41.1177 -107.379
41.1221 -107.469
41.1952 -107.555
41.2544 -107.64
41.3058 -107.729
41.3845 -107.784
41.4658 -107.835
41.5474 -107.885
41.6291 -107.936
41.7017 -108.018
41.7566 -108.096
41.7856 -108.126
41.8444 -108.168
41.9061 -108.211
41.8976 -108.184
41.8821 -108.151
41.8659 -108.117
41.9201 -108.152
41.9109 -108.125
41.8953 -108.091
41.8548 -108.047
41.8743 -108.065
41.8999 -108.089
41.8634 -108.05
41.8834 -108.068
41.8464 -108.03
41.8663 -108.048
41.8918 -108.072
41.8554 -108.033


39.2 -106.35
39.2458 -106.226
39.2808 -106.106
39.3206 -106.07
39.3609 -106.043
39.4013 -106.017
39.4417 -105.991
39.4821 -105.964
39.5225 -105.938
39.5628 -105.912
39.5984 -105.897
39.6454 -105.865
39.6977 -105.85
39.7559 -105.882
39.8147 -105.919
39.8736 -105.957
39.9381 -105.99
40.0032 -106.022
40.0684 -106.054
40.1336 -106.086
40.1756 -106.115
40.1865 -106.175
40.1907 -106.233
40.2186 -106.231
40.2489 -106.222
40.2794 -106.213
40.2856 -106.265
40.3137 -106.262
40.344 -106.253
40.3746 -106.244
40.4052 -106.235
40.4357 -106.226
40.4663 -106.217
40.4885 -106.23
40.5183 -106.223
40.5446 -106.213
40.5451 -106.264
40.5685 -106.26
40.5942 -106.25
40.6202 -106.239
40.6462 -106.228
40.6722 -106.217
40.6894 -106.23
40.7145 -106.221
40.7404 -106.211
40.7408 -106.262
40.7642 -106.258
40.7833 -106.242
40.8019 -106.225
40.8204 -106.207


35.84 -106.32
35.6735 -106.28
35.499 -106.279
35.3325 -106.256
35.1781 -106.225
35.1113 -106.232
35.0558 -106.22
34.9953 -106.233
34.937 -106.227
34.879 -106.22
34.8183 -106.233
34.76 -106.227
34.7019 -106.22
34.6412 -106.233
34.5799 -106.253
34.542 -106.253
34.5066 -106.252
34.4766 -106.251
34.4472 -106.251
34.4178 -106.251
34.3839 -106.235
34.3495 -106.218
34.3136 -106.222
34.2775 -106.229
34.2757 -106.226
34.2773 -106.223


38.0933 -106.307
38.0923 -106.215
38.0695 -106.12
38.033 -106.063
37.9953 -106.01
37.9608 -105.969
37.9267 -105.929
37.8926 -105.889
37.8441 -105.85
37.786 -105.813
37.7664 -105.793
37.7507 -105.775
37.7225 -105.763
37.7003 -105.757
37.6786 -105.752
37.6721 -105.744
37.6671 -105.735
37.6622 -105.727
37.6574 -105.718
37.6526 -105.709
37.6478 -105.701
37.6429 -105.692
37.6446 -105.671
37.6281 -105.661
37.5974 -105.641
37.5653 -105.621
37.5335 -105.615
37.5017 -105.61
37.4767 -105.604
37.4488 -105.602
37.4206 -105.601
37.3923 -105.6
37.3641 -105.599
37.3359 -105.598
37.3076 -105.597
37.2806 -105.597
37.2536 -105.597
37.2217 -105.589
37.1892 -105.58
37.1462 -105.567
37.1021 -105.554
37.0579 -105.541
36.9896 -105.506
36.9172 -105.474
36.8486 -105.441
36.7386 -105.423
36.6117 -105.399
36.4967 -105.379
36.383 -105.36
36.2613 -105.329
36.1274 -105.294
35.9858 -105.259
35.8048 -105.25
35.6551 -105.204
35.5163 -105.191
35.3876 -105.159
35.2599 -105.125
35.1518 -105.103
35.0924 -105.077
35.0378 -105.05
34.9838 -105.022
34.9298 -104.995
34.8758 -104.968
34.8218 -104.941
34.7493 -104.947
34.6828 -104.946
34.617 -104.945
34.5482 -104.967
34.5176 -104.94
34.4777 -104.942
34.4323 -104.949
34.3828 -104.942
34.3329 -104.933
34.283 -104.924
34.2649 -104.926
34.25 -104.93
34.2354 -104.934


31.7357 -106.224
31.8972 -106.188
32.0748 -106.149
32.2686 -106.05
32.4638 -105.94
32.6124 -105.829
32.7564 -105.717
32.8949 -105.568
32.9544 -105.471
32.994 -105.389
33.0355 -105.3
33.0714 -105.199
33.1071 -105.096
33.1189 -104.989
33.1563 -104.885
33.182 -104.81
33.1922 -104.756
33.1767 -104.743
33.1587 -104.735
33.1405 -104.727
33.1222 -104.719
33.104 -104.711
33.0857 -104.703
33.0674 -104.695
33.054 -104.695
33.0411 -104.695
33.0331 -104.692
33.0256 -104.689
33.0181 -104.686
33.0106 -104.682
33.0031 -104.679
32.9956 -104.675


37.1974 -106.195
37.1558 -106.165
37.1159 -106.128
37.0761 -106.091
37.0148 -106.037
36.9492 -105.986
36.8899 -105.926
36.8313 -105.866
36.7345 -105.826
36.6425 -105.785
36.5502 -105.738
36.4524 -105.709
36.3435 -105.679
36.2143 -105.662
36.0705 -105.644
35.8799 -105.646
35.7248 -105.605
35.5692 -105.575
35.4198 -105.582
35.2813 -105.567
35.1434 -105.549
35.0822 -105.533
35.0251 -105.523
34.9684 -105.514
34.9117 -105.505
34.855 -105.495
34.7984 -105.486
34.7417 -105.477
34.6852 -105.47
34.6286 -105.463
34.5694 -105.48
34.5311 -105.48
34.4949 -105.478
34.4595 -105.479
34.4242 -105.481
34.3849 -105.467
34.3451 -105.453
34.3053 -105.438
34.2656 -105.423
34.2571 -105.42
34.2518 -105.418
34.2469 -105.416
34.2419 -105.415
34.237 -105.413
34.237 -105.402
34.2375 -105.39
34.238 -105.378
34.2386 -105.366
34.2361 -105.341
34.2334 -105.315
34.2306 -105.289
34.2279 -105.262
34.2251 -105.236
34.2223 -105.21
34.2249 -105.178
34.2279 -105.145
34.231 -105.113
34.2342 -105.08
34.2373 -105.048
34.2404 -105.015
34.2435 -104.983
34.2467 -104.95


38.7552 -106.193
38.7302 -106.138
38.7066 -106.086
38.683 -106.033
38.6332 -105.996
38.5866 -105.942
38.5356 -105.88
38.4774 -105.825
38.438 -105.762
38.4045 -105.7
38.3715 -105.639
38.3231 -105.588
38.273 -105.538
38.2228 -105.489
38.1687 -105.468
38.1169 -105.45
38.0653 -105.432
38.0213 -105.437
37.9781 -105.444
37.9343 -105.468
37.8903 -105.494
37.8355 -105.514
37.7824 -105.514
37.7333 -105.514
37.6845 -105.514
37.6573 -105.516
37.6323 -105.519
37.6008 -105.501
37.5763 -105.506
37.5532 -105.527
37.5223 -105.525
37.4974 -105.519
37.473 -105.513
37.4452 -105.511
37.417 -105.51
37.3887 -105.509
37.3605 -105.508
37.3396 -105.53
37.3121 -105.532
37.2851 -105.532
37.2581 -105.532
37.2262 -105.524
37.1938 -105.515
37.1507 -105.502
37.1156 -105.517
37.0723 -105.506
37.0141 -105.5
36.9523 -105.497
36.8806 -105.468
36.8094 -105.438
36.6992 -105.419
36.5729 -105.39
36.4579 -105.37
36.3362 -105.339
36.2137 -105.306
36.0797 -105.271
35.8987 -105.259
35.749 -105.213
35.6025 -105.163
35.464 -105.15
35.3353 -105.117
35.2163 -105.079
35.109 -105.057
35.0497 -105.03
34.9952 -105.003
34.9411 -104.976
34.8871 -104.949
34.8146 -104.955
34.7587 -104.931
34.686 -104.938
34.6196 -104.937
34.5507 -104.959
34.5201 -104.932
34.4802 -104.934
34.4348 -104.941
34.3853 -104.934
34.3354 -104.925
34.2855 -104.916
34.2674 -104.918
34.2525 -104.922
34.2378 -104.926
34.2233 -104.93
34.2087 -104.934
34.1941 -104.938
34.1795 -104.942
34.1649 -104.945
34.1504 -104.949
34.1358 -104.953
34.1371 -104.924
34.1241 -104.925
34.1097 -104.929
34.0952 -104.932
34.0806 -104.936
34.066 -104.94
34.0514 -104.944
34.0368 -104.948
34.0223 -104.952
34.0077 -104.956
34.009 -104.927
33.9961 -104.928
33.9842 -104.901
33.9725 -104.872
33.9493 -104.832
33.9031 -104.803
33.8643 -104.816
33.8198 -104.8
33.7846 -104.814
33.7439 -104.797
33.6818 -104.818


35.5313 -105.994
35.3879 -105.977
35.2247 -105.954
35.0965 -105.963
35.0275 -105.976
34.9644 -105.989
34.9032 -106.004
34.8422 -106.02
34.7813 -106.035
34.7203 -106.051
34.6594 -106.067
34.5984 -106.082
34.5591 -106.104
34.5219 -106.127
34.4904 -106.153
34.4595 -106.179
34.4287 -106.205
34.3931 -106.214
34.3571 -106.221
34.321 -106.227
34.2864 -106.212
34.2851 -106.229
34.2868 -106.228


47.6391 -105.782
47.7105 -106.052
47.7341 -106.413
47.6863 -106.608
47.6107 -106.768
47.5324 -106.924
47.41 -107.118
47.2794 -107.477
47.1252 -107.854
47.0961 -108.231
47.0508 -108.522
47.0398 -108.748
47.0453 -108.919
47.0564 -109.064
47.0189 -109.197
46.9863 -109.324
46.9662 -109.406
46.951 -109.489
46.9712 -109.627
46.995 -109.77
46.9944 -109.929
47.0259 -110.044
47.0606 -110.155
47.0964 -110.259
47.1482 -110.366
47.208 -110.473
47.2729 -110.612
47.3239 -110.744
47.361 -110.857
47.3966 -110.967
47.4727 -111.064
47.5267 -111.123
47.5489 -111.181
47.5914 -111.219
47.6307 -111.255
47.6806 -111.253
47.7359 -111.233
47.7799 -111.253
47.8346 -111.236
47.9075 -111.206
47.9881 -111.227
48.0694 -111.253
48.2087 -111.249
48.3597 -111.244
48.4677 -111.175
48.5524 -111.157
48.5876 -111.184
48.6178 -111.214
48.6434 -111.267
48.6864 -111.259


32.6074 -105.729
32.7448 -105.559
32.8802 -105.414
32.9312 -105.319
32.9681 -105.217
33.0036 -105.115
33.0475 -105.001
33.1039 -104.892
33.1314 -104.817
33.1418 -104.762
33.1264 -104.75
33.1084 -104.741
33.0902 -104.734
33.0719 -104.726
33.0585 -104.725
33.0456 -104.726
33.0376 -104.723
33.03 -104.719
33.0225 -104.716
33.015 -104.712
33.0076 -104.709
33.0001 -104.705
32.9926 -104.702
32.9851 -104.698
32.9776 -104.695
32.9701 -104.692


41.6229 -105.719
41.5674 -105.862
41.4896 -106.015
41.4211 -106.146
41.3534 -106.275
41.3213 -106.324
41.2981 -106.351
41.2741 -106.391
41.2499 -106.432
41.2269 -106.478
41.2039 -106.524
41.1494 -106.57
41.1052 -106.616
41.0621 -106.663
41.0494 -106.726
41.0474 -106.772
41.0463 -106.816
41.0454 -106.86


39.0968 -105.703
39.0888 -105.669
39.0643 -105.64
39.0381 -105.613
39.0117 -105.585
38.9853 -105.558
38.9589 -105.531
38.9325 -105.503
38.9121 -105.496
38.8924 -105.49
38.8727 -105.485
38.853 -105.48
38.8333 -105.475
38.8137 -105.47
38.794 -105.465
38.7743 -105.46
38.7547 -105.455
38.735 -105.45
38.7153 -105.445
38.6956 -105.44
38.676 -105.435
38.6302 -105.448
38.5831 -105.449
38.5311 -105.44
38.4785 -105.432
38.4372 -105.407
38.3971 -105.382
38.3571 -105.356
38.3171 -105.33
38.2771 -105.304
38.2371 -105.278
38.1851 -105.265
38.1319 -105.253
38.0785 -105.241
38.0328 -105.254
37.9879 -105.268
37.9423 -105.3
37.8983 -105.327
37.8463 -105.346
37.7903 -105.361
37.7508 -105.383
37.7129 -105.406
37.682 -105.433
37.6653 -105.458
37.6499 -105.484
37.6348 -105.509
37.6149 -105.524
37.5839 -105.508
37.5602 -105.527
37.5292 -105.524
37.5042 -105.519


36.6098 -105.634
36.5022 -105.623
36.3839 -105.61
36.2538 -105.596
36.1099 -105.578
35.957 -105.561
35.7886 -105.527
35.6298 -105.484
35.4886 -105.481
35.3575 -105.462
35.2364 -105.435
35.1276 -105.427
35.069 -105.415
35.0122 -105.408
34.9556 -105.401
34.899 -105.394
34.8424 -105.387
34.7859 -105.381
34.7293 -105.374
34.6795 -105.358
34.6296 -105.33
34.5774 -105.32
34.5444 -105.296
34.5132 -105.269
34.4832 -105.243
34.4533 -105.217
34.4234 -105.191
34.3938 -105.146
34.3642 -105.1
34.3347 -105.053
34.3051 -105.006
34.2755 -104.959
34.2754 -104.925
34.2623 -104.926
34.2478 -104.929


45.358 -105.624
45.3161 -105.856
45.2195 -106.088
45.0605 -106.36
44.9013 -106.608
44.6044 -106.812
44.3313 -107.013
44.0659 -107.301
43.8264 -107.499
43.6794 -107.692
43.6924 -107.94
43.7325 -108.153
43.7753 -108.362
43.8184 -108.571
43.8447 -108.736
43.8764 -108.93
43.8907 -109.013
43.9032 -109.085
43.9155 -109.156
43.9278 -109.226
43.9506 -109.294
43.9745 -109.323
43.9986 -109.347
44.0227 -109.371
44.0521 -109.388
44.082 -109.404
44.112 -109.42
44.142 -109.437
44.172 -109.453
44.202 -109.469
44.232 -109.486
44.2606 -109.518
44.2805 -109.576
44.322 -109.713
44.4252 -109.897
44.5365 -110.141
44.6248 -110.246
44.7114 -110.307
44.8052 -110.378
44.8736 -110.386
44.929 -110.364


46.2347 -105.581
46.2391 -105.892
46.2398 -106.278
46.2406 -106.706
46.2547 -106.951
46.2737 -107.192
46.2824 -107.462
46.3027 -107.775
46.4296 -108.077
46.5308 -108.434
46.6344 -108.831
46.6881 -109.083
46.6671 -109.282
46.6617 -109.425
46.661 -109.563
46.6977 -109.76
46.738 -109.963
46.8001 -110.065
46.8379 -110.174
46.874 -110.278
46.9259 -110.385
46.9734 -110.469
47.0371 -110.606
47.1024 -110.748
47.1534 -110.878
47.203 -111.008
47.2896 -111.125
47.3176 -111.181
47.3635 -111.201


48.8453 -105.572
49.0766 -105.594
49.279 -105.568
49.3472 -105.4
49.3099 -105.448
49.262 -105.519
49.4364 -105.498
49.4205 -105.359
49.3856 -105.555
49.3489 -105.438
49.301 -105.492
49.2629 -105.361
49.3911 -105.565
49.3706 -105.448
49.3244 -105.502
49.2865 -105.371
49.2494 -105.568
49.4249 -105.559
49.4092 -105.422
49.3634 -105.474
49.3147 -105.545
49.2765 -105.415
49.4172 -105.512
49.398 -105.385
49.3519 -105.438


44.25 -105.55
44.0538 -105.794
43.7442 -105.904
43.4232 -106.001
43.226 -106.163
43.0546 -106.377
42.8911 -106.652
42.6389 -107.001
42.4839 -107.183
42.2644 -107.318
42.0385 -107.45
41.8217 -107.53
41.8351 -107.602
41.8715 -107.673
41.9101 -107.743
41.875 -107.709
41.9065 -107.769
41.8706 -107.735
41.8906 -107.753
41.8536 -107.714
41.885 -107.774
41.8491 -107.739
41.8691 -107.758
41.8947 -107.782
41.8583 -107.743
41.8782 -107.762
41.8412 -107.723
41.8611 -107.741
41.8867 -107.765
41.8503 -107.727
41.8702 -107.745
41.8958 -107.769
41.8594 -107.73
41.8793 -107.749
41.8423 -107.71
41.8737 -107.769
41.9004 -107.797
41.8641 -107.76


39.86 -105.48
39.9051 -105.552
39.9503 -105.613
40.0137 -105.666
40.079 -105.717
40.1473 -105.77
40.1912 -105.82
40.2034 -105.907
40.205 -105.988
40.2118 -106.053
40.2191 -106.117
40.2266 -106.181
40.2304 -106.24
40.2583 -106.237
40.2886 -106.229
40.3191 -106.22
40.3497 -106.211
40.3558 -106.262
40.384 -106.259
40.4143 -106.25
40.4448 -106.241
40.4754 -106.232
40.506 -106.223
40.5324 -106.213
40.5329 -106.264
40.5563 -106.26
40.5821 -106.25
40.608 -106.239
40.634 -106.228
40.66 -106.217
40.6772 -106.229


42.9902 -105.463
42.8619 -105.593
42.7357 -105.755
42.4955 -105.872
42.2915 -105.983
42.091 -106.094
41.9091 -106.121
41.7704 -106.173
41.6861 -106.34
41.6549 -106.409
41.6011 -106.501
41.5779 -106.576
41.5238 -106.629
41.4665 -106.679
41.4283 -106.71
41.392 -106.739
41.3559 -106.768
41.3198 -106.796
41.2825 -106.823
41.2451 -106.849
41.2142 -106.879
41.1839 -106.909
41.1589 -106.966
41.1577 -107
41.1588 -107.032
41.1602 -107.063
41.1616 -107.095
41.163 -107.126
41.1644 -107.157
41.1659 -107.189
41.1673 -107.22
41.1687 -107.251
41.1701 -107.283
41.1736 -107.335
41.1773 -107.388
41.1818 -107.479
41.2549 -107.564
41.3078 -107.654
41.3931 -107.743
41.4751 -107.797
41.5568 -107.848
41.6385 -107.899
41.6942 -107.973
41.7474 -108.051
41.7764 -108.081
41.8029 -108.106
41.8291 -108.13
41.8876 -108.172


38.4889 -105.453
38.4529 -105.43
38.4133 -105.404
38.3733 -105.378
38.3334 -105.352
38.2934 -105.327
38.2534 -105.301
38.2134 -105.275
38.1613 -105.262
38.1081 -105.25
38.0548 -105.238
38.0091 -105.25
37.9641 -105.265
37.9186 -105.297
37.8745 -105.324
37.8226 -105.342
37.7797 -105.362
37.7415 -105.385
37.7038 -105.407
37.6729 -105.435
37.6561 -105.46
37.6408 -105.485
37.6312 -105.501
37.6089 -105.509
37.5854 -105.516


37.2649 -105.427
37.246 -105.443
37.2252 -105.461
37.2041 -105.478
37.1831 -105.496
37.1502 -105.514
37.1071 -105.504
37.0721 -105.518
37.0047 -105.486
36.942 -105.481
36.8743 -105.451
36.8036 -105.421
36.6934 -105.403
36.5671 -105.374
36.4522 -105.354
36.3304 -105.322
36.1965 -105.287
36.0614 -105.252
35.8802 -105.24
35.7305 -105.194
35.5861 -105.15
35.4478 -105.138
35.3192 -105.106
35.2001 -105.067
35.0929 -105.045
35.0335 -105.019
34.979 -104.992
34.9249 -104.964
34.8709 -104.937
34.7984 -104.943
34.7241 -104.952
34.6574 -104.952
34.5916 -104.951
34.544 -104.954
34.5155 -104.925
34.4712 -104.929
34.4254 -104.936
34.3759 -104.928
34.326 -104.919
34.2761 -104.91
34.258 -104.913
34.243 -104.916
34.2284 -104.92


31.4301 -105.415
31.6226 -105.277
31.8258 -105.12
32.0336 -104.964
32.2234 -104.795
32.3384 -104.743
32.4148 -104.698
32.4954 -104.654
32.5765 -104.61
32.6329 -104.55
32.6858 -104.488
32.7432 -104.444
32.7959 -104.406
32.841 -104.369
32.8854 -104.333
32.8847 -104.301
32.8795 -104.27
32.8738 -104.239
32.8603 -104.204
32.8592 -104.144
32.8594 -104.08
32.8598 -104.017
32.841 -103.944
32.8408 -103.89
32.8425 -103.837
32.8363 -103.774
32.8226 -103.712
32.7951 -103.675
32.7661 -103.64
32.7442 -103.605
32.723 -103.571
32.7076 -103.532
32.6927 -103.493
32.6726 -103.456
32.652 -103.42
32.6158 -103.39
32.5711 -103.359
32.5256 -103.327
32.4967 -103.304
32.4696 -103.282
32.4478 -103.268
32.4265 -103.254
32.4052 -103.241
32.384 -103.227
32.3628 -103.213
32.3416 -103.2
32.3203 -103.186
32.3109 -103.175
32.3026 -103.164
32.2944 -103.153
32.2862 -103.142
32.2781 -103.131
32.2699 -103.12
32.2618 -103.109
32.2536 -103.098
32.2455 -103.088
32.2373 -103.077
32.2291 -103.066
32.221 -103.055
32.2128 -103.044
32.2172 -103.043


38.1 -105.358
38.0612 -105.365
38.0184 -105.373
37.9753 -105.38
37.9315 -105.405
37.8876 -105.431
37.8357 -105.449
37.7928 -105.469
37.7546 -105.492
37.7144 -105.515
37.674 -105.523
37.6476 -105.526
37.6227 -105.529
37.5912 -105.511
37.559 -105.491
37.5351 -105.51
37.5041 -105.507
37.4866 -105.526
37.463 -105.522
37.4353 -105.521
37.4071 -105.52
37.3788 -105.519
37.3506 -105.518
37.3224 -105.517
37.2953 -105.517
37.2683 -105.517
37.2364 -105.509
37.2119 -105.525
37.1802 -105.519
37.1373 -105.506
37.1022 -105.521
37.0589 -105.51
36.9907 -105.476
36.9225 -105.444
36.8543 -105.411
36.7444 -105.393
36.6174 -105.369
36.5025 -105.349
36.39 -105.32
36.2685 -105.288
36.1346 -105.253
35.9877 -105.225
35.8061 -105.216
35.6564 -105.17
35.5176 -105.157
35.3889 -105.125
35.2612 -105.091
35.1531 -105.07
35.0937 -105.043


46.8404 -105.352
46.8175 -105.745
46.8224 -106.086
46.786 -106.475
46.715 -106.719
46.6661 -106.887
46.6194 -107.049
46.5641 -107.313
46.4753 -107.694
46.5352 -108.069
46.6178 -108.486
46.6544 -108.784
46.7014 -109.026
46.6798 -109.225
46.6609 -109.41
46.6588 -109.553
46.6953 -109.751
46.7357 -109.953
46.7978 -110.055
46.8355 -110.165
46.8717 -110.268
46.9235 -110.376
46.9834 -110.482
47.0482 -110.621
47.1137 -110.763
47.1647 -110.894
47.2143 -111.024
47.2633 -111.094
47.2875 -111.145
47.3092 -111.195
47.3545 -111.215
47.4022 -111.232
47.4501 -111.248
47.5083 -111.229
47.5545 -111.259
47.6101 -111.258
47.6617 -111.252
47.7128 -111.245
47.7682 -111.226
47.8122 -111.245
47.8669 -111.228
47.9264 -111.242
48.0211 -111.222
48.1038 -111.244
48.2433 -111.239
48.3943 -111.234
48.5023 -111.165
48.5398 -111.186
48.5703 -111.216
48.6001 -111.247
48.6435 -111.236
48.6882 -111.221
48.7153 -111.269
48.7584 -111.26
48.8031 -111.245
48.848 -111.229


39.5893 -105.268
39.6173 -105.3
39.6475 -105.329
39.6821 -105.372
39.7136 -105.434
39.7534 -105.523
39.7893 -105.596
39.8248 -105.668
39.8603 -105.739
39.9256 -105.794
40.0038 -105.839
40.066 -105.885
40.1267 -105.932
40.1682 -105.962
40.1806 -106.019
40.1885 -106.082
40.196 -106.146
40.1998 -106.204
40.2033 -106.262
40.2311 -106.26
40.2614 -106.251
40.292 -106.242
40.3225 -106.233
40.3531 -106.224
40.3837 -106.215
40.4059 -106.228


38.8824 -105.176
38.8666 -105.196
38.8465 -105.2
38.826 -105.201
38.8055 -105.202
38.7849 -105.204
38.7644 -105.205
38.7438 -105.206
38.7233 -105.207
38.7027 -105.209
38.6822 -105.21
38.6347 -105.23
38.5859 -105.238
38.5321 -105.236
38.4776 -105.234
38.4349 -105.215
38.3933 -105.195
38.355 -105.195
38.3171 -105.197
38.276 -105.179
38.2378 -105.179
38.1896 -105.189
38.1404 -105.199
38.0874 -105.19
38.0454 -105.223
38.0008 -105.24
37.9553 -105.272
37.9098 -105.305
37.8657 -105.332
37.8138 -105.351
37.7708 -105.371
37.7327 -105.393
37.7017 -105.421
37.6715 -105.448
37.6548 -105.474
37.6395 -105.499
37.6281 -105.516
37.5979 -105.499
37.5736 -105.504
37.5505 -105.525
37.5196 -105.523


48.2797 -105.053
48.3884 -105.345
48.5249 -105.596
48.6994 -105.654
48.8778 -105.692
49.127 -105.718
49.3311 -105.692
49.3183 -105.553
49.2837 -105.402
49.2361 -105.453
49.3758 -105.568
49.3565 -105.443
49.3104 -105.496
49.2725 -105.364
49.4007 -105.569
49.3802 -105.452
49.334 -105.506
49.2961 -105.375
49.259 -105.572
49.4345 -105.563
49.4187 -105.426
49.373 -105.478
49.3243 -105.548


42.15 -104.95
42.0462 -105.103
41.9482 -105.202
41.9088 -105.333
41.8752 -105.467
41.8473 -105.565
41.8313 -105.65
41.8165 -105.733
41.7945 -105.823
41.7219 -105.993
41.6442 -106.172
41.5384 -106.357
41.5078 -106.416
41.4858 -106.467
41.4648 -106.517
41.4108 -106.567
41.3535 -106.617
41.2959 -106.667
41.2494 -106.718
41.211 -106.746
41.1735 -106.772
41.1479 -106.8
41.1235 -106.828
41.0992 -106.855
41.0814 -106.886
41.0787 -106.957
41.1016 -107.009
41.1051 -107.042
41.1067 -107.073
41.1082 -107.105
41.1096 -107.136
41.111 -107.167
41.1124 -107.199
41.1138 -107.23
41.1153 -107.261
41.1167 -107.293
41.1202 -107.345
41.1239 -107.398
41.1284 -107.489
41.1711 -107.622
41.2272 -107.712
41.3128 -107.8
41.3949 -107.855
41.4766 -107.906
41.5582 -107.956
41.6399 -108.007
41.6957 -108.082
41.7489 -108.159
41.81 -108.206
41.872 -108.249
41.9341 -108.292
41.9256 -108.266
41.9101 -108.232
41.8939 -108.198
41.8776 -108.164
41.9318 -108.199
41.9226 -108.172
41.907 -108.138
41.8908 -108.104
41.8501 -108.06
41.8697 -108.077
41.8952 -108.101
41.8588 -108.063
41.8787 -108.081
41.8417 -108.042
41.8616 -108.06
41.8872 -108.084
41.8508 -108.046
41.8707 -108.064
41.8963 -108.088
41.8599 -108.05
41.8799 -108.068
41.8428 -108.029
41.8627 -108.047
41.8883 -108.071
41.8519 -108.033
41.8719 -108.051
41.8974 -108.075
41.861 -108.037
41.881 -108.055
41.844 -108.016
41.8639 -108.034
41.8894 -108.058
41.853 -108.02
41.873 -108.038
41.8986 -108.062
41.8621 -108.024
41.8821 -108.042
41.8451 -108.003
41.865 -108.021
41.8906 -108.045
41.8541 -108.007
41.8741 -108.025
41.8997 -108.049
41.8632 -108.011


36.0018 -104.936
35.8351 -104.964
35.7063 -104.921
35.5646 -104.904
35.4377 -104.9
35.3122 -104.898
35.1962 -104.89
35.1036 -104.889
35.0135 -104.889
34.9235 -104.889
34.8336 -104.888
34.7437 -104.888
34.6628 -104.878
34.5829 -104.867
34.5214 -104.86
34.4656 -104.855
34.4047 -104.851
34.3403 -104.832
34.289 -104.837
34.2391 -104.844
34.1893 -104.851
34.1602 -104.846
34.1125 -104.852
34.0836 -104.847
34.0359 -104.853
34.0071 -104.848
33.9911 -104.865
33.9676 -104.829
33.9214 -104.801
33.8825 -104.813
33.838 -104.798
33.7756 -104.819


47.2835 -104.922
47.2035 -105.262
47.1809 -105.665
47.1559 -105.982
47.091 -106.342
46.9815 -106.692
46.8721 -106.848
46.7626 -106.986
46.6737 -107.241
46.5814 -107.621
46.5081 -107.977
46.5871 -108.346
46.6151 -108.689
46.6502 -108.949
46.6793 -109.158
46.6559 -109.353
46.6533 -109.497
46.6871 -109.668
46.7271 -109.868
46.7529 -110.018
46.787 -110.132
46.8228 -110.236
46.8802 -110.368
46.9405 -110.478
47.0055 -110.617
47.0709 -110.759
47.122 -110.89
47.1716 -111.019
47.2337 -111.101
47.2593 -111.154
47.2812 -111.204
47.3243 -111.234
47.3717 -111.252


39.3333 -104.919
39.317 -105.01
39.2981 -105.122
39.3077 -105.201
39.3182 -105.257
39.3287 -105.311
39.3392 -105.357
39.3498 -105.402
39.3603 -105.448
39.3708 -105.493
39.3814 -105.538
39.3863 -105.564
39.3907 -105.587
39.395 -105.61
39.3993 -105.634
39.4036 -105.657
39.408 -105.68
39.4123 -105.703
39.4506 -105.697
39.476 -105.708
39.5164 -105.7
39.5583 -105.69
39.5916 -105.701
39.6454 -105.675
39.6775 -105.694
39.7253 -105.708
39.7902 -105.749
39.8567 -105.793
39.9332 -105.829
39.9952 -105.874
40.0558 -105.921
40.1163 -105.967
40.1578 -105.997
40.1702 -106.054
40.1796 -106.114
40.1872 -106.177


39.8 -104.843
39.8186 -104.958
39.8304 -105.099
39.8526 -105.241
39.9 -105.328
39.9498 -105.409
40.0177 -105.482
40.0874 -105.555
40.1533 -105.609
40.1809 -105.677
40.2036 -105.751
40.2247 -105.828
40.2272 -105.908
40.2277 -105.988
40.2345 -106.053
40.2418 -106.117
40.2492 -106.181
40.2531 -106.24
40.281 -106.237
40.3113 -106.229
40.3418 -106.22
40.3724 -106.211
40.3785 -106.262
40.4066 -106.259
40.437 -106.251
40.4675 -106.242
40.4981 -106.233
40.5245 -106.222
40.5506 -106.211
40.551 -106.263
40.5744 -106.258
40.6001 -106.248
40.6261 -106.237
40.6521 -106.227
40.6781 -106.216
40.6953 -106.228
40.7204 -106.22
40.7463 -106.209
40.7467 -106.261
40.7702 -106.256
40.7892 -106.24
40.8078 -106.223
40.8263 -106.206
40.8178 -106.253
40.8337 -106.242
40.8519 -106.226
40.8704 -106.209
40.8696 -106.258
40.8953 -106.244
40.9243 -106.227
40.9538 -106.209
40.9536 -106.264
40.9801 -106.253
41.0092 -106.236
40.9891 -106.281
41.0136 -106.269
40.993 -106.314
40.9775 -106.299
41.0025 -106.281
40.9819 -106.326
41.0151 -106.3
40.9954 -106.344
40.98 -106.328
41.0137 -106.297
40.994 -106.34
40.9786 -106.324
41.0123 -106.292
40.9927 -106.335
40.9773 -106.319
41.011 -106.288
40.9913 -106.331
40.9759 -106.315
41.0096 -106.283
40.9899 -106.326
41.0232 -106.301
41.0035 -106.344
40.9847 -106.384
41.0212 -106.369
41.0068 -106.418
40.9884 -106.478
41.0286 -106.467
41.0157 -106.521
40.9974 -106.582
40.9824 -106.582
41.017 -106.539
41.0035 -106.59
40.9852 -106.65
41.0195 -106.613
41.006 -106.665
40.9876 -106.726
41.0389 -106.689
41.0346 -106.72
41.0246 -106.758
41.0142 -106.797
41.0036 -106.836
40.9931 -106.875
40.9944 -106.849
40.9969 -106.817
40.9919 -106.783
40.9862 -106.749
41.0321 -106.677
41.0272 -106.705
41.0172 -106.743
41.0067 -106.782
40.9961 -106.821


35.4808 -104.831
35.3681 -104.842
35.2534 -104.847
35.1507 -104.875
35.0595 -104.877
34.9695 -104.877
34.8796 -104.877
34.7897 -104.877
34.6998 -104.877
34.6189 -104.867
34.535 -104.88
34.4732 -104.875
34.4116 -104.872
34.3472 -104.853
34.2825 -104.832
34.2312 -104.837
34.1813 -104.844
34.1315 -104.851
34.1024 -104.846
34.0547 -104.852
34.0258 -104.847
33.9781 -104.853
33.9513 -104.816
33.9081 -104.796
33.844 -104.816
33.8258 -104.811
33.7868 -104.791
33.7249 -104.812
33.7216 -104.8
33.6984 -104.822
33.699 -104.81
33.7019 -104.794


34.864 -104.816
34.7987 -104.848
34.7252 -104.874
34.6459 -104.867
34.5661 -104.856
34.5047 -104.849
34.4572 -104.87
34.3971 -104.869
34.3329 -104.851
34.2682 -104.83
34.2169 -104.835
34.1669 -104.842
34.1171 -104.849
34.0991 -104.867
34.0732 -104.863
34.0465 -104.857
34.0198 -104.851
33.993 -104.845
33.9465 -104.82
33.9013 -104.8
33.8625 -104.814
33.818 -104.798


41.2769 -104.673
41.1979 -104.75
41.1366 -104.831
41.0755 -104.957
41.0047 -105.112
40.9507 -105.256
40.9612 -105.355
40.9781 -105.45
40.9956 -105.544
40.9641 -105.622
40.9704 -105.693
40.9805 -105.762
40.9884 -105.836
40.9827 -105.924
40.9836 -105.995
40.9852 -106.064
40.9868 -106.134
40.9884 -106.203
40.9855 -106.266
41.0117 -106.257
40.9913 -106.302
40.9692 -106.3
40.9935 -106.284
40.9758 -106.275
41.0006 -106.258
40.98 -106.303
41.0045 -106.292
40.9839 -106.337
41.0171 -106.311
41.0036 -106.344


36.6431 -104.632
36.5064 -104.646
36.3712 -104.654
36.2242 -104.66
36.0637 -104.661
35.87 -104.706
35.7144 -104.707
35.5652 -104.709
35.4405 -104.748
35.3182 -104.79
35.2049 -104.825
35.1028 -104.865
35.0116 -104.869
34.9216 -104.869
34.8317 -104.869
34.7418 -104.869
34.6609 -104.858
34.5809 -104.847
34.532 -104.863
34.4737 -104.859
34.4125 -104.856
34.3481 -104.837
34.2969 -104.841
34.2469 -104.848
34.2289 -104.866
34.203 -104.863
34.1763 -104.857
34.1496 -104.851
34.1228 -104.844
34.0753 -104.85
34.0465 -104.845
33.9988 -104.851
33.972 -104.814
33.9288 -104.794
33.8647 -104.814
33.8177 -104.799


47.7884 -104.577
47.7704 -104.85
47.7793 -105.183
47.8593 -105.556
47.9387 -105.864
48.0181 -106.165
48.0425 -106.529
47.998 -106.728
47.9245 -106.89
47.8463 -107.046
47.7259 -107.314
47.5659 -107.722
47.4494 -108.138
47.36 -108.461
47.3108 -108.729
47.2808 -108.897
47.2677 -109.029
47.2042 -109.148
47.1593 -109.278
47.1259 -109.405
47.1094 -109.492
47.1295 -109.63
47.1533 -109.774
47.1527 -109.933
47.1842 -110.048
47.2189 -110.158
47.2382 -110.25
47.2793 -110.37
47.3235 -110.467
47.375 -110.588
47.4273 -110.712
47.4644 -110.824
47.5001 -110.935
47.5671 -111.102
47.5907 -111.172
47.6036 -111.234


43.8 -104.55
43.5776 -104.627
43.3454 -104.779
43.1885 -104.854
42.9883 -105.013
42.8252 -105.212
42.7089 -105.43
42.5691 -105.645
42.4699 -105.764
42.2946 -105.847
42.0971 -105.956
41.9154 -105.982
41.7768 -106.034
41.6925 -106.201
41.6136 -106.379
41.5762 -106.479
41.5536 -106.534
41.4994 -106.584
41.4421 -106.634
41.3845 -106.684
41.3463 -106.715
41.31 -106.744
41.2727 -106.77
41.2353 -106.796
41.1978 -106.822
41.1797 -106.848
41.1625 -106.879
41.1454 -106.91
41.1217 -106.968
41.1206 -107.002
41.1218 -107.034
41.1232 -107.065
41.1246 -107.096
41.126 -107.128
41.1274 -107.159
41.1288 -107.19
41.1302 -107.222
41.1317 -107.253
41.1331 -107.284
41.1366 -107.336
41.1403 -107.39
41.1448 -107.48
41.2095 -107.577
41.2614 -107.668
41.3467 -107.757
41.4287 -107.811
41.5104 -107.862
41.5921 -107.913
41.6737 -107.964
41.7295 -108.039
41.7587 -108.068
41.7852 -108.093
41.8114 -108.118
41.8699 -108.159
41.9316 -108.202


44.6 -104.55
44.3873 -104.761
44.1393 -105.02
43.8582 -105.278
43.5964 -105.479
43.3793 -105.633
43.2416 -105.748
43.0405 -105.87
42.8149 -106.028
42.6407 -106.241
42.5338 -106.345
42.3877 -106.381
42.2245 -106.479
42.0678 -106.524
41.8593 -106.51
41.7904 -106.496
41.7465 -106.545
41.6627 -106.601
41.5605 -106.694
41.5178 -106.73
41.4811 -106.759
41.445 -106.788
41.4089 -106.817
41.3728 -106.845
41.3436 -106.878
41.3152 -106.911
41.2785 -106.971
41.2654 -107.004
41.2547 -107.034
41.2443 -107.064
41.2339 -107.094
41.2234 -107.124
41.213 -107.154
41.2026 -107.184
41.1922 -107.214
41.1924 -107.245
41.1937 -107.276
41.1972 -107.328
41.2109 -107.381
41.2048 -107.477
41.2731 -107.567
41.3255 -107.657
41.4107 -107.746
41.4928 -107.801
41.5744 -107.852
41.6561 -107.902
41.7119 -107.977
41.7651 -108.054
41.794 -108.084
41.8205 -108.109
41.879 -108.151
41.8702 -108.124
41.9252 -108.16
41.916 -108.133
41.9004 -108.099
41.8598 -108.055
41.8794 -108.073
41.8423 -108.034
41.8622 -108.052


45.4913 -104.542
45.3996 -104.832
45.2493 -105.062
45.0879 -105.323
44.966 -105.615
44.7525 -105.929
44.4886 -106.23
44.2695 -106.568
43.9782 -106.879
43.6719 -107.107
43.4281 -107.341
43.2194 -107.628
43.2254 -107.984
43.2396 -108.326
43.2547 -108.666
43.2787 -109.033
43.2911 -109.247
43.315 -109.369
43.3738 -109.496
43.4361 -109.623
43.5115 -109.82
43.6063 -110.042
43.674 -110.221
43.7308 -110.357
43.7788 -110.435
43.8383 -110.475
43.8628 -110.483
43.8838 -110.487
43.9044 -110.491
43.925 -110.495
43.9456 -110.499
43.9662 -110.503
43.9868 -110.506
44.0074 -110.51
44.028 -110.514
44.0485 -110.518
44.0691 -110.522
44.0897 -110.526
44.1103 -110.53
44.1309 -110.533
44.1515 -110.537
44.1735 -110.539
44.2139 -110.543
44.2562 -110.546
44.2987 -110.55
44.3408 -110.57
44.4166 -110.632
44.4696 -110.719


38.8569 -104.534
38.8369 -104.589
38.817 -104.64
38.7972 -104.69
38.7774 -104.74
38.765 -104.791
38.7534 -104.841
38.754 -104.876
38.7558 -104.909
38.7407 -104.958
38.7356 -104.993
38.7314 -105.027
38.6997 -105.073
38.6651 -105.12
38.6199 -105.165
38.5748 -105.195
38.5249 -105.214
38.4801 -105.198
38.4384 -105.178
38.4001 -105.178
38.3622 -105.18
38.3243 -105.182
38.2864 -105.183
38.2486 -105.185
38.2004 -105.195
38.1511 -105.206
38.0982 -105.196
38.0525 -105.209
38.0076 -105.224
37.9627 -105.239
37.9172 -105.271
37.8716 -105.304
37.8196 -105.324
37.7767 -105.344
37.7385 -105.366
37.7008 -105.389
37.6699 -105.416
37.6531 -105.441
37.6378 -105.467
37.6282 -105.482
37.6081 -105.489
37.5848 -105.497
37.5618 -105.518


31.4538 -104.528
31.6276 -104.367
31.7882 -104.253
31.8839 -104.162
31.9448 -104.067
32.0023 -103.971
32.0499 -103.871
32.0941 -103.795
32.1295 -103.718
32.1597 -103.682
32.1893 -103.65
32.2163 -103.622
32.243 -103.594
32.2697 -103.567
32.2964 -103.539
32.3231 -103.511
32.3498 -103.484
32.354 -103.456
32.356 -103.429
32.3524 -103.407
32.3285 -103.382
32.3146 -103.362
32.3016 -103.342
32.2887 -103.323
32.2759 -103.304
32.263 -103.284
32.2544 -103.272
32.2462 -103.261
32.238 -103.251
32.2299 -103.24
32.2217 -103.229
32.2136 -103.218
32.2054 -103.207
32.1973 -103.196
32.1891 -103.185
32.1809 -103.174
32.1728 -103.163
32.1676 -103.149
32.1628 -103.134
32.158 -103.12
32.1532 -103.105
32.1484 -103.09
32.1436 -103.076
32.1388 -103.061
32.134 -103.047
32.1413 -103.042
32.1498 -103.038
32.1585 -103.034
32.1671 -103.031
32.1758 -103.027
32.1844 -103.023
32.1905 -103.023
32.1963 -103.023


38.1743 -104.516
38.1255 -104.573
38.084 -104.626
38.0417 -104.695
37.9966 -104.763
37.9592 -104.845
37.9191 -104.909
37.8742 -104.971
37.8206 -105.027
37.7598 -105.081
37.7016 -105.139
37.6675 -105.176
37.6497 -105.21
37.6336 -105.243
37.6149 -105.265
37.5929 -105.281
37.5707 -105.295
37.5501 -105.316
37.5297 -105.337
37.5153 -105.357
37.5015 -105.376
37.4878 -105.396
37.474 -105.415
37.4567 -105.438
37.4389 -105.462
37.4211 -105.485
37.4034 -105.508
37.3835 -105.533
37.3561 -105.535
37.3279 -105.534
37.3009 -105.534
37.2739 -105.534
37.242 -105.526
37.2095 -105.517
37.177 -105.508
37.143 -105.523
37.0998 -105.512
37.0557 -105.5
36.9974 -105.493
36.926 -105.463
36.8574 -105.431
36.7512 -105.423
36.6247 -105.4
36.5098 -105.381
36.396 -105.361
36.2744 -105.33
36.1405 -105.295
35.9988 -105.26
35.8178 -105.251
35.6682 -105.205
35.5294 -105.192
35.4007 -105.16
35.273 -105.126
35.1448 -105.097
35.0834 -105.069
35.0286 -105.042
34.9746 -105.015
34.9205 -104.988
34.8665 -104.961
34.8125 -104.934
34.74 -104.94
34.6736 -104.939
34.6078 -104.938
34.547 -104.978
34.5171 -104.952
34.4774 -104.955
34.451 -104.926
34.407 -104.929
34.3576 -104.921
34.3078 -104.912
34.2579 -104.903
34.2397 -104.906
34.2248 -104.91
34.2102 -104.914


43.088 -104.504
42.9309 -104.603
42.7836 -104.784
42.6128 -104.934
42.465 -105.093
42.34 -105.256
42.2289 -105.456
42.1511 -105.57
42.0766 -105.675
41.992 -105.73
41.8895 -105.766
41.8028 -105.814
41.7531 -105.921
41.6777 -106.093
41.5774 -106.268
41.542 -106.322
41.5201 -106.351
41.4978 -106.394
41.4767 -106.443
41.4557 -106.493
41.4347 -106.543
41.3808 -106.593
41.3235 -106.643
41.277 -106.694
41.2387 -106.722
41.2011 -106.749
41.1637 -106.775
41.1381 -106.802
41.1137 -106.83
41.0894 -106.857
41.0933 -106.904
41.0927 -106.976
41.1158 -107.027
41.1194 -107.061
41.121 -107.092
41.1224 -107.124
41.1239 -107.155
41.1253 -107.186
41.1267 -107.218


46.3204 -104.406
46.2321 -104.621
46.1084 -104.942
46.0306 -105.266
46.0181 -105.62
46.0212 -105.967
46.0218 -106.356
46.0172 -106.769
46.0307 -107.012
46.0122 -107.278
45.9761 -107.6
45.9924 -107.85
46.096 -108.101
46.2473 -108.396
46.4194 -108.683
46.5462 -108.941
46.5845 -109.151
46.5552 -109.317
46.5435 -109.424
46.5373 -109.53
46.6425 -109.768
46.687 -109.949
46.7665 -110.099
46.8068 -110.207
46.8646 -110.34
46.9251 -110.449
46.99 -110.588
47.0554 -110.73
47.1065 -110.861
47.1561 -110.991
47.2427 -111.107
47.2707 -111.164
47.2928 -111.214
47.3359 -111.244
47.3937 -111.226
47.4426 -111.239
47.5009 -111.22
47.5471 -111.25
47.6027 -111.249
47.6543 -111.243
47.7054 -111.236
47.7608 -111.216
47.8048 -111.236
47.8595 -111.219
47.919 -111.232


40.5623 -104.393
40.5398 -104.492
40.5407 -104.609
40.544 -104.727
40.5548 -104.844
40.5664 -104.961
40.5694 -105.093
40.5928 -105.212
40.6165 -105.311
40.6402 -105.408
40.6639 -105.505
40.6876 -105.602
40.7057 -105.679
40.7233 -105.754
40.7392 -105.833
40.7357 -105.914
40.7303 -105.996
40.7314 -106.062
40.7332 -106.127
40.7351 -106.191
40.7331 -106.25
40.7563 -106.247
40.7753 -106.231
40.7939 -106.214
40.7854 -106.261
40.8012 -106.25
40.8195 -106.234
40.838 -106.216
40.8472 -106.223
40.8648 -106.208
40.8639 -106.257
40.8896 -106.244


39.9 -104.35
39.8816 -104.416
39.8834 -104.499
39.904 -104.606
39.9264 -104.715
39.972 -104.816
40.0386 -104.895
40.1003 -104.972
40.1365 -105.064
40.1693 -105.169
40.2002 -105.279
40.2286 -105.376
40.2567 -105.471
40.2848 -105.567
40.3075 -105.643
40.3298 -105.717
40.3509 -105.794
40.3719 -105.872
40.3743 -105.952
40.3812 -106.017
40.3886 -106.081
40.396 -106.145
40.3998 -106.204
40.4033 -106.261
40.4311 -106.259
40.4614 -106.251
40.492 -106.242
40.5184 -106.231


42.1 -104.35
41.9804 -104.398
41.8378 -104.383
41.7267 -104.397
41.6002 -104.45
41.4775 -104.495
41.3577 -104.525
41.2382 -104.554
41.1473 -104.633
41.0748 -104.716
41.0091 -104.809
40.9426 -104.946
40.9157 -105.076
40.8918 -105.218
40.9052 -105.317
40.9224 -105.411
40.94 -105.506
40.9576 -105.6
40.9688 -105.672
40.9794 -105.742
40.9873 -105.815
40.9817 -105.903
40.9747 -105.992
40.9755 -106.064
40.977 -106.133
40.9786 -106.203
40.9757 -106.266
41.0019 -106.256
40.9815 -106.301
41.0059 -106.29
40.9853 -106.335
41.0185 -106.31


32.4387 -104.319
32.4911 -104.263
32.5488 -104.201
32.5823 -104.134
32.5914 -104.055
32.598 -103.976
32.5983 -103.893
32.6047 -103.825
32.6118 -103.758
32.6115 -103.692
32.5981 -103.65
32.5835 -103.611
32.5686 -103.572
32.5538 -103.532
32.539 -103.493
32.5391 -103.465
32.5407 -103.437
32.537 -103.415
32.5202 -103.395
32.4943 -103.373
32.4674 -103.351
32.4404 -103.329
32.4135 -103.307
32.3865 -103.285
32.3647 -103.27
32.3434 -103.257
32.3222 -103.243
32.3127 -103.232
32.3044 -103.221
32.2963 -103.21
32.2881 -103.199
32.2799 -103.188
32.2718 -103.177
32.2636 -103.166
32.2555 -103.155
32.2473 -103.144
32.2392 -103.133
32.231 -103.123
32.2228 -103.112
32.2147 -103.101
32.2065 -103.09
32.1984 -103.079
32.1902 -103.068
32.1821 -103.057
32.1739 -103.046
32.1809 -103.042
32.1868 -103.042
32.1925 -103.042
32.1983 -103.042
32.2041 -103.042
32.2098 -103.042


39.6462 -104.304
39.5883 -104.337
39.5336 -104.367
39.4925 -104.411
39.4623 -104.473
39.4403 -104.573
39.4191 -104.676
39.398 -104.779
39.3844 -104.882
39.3715 -104.984
39.3539 -105.085
39.3349 -105.198
39.3425 -105.257
39.3527 -105.312
39.3632 -105.358
39.3738 -105.403
39.3843 -105.449
39.3949 -105.494
39.4054 -105.539
39.4103 -105.565
39.4147 -105.588
39.419 -105.611
39.4234 -105.635
39.4277 -105.658
39.432 -105.681
39.4363 -105.704
39.4746 -105.698
39.5 -105.709
39.5404 -105.701
39.5823 -105.692
39.6271 -105.686
39.6584 -105.707
39.7159 -105.701


46.97 -104.27
46.8588 -104.586
46.7184 -104.897
46.6303 -105.26
46.6351 -105.651
46.666 -105.989
46.6566 -106.372
46.6027 -106.744
46.5555 -106.926
46.4735 -107.121
46.4604 -107.444
46.4382 -107.825
46.5465 -108.201
46.5539 -108.56
46.5868 -108.821
46.6334 -109.06
46.6049 -109.229
46.5795 -109.384
46.5719 -109.494
46.6051 -109.662
46.6424 -109.835
46.6801 -110.009
46.7589 -110.159
46.7991 -110.267
46.8514 -110.374
46.9112 -110.481
46.9761 -110.62
47.0416 -110.762
47.0926 -110.893
47.1422 -111.023
47.2044 -111.104
47.2299 -111.157
47.2518 -111.207
47.2949 -111.237
47.3527 -111.219


30.7263 -104.142
30.8905 -103.964
31.0289 -103.785
31.1631 -103.636
31.2623 -103.533
31.3457 -103.433
31.4001 -103.356
31.4269 -103.28
31.4551 -103.206
31.4834 -103.132
31.5242 -103.05
31.5663 -102.968
31.6221 -102.899
31.6595 -102.854
31.6952 -102.81
31.7306 -102.767
31.7616 -102.737
31.7688 -102.721
31.7735 -102.705
31.7781 -102.69
31.7826 -102.675
31.7871 -102.66
31.7917 -102.645
31.7962 -102.629
31.8007 -102.614
31.8052 -102.599
31.8097 -102.584
31.8143 -102.569
31.8188 -102.554
31.8233 -102.538
31.8295 -102.537
31.8358 -102.537


39.28 -104.14
39.2016 -104.157
39.1134 -104.151
39.037 -104.122
38.9566 -104.11
38.8711 -104.093
38.7938 -104.081
38.7173 -104.069
38.6415 -104.039
38.5515 -104.007
38.4541 -103.967
38.3606 -103.926
38.2674 -103.885
38.1859 -103.86
38.0924 -103.845
37.995 -103.852
37.8981 -103.881
37.8018 -103.903
37.7015 -103.922
37.6036 -103.944
37.5263 -103.949
37.45 -103.969
37.3713 -103.995
37.2907 -104.035
37.2092 -104.08
37.12 -104.117
37.03 -104.155
36.9149 -104.169
36.7963 -104.166
36.6284 -104.179
36.4718 -104.203
36.2861 -104.21
36.0881 -104.211
35.8923 -104.253
35.7393 -104.286
35.5905 -104.318
35.461 -104.393
35.3445 -104.497
35.2369 -104.595
35.1552 -104.71
35.081 -104.773
34.9942 -104.841
34.9185 -104.87
34.83 -104.873


37.2928 -104.025
37.2194 -104.065
37.131 -104.103
37.0411 -104.14
36.926 -104.154
36.8074 -104.152
36.6395 -104.164
36.4829 -104.188
36.3128 -104.191
36.1311 -104.188
35.9399 -104.186
35.7843 -104.217
35.6318 -104.243
35.4869 -104.304
35.3578 -104.383
35.2489 -104.478
35.1532 -104.59
35.0957 -104.705
35.0106 -104.778
34.9227 -104.846
34.8469 -104.876
34.7584 -104.879
34.6686 -104.879
34.5877 -104.869
34.5262 -104.862
34.4704 -104.857
34.4094 -104.853
34.3451 -104.834
34.2938 -104.839
34.2439 -104.846
34.194 -104.853
34.165 -104.848
34.1491 -104.865
34.1234 -104.861
34.0967 -104.855
34.07 -104.849
34.0543 -104.866
34.0286 -104.862
34.002 -104.856
33.9752 -104.85
33.9621 -104.838
33.9169 -104.812
33.8718 -104.792
33.8075 -104.813
33.7638 -104.796
33.7015 -104.817


35.8517 -103.83
35.7244 -103.841
35.5863 -103.857
35.475 -103.918
35.3523 -103.991
35.2362 -104.058
35.1412 -104.131
35.0399 -104.202
34.9379 -104.274
34.8409 -104.352
34.7554 -104.468
34.6711 -104.588
34.6112 -104.692
34.5302 -104.775
34.4665 -104.84
34.4188 -104.869
34.3557 -104.853
34.2911 -104.833
34.2399 -104.838
34.1899 -104.845
34.1401 -104.852
34.111 -104.847


40.25 -103.8
40.216 -103.87
40.1785 -103.947
40.1502 -104.007
40.1254 -104.063
40.1165 -104.096
40.1092 -104.127
40.0941 -104.156
40.0876 -104.18
40.0819 -104.204
40.0833 -104.232
40.0854 -104.26
40.0876 -104.288
40.0898 -104.316
40.1066 -104.353
40.1237 -104.402
40.1408 -104.452
40.1766 -104.525
40.1977 -104.623
40.2074 -104.738
40.223 -104.852
40.2392 -104.967
40.2469 -105.096
40.2745 -105.213
40.3025 -105.31
40.3306 -105.406
40.3586 -105.501
40.3867 -105.596
40.4095 -105.672
40.4318 -105.747
40.4528 -105.824
40.4553 -105.904
40.4558 -105.984
40.4626 -106.049
40.4699 -106.113
40.4773 -106.177
40.4812 -106.236
40.5091 -106.233
40.5352 -106.223
40.5612 -106.213
40.5616 -106.264
40.5851 -106.26
40.6108 -106.25
40.6368 -106.239
40.6628 -106.228
40.6888 -106.217
40.706 -106.229
40.7311 -106.221
40.757 -106.21
40.7492 -106.258
40.7719 -106.253
40.7908 -106.237
40.8094 -106.22
40.8279 -106.203


44.375 -103.775
44.158 -104.009
43.8927 -104.185
43.6107 -104.344
43.3767 -104.487
43.2046 -104.556
43.0605 -104.633
42.8814 -104.778
42.7074 -104.924
42.5037 -105.13
42.3931 -105.306
42.2918 -105.479
42.1707 -105.635
42.0919 -105.745
41.9493 -105.755
41.8409 -105.787
41.8096 -105.872
41.7654 -105.983
41.6906 -106.155
41.6127 -106.334
41.578 -106.412
41.5556 -106.465
41.5345 -106.515
41.4805 -106.565
41.4232 -106.615
41.3656 -106.665
41.3199 -106.719
41.2817 -106.748
41.2442 -106.774
41.2067 -106.8
41.1693 -106.826
41.1437 -106.854
41.1258 -106.885
41.102 -106.943
41.0792 -107.007
41.1001 -107.057
41.1035 -107.091
41.1051 -107.122
41.1065 -107.153
41.108 -107.185
41.1094 -107.216
41.1108 -107.248
41.1122 -107.279


41.2 -103.7
41.072 -103.74
40.9359 -103.812
40.8542 -103.903
40.7825 -103.997
40.7118 -104.09
40.6561 -104.188
40.5968 -104.282
40.5453 -104.378
40.5177 -104.486
40.5181 -104.604
40.5213 -104.723
40.5321 -104.84
40.5436 -104.957
40.5467 -105.088
40.557 -105.221
40.5794 -105.322
40.603 -105.419
40.6267 -105.516
40.6448 -105.593
40.6623 -105.668
40.6798 -105.743
40.6957 -105.822
40.6923 -105.903
40.6868 -105.985
40.688 -106.051
40.6898 -106.116
40.6917 -106.18
40.6897 -106.239
40.7129 -106.236
40.7386 -106.226
40.7645 -106.215
40.7568 -106.262
40.7727 -106.252


41.55 -103.7
41.3917 -103.687
41.2058 -103.696
41.0468 -103.758
40.9137 -103.832
40.8323 -103.924
40.7606 -104.017
40.6899 -104.111
40.6251 -104.201
40.5731 -104.296
40.5223 -104.392
40.4948 -104.5
40.4952 -104.618
40.4984 -104.737
40.5092 -104.854
40.5208 -104.971
40.5238 -105.102
40.5472 -105.221
40.5709 -105.32
40.5946 -105.418
40.6183 -105.514
40.6364 -105.592
40.654 -105.667
40.6715 -105.742
40.6873 -105.82
40.6915 -105.912
40.6868 -105.995
40.6881 -106.061
40.6899 -106.126
40.6918 -106.19
40.6897 -106.249
40.7129 -106.246
40.7386 -106.236
40.7646 -106.225
40.7839 -106.208
40.7755 -106.255
40.7913 -106.245


41.85 -103.7
41.7379 -103.68
41.5748 -103.725
41.4116 -103.736
41.2484 -103.744
41.114 -103.802
40.9888 -103.864
40.9082 -103.954
40.832 -104.048
40.7608 -104.141
40.6861 -104.231
40.6331 -104.326
40.5823 -104.422
40.5627 -104.515
40.5639 -104.631
40.5672 -104.75
40.578 -104.867
40.5896 -104.984
40.5926 -105.115
40.616 -105.234
40.6397 -105.333
40.6634 -105.431
40.6871 -105.528
40.7052 -105.605
40.7228 -105.68
40.7403 -105.755
40.7562 -105.834
40.7444 -105.912
40.7382 -105.993
40.7393 -106.059
40.7411 -106.124
40.7429 -106.188
40.7409 -106.247
40.7641 -106.244
40.7831 -106.228
40.8017 -106.211
40.7932 -106.258
40.8091 -106.247
40.8273 -106.231
40.8458 -106.213
40.8373 -106.26
40.8532 -106.25
40.8714 -106.233
40.899 -106.213
40.8987 -106.267
40.9252 -106.257
40.9543 -106.24
40.9838 -106.222
41.0132 -106.205
40.962 -106.321
40.9921 -106.302
40.975 -106.293
40.9998 -106.277
40.9823 -106.268
41.007 -106.251
40.9864 -106.296
41.0109 -106.284
40.9903 -106.329
40.9748 -106.314
41.0085 -106.282
40.9888 -106.325
41.0221 -106.3
41.0024 -106.343
40.9836 -106.383
41.0201 -106.368


31.33 -103.694
31.4035 -103.604
31.4856 -103.502
31.5685 -103.399
31.598 -103.32
31.6241 -103.266
31.6529 -103.212
31.682 -103.159
31.7111 -103.105
31.7512 -103.044
31.8043 -102.994
31.8325 -102.959
31.8468 -102.933
31.8482 -102.911
31.8483 -102.889
31.8448 -102.868
31.8409 -102.847
31.837 -102.826
31.833 -102.804
31.8291 -102.783
31.8328 -102.767
31.8268 -102.76
31.8303 -102.745
31.8347 -102.73
31.8288 -102.723
31.8323 -102.708
31.8264 -102.701
31.8298 -102.686
31.8342 -102.671
31.8284 -102.663
31.8318 -102.649
31.8363 -102.634
31.8304 -102.626
31.8339 -102.612
31.8279 -102.604
31.8314 -102.59
31.8358 -102.575
31.8299 -102.567
31.8334 -102.553
31.8274 -102.545
31.8325 -102.545
31.8291 -102.552
31.8329 -102.539
31.8293 -102.545


37.9162 -103.686
37.8132 -103.687
37.6752 -103.675
37.5542 -103.657
37.4356 -103.639
37.3165 -103.626
37.1973 -103.644
37.0656 -103.644
36.9327 -103.636
36.8176 -103.615
36.6654 -103.619
36.5095 -103.625
36.3479 -103.618
36.1756 -103.608
35.9931 -103.595
35.8158 -103.621
35.6748 -103.634
35.5407 -103.665
35.424 -103.717
35.309 -103.772
35.2039 -103.819
35.1008 -103.879
35.002 -103.945
34.8906 -104.02
34.7876 -104.092
34.6854 -104.163
34.6056 -104.222
34.5412 -104.284
34.4847 -104.354
34.4395 -104.466
34.3954 -104.582
34.3486 -104.683
34.284 -104.742
34.2176 -104.796
34.1511 -104.85
34.1314 -104.873
34.1053 -104.869
34.0786 -104.863
34.0519 -104.857
34.0251 -104.851
33.9984 -104.845


35.0744 -103.574
34.9766 -103.632
34.8691 -103.697
34.7569 -103.75
34.6442 -103.802
34.5599 -103.852
34.5006 -103.913
34.4312 -103.983
34.3535 -104.041
34.2836 -104.094
34.2034 -104.126
34.1223 -104.157
34.041 -104.187
33.9597 -104.217
33.878 -104.226
33.7963 -104.233
33.7476 -104.234
33.7023 -104.234
33.6818 -104.236
33.6638 -104.237
33.646 -104.239
33.6282 -104.241
33.6105 -104.243
33.5927 -104.245
33.5749 -104.247
33.5572 -104.249
33.5394 -104.25
33.5294 -104.257
33.5137 -104.265
33.4974 -104.273
33.4707 -104.278
33.4467 -104.278
33.4285 -104.254
33.4189 -104.235
33.4027 -104.212
33.3623 -104.187
33.3209 -104.157
33.2839 -104.129
33.2472 -104.1
33.2106 -104.072
33.1741 -104.044
33.1214 -104.006
33.0671 -103.968
33.0282 -103.938
32.9996 -103.919
32.9719 -103.901
32.9444 -103.884
32.9105 -103.855
32.876 -103.825
32.8325 -103.785
32.8151 -103.725
32.7871 -103.688
32.7581 -103.654
32.7362 -103.619
32.715 -103.584
32.6995 -103.545
32.6846 -103.506
32.6698 -103.467
32.6498 -103.43
32.6243 -103.399
32.5809 -103.365
32.5354 -103.333
32.5066 -103.31
32.4795 -103.288
32.4577 -103.273
32.4364 -103.26
32.4151 -103.246
32.3939 -103.232
32.3727 -103.219
32.3515 -103.205
32.3302 -103.192
32.3208 -103.18


39.0043 -103.509
38.9076 -103.492
38.8013 -103.473
38.6655 -103.474
38.5296 -103.448
38.3991 -103.376
38.2914 -103.307
38.1926 -103.298
38.0739 -103.305
37.9586 -103.314
37.8566 -103.343
37.7433 -103.366
37.6396 -103.355
37.5342 -103.358
37.4262 -103.379
37.3236 -103.375
37.2166 -103.386
37.1005 -103.391
36.9835 -103.395
36.8533 -103.363
36.7088 -103.359
36.5629 -103.357
36.4085 -103.386
36.2549 -103.375
36.0916 -103.356
35.9327 -103.376
35.7963 -103.393
35.6773 -103.399
35.566 -103.433
35.4522 -103.467
35.3425 -103.519
35.2381 -103.578
35.1437 -103.648
35.0328 -103.701
34.9203 -103.753
34.8111 -103.803
34.7009 -103.863
34.627 -103.92
34.5445 -104.001
34.4798 -104.066
34.4129 -104.132
34.344 -104.186
34.2749 -104.239
34.1949 -104.272
34.1196 -104.307
34.0447 -104.343
33.9871 -104.385
33.9269 -104.433
33.8664 -104.482
33.8059 -104.532
33.7638 -104.567
33.707 -104.616
33.683 -104.637
33.6623 -104.655
33.6419 -104.678
33.617 -104.704
33.5917 -104.731
33.5663 -104.757
33.5409 -104.784
33.5155 -104.811
33.506 -104.799
33.4726 -104.825
33.4517 -104.801
33.445 -104.772
33.4112 -104.753
33.3863 -104.743
33.3623 -104.734
33.3384 -104.725
33.3146 -104.716
33.2957 -104.708
33.2774 -104.7
33.2591 -104.693
33.2409 -104.685
33.2226 -104.677
33.2043 -104.669
33.1861 -104.661
33.1722 -104.649
33.1585 -104.634
33.1448 -104.618
33.1312 -104.602
33.1175 -104.585
33.1133 -104.583


44.9 -103.5
44.7331 -103.6
44.5182 -103.833
44.2841 -104.068
44.0349 -104.274
43.7546 -104.436
43.5041 -104.529
43.301 -104.636
43.1485 -104.736
42.9658 -104.86
42.763 -105.024
42.5849 -105.241
42.4936 -105.41
42.3943 -105.583
42.2829 -105.711
42.0917 -105.824
41.9107 -105.851
41.7721 -105.903
41.6879 -106.07
41.609 -106.248
41.5764 -106.32
41.5547 -106.351
41.5325 -106.394
41.5114 -106.443
41.4904 -106.493
41.4694 -106.543
41.4154 -106.593
41.3581 -106.643
41.3125 -106.697
41.2742 -106.726
41.2367 -106.752
41.1993 -106.778
41.1811 -106.804
41.1575 -106.832
41.1333 -106.859
41.1155 -106.89
41.0917 -106.948
41.0908 -107.026
41.1139 -107.078
41.1175 -107.111
41.1191 -107.143
41.1206 -107.174


48.3529 -103.49
48.3497 -103.647
48.3061 -103.747
48.2257 -103.97
48.1997 -104.265
48.179 -104.568
48.1589 -104.872
48.1677 -105.207
48.2476 -105.581
48.3927 -105.754
48.5682 -105.803
48.7467 -105.841
48.9255 -105.877
49.1746 -105.902
49.2691 -106.025
49.3482 -106.158
49.212 -106.25
49.2679 -106.38
49.3431 -106.513
49.2066 -106.605
49.2412 -106.695
49.293 -106.785
49.0817 -106.809
49.1089 -106.892
49.1599 -106.98
49.1358 -107.278
49.0855 -107.819
49.0921 -108.735
49.0807 -109.235
48.9202 -109.667
48.8409 -110.023
48.7978 -110.28
48.8084 -110.51
48.8023 -110.681
48.7946 -110.845
48.7867 -111.009
48.8085 -111.076
48.8333 -111.132
48.8583 -111.188
48.8159 -111.17
48.8342 -111.218
48.8586 -111.273
48.829 -111.178


36.5168 -103.486
36.3738 -103.467
36.2067 -103.444
36.0282 -103.419
35.8677 -103.439
35.7306 -103.439
35.5958 -103.437
35.4741 -103.45
35.3636 -103.5
35.2602 -103.547
35.1659 -103.615
35.0692 -103.678
34.9581 -103.731
34.8456 -103.783
34.7364 -103.833
34.6526 -103.882
34.5813 -103.938
34.5148 -104.005
34.4477 -104.071
34.3806 -104.138
34.3117 -104.192
34.2426 -104.245
34.1625 -104.277
34.0872 -104.313
34.0124 -104.349
33.9548 -104.39
33.8946 -104.439
33.8341 -104.488
33.792 -104.523
33.7518 -104.556
33.6951 -104.605
33.6711 -104.626
33.6505 -104.644
33.6301 -104.662
33.6097 -104.685
33.5848 -104.711
33.5595 -104.738
33.5341 -104.765
33.5087 -104.791


34.0309 -103.484
33.9479 -103.528
33.8559 -103.561
33.763 -103.592
33.7203 -103.62
33.6826 -103.648
33.6453 -103.676
33.6082 -103.704
33.571 -103.732
33.541 -103.738
33.5117 -103.743
33.4825 -103.747
33.4457 -103.749
33.4152 -103.729
33.3919 -103.712
33.3695 -103.702
33.3387 -103.702
33.2932 -103.695
33.2499 -103.688
33.2068 -103.68
33.1637 -103.673
33.1206 -103.665
33.0775 -103.658
33.0344 -103.65
32.9936 -103.647
32.953 -103.645
32.9125 -103.643
32.8522 -103.629
32.82 -103.597
32.7906 -103.563
32.7615 -103.529
32.7395 -103.494
32.7133 -103.462
32.6921 -103.426
32.6558 -103.396
32.6111 -103.365
32.5656 -103.333
32.5199 -103.302
32.4911 -103.279
32.4691 -103.265
32.4478 -103.251
32.4265 -103.237
32.4053 -103.224
32.3841 -103.21
32.3629 -103.197
32.3416 -103.183
32.3204 -103.169
32.3109 -103.158
32.3026 -103.147
32.2945 -103.136
32.2863 -103.125
32.2782 -103.114
32.27 -103.104
32.2618 -103.093
32.2537 -103.082
32.2455 -103.071
32.2374 -103.06
32.2292 -103.049
32.2336 -103.048
32.2392 -103.048
32.245 -103.048
32.2507 -103.049
32.2565 -103.049
32.2623 -103.049
32.268 -103.049
32.2738 -103.05
32.2796 -103.05
32.2853 -103.05


43.6612 -103.431
43.509 -103.499
43.3088 -103.579
43.1028 -103.685
42.9032 -103.797
42.7313 -103.897
42.5605 -104.031
42.4109 -104.118
42.2634 -104.2
42.107 -104.302
41.976 -104.36
41.8323 -104.347
41.7083 -104.342
41.5677 -104.376
41.4244 -104.4
41.2808 -104.424
41.1636 -104.473
41.0885 -104.552
41.0353 -104.645
40.9614 -104.74
40.9415 -104.849
40.927 -104.96
40.9053 -105.087
40.8908 -105.215
40.9052 -105.313


47.7533 -103.382
47.744 -103.614
47.6988 -103.87
47.6762 -104.169
47.656 -104.472
47.6359 -104.776
47.6447 -105.112
47.7246 -105.485
47.7919 -105.851
47.87 -106.158
47.8943 -106.522
47.8466 -106.718
47.771 -106.877
47.6926 -107.034
47.5722 -107.301
47.4122 -107.71
47.2956 -108.125
47.2146 -108.415
47.1662 -108.68
47.1607 -108.875
47.1667 -109.043
47.1287 -109.178
47.0961 -109.305
47.076 -109.388
47.0608 -109.47
47.0823 -109.59
47.1062 -109.732
47.1057 -109.891
47.1392 -109.998
47.1741 -110.108
47.2099 -110.212
47.2673 -110.344
47.3131 -110.442
47.3648 -110.563
47.4171 -110.687
47.4542 -110.799
47.4899 -110.91
47.5219 -111.043
47.5688 -111.124
47.5902 -111.185
47.6274 -111.223
47.6661 -111.259


34.5488 -103.373
34.4625 -103.435
34.3743 -103.507
34.2851 -103.572
34.1931 -103.623
34.1009 -103.672
34.0087 -103.721
33.9164 -103.77
33.8367 -103.778
33.808 -103.78
33.7844 -103.781
33.7613 -103.781
33.7383 -103.782
33.7153 -103.783
33.6923 -103.784
33.6693 -103.785
33.6463 -103.785
33.6232 -103.786
33.6002 -103.787
33.5772 -103.788
33.5542 -103.789
33.5312 -103.79
33.5082 -103.79
33.4852 -103.791
33.4541 -103.79
33.4251 -103.784
33.4074 -103.765
33.3909 -103.744
33.3759 -103.713
33.3459 -103.712
33.3004 -103.704
33.2571 -103.697
33.214 -103.689
33.1709 -103.682
33.1278 -103.674
33.0848 -103.667
33.0417 -103.66
33.0009 -103.657
32.9603 -103.654
32.9197 -103.652
32.8595 -103.639
32.8273 -103.606
32.7979 -103.572
32.7687 -103.538
32.7468 -103.503
32.7256 -103.468
32.7049 -103.432
32.6794 -103.401
32.636 -103.367
32.5905 -103.335
32.5449 -103.304
32.516 -103.281
32.494 -103.266
32.4727 -103.253
32.4515 -103.239
32.4303 -103.225
32.409 -103.212
32.3878 -103.198
32.3666 -103.184
32.3454 -103.171
32.3241 -103.157
32.3147 -103.146
32.3064 -103.135
32.2982 -103.124
32.2901 -103.113
32.2819 -103.102
32.2737 -103.091
32.2656 -103.081
32.2574 -103.07
32.2493 -103.059
32.2411 -103.048


39.9615 -103.196
39.8854 -103.318
39.7537 -103.442
39.6118 -103.531
39.502 -103.562
39.3799 -103.573
39.2565 -103.582
39.1286 -103.572
39.025 -103.535
38.918 -103.514
38.8106 -103.495
38.7031 -103.477
38.5701 -103.448
38.4295 -103.401
38.3208 -103.334
38.2059 -103.314
38.091 -103.32
37.976 -103.328
37.8803 -103.383
37.7718 -103.384
37.6686 -103.371
37.5659 -103.356
37.4581 -103.376
37.3556 -103.371
37.2501 -103.381
37.1341 -103.386
37.0171 -103.39
36.8994 -103.388
36.8006 -103.371
36.6592 -103.368
36.5135 -103.366
36.3608 -103.351
36.2 -103.361
36.036 -103.345
35.8846 -103.346
35.7687 -103.332
35.6564 -103.317
35.5499 -103.326
35.4585 -103.358
35.3663 -103.415
35.2798 -103.469
35.1723 -103.515
35.0742 -103.576
34.9667 -103.641
34.8545 -103.694
34.7418 -103.746
34.6532 -103.789
34.571 -103.83
34.5019 -103.883
34.4407 -103.946
34.3712 -104.017
34.302 -104.072
34.2329 -104.125
34.1529 -104.157
34.0717 -104.187
33.9904 -104.217
33.9087 -104.226
33.827 -104.233
33.7784 -104.234
33.733 -104.234
33.7125 -104.236
33.6945 -104.238
33.6767 -104.24
33.6589 -104.242
33.6412 -104.243
33.6234 -104.245


42.76 -103.127
42.6858 -103.136
42.5877 -103.173
42.4828 -103.214
42.361 -103.254
42.2286 -103.315
42.1064 -103.403
41.9852 -103.493
41.807 -103.473
41.6252 -103.504
41.4433 -103.529
41.2659 -103.539
41.1192 -103.599
40.9755 -103.665
40.843 -103.749
40.7588 -103.841
40.7018 -103.939
40.6475 -104.038
40.5934 -104.136
40.5343 -104.23
40.4828 -104.326
40.4454 -104.404
40.432 -104.494
40.4384 -104.608
40.4466 -104.725
40.4621 -104.84
40.4783 -104.954
40.4859 -105.083
40.5007 -105.214
40.5235 -105.314
40.5472 -105.411
40.5709 -105.508
40.5946 -105.605
40.6127 -105.682
40.6302 -105.758
40.6461 -105.836
40.6427 -105.917
40.6372 -105.999
40.6384 -106.065
40.6402 -106.13
40.6421 -106.194
40.6401 -106.253
40.6633 -106.25
40.689 -106.24
40.7149 -106.229


37.95 -103.1
37.8655 -103.15
37.7607 -103.196
37.6513 -103.217
37.5415 -103.236
37.4353 -103.242
37.3282 -103.251
37.2134 -103.269
37.0902 -103.281
36.966 -103.292
36.8307 -103.272
36.6831 -103.276
36.5342 -103.282
36.3797 -103.275
36.2247 -103.268
36.061 -103.257
35.9088 -103.264
35.7891 -103.256
35.6726 -103.247
35.5612 -103.261
35.4642 -103.285
35.3797 -103.323
35.2905 -103.358
35.1984 -103.408
35.1026 -103.454
34.9966 -103.504
34.8882 -103.568
34.7796 -103.632
34.6709 -103.697
34.5827 -103.742
34.507 -103.789
34.4335 -103.835
34.3599 -103.88
34.2965 -103.932
34.2214 -103.974
34.1318 -104.007
34.0497 -104.038
33.9683 -104.068
33.8866 -104.077
33.8049 -104.084
33.7562 -104.085
33.7109 -104.085
33.6659 -104.085
33.6209 -104.085
33.576 -104.085
33.531 -104.085
33.4783 -104.086
33.4183 -104.08
33.3735 -104.056
33.3317 -104.027
33.2737 -103.988
33.2317 -103.953
33.1913 -103.919
33.1597 -103.895
33.1416 -103.873
33.1249 -103.852
33.1084 -103.83
33.0842 -103.8
33.0547 -103.768
33.0272 -103.739
32.9949 -103.715
32.9551 -103.711
32.9147 -103.708
32.8544 -103.695
32.8222 -103.663
32.7928 -103.628
32.7637 -103.594
32.7417 -103.559
32.7205 -103.524
32.705 -103.486
32.6849 -103.449
32.6643 -103.413
32.6214 -103.378
32.576 -103.346
32.5303 -103.315
32.5015 -103.292
32.4795 -103.278
32.4582 -103.264
32.437 -103.25
32.4158 -103.237
32.3945 -103.223
32.3733 -103.209
32.3521 -103.196
32.3308 -103.182
32.3214 -103.171


40.7547 -103.092
40.6381 -103.273
40.5087 -103.43
40.3886 -103.537
40.3076 -103.61
40.2305 -103.68
40.1403 -103.751
40.1249 -103.785
40.117 -103.816
40.1098 -103.847
40.1027 -103.877
40.0956 -103.908
40.0986 -103.932
40.1026 -103.956
40.0966 -103.986
40.0997 -104.01
40.1037 -104.034
40.0977 -104.064
40.1008 -104.089
40.0947 -104.118
40.0866 -104.137
40.0808 -104.16
40.0753 -104.183
40.0697 -104.207
40.0711 -104.235
40.0732 -104.263
40.0754 -104.291
40.0776 -104.319
40.0944 -104.356
40.1203 -104.4
40.1384 -104.449
40.1742 -104.522
40.1964 -104.616
40.2062 -104.73


42.1919 -103.078
42.083 -103.16
41.9631 -103.25
41.8013 -103.269
41.6627 -103.326
41.4969 -103.43
41.3259 -103.464
41.118 -103.497
40.9683 -103.559
40.8478 -103.642
40.7374 -103.728
40.6696 -103.825
40.6143 -103.924
40.5601 -104.022
40.5061 -104.12
40.4544 -104.198
40.417 -104.275
40.3809 -104.351
40.3542 -104.448
40.3592 -104.563
40.3673 -104.679
40.3758 -104.796
40.3913 -104.91
40.4017 -105.024
40.4078 -105.165
40.4353 -105.283
40.4633 -105.38
40.4914 -105.476
40.5155 -105.573
40.5337 -105.65
40.5513 -105.725
40.5672 -105.804
40.5713 -105.895
40.5666 -105.978
40.5679 -106.044
40.5697 -106.109
40.5716 -106.174
40.5695 -106.233
40.5927 -106.229
40.6185 -106.219
40.6444 -106.208
40.6448 -106.26
40.6682 -106.255


41.2028 -102.989
41.0683 -103.108
40.8926 -103.254
40.7277 -103.426
40.5974 -103.554
40.5003 -103.648
40.4001 -103.722
40.3475 -103.8
40.3082 -103.877
40.2702 -103.955
40.2324 -104.032
40.1945 -104.11
40.1471 -104.18
40.128 -104.214
40.1189 -104.248
40.1109 -104.282
40.1029 -104.316
40.0949 -104.351
40.1055 -104.4
40.122 -104.45
40.1577 -104.523
40.1799 -104.616
40.1996 -104.717
40.2162 -104.83
40.2325 -104.944
40.2401 -105.073
40.246 -105.216
40.2719 -105.316
40.2997 -105.412
40.3278 -105.507
40.3558 -105.602
40.3786 -105.678
40.4009 -105.753
40.422 -105.83
40.4244 -105.91
40.425 -105.99
40.4317 -106.055
40.439 -106.119
40.4465 -106.183
40.4503 -106.242
40.4782 -106.239
40.5085 -106.231
40.5349 -106.221


34.1 -102.85
34.0147 -102.871
33.9209 -102.895
33.8262 -102.918
33.7724 -102.942
33.7349 -102.974
33.6991 -103.007
33.6634 -103.04
33.6277 -103.073
33.5799 -103.097
33.5308 -103.121
33.4816 -103.145
33.4261 -103.166
33.3762 -103.169
33.329 -103.172
33.2682 -103.173
33.2059 -103.174
33.1436 -103.176
33.0812 -103.177
33.0188 -103.178
32.958 -103.184
32.8974 -103.189
32.8187 -103.187
32.7637 -103.167
32.7178 -103.146
32.6784 -103.12
32.6396 -103.094
32.6005 -103.071
32.5614 -103.048
32.534 -103.034
32.5246 -103.03
32.5171 -103.028
32.5098 -103.025
32.5024 -103.022
32.4951 -103.02
32.4878 -103.017
32.4805 -103.014
32.4731 -103.012
32.4658 -103.009
32.4585 -103.006
32.4511 -103.004
32.4438 -103.001
32.4365 -102.998
32.4292 -102.996
32.4218 -102.993
32.4145 -102.99
32.4072 -102.988
32.3999 -102.985
32.3925 -102.982
32.3852 -102.979
32.3779 -102.977
32.3705 -102.974
32.3632 -102.971
32.3559 -102.969
32.3486 -102.966
32.3412 -102.963
32.3339 -102.961
32.3384 -102.961


33.5917 -102.808
33.5887 -102.825
33.5571 -102.852
33.5205 -102.883
33.4834 -102.913
33.4411 -102.943
33.4045 -102.955
33.3684 -102.965
33.3351 -102.978
33.2842 -102.989
33.2349 -102.999
33.1857 -103.01
33.1366 -103.02
33.0874 -103.031
33.0383 -103.041
32.9909 -103.056
32.9316 -103.063
32.8531 -103.06
32.7981 -103.041
32.7584 -103.03
32.7265 -103.019
32.6953 -103.007
32.6693 -102.992
32.6432 -102.979
32.6171 -102.966
32.591 -102.953
32.5649 -102.941
32.5305 -102.93
32.511 -102.928
32.4929 -102.928
32.475 -102.927
32.4571 -102.927
32.4392 -102.926
32.4213 -102.926
32.4034 -102.925
32.3855 -102.925
32.3676 -102.924
32.3497 -102.924
32.3318 -102.923
32.3251 -102.925
32.3195 -102.928
32.314 -102.93
32.3086 -102.932
32.3031 -102.935
32.2977 -102.937
32.2922 -102.94
32.2868 -102.942
32.2813 -102.945
32.2759 -102.947
32.2704 -102.949
32.265 -102.952
32.2696 -102.952
32.2753 -102.952


33.15 -102.8
33.1235 -102.803
33.0944 -102.805
33.065 -102.808
33.0377 -102.815
33.0067 -102.816
32.953 -102.83
32.8969 -102.846
32.8245 -102.853
32.7736 -102.847
32.7248 -102.839
32.6872 -102.826
32.6507 -102.813
32.614 -102.802
32.5773 -102.791
32.5404 -102.8
32.517 -102.82
32.4963 -102.821
32.4759 -102.82
32.4555 -102.819
32.4351 -102.818
32.4147 -102.817
32.3943 -102.815
32.3739 -102.814
32.3535 -102.813
32.3331 -102.812
32.3232 -102.813
32.3145 -102.815
32.3058 -102.816
32.2972 -102.818
32.2885 -102.819
32.2799 -102.821
32.2712 -102.822
32.2626 -102.824
32.2539 -102.825
32.2453 -102.827
32.2366 -102.828
32.228 -102.83
32.2193 -102.832
32.2107 -102.833
32.202 -102.835
32.1933 -102.836
32.1847 -102.838
32.176 -102.839
32.1701 -102.837
32.1645 -102.835
32.1588 -102.833
32.1532 -102.831
32.1476 -102.829
32.142 -102.827
32.1364 -102.825
32.1307 -102.823
32.1251 -102.821
32.1195 -102.818


34.55 -102.8
34.5099 -102.82
34.4313 -102.853
34.3466 -102.882
34.2613 -102.91
34.1662 -102.935
34.0701 -102.961
33.9746 -103.001
33.8784 -103.028
33.7823 -103.053
33.7283 -103.077
33.6786 -103.101
33.6294 -103.125
33.5801 -103.149
33.5309 -103.173
33.4817 -103.196
33.4262 -103.218
33.3764 -103.22
33.3291 -103.223
33.2683 -103.224
33.2061 -103.226
33.1437 -103.227
33.0813 -103.228
33.0189 -103.229
32.9581 -103.235
32.8975 -103.241
32.8188 -103.238
32.7638 -103.218
32.7179 -103.197
32.6785 -103.171
32.6397 -103.145
32.6006 -103.122
32.5615 -103.099
32.5224 -103.076
32.4994 -103.062
32.478 -103.048
32.4693 -103.044
32.4618 -103.042
32.4544 -103.039
32.4471 -103.036
32.4398 -103.033
32.4325 -103.031
32.4251 -103.028
32.4178 -103.025
32.4105 -103.023
32.4032 -103.02
32.3958 -103.017
32.3885 -103.015
32.3812 -103.012
32.3738 -103.009
32.3665 -103.007
32.3592 -103.004
32.3519 -103.001
32.3445 -102.999
32.3372 -102.996
32.3299 -102.993
32.3343 -102.993


44.0044 -102.791
43.8436 -102.86
43.6943 -102.898
43.5461 -102.934
43.4204 -102.968
43.3115 -102.989
43.2043 -103.008
43.0923 -103.055
42.9574 -103.103
42.855 -103.106
42.7706 -103.115
42.6879 -103.125
42.589 -103.162
42.484 -103.203
42.3622 -103.244
42.2297 -103.305
42.1076 -103.393
41.9864 -103.483
41.7817 -103.484
41.6093 -103.53
41.4284 -103.557
41.251 -103.567
41.1043 -103.627
40.9607 -103.693
40.8281 -103.777
40.7513 -103.87
40.695 -103.968
40.6408 -104.066
40.5868 -104.165
40.5276 -104.258
40.4761 -104.354
40.4614 -104.446
40.4675 -104.56
40.4758 -104.676
40.4843 -104.793
40.4998 -104.908
40.506 -105.023
40.5076 -105.167
40.5308 -105.287
40.5545 -105.386
40.5782 -105.483
40.6019 -105.58
40.62 -105.658
40.6376 -105.733
40.6535 -105.811
40.6576 -105.903
40.6529 -105.986
40.6542 -106.052
40.656 -106.117
40.6579 -106.181
40.6558 -106.24
40.679 -106.237
40.7048 -106.227
40.7307 -106.216


44.5804 -102.701
44.5149 -102.788
44.4428 -102.884
44.3571 -103.01
44.2474 -103.17
44.0907 -103.267
43.8958 -103.382
43.697 -103.499
43.4682 -103.587
43.2593 -103.694
43.0874 -103.777
42.9182 -103.874
42.7494 -103.973
42.5789 -104.107
42.4253 -104.2
42.2774 -104.283
42.1209 -104.385
42.0155 -104.475
41.9168 -104.499
41.8117 -104.515
41.7313 -104.535
41.6332 -104.596
41.5348 -104.695
41.4382 -104.781
41.3535 -104.864
41.2691 -104.995
41.2013 -105.147
41.1587 -105.292
41.1241 -105.411
41.0902 -105.527
41.073 -105.652
41.0356 -105.78
40.9889 -105.918
40.9777 -106.012
40.9781 -106.084
40.9796 -106.153
40.9766 -106.216
40.9928 -106.233
40.9744 -106.228
40.999 -106.212
40.9493 -106.273
40.9708 -106.263
40.9995 -106.247
40.9823 -106.238
41.0071 -106.221
40.9865 -106.266
41.011 -106.254
40.9903 -106.299
40.9682 -106.297
40.9925 -106.281
40.9749 -106.273
40.9996 -106.256
40.9821 -106.247
41.0068 -106.231
40.9862 -106.275
41.0107 -106.264
40.9901 -106.309
41.0233 -106.283
41.0035 -106.327
40.9848 -106.367
41.0213 -106.351
41.0068 -106.401
40.9884 -106.461
41.0287 -106.45
41.0157 -106.504
40.9974 -106.565
40.9824 -106.564
41.0171 -106.521
41.0036 -106.572
40.9852 -106.633
41.0196 -106.596
41.006 -106.648
40.9877 -106.708
41.039 -106.671
41.0271 -106.723
41.0164 -106.763
41.0059 -106.802
40.9953 -106.841
40.9891 -106.814
41.0416 -106.769
41.046 -106.804
41.0457 -106.846
41.0519 -106.894
41.0516 -106.967
41.0747 -107.018
41.1002 -107.067
41.104 -107.1
41.1057 -107.132
41.1071 -107.163
41.1085 -107.195
41.1099 -107.226
41.1113 -107.257
41.1127 -107.289
41.1163 -107.34
41.12 -107.394
41.1244 -107.484
41.1671 -107.618
41.2233 -107.707
41.3089 -107.796
41.391 -107.851
41.4727 -107.902
41.5543 -107.952
41.636 -108.003
41.7082 -108.076
41.763 -108.153
41.8243 -108.199
41.8863 -108.243
41.8779 -108.216
41.9329 -108.252
41.9237 -108.225
41.9081 -108.191
41.8919 -108.157
41.8756 -108.123
41.9298 -108.158
41.9206 -108.131
41.905 -108.097
41.8644 -108.053
41.884 -108.071
41.8469 -108.032
41.8668 -108.05
41.8924 -108.074
41.856 -108.036


47.3545 -102.635
47.3912 -102.975
47.4614 -103.302
47.4774 -103.627
47.3854 -103.941
47.3029 -104.295
47.1835 -104.646
47.0889 -105.021
47.0648 -105.428
47.0306 -105.826
47.0044 -106.143
46.9393 -106.503
46.8154 -106.724
46.7313 -106.883
46.681 -107.043
46.6254 -107.307
46.5365 -107.688
46.5872 -108.111
46.5888 -108.474
46.6173 -108.768
46.6635 -109.01
46.6349 -109.179
46.6095 -109.335
46.5983 -109.441
46.5921 -109.546
46.6254 -109.713
46.6627 -109.886
46.7464 -110.029
46.8128 -110.125
46.8518 -110.228
46.9095 -110.36
46.9699 -110.469
47.0349 -110.608
47.1003 -110.75
47.1514 -110.881
47.201 -111.011
47.2632 -111.093


34.95 -102.6
34.8963 -102.612
34.8373 -102.626
34.7777 -102.639
34.7193 -102.641
34.67 -102.65
34.6216 -102.659
34.5722 -102.68
34.5227 -102.701
34.4722 -102.733
34.4193 -102.768
34.3649 -102.796
34.3103 -102.823
34.2293 -102.848
34.1359 -102.872
34.0413 -102.895
33.9465 -102.919
33.8504 -102.944
33.7491 -102.976
33.7069 -103.008
33.6705 -103.041
33.6348 -103.074
33.5869 -103.099
33.5378 -103.123
33.4886 -103.147
33.4331 -103.168


35.4 -102.6
35.3451 -102.627
35.2885 -102.653
35.23 -102.665
35.1713 -102.676
35.1211 -102.681
35.0637 -102.682
35.0056 -102.683
34.9474 -102.684
34.8892 -102.685
34.831 -102.686
34.7729 -102.687
34.7147 -102.687
34.6654 -102.696
34.6169 -102.705
34.5665 -102.736
34.5159 -102.77
34.463 -102.804
34.4153 -102.829
34.335 -102.854
34.2501 -102.882
34.1563 -102.906
34.0604 -102.931
33.9642 -102.957
33.868 -102.983
33.7718 -103.008
33.7301 -103.04
33.6938 -103.073
33.6459 -103.098
33.5968 -103.122
33.5476 -103.146
33.4984 -103.169
33.4429 -103.191
33.393 -103.193
33.353 -103.187
33.3067 -103.189
33.246 -103.191
33.1838 -103.192
33.1214 -103.193
33.059 -103.194
32.9982 -103.2
32.9376 -103.206
32.8589 -103.203
32.8039 -103.183
32.7512 -103.163
32.7056 -103.141
32.6662 -103.115
32.6271 -103.092
32.588 -103.069
32.5489 -103.046
32.5368 -103.034


36.3 -102.6
36.181 -102.587
36.0501 -102.572
35.93 -102.584
35.8327 -102.6
35.7501 -102.609
35.669 -102.617
35.588 -102.625
35.51 -102.65
35.4487 -102.667
35.3891 -102.684
35.3296 -102.701
35.2726 -102.726
35.2127 -102.749
35.1525 -102.772
35.1011 -102.79
35.0423 -102.804
34.9872 -102.803
34.9325 -102.801
34.8778 -102.799
34.8187 -102.811
34.7636 -102.81
34.7088 -102.808
34.6644 -102.816
34.6161 -102.818
34.54 -102.847
34.4596 -102.882
34.3756 -102.919
34.2885 -102.944
34.1939 -102.983
34.0985 -103.024
34.003 -103.065
33.9075 -103.106
33.8114 -103.133
33.7575 -103.158
33.7078 -103.181
33.6585 -103.205
33.6093 -103.229
33.5601 -103.253
33.5108 -103.277
33.4616 -103.3
33.4008 -103.314
33.3438 -103.31
33.2704 -103.305
33.1995 -103.3
33.1289 -103.295
33.0657 -103.296
33.0048 -103.301
32.9366 -103.302
32.8477 -103.292
32.7917 -103.272
32.739 -103.251
32.6933 -103.229
32.6539 -103.203
32.6148 -103.18
32.5757 -103.157
32.5366 -103.134
32.5136 -103.12
32.4922 -103.106
32.4709 -103.093
32.4497 -103.079
32.4285 -103.065
32.4072 -103.052
32.386 -103.038
32.3773 -103.034
32.3698 -103.032
32.3625 -103.029
32.3552 -103.026
32.3478 -103.023
32.3405 -103.021
32.3332 -103.018
32.3376 -103.018
32.3315 -103.016
32.3361 -103.016
32.3299 -103.013
32.3345 -103.013
32.3401 -103.013


43.2909 -102.577
43.2427 -102.557
43.1897 -102.536
43.0684 -102.613
42.9769 -102.61
42.8839 -102.562
42.8442 -102.466
42.7471 -102.408
42.6261 -102.388
42.5027 -102.372
42.3574 -102.361
42.198 -102.372
42.0505 -102.415
41.9158 -102.424
41.7227 -102.392
41.5202 -102.403
41.3087 -102.385
41.0892 -102.365
40.906 -102.419
40.747 -102.504
40.63 -102.597
40.5215 -102.699
40.41 -102.819
40.3098 -102.959
40.1942 -103.11
40.0852 -103.274
39.9998 -103.39
39.9249 -103.438
39.8208 -103.488
39.7206 -103.542
39.6208 -103.598
39.5152 -103.626
39.3935 -103.637
39.2702 -103.646
39.1455 -103.645
39.0306 -103.613
38.9224 -103.592
38.8149 -103.574
38.7075 -103.555
38.6006 -103.519
38.4803 -103.481
38.3761 -103.412
38.271 -103.343
38.1725 -103.334
38.0592 -103.341
37.9444 -103.349
37.8425 -103.379
37.7296 -103.371
37.6259 -103.357
37.5205 -103.36
37.4197 -103.347
37.32 -103.354
37.2065 -103.399
37.0897 -103.407
36.9727 -103.412
36.8425 -103.38
36.698 -103.375
36.552 -103.373
36.4059 -103.371
36.2531 -103.356
36.0825 -103.363
35.9229 -103.386
35.7864 -103.403
35.6675 -103.409
35.5561 -103.443
35.4424 -103.477
35.3326 -103.528
35.2282 -103.588
35.1338 -103.657
35.0229 -103.711
34.9104 -103.763
34.8012 -103.813
34.6902 -103.872
34.6162 -103.929
34.5337 -104.01
34.469 -104.075
34.4021 -104.141
34.3332 -104.195
34.2641 -104.248
34.1841 -104.28
34.1088 -104.316
34.0339 -104.352
33.9717 -104.422
33.911 -104.473
33.8505 -104.523
33.7827 -104.583
33.7233 -104.635
33.6991 -104.656
33.6783 -104.679
33.6533 -104.706
33.628 -104.732
33.6026 -104.759
33.5772 -104.786
33.5518 -104.812
33.5522 -104.8
33.559 -104.816
33.5626 -104.803
33.5698 -104.819
33.5734 -104.805
33.5805 -104.821
33.5841 -104.808
33.5913 -104.824
33.5949 -104.81
33.5982 -104.794
33.5756 -104.817
33.5763 -104.804
33.5831 -104.82


36.75 -102.55
36.6451 -102.564
36.5297 -102.58
36.4079 -102.57
36.2854 -102.558
36.1541 -102.544
36.0172 -102.53
35.8991 -102.55
35.8145 -102.559
35.7332 -102.567
35.6522 -102.575
35.5712 -102.583
35.4933 -102.608
35.4306 -102.638
35.3708 -102.656
35.315 -102.669
35.2596 -102.682
35.2012 -102.693
35.1425 -102.703
35.083 -102.716
35.0234 -102.729
34.9638 -102.742
34.9042 -102.755
34.8446 -102.768
34.785 -102.781
34.7254 -102.794
34.6749 -102.814
34.6309 -102.823
34.5552 -102.854
34.4748 -102.888
34.3908 -102.925
34.3038 -102.95
34.2169 -102.988
34.1223 -103.029
34.0269 -103.07
33.9314 -103.111
33.8352 -103.138
33.7813 -103.162
33.7316 -103.186
33.6824 -103.21
33.6331 -103.234
33.5839 -103.257
33.5347 -103.281
33.4855 -103.305
33.4228 -103.322
33.3656 -103.318
33.3108 -103.315
33.2418 -103.31
33.1713 -103.305
33.1007 -103.3
33.0375 -103.301
32.9692 -103.301
32.9003 -103.3
32.8113 -103.29
32.7552 -103.271
32.7093 -103.249
32.6698 -103.223
32.6307 -103.2
32.5916 -103.177
32.5525 -103.154
32.5134 -103.131
32.4904 -103.117
32.469 -103.103
32.4477 -103.09
32.4265 -103.076
32.4053 -103.062
32.384 -103.049
32.3753 -103.045
32.3679 -103.042
32.3605 -103.039
32.3532 -103.037
32.3459 -103.034
32.3385 -103.031
32.3312 -103.029
32.3357 -103.029
32.3295 -103.026
32.3341 -103.026
32.3397 -103.026


37.3 -102.55
37.1985 -102.592
37.0799 -102.632
36.9595 -102.672
36.8324 -102.667
36.7181 -102.666
36.6051 -102.665
36.4923 -102.663
36.3737 -102.64
36.2546 -102.614
36.1237 -102.598
35.9868 -102.584
35.8687 -102.604
35.7841 -102.613
35.7028 -102.621
35.6218 -102.629
35.5408 -102.637
35.4792 -102.653
35.4196 -102.67
35.3601 -102.687
35.3043 -102.7
35.2477 -102.724
35.1878 -102.747
35.1364 -102.765
35.0776 -102.779
35.0181 -102.792
34.9585 -102.805
34.9033 -102.804
34.8486 -102.803
34.7939 -102.801
34.7392 -102.799
34.6893 -102.817
34.6149 -102.835
34.5347 -102.869
34.4539 -102.904
34.368 -102.937
34.2812 -102.976
34.1866 -103.017
34.0911 -103.058
33.9957 -103.099
33.8995 -103.126
33.8033 -103.152
33.7494 -103.176
33.6997 -103.2
33.6505 -103.223
33.6012 -103.247
33.552 -103.271
33.5028 -103.295
33.4473 -103.316
33.3908 -103.313
33.3436 -103.299
33.2791 -103.299
33.2166 -103.3
33.1542 -103.301
33.0844 -103.297
33.0213 -103.297
32.9604 -103.303
32.8922 -103.303
32.8033 -103.293
32.7473 -103.273
32.7013 -103.252
32.6619 -103.226
32.6227 -103.203
32.5836 -103.18
32.5445 -103.157
32.5215 -103.143
32.5001 -103.129
32.4789 -103.115
32.4576 -103.102
32.4364 -103.088
32.4152 -103.074
32.394 -103.061
32.3727 -103.047
32.364 -103.043
32.3566 -103.041
32.3492 -103.038
32.3419 -103.035
32.3346 -103.033
32.339 -103.033


39.9944 -102.445
39.9326 -102.519
39.8158 -102.583
39.663 -102.689
39.5048 -102.815
39.3213 -102.982
39.1381 -103.097
38.9946 -103.184
38.8424 -103.272
38.693 -103.342
38.5511 -103.378
38.4228 -103.344
38.3058 -103.327
38.19 -103.312
38.075 -103.318
37.9601 -103.327
37.8581 -103.356
37.7421 -103.386
37.6381 -103.376
37.5394 -103.347
37.4415 -103.348
37.3422 -103.356
37.2305 -103.398
37.1139 -103.406
36.9968 -103.41
36.8667 -103.378
36.7628 -103.361
36.6209 -103.358
36.4669 -103.387
36.3134 -103.376
36.1501 -103.357
35.9709 -103.365
35.8103 -103.389
35.6889 -103.396
35.5715 -103.402
35.4724 -103.44
35.3635 -103.489
35.2603 -103.537
35.166 -103.605
35.0693 -103.668
34.9582 -103.721
34.8456 -103.773
34.7365 -103.823
34.6526 -103.872
34.5813 -103.927
34.5148 -103.994
34.4477 -104.061
34.3806 -104.128
34.3117 -104.182
34.2426 -104.234
34.1626 -104.267
34.0873 -104.303
34.0124 -104.339
33.9548 -104.38
33.8946 -104.428
33.8341 -104.478
33.792 -104.513
33.7518 -104.546
33.7118 -104.58
33.6854 -104.629


42.5099 -102.41
42.3816 -102.398
42.2404 -102.384
42.0948 -102.424
41.9602 -102.433
41.7957 -102.403
41.6024 -102.411
41.3918 -102.392
41.1724 -102.373
40.9892 -102.427
40.8302 -102.511
40.6961 -102.599
40.5859 -102.701
40.4742 -102.82
40.374 -102.96
40.2584 -103.111
40.1494 -103.276
40.0577 -103.364
39.9822 -103.409
39.9084 -103.449
39.7878 -103.507
39.6859 -103.563
39.5859 -103.618
39.4804 -103.646
39.3474 -103.66
39.2116 -103.672
39.072 -103.666
38.9496 -103.652
38.829 -103.637
38.7202 -103.619
38.6132 -103.583
38.4929 -103.545
38.3874 -103.486
38.2846 -103.415
38.1926 -103.363
38.087 -103.322
37.9731 -103.325
37.8774 -103.38
37.769 -103.38
37.6657 -103.367
37.563 -103.353
37.4552 -103.373
37.3527 -103.368
37.2472 -103.378
37.1312 -103.383


37.95 -102.4
37.859 -102.516
37.7313 -102.63
37.6149 -102.688
37.5067 -102.711
37.3992 -102.731
37.2903 -102.758
37.1862 -102.796
37.0758 -102.829
36.9672 -102.878
36.8518 -102.876
36.7086 -102.89
36.5625 -102.906
36.4162 -102.922
36.2636 -102.924
36.1013 -102.921
35.9338 -102.921
35.8027 -102.929
35.6888 -102.928
35.5766 -102.926
35.4788 -102.933
35.3938 -102.955
35.3105 -102.993
35.2321 -103.028
35.1496 -103.061
35.0585 -103.09
34.9665 -103.119
34.8745 -103.148
34.7824 -103.177
34.6903 -103.205
34.6089 -103.237
34.5266 -103.283
34.4443 -103.329
34.3485 -103.376
34.2478 -103.434
34.1494 -103.49
34.0566 -103.539
33.9643 -103.589
33.8714 -103.622
33.7784 -103.653
33.7356 -103.681
33.6979 -103.709
33.6607 -103.737
33.6307 -103.743
33.6014 -103.748
33.5722 -103.752
33.5486 -103.753
33.5255 -103.754
33.5025 -103.755
33.4714 -103.753
33.4424 -103.748
33.4127 -103.728
33.383 -103.73
33.3583 -103.712
33.3273 -103.711
33.2854 -103.704
33.2425 -103.697
33.1994 -103.69
33.1563 -103.682
33.1132 -103.675
33.0701 -103.667
33.0293 -103.664
32.9888 -103.662
32.9482 -103.659
32.8879 -103.646
32.8257 -103.632
32.7933 -103.6
32.7639 -103.566
32.7419 -103.531
32.7207 -103.496
32.7 -103.46
32.6794 -103.424
32.6432 -103.394
32.5985 -103.363
32.5529 -103.331
32.5072 -103.3
32.4784 -103.277
32.4564 -103.263
32.4351 -103.249
32.4139 -103.235
32.3926 -103.222
32.3714 -103.208
32.3502 -103.194
32.329 -103.181
32.3195 -103.17
32.3112 -103.159


33.15 -102.35
33.1166 -102.375
33.0799 -102.402
33.0551 -102.433
33.0336 -102.469
33.0061 -102.501
32.9806 -102.53
32.9583 -102.545
32.9363 -102.559
32.8919 -102.563
32.8452 -102.567
32.7983 -102.57
32.7514 -102.573
32.7099 -102.576
32.6735 -102.574
32.6373 -102.575
32.6011 -102.575
32.5649 -102.575
32.5286 -102.575
32.5054 -102.595
32.4834 -102.617
32.4616 -102.639
32.4397 -102.661
32.4179 -102.682
32.3961 -102.704
32.3742 -102.726
32.3524 -102.748
32.3306 -102.77
32.3185 -102.795
32.3075 -102.82
32.2986 -102.823
32.2899 -102.825
32.2812 -102.827
32.2726 -102.828
32.2639 -102.83
32.2553 -102.831
32.2466 -102.833
32.238 -102.835
32.2293 -102.836
32.2207 -102.838


33.6 -102.35
33.5935 -102.377
33.5863 -102.406
33.5933 -102.44
33.6018 -102.473
33.6009 -102.504
33.6012 -102.531
33.6016 -102.558
33.5974 -102.587
33.5927 -102.617
33.5879 -102.647
33.5831 -102.677
33.5784 -102.707
33.5735 -102.747
33.5687 -102.789
33.5638 -102.83
33.5321 -102.86
33.4954 -102.89
33.4522 -102.919
33.4155 -102.93
33.3794 -102.94
33.346 -102.953
33.2952 -102.964
33.2459 -102.974
33.1967 -102.985
33.1475 -102.995
33.0984 -103.006
33.0492 -103.016
33.0019 -103.031
32.9548 -103.046
32.9076 -103.062
32.8303 -103.06
32.7754 -103.041
32.7357 -103.029
32.7038 -103.018
32.6777 -103.003
32.6522 -102.987
32.6262 -102.974
32.6 -102.962
32.5739 -102.949
32.5396 -102.938
32.5201 -102.936
32.502 -102.936
32.4841 -102.935
32.4662 -102.935
32.4482 -102.934
32.4303 -102.934
32.4124 -102.933
32.3945 -102.933
32.3766 -102.932
32.3587 -102.932
32.3408 -102.931
32.3229 -102.931
32.3162 -102.933
32.3106 -102.935


34.1 -102.35
34.0348 -102.363
33.963 -102.377
33.8907 -102.391
33.8182 -102.405
33.8088 -102.429
33.8057 -102.455
33.7937 -102.478
33.7908 -102.507
33.7909 -102.534
33.7913 -102.561
33.7871 -102.59
33.7824 -102.62
33.7776 -102.65
33.7728 -102.68
33.7681 -102.71
33.7632 -102.75
33.7584 -102.792
33.7535 -102.833
33.7195 -102.865
33.6827 -102.896
33.6455 -102.927
33.6097 -102.959
33.574 -102.992
33.5383 -103.025
33.5027 -103.058
33.4485 -103.08
33.3988 -103.083
33.3588 -103.077
33.3125 -103.079
33.2518 -103.08
33.1896 -103.082
33.1272 -103.083
33.0648 -103.084
33.004 -103.09
32.9434 -103.095
32.8646 -103.093
32.7841 -103.089
32.7289 -103.069
32.6831 -103.048
32.6556 -103.032
32.6293 -103.018
32.6032 -103.006
32.5771 -102.993
32.551 -102.98
32.5249 -102.967
32.5156 -102.964
32.5081 -102.961
32.5008 -102.958
32.4935 -102.955
32.4861 -102.953
32.4788 -102.95
32.4715 -102.947
32.4546 -102.947
32.4368 -102.946
32.4189 -102.946
32.401 -102.945
32.3831 -102.945
32.3652 -102.944
32.3473 -102.944
32.3294 -102.943
32.3227 -102.945
32.3171 -102.948
32.3117 -102.95
32.3062 -102.952
32.3109 -102.953
32.3165 -102.953


41.1 -102.35
40.9607 -102.394
40.8061 -102.477
40.6932 -102.583
40.585 -102.686
40.4736 -102.806
40.3734 -102.946
40.2726 -103.075
40.1527 -103.252
40.0419 -103.386
39.9645 -103.436
39.8905 -103.477
39.779 -103.534
39.678 -103.59
39.5723 -103.618
39.4662 -103.643
39.3331 -103.657
39.1974 -103.669
39.0777 -103.638
38.969 -103.618
38.8615 -103.6
38.754 -103.581
38.6574 -103.542
38.5345 -103.519
38.4239 -103.46
38.3103 -103.39
38.2043 -103.321
38.0903 -103.322
37.9755 -103.33
37.8797 -103.384


34.55 -102.25
34.5076 -102.264
34.4589 -102.281
34.4095 -102.298
34.3551 -102.326
34.2987 -102.348
34.2321 -102.357
34.1602 -102.37
34.0878 -102.384
34.0153 -102.398
33.9428 -102.412
33.8826 -102.429
33.8236 -102.447
33.8061 -102.469
33.7926 -102.491
33.7917 -102.517
33.792 -102.544
33.7925 -102.57
33.7882 -102.6
33.7835 -102.63
33.7788 -102.66
33.774 -102.69
33.7692 -102.719
33.7644 -102.76
33.7595 -102.801
33.756 -102.823
33.7244 -102.85
33.6878 -102.881
33.6506 -102.911
33.6148 -102.944
33.5791 -102.977
33.5435 -103.01
33.5078 -103.043
33.4721 -103.076
33.4199 -103.095
33.3704 -103.098
33.3232 -103.101
33.2623 -103.102
33.2001 -103.103
33.1378 -103.105
33.0754 -103.106
33.013 -103.107
32.9522 -103.113
32.8916 -103.118
32.8128 -103.115
32.7578 -103.096
32.712 -103.075
32.6725 -103.049
32.6451 -103.035
32.6188 -103.022
32.5927 -103.009
32.5666 -102.996
32.5405 -102.984
32.5313 -102.98
32.5238 -102.977
32.5164 -102.974
32.5091 -102.972
32.5018 -102.969
32.4944 -102.966
32.4871 -102.964
32.4798 -102.961
32.4724 -102.958
32.4651 -102.956
32.4578 -102.953
32.4505 -102.95
32.4431 -102.948
32.4263 -102.947
32.4085 -102.946
32.3906 -102.946
32.3727 -102.945
32.3548 -102.945
32.3369 -102.944
32.319 -102.944
32.3123 -102.946


32.75 -101.95
32.7119 -101.956
32.6699 -101.962
32.6274 -101.97
32.5848 -101.978
32.5422 -101.987
32.5111 -102.007
32.4812 -102.028
32.4517 -102.056
32.4223 -102.086
32.3929 -102.116
32.3635 -102.146
32.3383 -102.171
32.3135 -102.197
32.2887 -102.222
32.2639 -102.247
32.2392 -102.273
32.2134 -102.319
32.1832 -102.378
32.1508 -102.432
32.1344 -102.485
32.1248 -102.533
32.1188 -102.567
32.1109 -102.59
32.1028 -102.611
32.0964 -102.631
32.0857 -102.628
32.0746 -102.623
32.0635 -102.618
32.0524 -102.613
32.0412 -102.608
32.0301 -102.603
32.0227 -102.596
32.0156 -102.589
32.0086 -102.582
32.0015 -102.575
31.9945 -102.569
31.9875 -102.562
31.9805 -102.555
31.9734 -102.548
31.9689 -102.555


34.95 -101.9
34.9136 -101.901
34.8735 -101.901
34.8331 -101.902
34.7927 -101.903
34.7522 -101.904
34.7039 -101.905
34.6654 -101.91
34.6278 -101.915
34.5903 -101.921
34.5528 -101.926
34.5153 -101.932
34.4763 -101.938
34.437 -101.944
34.3978 -101.95
34.3585 -101.956
34.3192 -101.963
34.28 -101.969
34.2282 -101.971
34.1751 -101.972
34.1219 -101.973
34.0687 -101.975
34.0154 -101.976
33.9622 -101.978
33.909 -101.979
33.8558 -101.98
33.8026 -101.982
33.7916 -101.988
33.793 -102.004
33.7961 -102.018
33.7994 -102.032
33.8028 -102.046
33.7975 -102.054
33.8 -102.067
33.8032 -102.082
33.7979 -102.089
33.8004 -102.103
33.795 -102.11
33.7975 -102.124
33.8008 -102.138
33.7954 -102.145
33.7979 -102.159
33.8012 -102.173
33.7959 -102.181
33.7984 -102.194
33.8016 -102.208
33.7972 -102.21
33.8008 -102.218
33.7964 -102.22
33.8 -102.228
33.7957 -102.229
33.7993 -102.237
33.8037 -102.245
33.7994 -102.247
33.803 -102.255
33.793 -102.271
33.7914 -102.296
33.7869 -102.332
33.7799 -102.362
33.7726 -102.392
33.7654 -102.422
33.7724 -102.456
33.7714 -102.486
33.7717 -102.513
33.7721 -102.54
33.7726 -102.566
33.7683 -102.596
33.7636 -102.626
33.7588 -102.656
33.7541 -102.686
33.7493 -102.715
33.7445 -102.756
33.7396 -102.797
33.7347 -102.839
33.7008 -102.871
33.6639 -102.902
33.6281 -102.934
33.5924 -102.967
33.5568 -103
33.5211 -103.033
33.4854 -103.066
33.4313 -103.088
33.3816 -103.091
33.3344 -103.094
33.2699 -103.095
33.2073 -103.096
33.1449 -103.098
33.0825 -103.099
33.0201 -103.1
32.9593 -103.105
32.8987 -103.111
32.82 -103.108
32.765 -103.089
32.7191 -103.068
32.6797 -103.042


35.4 -101.9
35.3649 -101.922
35.3264 -101.945
35.2875 -101.969
35.2498 -101.985
35.2123 -102
35.1747 -102.016
35.1412 -102.021
35.1015 -102.023
35.0611 -102.023
35.0206 -102.024
34.9802 -102.025
34.9397 -102.026
34.8993 -102.026
34.8588 -102.027
34.8183 -102.028
34.7779 -102.029
34.7374 -102.029
34.6997 -102.034
34.6621 -102.04
34.6247 -102.045
34.5872 -102.051
34.5497 -102.057
34.5122 -102.062
34.4731 -102.068
34.4339 -102.074
34.3946 -102.08
34.3554 -102.087
34.3161 -102.093
34.2769 -102.099
34.225 -102.101
34.172 -102.102
34.1188 -102.104
34.0656 -102.105
34.0123 -102.106
33.9591 -102.108
33.9059 -102.109
33.8527 -102.111
33.7995 -102.112
33.7972 -102.125
33.7999 -102.139
33.8032 -102.153
33.7979 -102.161


35.85 -101.9
35.8017 -101.908
35.7485 -101.916
35.6929 -101.931
35.637 -101.947
35.5811 -101.963
35.5264 -101.984
35.4859 -102.007
35.4467 -102.031
35.4109 -102.049
35.3754 -102.066
35.3399 -102.084
35.3044 -102.101
35.2689 -102.118
35.2316 -102.133
35.1941 -102.149
35.1606 -102.154
35.1275 -102.159
35.0878 -102.16
35.0474 -102.161
35.0069 -102.162
34.9665 -102.162
34.926 -102.163
34.8855 -102.164
34.8451 -102.165
34.8046 -102.165
34.7642 -102.166
34.7237 -102.167
34.6859 -102.172
34.6484 -102.177
34.6109 -102.183
34.5735 -102.189
34.536 -102.194
34.4985 -102.2
34.4594 -102.206
34.4205 -102.206
34.3816 -102.206
34.3426 -102.206
34.3037 -102.206
34.2648 -102.206
34.213 -102.202
34.16 -102.198
34.1068 -102.198
34.0536 -102.2
34.0004 -102.201
33.9472 -102.197
33.894 -102.198
33.8408 -102.199
33.8298 -102.205
33.824 -102.207
33.8186 -102.208
33.8134 -102.209
33.8081 -102.209
33.8028 -102.21
33.7976 -102.211
33.8011 -102.219
33.7967 -102.22


47.3079 -101.837
47.368 -102.141
47.4341 -102.474
47.4953 -102.863
47.6024 -103.194
47.6996 -103.397
47.7 -103.649
47.6558 -103.907
47.6333 -104.206
47.6131 -104.509
47.593 -104.813
47.6018 -105.149
47.6817 -105.523
47.7611 -105.83
47.8405 -106.132
47.8649 -106.496
47.8171 -106.691
47.7416 -106.85
47.6632 -107.007
47.5428 -107.274
47.3828 -107.683
47.2776 -108.052
47.2103 -108.414
47.187 -108.692
47.1811 -108.873
47.1871 -109.04
47.1491 -109.175
47.1164 -109.302
47.0964 -109.384
47.0812 -109.467
47.1027 -109.587
47.1266 -109.729
47.126 -109.888
47.1595 -109.995
47.1944 -110.105
47.2303 -110.208
47.273 -110.33
47.3173 -110.427
47.3689 -110.548
47.4212 -110.672
47.4583 -110.784
47.4939 -110.895
47.5259 -111.028
47.5728 -111.108
47.5881 -111.171
47.6002 -111.231
47.6365 -111.269
47.6861 -111.267
47.7413 -111.248
47.7971 -111.227


37.15 -101.8
37.048 -101.858
36.9485 -101.913
36.8683 -101.947
36.7696 -101.968
36.6692 -101.988
36.5685 -102.008
36.4678 -102.028
36.3667 -102.026
36.2654 -102.022
36.1593 -102.024
36.0527 -102.026
35.967 -102.033
35.8855 -102.048
35.8326 -102.051
35.7825 -102.053
35.7327 -102.055
35.6811 -102.063
35.6292 -102.072
35.5774 -102.081
35.5263 -102.096
35.4893 -102.112
35.4536 -102.13
35.4181 -102.147
35.3826 -102.164
35.3471 -102.181
35.3116 -102.198
35.2762 -102.216
35.2392 -102.225
35.2021 -102.234
35.165 -102.243
35.1319 -102.242
35.0925 -102.237
35.0524 -102.231
35.0123 -102.225
34.9722 -102.22
34.932 -102.214
34.8919 -102.208
34.8517 -102.202
34.8116 -102.197
34.7712 -102.197
34.7307 -102.197
34.693 -102.202
34.6558 -102.202
34.6186 -102.202
34.5815 -102.202
34.5444 -102.201
34.5073 -102.201
34.4685 -102.201
34.4296 -102.201
34.3907 -102.201
34.3518 -102.201
34.3128 -102.201
34.2739 -102.201
34.2222 -102.196
34.1691 -102.197
34.1159 -102.198
34.0627 -102.2
34.0095 -102.201
33.9563 -102.197
33.9031 -102.198
33.8499 -102.199
33.8389 -102.206


37.55 -101.8
37.4361 -101.84
37.3261 -101.883
37.2266 -101.943
37.1256 -101.989
37.0245 -102.033
36.9283 -102.063
36.8585 -102.092
36.7665 -102.105
36.6722 -102.116
36.5777 -102.128
36.4832 -102.139
36.3826 -102.136
36.2815 -102.132
36.1803 -102.127
36.0791 -102.123
35.9939 -102.129
35.9124 -102.144
35.8595 -102.147
35.8094 -102.149
35.7596 -102.151
35.7099 -102.153
35.6582 -102.161
35.6064 -102.17
35.5546 -102.179
35.5035 -102.193
35.4664 -102.21
35.4312 -102.222
35.3961 -102.233
35.361 -102.244
35.326 -102.255
35.2827 -102.272
35.2362 -102.287
35.1893 -102.302
35.1414 -102.329
35.085 -102.353
35.0278 -102.377
34.9706 -102.401
34.9133 -102.426
34.856 -102.45
34.7894 -102.471
34.7252 -102.489
34.6743 -102.51
34.6246 -102.532
34.5751 -102.553
34.5256 -102.575
34.4761 -102.596
34.4245 -102.619
34.3713 -102.634
34.318 -102.649
34.2646 -102.664
34.2013 -102.675
34.137 -102.686
34.0726 -102.697
34.0082 -102.707
33.9425 -102.728
33.8767 -102.75
33.8108 -102.773
33.7896 -102.805
33.7845 -102.826
33.7527 -102.853
33.7161 -102.883
33.6789 -102.914
33.6431 -102.947
33.6075 -102.98
33.5718 -103.013
33.5361 -103.046
33.5005 -103.079
33.4463 -103.101
33.3966 -103.104
33.3565 -103.098
33.3103 -103.1
33.2496 -103.101
33.1873 -103.102
33.125 -103.103
33.0626 -103.105
33.0018 -103.11
32.9411 -103.116
32.8624 -103.113
32.8074 -103.094
32.7548 -103.073
32.7092 -103.051
32.6698 -103.026
32.6423 -103.011
32.6161 -102.999
32.5899 -102.986
32.5638 -102.973
32.5377 -102.96
32.5285 -102.956
32.521 -102.954
32.5136 -102.951
32.5063 -102.948
32.4895 -102.948
32.4717 -102.947


39.8 -101.75
39.6594 -101.865
39.5251 -101.983
39.3453 -102.057
39.1608 -102.127
39.0237 -102.16
38.9037 -102.258
38.7853 -102.362
38.652 -102.505
38.4978 -102.607
38.3695 -102.687
38.2478 -102.746
38.1311 -102.82
38.0127 -102.929
37.8988 -103.016
37.7796 -103.084
37.6834 -103.114
37.5896 -103.14
37.5001 -103.153
37.3918 -103.162
37.2746 -103.182
37.1511 -103.194
37.0269 -103.206
36.9025 -103.211
36.7945 -103.203
36.6497 -103.208
36.5011 -103.214
36.3467 -103.208
36.1916 -103.2
36.0279 -103.19
35.8755 -103.197
35.7557 -103.19
35.6392 -103.181
35.5278 -103.195
35.4419 -103.233
35.3585 -103.272
35.2801 -103.307
35.1915 -103.335
35.0988 -103.357
34.9925 -103.402
34.8848 -103.449
34.7775 -103.5
34.6704 -103.55
34.5865 -103.604
34.5025 -103.675
34.4146 -103.75
34.3386 -103.79
34.2637 -103.826
34.1867 -103.856
34.1193 -103.893
34.0529 -103.93
33.9775 -103.97
33.887 -103.982
33.7951 -103.991
33.7524 -103.996
33.7215 -104
33.678 -104.001
33.6332 -104.001
33.5882 -104.001
33.5433 -104.001
33.4983 -104.001
33.4365 -103.999
33.3964 -103.974
33.3785 -103.936
33.361 -103.92
33.3436 -103.906
33.3106 -103.884
33.2924 -103.862
33.2757 -103.84
33.2515 -103.81
33.225 -103.782
33.1953 -103.751
33.1652 -103.718
33.1234 -103.708
33.0805 -103.701
33.0374 -103.693
32.9966 -103.69
32.956 -103.688
32.9155 -103.685
32.8552 -103.672
32.823 -103.64
32.7936 -103.606


40.55 -101.7
40.4474 -101.804
40.378 -101.879
40.3117 -101.985
40.2425 -102.075
40.173 -102.163
40.1256 -102.233
40.0803 -102.301
40.0353 -102.369
39.9778 -102.474
39.9102 -102.559
39.7797 -102.641
39.6255 -102.749
39.4672 -102.875
39.2864 -103.025
39.1152 -103.135
38.9833 -103.205
38.8323 -103.291
38.6829 -103.361
38.5521 -103.345
38.4139 -103.357
38.2995 -103.321
38.2 -103.316
38.0866 -103.323


44.9769 -101.675
44.9855 -101.764
44.9749 -101.905
44.9868 -101.974
44.9819 -102.078
44.9944 -102.143
45.0117 -102.217
45.0295 -102.291
45.0519 -102.36
45.0748 -102.428
45.0913 -102.562
45.0977 -102.64
45.1031 -102.713
45.0843 -102.787
45.1018 -102.861
45.0841 -102.936
45.1017 -103.009
45.0841 -103.084
45.0717 -103.151
45.0598 -103.217
45.048 -103.283
45.0174 -103.398
44.9617 -103.519
44.7892 -103.631
44.5683 -103.881
44.3335 -104.117
44.0931 -104.375
43.8136 -104.542
43.5633 -104.636
43.3282 -104.79
43.1711 -104.865
42.9709 -105.024
42.8078 -105.223
42.6633 -105.437
42.5683 -105.551
42.4736 -105.659
42.3626 -105.781
42.1715 -105.893
41.9917 -105.975
41.8532 -106.033
41.7984 -106.141
41.7225 -106.314
41.6921 -106.383
41.6636 -106.466
41.6101 -106.56
41.5523 -106.636
41.4946 -106.689
41.4564 -106.72
41.4201 -106.749
41.384 -106.778
41.3479 -106.807
41.3119 -106.835
41.2746 -106.862
41.2437 -106.891
41.2067 -106.951
41.1936 -106.983
41.1936 -107.015
41.1949 -107.046
41.1963 -107.078
41.1977 -107.109
41.2085 -107.139
41.2002 -107.169
41.19 -107.198
41.1902 -107.23
41.1915 -107.261
41.1929 -107.292
41.1964 -107.344
41.2101 -107.398
41.204 -107.493
41.237 -107.639
41.2858 -107.734
41.3642 -107.789
41.4455 -107.84
41.5272 -107.891
41.6088 -107.941
41.6905 -107.992
41.7462 -108.067
41.7754 -108.097
41.8019 -108.122
41.8604 -108.163
41.9221 -108.206
41.9136 -108.179
41.8981 -108.146
41.8819 -108.111
41.8656 -108.077
41.8876 -108.096
41.8508 -108.057
41.8707 -108.075
41.8963 -108.099
41.8599 -108.061
41.8798 -108.079
41.8428 -108.04
41.8627 -108.058
41.8883 -108.082
41.8519 -108.044
41.8718 -108.062
41.8974 -108.086
41.861 -108.048
41.8809 -108.066
41.8439 -108.027
41.8638 -108.045
41.8894 -108.069
41.853 -108.031
41.8729 -108.049
41.8985 -108.073
41.8621 -108.035
41.882 -108.053
41.845 -108.014


46.3691 -101.651
46.313 -101.933
46.2591 -102.217
46.2313 -102.42
46.2062 -102.624
46.1699 -102.813
46.1325 -103.001
46.1221 -103.161
46.0845 -103.317
45.9838 -103.522
45.8786 -103.761
45.7362 -104.116
45.6274 -104.339
45.5248 -104.652
45.4013 -104.941
45.2802 -105.174
45.1913 -105.471
45.0115 -105.732
44.8593 -105.917
44.5921 -106.196
44.3727 -106.532
44.1053 -106.787
43.8013 -107.008
43.4948 -107.189
43.2798 -107.47
43.1768 -107.808
43.1454 -108.145
43.1211 -108.481
43.0975 -108.818
43.1798 -109.058
43.26 -109.232
43.2781 -109.427
43.3363 -109.561
43.3855 -109.712
43.5211 -109.95
43.6169 -110.178
43.6848 -110.358
43.7339 -110.44
43.7845 -110.512
43.8211 -110.516
43.8433 -110.52
43.8641 -110.524
43.8847 -110.528
43.9053 -110.532
43.9259 -110.535
43.9465 -110.539
43.9671 -110.543
43.9876 -110.547


44.2806 -101.556
44.133 -101.749
43.9583 -101.989
43.7477 -102.191
43.5815 -102.306
43.4198 -102.412
43.2808 -102.466
43.1441 -102.514
43.0144 -102.599
42.9175 -102.56
42.8606 -102.459
42.7618 -102.4
42.6588 -102.346
42.5439 -102.36
42.4234 -102.342
42.3088 -102.351
42.1785 -102.353
42.0591 -102.381
41.923 -102.392
41.7223 -102.362
41.5191 -102.373
41.3004 -102.357
41.104 -102.329
40.9312 -102.391
40.7688 -102.482
40.6552 -102.589
40.5469 -102.692
40.4355 -102.812
40.3353 -102.952
40.2197 -103.103
40.1107 -103.267
40.0172 -103.375
39.9416 -103.422
39.8374 -103.471
39.7082 -103.551
39.6055 -103.609
39.4996 -103.637
39.3779 -103.648
39.2433 -103.66
39.1038 -103.653
38.9874 -103.621
38.8791 -103.6
38.7716 -103.581
38.6641 -103.563
38.5401 -103.542
38.4294 -103.483
38.3261 -103.411
38.2211 -103.342
38.1072 -103.343
37.9924 -103.351
37.8949 -103.414
37.7862 -103.416
37.683 -103.403
37.5802 -103.388
37.4796 -103.374
37.3778 -103.366
37.2724 -103.376
37.1564 -103.381
37.0394 -103.385
36.9218 -103.382
36.8229 -103.365
36.6815 -103.362
36.5358 -103.36
36.3831 -103.345
36.2309 -103.336
36.0697 -103.324
35.9185 -103.325
35.7887 -103.321
35.675 -103.306
35.5683 -103.316
35.4731 -103.334
35.3829 -103.367
35.2907 -103.424
35.1983 -103.477
35.1028 -103.525
34.9955 -103.588
34.887 -103.653
34.7747 -103.706
34.662 -103.758
34.5774 -103.8
34.5065 -103.844
34.4451 -103.906
34.3756 -103.977
34.2979 -104.035
34.217 -104.068
34.1357 -104.098
34.0544 -104.128
33.9732 -104.158
33.8915 -104.167
33.8097 -104.174
33.7611 -104.175
33.7157 -104.175
33.6708 -104.175
33.6258 -104.175
33.5808 -104.175
33.5359 -104.175
33.4909 -104.176
33.4291 -104.174
33.3841 -104.15
33.3423 -104.121
33.3008 -104.092
33.2637 -104.063
33.2271 -104.035
33.1744 -103.997
33.1329 -103.963
33.0926 -103.929
33.0609 -103.905
33.033 -103.887
33.0184 -103.87
33.0053 -103.853
32.9922 -103.836
32.9714 -103.811
32.9481 -103.788
32.9023 -103.749
32.8493 -103.712
32.8178 -103.677
32.7885 -103.643
32.7594 -103.609
32.7374 -103.574
32.7162 -103.539
32.7008 -103.5
32.6859 -103.461
32.6658 -103.425
32.6297 -103.394
32.585 -103.363
32.5394 -103.332
32.5106 -103.309


48.2281 -101.556
48.2456 -101.783
48.2674 -102.12
48.2898 -102.469
48.3094 -102.875
48.3761 -103.217
48.4663 -103.389
48.4435 -103.616
48.3654 -103.767
48.2816 -103.911
48.2555 -104.129
48.2352 -104.354
48.2155 -104.58
48.1955 -104.876
48.2043 -105.211
48.2842 -105.584
48.4293 -105.757
48.6048 -105.806
48.7832 -105.844
48.962 -105.88
49.108 -106.032
49.1921 -106.167
49.2701 -106.301
49.3475 -106.435
49.2112 -106.527
49.2671 -106.657
49.321 -106.75
49.1099 -106.775
49.1371 -106.858
49.1882 -106.946
49.1739 -107.101
49.1456 -107.587
49.1656 -108.248
49.1361 -108.894
49.1211 -109.368
48.9905 -109.764
48.8686 -110.13
48.8212 -110.388
48.8094 -110.561
48.8011 -110.726
48.7931 -110.89
48.7852 -111.054
48.807 -111.12
48.8318 -111.176
48.8568 -111.232


36.75 -101.5
36.6643 -101.542
36.5732 -101.581
36.4798 -101.626
36.3807 -101.655
36.281 -101.682
36.1852 -101.705
36.0817 -101.726
35.9921 -101.74
35.906 -101.76
35.8403 -101.765
35.7774 -101.766
35.7149 -101.768
35.6503 -101.775
35.5848 -101.785
35.5215 -101.801
35.4716 -101.82
35.4231 -101.839
35.3849 -101.857
35.3477 -101.874
35.3089 -101.898
35.27 -101.922
35.2323 -101.938
35.1948 -101.953
35.1613 -101.959
35.1282 -101.963
35.0885 -101.964
35.0481 -101.965
35.0076 -101.966
34.9672 -101.967
34.9267 -101.967
34.8863 -101.968
34.8458 -101.969
34.8053 -101.97
34.7649 -101.97
34.7244 -101.971
34.6867 -101.976
34.6491 -101.982
34.6117 -101.987
34.5742 -101.993
34.5367 -101.998
34.4992 -102.004
34.4601 -102.01
34.4209 -102.016
34.3816 -102.022
34.3424 -102.028
34.3031 -102.035
34.2639 -102.041
34.212 -102.043
34.159 -102.044
34.1058 -102.045
34.0526 -102.047
33.9993 -102.048
33.9461 -102.05
33.8929 -102.051
33.8397 -102.053
33.8287 -102.059
33.822 -102.066
33.8157 -102.072
33.8094 -102.079
33.8032 -102.086


32.7591 -101.427
32.7177 -101.405
32.6693 -101.386
32.6208 -101.369
32.5726 -101.357
32.5239 -101.35
32.487 -101.349
32.4516 -101.356
32.4121 -101.354
32.3723 -101.351
32.3323 -101.348
32.2953 -101.346
32.2586 -101.344
32.2196 -101.345
32.1804 -101.346
32.1411 -101.347
32.1043 -101.346
32.0648 -101.352
32.0161 -101.339
31.9705 -101.326
31.9336 -101.317
31.8974 -101.309
31.8614 -101.3
31.8254 -101.292
31.7972 -101.278
31.7698 -101.264
31.7424 -101.25


35.85 -101.35
35.7953 -101.357
35.7351 -101.364
35.6725 -101.378
35.6089 -101.388
35.5452 -101.397
35.4935 -101.408
35.443 -101.419
35.3927 -101.43
35.341 -101.443
35.2892 -101.456
35.2383 -101.463
35.1874 -101.468
35.1463 -101.466
35.1001 -101.46
35.0533 -101.453
35.0065 -101.446
34.9598 -101.44
34.913 -101.433
34.8662 -101.426
34.8194 -101.419
34.7738 -101.411
34.7328 -101.398
34.6963 -101.391
34.6603 -101.384
34.6243 -101.378
34.5884 -101.372
34.553 -101.37
34.5176 -101.37
34.4823 -101.369
34.447 -101.368
34.4117 -101.367
34.3764 -101.367
34.341 -101.366
34.3057 -101.365
34.2704 -101.365
34.2219 -101.358
34.1705 -101.343
34.1218 -101.33
34.0734 -101.316
34.025 -101.302
33.9766 -101.289
33.9282 -101.275
33.8798 -101.262
33.8314 -101.248
33.8215 -101.235
33.8153 -101.223
33.8076 -101.209
33.7998 -101.194
33.7946 -101.189
33.7896 -101.186
33.7846 -101.182
33.7797 -101.178
33.7747 -101.174


36.3 -101.35
36.2108 -101.374
36.117 -101.39
36.0228 -101.405
35.9453 -101.42
35.8826 -101.422
35.8214 -101.424
35.7604 -101.425
35.6978 -101.429
35.6325 -101.44
35.5669 -101.453
35.5018 -101.465
35.4486 -101.478
35.3967 -101.491
35.3447 -101.505
35.2927 -101.519
35.2416 -101.525
35.1906 -101.531
35.1489 -101.53
35.1024 -101.524
35.0553 -101.519
35.0082 -101.513
34.9611 -101.507
34.914 -101.501
34.8669 -101.495
34.8197 -101.489
34.7726 -101.483
34.7303 -101.473
34.695 -101.465
34.6603 -101.457
34.6258 -101.449
34.5913 -101.441
34.5567 -101.433
34.5222 -101.425
34.4877 -101.417
34.4541 -101.407
34.4184 -101.4
34.3824 -101.394
34.3465 -101.387
34.3105 -101.381
34.2745 -101.375
34.2256 -101.363
34.1741 -101.348
34.1254 -101.334
34.077 -101.32
34.0286 -101.307
33.9803 -101.293
33.9319 -101.279
33.8835 -101.266
33.8351 -101.252
33.8251 -101.24
33.819 -101.227
33.8132 -101.215
33.8056 -101.201
33.7977 -101.186
33.7925 -101.181
33.7875 -101.177
33.7826 -101.174
33.7776 -101.17
33.7726 -101.166
33.7677 -101.163
33.7627 -101.159
33.7578 -101.155
33.7528 -101.151
33.7457 -101.15
33.7384 -101.149
33.731 -101.149
33.7236 -101.148
33.7162 -101.147
33.7089 -101.146
33.7015 -101.145
33.6941 -101.144
33.6869 -101.139
33.6797 -101.133
33.6725 -101.126
33.6653 -101.12
33.6581 -101.114
33.6509 -101.108
33.6437 -101.102
33.6365 -101.096
33.6293 -101.089
33.6221 -101.083
33.6149 -101.077
33.6077 -101.071
33.6005 -101.065
33.5933 -101.058
33.5861 -101.052
33.5789 -101.046
33.5623 -101.04
33.5447 -101.035
33.5271 -101.029
33.5094 -101.023
33.4917 -101.018
33.4741 -101.012
33.4564 -101.007
33.4376 -101.001
33.4187 -100.995
33.3998 -100.989
33.3847 -100.978
33.3656 -100.972
33.3462 -100.967
33.3153 -100.961
33.2833 -100.956
33.25 -100.947
33.2165 -100.939
33.183 -100.93
33.1499 -100.924
33.1168 -100.918
33.0836 -100.912
33.0512 -100.906
33.0189 -100.9
32.9865 -100.894
32.9542 -100.887
32.9221 -100.887
32.8733 -100.872
32.8176 -100.854
32.7601 -100.839
32.7065 -100.813
32.6518 -100.787
32.6053 -100.75
32.5595 -100.712
32.509 -100.676
32.4641 -100.648
32.4188 -100.62
32.3735 -100.592
32.327 -100.565
32.2816 -100.539
32.2304 -100.518
32.1764 -100.499
32.1244 -100.479
32.0768 -100.453
32.0266 -100.425
31.9768 -100.397
31.9375 -100.374
31.8997 -100.353
31.8621 -100.332
31.8243 -100.318
31.7938 -100.3
31.764 -100.282
31.7379 -100.262
31.7122 -100.244
31.6866 -100.226
31.6611 -100.209
31.6355 -100.191
31.6123 -100.174
31.5906 -100.158
31.5789 -100.141
31.5684 -100.124
31.5579 -100.107
31.5479 -100.089
31.538 -100.072
31.5281 -100.054
31.5163 -100.038
31.5132 -100.027
31.5101 -100.018
31.507 -100.008
31.5039 -99.999
31.4946 -99.9877
31.4848 -99.9763
31.4748 -99.9649
31.4673 -99.9535
31.4599 -99.9421
31.45 -99.924
31.4398 -99.9053
31.4296 -99.8866
31.4193 -99.8678
31.4091 -99.849
31.401 -99.8333
31.3932 -99.8178
31.3853 -99.8024
31.3783 -99.7878
31.3731 -99.7774
31.3652 -99.7684
31.357 -99.7596
31.3489 -99.7508
31.3352 -99.7344


47.6026 -101.312
47.7086 -101.333
47.8251 -101.355
47.9428 -101.378
48.0605 -101.401
48.1725 -101.505
48.2012 -101.742
48.2215 -101.992
48.2437 -102.332
48.2719 -102.674
48.3395 -103.011
48.4594 -103.222
48.5548 -103.381
48.5326 -103.607
48.4545 -103.758
48.3708 -103.901
48.3506 -104.033
48.3368 -104.165
48.3237 -104.296
48.3106 -104.427
48.2916 -104.643
48.3183 -104.89
48.3517 -105.161
48.4807 -105.41
48.6285 -105.572
48.8043 -105.621
48.9828 -105.658
49.1799 -105.633
49.3788 -105.603
49.3654 -105.463
49.3199 -105.515
49.2821 -105.383
49.3053 -105.382
49.2743 -105.592
49.4504 -105.584
49.4348 -105.447
49.389 -105.499
49.3512 -105.367
49.3141 -105.564
49.2771 -105.447
49.4179 -105.545
49.3987 -105.418
49.3526 -105.471
49.3038 -105.542
49.2657 -105.413
49.4063 -105.51
49.3871 -105.383
49.341 -105.436
49.2923 -105.507
49.2541 -105.377
49.3822 -105.582
49.3618 -105.465


37.55 -101.3
37.4688 -101.321
37.3794 -101.344
37.2885 -101.372
37.1805 -101.429
37.0707 -101.488
36.9646 -101.546
36.8589 -101.604
36.7609 -101.658
36.6636 -101.711
36.5602 -101.755
36.4563 -101.799
36.3445 -101.816
36.2319 -101.83
36.1237 -101.84
36.0224 -101.852
35.9388 -101.865
35.8738 -101.873
35.8194 -101.879
35.7661 -101.886
35.7128 -101.892
35.6577 -101.904
35.6018 -101.92
35.5459 -101.936
35.5053 -101.959
35.4662 -101.982
35.4272 -102.006
35.3882 -102.03
35.3524 -102.048
35.3169 -102.065
35.2814 -102.083
35.2441 -102.098
35.2066 -102.113
35.169 -102.128
35.1355 -102.134
35.0958 -102.135
35.0554 -102.136
35.0149 -102.137
34.9745 -102.138
34.934 -102.138
34.8936 -102.139
34.8531 -102.14
34.8127 -102.141
34.7722 -102.141
34.7317 -102.142
34.694 -102.147
34.6564 -102.153
34.619 -102.158
34.5815 -102.164
34.544 -102.169
34.5065 -102.175
34.4675 -102.181
34.4282 -102.187
34.3889 -102.193


46.6833 -101.245
46.6897 -101.254
46.6976 -101.381
46.7057 -101.52
46.6538 -101.796
46.5932 -102.154
46.5502 -102.506
46.5214 -102.896
46.4672 -103.277
46.3892 -103.621
46.2527 -103.974
46.1478 -104.293
46.0224 -104.624
45.8949 -104.956
45.772 -105.234
45.716 -105.455
45.6513 -105.662
45.6096 -105.867
45.513 -106.095
45.4496 -106.366
45.3512 -106.627
45.2327 -106.756
44.9951 -106.851
44.7797 -107.034
44.5503 -107.242
44.3046 -107.47
44.1543 -107.765
44.1671 -107.977
44.1756 -108.177
44.1836 -108.376
44.1915 -108.575
44.2062 -108.737
44.2286 -108.927
44.2163 -109.074
44.2005 -109.216
44.2124 -109.295
44.2352 -109.324
44.2592 -109.349
44.2832 -109.372
44.3105 -109.413
44.3381 -109.455
44.3657 -109.498
44.4408 -109.616
44.4969 -109.822
44.6035 -110.068
44.6926 -110.164
44.7787 -110.24
44.8488 -110.28
44.9174 -110.316
44.9935 -110.348
45.0601 -110.352
45.1352 -110.349
45.2112 -110.346
45.2873 -110.343
45.3524 -110.374
45.4161 -110.414
45.4787 -110.462
45.5546 -110.536
45.6319 -110.612
45.7093 -110.689
45.7718 -110.756
45.8291 -110.852
45.8763 -110.959
45.9698 -111.085
46.0654 -111.15
46.1612 -111.209
46.2826 -111.246
46.4659 -111.289
46.6554 -111.331
46.8108 -111.336
46.8894 -111.316
46.9603 -111.293
47.0305 -111.27
47.1006 -111.247
47.1707 -111.224
47.2186 -111.246
47.2741 -111.24
47.3303 -111.231
47.379 -111.245
47.4373 -111.226
47.4863 -111.239
47.5422 -111.236


38.9 -101.15
38.8288 -101.152
38.7501 -101.154
38.6747 -101.146
38.5879 -101.132
38.4998 -101.118
38.3898 -101.076
38.2952 -101.004
38.2155 -100.943
38.1452 -100.899
38.0566 -100.852
37.963 -100.796
37.8923 -100.758
37.8239 -100.723
37.7544 -100.656
37.6979 -100.568
37.636 -100.476
37.5864 -100.381
37.5481 -100.295
37.5084 -100.218
37.4686 -100.143
37.4213 -100.042
37.3839 -99.9218
37.3446 -99.8228
37.3133 -99.7357
37.2828 -99.6489
37.256 -99.5749
37.2296 -99.5021
37.2032 -99.4294
37.1727 -99.3671
37.1369 -99.306
37.0989 -99.2535
37.0659 -99.1998
37.0356 -99.147
36.9988 -99.0938
36.9542 -99.0452
36.9087 -98.9911
36.8711 -98.9507
36.8187 -98.9101
36.7626 -98.8749
36.7034 -98.8397
36.6438 -98.7854
36.5886 -98.7349
36.5384 -98.6872
36.4895 -98.6531
36.4444 -98.625
36.4033 -98.5948
36.3643 -98.5641
36.3263 -98.5287
36.2985 -98.4911
36.2725 -98.456
36.2469 -98.4204
36.223 -98.3861
36.1999 -98.3508
36.1785 -98.3179
36.1586 -98.2845
36.1384 -98.2565
36.1162 -98.2342
36.0896 -98.2107
36.0615 -98.1736
36.0311 -98.128
36.0009 -98.0874
35.9707 -98.0472
35.9391 -98.005
35.9015 -97.965
35.8655 -97.9285
35.8298 -97.8923
35.7934 -97.8554
35.7559 -97.8214
35.7226 -97.7898
35.6932 -97.7612
35.6655 -97.7297
35.6343 -97.6967
35.5987 -97.6641
35.5655 -97.6289
35.5338 -97.5896
35.5053 -97.5668
35.477 -97.5457
35.4491 -97.531
35.4209 -97.516
35.3926 -97.501
35.3643 -97.486
35.334 -97.4699
35.3034 -97.4537
35.2728 -97.4374
35.2422 -97.4212
35.2108 -97.4065
35.1794 -97.3919
35.1568 -97.3787
35.1358 -97.3663
35.1172 -97.3741
35.0966 -97.3823
35.0754 -97.3894
35.0543 -97.3963
35.0331 -97.4033
35.0119 -97.4102
34.9907 -97.4172
34.9695 -97.4241
34.949 -97.4293
34.9285 -97.4343
34.908 -97.4393
34.8875 -97.4443
34.8661 -97.451
34.8447 -97.4578
34.8253 -97.4641
34.8062 -97.4695
34.7872 -97.4749
34.77 -97.4944
34.7535 -97.5138
34.7385 -97.5277
34.7285 -97.5418
34.7211 -97.5506
34.7124 -97.5572
34.7058 -97.5657
34.699 -97.5685
34.6921 -97.5707
34.6852 -97.5729
34.6784 -97.5751
34.6715 -97.5772
34.6646 -97.5794
34.6577 -97.5815
34.6508 -97.5837
34.644 -97.5859
34.6371 -97.588
34.6305 -97.5881
34.624 -97.5879
34.6175 -97.5877
34.611 -97.5876
34.6045 -97.5874
34.5989 -97.5876
34.5934 -97.5879
34.5879 -97.5881
34.5824 -97.5884
34.5769 -97.5886
34.5715 -97.5889
34.566 -97.5891
34.5605 -97.5894
34.556 -97.5888
34.5516 -97.588
34.5473 -97.5873
34.5429 -97.5866
34.5385 -97.5859
34.5342 -97.5851
34.5298 -97.5844
34.5254 -97.5837
34.521 -97.583
34.5167 -97.5822
34.5123 -97.5815
34.5079 -97.5808
34.5036 -97.5801
34.4992 -97.5793
34.4948 -97.5786
34.4905 -97.5779
34.4861 -97.5772
34.4817 -97.5765
34.4774 -97.5757
34.473 -97.575
34.4686 -97.5743
34.4643 -97.5736
34.4599 -97.5728
34.4555 -97.5721
34.4512 -97.5714
34.4468 -97.5707
34.4424 -97.5699
34.438 -97.5692
34.4337 -97.5685
34.4293 -97.5678
34.4248 -97.5688
34.4202 -97.57
34.4157 -97.5712
34.4128 -97.5746
34.4086 -97.578
34.4044 -97.5815
34.4002 -97.585
34.3959 -97.5884
34.3932 -97.5964
34.3908 -97.6067
34.3883 -97.6173
34.3858 -97.6279
34.3833 -97.6385
34.3809 -97.6492
34.3809 -97.6613
34.381 -97.6758
34.3812 -97.6906
34.381 -97.7097
34.3801 -97.7285
34.379 -97.7473
34.3767 -97.7639
34.3711 -97.769
34.3656 -97.7777
34.3606 -97.7884
34.3556 -97.7992
34.3507 -97.81
34.3429 -97.8226
34.3352 -97.8365
34.3276 -97.8505
34.3193 -97.8618
34.3111 -97.8729
34.3034 -97.8805
34.2949 -97.8831
34.2863 -97.885
34.2777 -97.8869
34.2691 -97.8888
34.2605 -97.8907
34.2519 -97.8926
34.2433 -97.8945
34.2336 -97.8891
34.2222 -97.8839
34.2106 -97.8787
34.1989 -97.8735
34.1873 -97.8683
34.1757 -97.8631
34.1633 -97.8611
34.1508 -97.8595
34.1383 -97.8578
34.1259 -97.8562
34.1134 -97.8546
34.1004 -97.8511
34.0858 -97.8469
34.0711 -97.8426
34.0556 -97.8372
34.0401 -97.8316
34.0226 -97.8263
34.005 -97.821
33.9873 -97.8157
33.9643 -97.8074
33.9408 -97.7989
33.9155 -97.7852
33.8852 -97.7718
33.8532 -97.7596
33.8218 -97.7542
33.7921 -97.7533
33.7626 -97.753
33.7331 -97.7526
33.7016 -97.7514
33.6709 -97.7493
33.6427 -97.7438
33.6117 -97.7409
33.5804 -97.7383
33.549 -97.7357
33.5294 -97.7334
33.511 -97.7311
33.4936 -97.7307
33.4765 -97.731
33.4594 -97.7315
33.4424 -97.732
33.4222 -97.7359
33.4009 -97.7382
33.3794 -97.7404
33.3588 -97.743
33.3382 -97.7457
33.3176 -97.7483
33.2987 -97.749
33.2798 -97.7495
33.2614 -97.7496
33.2428 -97.7537
33.2241 -97.7581
33.2054 -97.7625
33.1852 -97.766
33.1622 -97.7645
33.1363 -97.7612
33.1124 -97.7623
33.0887 -97.7639
33.0627 -97.7609
33.0388 -97.762
33.0159 -97.7619
32.9945 -97.7639
32.9718 -97.7591
32.9516 -97.7583
32.9361 -97.7648
32.9168 -97.7632
32.9002 -97.7627
32.8842 -97.7639
32.8657 -97.7604
32.8495 -97.7613
32.8335 -97.7626
32.8176 -97.764
32.7991 -97.7605
32.7829 -97.7614
32.7679 -97.7642
32.7515 -97.7629
32.7374 -97.7661
32.7211 -97.7648
32.7037 -97.7622
32.6887 -97.7642
32.6733 -97.7619
32.6611 -97.7643
32.6499 -97.7636
32.638 -97.7611
32.6286 -97.7631
32.6194 -97.7656
32.6078 -97.7634
32.5958 -97.7607
32.5864 -97.7627
32.5773 -97.7623
32.5683 -97.7616
32.5592 -97.7609
32.5501 -97.7602
32.5411 -97.7595
32.532 -97.7588
32.523 -97.7581
32.5097 -97.7613
32.4942 -97.761
32.4795 -97.7608
32.4635 -97.7547
32.4491 -97.7519
32.4326 -97.7517
32.4159 -97.7517
32.3992 -97.7518
32.3824 -97.7518
32.3657 -97.7518
32.3486 -97.7521
32.3338 -97.7525
32.3189 -97.7525
32.3035 -97.7507
32.2883 -97.7484
32.2767 -97.7481
32.2655 -97.7481
32.2528 -97.75
32.2399 -97.7522
32.2266 -97.7558
32.2132 -97.7596
32.1979 -97.7593
32.1808 -97.7628
32.1634 -97.7665
32.1436 -97.7656
32.1235 -97.7641
32.1034 -97.7627
32.0872 -97.7678
32.0689 -97.7687
32.0529 -97.7715
32.0366 -97.7748
32.0203 -97.7779
32.0042 -97.7801
31.988 -97.7822
31.9711 -97.7829
31.9566 -97.7883
31.9424 -97.7933
31.9284 -97.7988
31.9144 -97.8035
31.8973 -97.8097
31.8798 -97.8161
31.8574 -97.8229
31.8358 -97.8283
31.8143 -97.8335
31.7936 -97.84
31.7728 -97.847
31.753 -97.8543
31.741 -97.8566
31.7297 -97.8584
31.7185 -97.8602
31.7073 -97.862
31.6961 -97.8638
31.6849 -97.8655
31.6737 -97.8673
31.663 -97.8677
31.6524 -97.868
31.6425 -97.8668
31.6326 -97.8655
31.6228 -97.8641
31.6129 -97.8628
31.601 -97.8618
31.5888 -97.8608
31.5821 -97.8599
31.5762 -97.8578
31.5704 -97.8556
31.5664 -97.8532
31.5609 -97.8503
31.5553 -97.8474
31.5463 -97.848
31.537 -97.8489
31.5276 -97.8498
31.5182 -97.8508
31.5122 -97.8482
31.5032 -97.8488
31.4938 -97.8498
31.4845 -97.8507
31.4784 -97.8481
31.4694 -97.8487
31.4601 -97.8497
31.4518 -97.8494
31.4436 -97.8489
31.436 -97.8484
31.4285 -97.8479
31.421 -97.8474
31.4135 -97.8468
31.406 -97.8463
31.3985 -97.8458
31.391 -97.8452
31.3835 -97.8447
31.376 -97.8442
31.3673 -97.8426
31.3585 -97.841
31.3497 -97.8393
31.3363 -97.8312
31.3225 -97.8225
31.3086 -97.8137
31.2994 -97.8058
31.2908 -97.798
31.2877 -97.7932


39.8 -101.1
39.7247 -101.092
39.6806 -101.014
39.6399 -100.929
39.6102 -100.849
39.5816 -100.77
39.5532 -100.69
39.5312 -100.589
39.4993 -100.49
39.4635 -100.414
39.4411 -100.356
39.4287 -100.312
39.4147 -100.284
39.4006 -100.259
39.3864 -100.234
39.3851 -100.205
39.385 -100.175
39.3727 -100.111
39.3591 -100.043
39.363 -99.9683
39.3714 -99.8989
39.3775 -99.8328
39.3833 -99.7669
39.394 -99.7098
39.3979 -99.6546
39.4123 -99.5836
39.4293 -99.5225
39.4476 -99.463
39.461 -99.4049
39.4672 -99.3485
39.4728 -99.2923
39.4856 -99.2353
39.4991 -99.1783
39.5127 -99.1212
39.5202 -99.0405
39.5196 -98.9559
39.5183 -98.8709
39.5168 -98.7859
39.5148 -98.6896
39.527 -98.6135
39.5443 -98.5422
39.5666 -98.4748
39.5728 -98.4059
39.5741 -98.3406
39.5694 -98.2759
39.567 -98.2113
39.5576 -98.1686
39.5511 -98.1298
39.5515 -98.0905
39.5546 -98.0595
39.5579 -98.0293
39.5613 -97.9992
39.5561 -97.9658
39.5536 -97.9328
39.5513 -97.8928
39.5504 -97.8406
39.5569 -97.7931
39.5596 -97.7451
39.5606 -97.6931
39.5583 -97.6378
39.5594 -97.5828
39.5569 -97.5332
39.5537 -97.4846
39.5504 -97.4361
39.5472 -97.3876
39.5394 -97.3247
39.5205 -97.2693
39.4962 -97.2194
39.4699 -97.1716
39.4425 -97.1212
39.4148 -97.0688
39.3867 -97.0175
39.3601 -96.9662
39.3341 -96.9089
39.3057 -96.8471
39.2741 -96.793
39.2429 -96.7501
39.2168 -96.7056
39.1879 -96.6735
39.157 -96.6463
39.1248 -96.6194
39.0939 -96.5872
39.0632 -96.5545
39.0325 -96.5218
39.0019 -96.4891
38.9685 -96.4542
38.9357 -96.4162
38.9004 -96.3738
38.8647 -96.324
38.8273 -96.2606
38.7879 -96.1952
38.7508 -96.1424
38.7127 -96.0918
38.6715 -96.0494
38.6187 -96.0119
38.5626 -95.9702
38.5116 -95.9295
38.4598 -95.8912
38.408 -95.8531
38.3597 -95.8209
38.3069 -95.786
38.2541 -95.7609
38.2037 -95.7463
38.15 -95.732
38.0944 -95.7266
38.042 -95.7207
37.9935 -95.723
37.9471 -95.7226
37.9011 -95.7197
37.863 -95.717
37.8259 -95.7146
37.7915 -95.7146
37.7637 -95.7191
37.7366 -95.724
37.7096 -95.729
37.6826 -95.734
37.6528 -95.7351
37.6216 -95.7378
37.5915 -95.7412
37.5635 -95.7472
37.5347 -95.7539
37.5018 -95.7604
37.467 -95.7689
37.4305 -95.7738
37.3971 -95.7764
37.365 -95.7787
37.3328 -95.7793
37.3006 -95.7847
37.2654 -95.7857
37.2289 -95.7889
37.1901 -95.7912
37.1523 -95.7919
37.1158 -95.7925
37.0757 -95.793
37.0342 -95.7928
36.9911 -95.7959
36.9472 -95.7954
36.9033 -95.7946
36.8593 -95.7923
36.8107 -95.787
36.7607 -95.7851
36.7105 -95.7836
36.663 -95.7835
36.6116 -95.7822
36.563 -95.7917
36.5125 -95.7999
36.4634 -95.8039
36.4133 -95.7986
36.3629 -95.8034
36.311 -95.7993
36.265 -95.8007
36.2183 -95.7958
36.1793 -95.8019
36.1397 -95.7982
36.1017 -95.8006
36.0631 -95.7947
36.0281 -95.7944
35.9973 -95.7943
35.9752 -95.7965
35.9541 -95.799
35.9329 -95.8022
35.91 -95.7989
35.8887 -95.8024
35.8623 -95.8089
35.8342 -95.8147
35.8153 -95.8069
35.7961 -95.8022
35.7768 -95.7978
35.7596 -95.8004
35.7405 -95.7967
35.7267 -95.8024
35.7121 -95.796
35.6997 -95.7955
35.6874 -95.7957
35.6781 -95.7934
35.6686 -95.7923
35.659 -95.7913
35.6494 -95.7904
35.6391 -95.7908
35.6266 -95.7896
35.6138 -95.7882
35.6029 -95.7868
35.5914 -95.7858
35.5799 -95.7849
35.5682 -95.7851
35.5566 -95.7854
35.5449 -95.7857
35.5389 -95.7908
35.5334 -95.7964
35.528 -95.8021
35.5203 -95.8009
35.5124 -95.7989
35.5067 -95.8039
35.499 -95.8025
35.492 -95.799
35.4875 -95.8022
35.4809 -95.7991
35.4764 -95.8024
35.4698 -95.7993
35.4653 -95.8026
35.4586 -95.7995
35.4541 -95.8028
35.4475 -95.7997
35.4429 -95.8023
35.4361 -95.7984
35.4321 -95.8023
35.4261 -95.7998
35.4222 -95.8038
35.4161 -95.8014
35.4098 -95.7983
35.4059 -95.8022
35.3998 -95.7998
35.3983 -95.7978


40.15 -101.05
40.1347 -100.974
40.1234 -100.892
40.1182 -100.815
40.1135 -100.738
40.0957 -100.643
40.075 -100.576
40.054 -100.511
40.033 -100.446
40.0155 -100.394
40.0083 -100.355
40.002 -100.317
39.9929 -100.297
39.9835 -100.28
39.974 -100.263
39.9646 -100.246
39.9551 -100.228
39.9456 -100.211
39.9362 -100.194
39.9135 -100.136
39.8895 -100.074
39.8654 -100.012
39.8651 -99.9608
39.8639 -99.911
39.8596 -99.864
39.8551 -99.8172
39.8505 -99.7704
39.8459 -99.7237
39.8487 -99.6739
39.8651 -99.6055
39.8846 -99.5481
39.9055 -99.4926
39.9205 -99.4364
39.9274 -99.382
39.9335 -99.3277
39.9395 -99.2734
39.9455 -99.2191
39.9574 -99.1661
39.9662 -99.114
39.9684 -99.0361
39.9591 -98.9541
39.9485 -98.8717
39.9411 -98.7886
39.9285 -98.7038
39.9253 -98.6368
39.9301 -98.5795
39.9356 -98.5231
39.946 -98.4701
39.9547 -98.4083
39.961 -98.3456
39.9616 -98.2832
39.9612 -98.2201
39.9562 -98.169
39.949 -98.12
39.952 -98.0795
39.9541 -98.0396
39.9561 -97.9998
39.9531 -97.9576
39.9497 -97.9152
39.948 -97.8658
39.9473 -97.8033
39.9495 -97.744
39.9515 -97.6864
39.9485 -97.6261
39.9469 -97.5656
39.945 -97.5113
39.9395 -97.4575
39.9296 -97.403
39.9238 -97.3512
39.9103 -97.2955
39.8836 -97.2528
39.8593 -97.2028
39.833 -97.1516
39.8059 -97.109
39.7781 -97.0639
39.75 -97.02
39.7187 -96.9739
39.6907 -96.9268
39.6582 -96.8788
39.6226 -96.835
39.5831 -96.8008
39.5433 -96.7675
39.5084 -96.7344
39.4751 -96.7081
39.4387 -96.6896
39.4042 -96.6755
39.3698 -96.6617
39.3367 -96.6484
39.3069 -96.6304
39.2774 -96.612
39.2463 -96.5922
39.2193 -96.5651
39.1919 -96.538
39.1612 -96.5112
39.129 -96.4844
39.0954 -96.4501
39.063 -96.4141
39.0281 -96.3738
38.9929 -96.3264
38.9574 -96.2715
38.9218 -96.2158
38.8863 -96.16
38.8535 -96.1116
38.8191 -96.0607
38.784 -96.0198
38.736 -95.9794
38.6866 -95.9483
38.637 -95.9181
38.5854 -95.8837
38.5349 -95.8437
38.4813 -95.8167
38.4274 -95.791
38.3751 -95.771
38.3228 -95.7507
38.2706 -95.735
38.2202 -95.7213
38.1665 -95.7072
38.1125 -95.6973
38.0578 -95.694
38.009 -95.6966
37.9622 -95.6978
37.9184 -95.6985
37.878 -95.6947
37.8407 -95.6921
37.8063 -95.6921
37.7734 -95.6925
37.7457 -95.697
37.7187 -95.702
37.6916 -95.707
37.6619 -95.708
37.6319 -95.7087
37.603 -95.7097
37.5749 -95.7112
37.5472 -95.7153
37.5156 -95.7195
37.4821 -95.7256
37.4476 -95.7322
37.4158 -95.7361
37.3841 -95.7417
37.3524 -95.7475
37.32 -95.7538
37.288 -95.7629
37.2541 -95.7695
37.219 -95.7785
37.1822 -95.7877
37.1445 -95.7896
37.1043 -95.7902
37.0628 -95.7901
37.0211 -95.7898
36.9779 -95.7929
36.9333 -95.7918
36.8893 -95.7909
36.8409 -95.7858
36.7909 -95.7839
36.7408 -95.7824
36.6941 -95.7879
36.6431 -95.7875
36.5914 -95.7861
36.5406 -95.7932
36.4914 -95.7971
36.4425 -95.8007
36.3909 -95.7994
36.3402 -95.8015
36.2921 -95.7949
36.2466 -95.796
36.2069 -95.8042
36.1669 -95.8045
36.1273 -95.8002
36.0885 -95.7936
36.0534 -95.7933
36.0188 -95.7935
35.9881 -95.7934
35.966 -95.7957
35.9448 -95.7982
35.9237 -95.8014
35.9008 -95.7989
35.8795 -95.8025
35.8531 -95.809
35.825 -95.8149
35.8061 -95.8071
35.7869 -95.8023
35.7676 -95.7979
35.7504 -95.8006
35.7313 -95.7969
35.7176 -95.8026
35.703 -95.7962
35.6905 -95.7957
35.6812 -95.7933


46.1278 -101.05
46.1365 -100.952
46.1375 -100.813
46.1153 -100.682
46.0959 -100.509
46.1321 -100.317
46.1739 -100.123
46.2162 -99.9286
46.2588 -99.7834
46.3266 -99.7595
46.3949 -99.7895
46.4632 -99.825
46.5315 -99.8609
46.567 -99.8672
46.6084 -99.9057
46.6503 -99.9473
46.6922 -99.9893
46.7342 -100.031
46.7762 -100.073
46.84 -100.043
46.9049 -100.05
46.9568 -99.9735
47.0073 -99.9323
47.1105 -99.8338
47.2603 -99.7569
47.4147 -99.6822
47.5395 -99.5959
47.6504 -99.4892
47.7675 -99.3324
47.8864 -99.2255
47.9292 -99.1429
47.9645 -99.0627
47.9991 -98.9828
47.9975 -98.8839
48.0343 -98.7807
48.075 -98.677
48.116 -98.5733
48.1515 -98.4384
48.1921 -98.2643
48.2429 -98.1678
48.2573 -98.0381
48.2642 -97.844
48.2704 -97.6435
48.2471 -97.5546
48.2208 -97.4768
48.1618 -97.4268
48.0996 -97.3796
48.0495 -97.2972
48.024 -97.1959
48.0011 -97.0927
47.9783 -96.9893
47.9556 -96.8859
47.885 -96.7988
47.8557 -96.702
47.8305 -96.6042
47.8057 -96.5064
47.7569 -96.4179
47.7127 -96.3665
47.6875 -96.3057
47.6642 -96.2439
47.6243 -96.1815
47.5839 -96.1151
47.5281 -96.034
47.4481 -95.9189
47.3687 -95.8054
47.2893 -95.6921
47.1984 -95.5596
47.0903 -95.5
46.9738 -95.4703
46.8523 -95.4539
46.74 -95.4225
46.653 -95.3692
46.5801 -95.3085
46.5098 -95.2526
46.4442 -95.2076
46.3857 -95.1651
46.321 -95.1374
46.2635 -95.1154
46.2169 -95.1003
46.1714 -95.0858
46.138 -95.0768
46.1058 -95.0684
46.0741 -95.0594
46.0424 -95.0503
46.0021 -95.0552
45.9612 -95.071
45.9232 -95.0894
45.885 -95.1091
45.8446 -95.1259
45.8041 -95.1424
45.7636 -95.1588
45.723 -95.1753
45.6786 -95.174
45.6338 -95.1708
45.5845 -95.163
45.5348 -95.1547
45.4781 -95.1522
45.4206 -95.1502
45.363 -95.1483
45.3157 -95.1371
45.2633 -95.1169
45.2097 -95.0954
45.1577 -95.0763
45.1078 -95.0578
45.0582 -95.0394
45.0085 -95.021
44.9512 -95.004
44.899 -94.9737
44.8522 -94.9416
44.8114 -94.9106
44.7547 -94.8864
44.6986 -94.8592
44.6446 -94.8322
44.5905 -94.8081
44.5378 -94.7793
44.4919 -94.7444
44.452 -94.708
44.4118 -94.6707
44.3716 -94.6334
44.3443 -94.6094
44.3268 -94.5871
44.3104 -94.5649
44.294 -94.5428
44.274 -94.5228
44.2537 -94.503
44.2333 -94.4833
44.2129 -94.4636
44.1924 -94.4438
44.1729 -94.4252
44.1495 -94.4186
44.1256 -94.4131
44.1027 -94.4108
44.0799 -94.4088
44.0566 -94.4097
44.0297 -94.4106
43.9976 -94.4079
43.9638 -94.4084
43.9299 -94.4093
43.8908 -94.4049
43.8513 -94.4
43.8117 -94.395
43.7722 -94.389
43.7327 -94.3829
43.6932 -94.3768
43.6532 -94.3703
43.6144 -94.3624
43.5854 -94.3556
43.5634 -94.3518
43.5421 -94.3483
43.5208 -94.3449
43.501 -94.3455
43.4812 -94.3465
43.4631 -94.3443
43.4451 -94.3418
43.4271 -94.3393
43.4118 -94.3307
43.3967 -94.3215
43.3816 -94.3123
43.3667 -94.3041
43.3518 -94.2959
43.3365 -94.293
43.3183 -94.2942
43.2998 -94.2958
43.2829 -94.3045
43.2663 -94.3127
43.2496 -94.321
43.2328 -94.3281
43.216 -94.3352
43.1992 -94.3423
43.1824 -94.3493
43.1657 -94.3564
43.149 -94.3618
43.1326 -94.3715
43.117 -94.384
43.102 -94.3935
43.0904 -94.3988
43.079 -94.4037
43.0677 -94.4085
43.0564 -94.4134
43.0451 -94.4182
43.0335 -94.4249
43.0218 -94.4318
43.0101 -94.4388
42.9984 -94.4388
42.9925 -94.4356
42.9873 -94.4321
42.9818 -94.4345


37.15 -100.85
37.0898 -100.821
37.0235 -100.789
36.9567 -100.757
36.8901 -100.716
36.829 -100.684
36.7685 -100.652
36.7081 -100.621
36.6495 -100.585
36.586 -100.522
36.5314 -100.444
36.4752 -100.384
36.4297 -100.336
36.3872 -100.289
36.343 -100.249
36.303 -100.212
36.2634 -100.174
36.2245 -100.136
36.1857 -100.098
36.1475 -100.051
36.1074 -100.007
36.0765 -99.9476
36.0444 -99.8927
36.0085 -99.8394
35.9744 -99.7951
35.9358 -99.7434
35.8928 -99.6894
35.8494 -99.6352
35.806 -99.5809
35.7626 -99.5267
35.7184 -99.4732
35.6682 -99.4317
35.6202 -99.394
35.5689 -99.3497
35.5108 -99.3166
35.4574 -99.2938
35.4028 -99.2668
35.3491 -99.2381
35.2956 -99.2093
35.2448 -99.1825
35.194 -99.1578
35.1584 -99.1317
35.1241 -99.105
35.0944 -99.0855
35.0651 -99.0668
35.0362 -99.0475
35.0073 -99.0281
34.9785 -99.0087
34.9496 -98.9893
34.9217 -98.9712
34.8938 -98.9533
34.866 -98.9354
34.8382 -98.9172
34.8104 -98.899
34.7799 -98.8791
34.7546 -98.8676
34.7306 -98.8559
34.7134 -98.8365
34.697 -98.8162
34.6806 -98.7959
34.6679 -98.764
34.6556 -98.731
34.6444 -98.6987
34.6334 -98.6732
34.6224 -98.6483
34.6143 -98.6252
34.6068 -98.6045
34.5995 -98.584
34.5932 -98.5632
34.5871 -98.5425
34.5796 -98.523
34.572 -98.5037
34.5644 -98.4844
34.5567 -98.4651
34.5491 -98.4458
34.5415 -98.4264
34.5339 -98.4071
34.5262 -98.3878
34.523 -98.3702
34.5215 -98.3523
34.5201 -98.3343
34.5188 -98.3163
34.5202 -98.2954
34.5219 -98.2741
34.5216 -98.2637
34.5201 -98.257
34.5185 -98.2506
34.5168 -98.2443
34.5124 -98.2464
34.5077 -98.2495
34.5029 -98.2526
34.501 -98.2472
34.4965 -98.2495
34.4918 -98.2525
34.4898 -98.2471
34.4854 -98.2494
34.4807 -98.2524
34.4787 -98.247
34.4743 -98.2493
34.4695 -98.2523
34.4676 -98.247
34.4631 -98.2492
34.4584 -98.2523
34.4565 -98.2469
34.452 -98.2491
34.4473 -98.2522
34.4453 -98.2468
34.4409 -98.2491
34.4361 -98.2521
34.4342 -98.2467
34.4297 -98.249
34.4248 -98.2538
34.4228 -98.2502
34.421 -98.2457
34.4163 -98.2498
34.4131 -98.257
34.4114 -98.2554
34.4099 -98.253
34.4084 -98.2505
34.4069 -98.2479
34.4026 -98.2543
34.4009 -98.2527
34.3994 -98.2502
34.3993 -98.2517


37.55 -100.85
37.4943 -100.799
37.4331 -100.742
37.373 -100.676
37.3157 -100.612
37.2611 -100.565
37.2071 -100.501
37.1638 -100.432
37.1242 -100.36
37.0938 -100.298
37.0618 -100.246
37.0296 -100.194
36.9862 -100.134
36.9417 -100.073
36.9138 -100.007
36.8949 -99.9378
36.8506 -99.8708
36.7988 -99.805
36.7464 -99.7393
36.6939 -99.6728
36.6472 -99.6091
36.602 -99.553
36.557 -99.4978
36.5114 -99.4494
36.4585 -99.4095
36.4129 -99.3685
36.3664 -99.3251
36.3222 -99.2859
36.2878 -99.2472
36.2527 -99.2096
36.2216 -99.1711
36.1917 -99.1315
36.1619 -99.0932
36.1321 -99.055
36.101 -99.0194
36.0714 -98.9762
36.0412 -98.9269
36.0154 -98.8761
35.9864 -98.8347
35.9546 -98.7825
35.9211 -98.7156
35.8829 -98.6511
35.8454 -98.5957
35.8104 -98.5441
35.7757 -98.4929
35.7402 -98.4423
35.7096 -98.3954
35.6794 -98.3488
35.6517 -98.3097
35.6271 -98.2703
35.5957 -98.2408
35.5592 -98.211
35.5206 -98.1774
35.4799 -98.1526
35.439 -98.1288
35.3974 -98.104
35.3559 -98.0791
35.3145 -98.0557
35.2732 -98.0325
35.2319 -98.0094
35.1905 -97.9862
35.164 -97.9657
35.1393 -97.946
35.1177 -97.9433
35.0941 -97.9408
35.0703 -97.9383
35.0465 -97.9358
35.0227 -97.9333
34.9989 -97.9308
34.9751 -97.9283
34.9513 -97.9258
34.9275 -97.9233
34.9037 -97.9208
34.8799 -97.9183
34.8553 -97.9176
34.8306 -97.917
34.8059 -97.9165
34.7813 -97.9151
34.7623 -97.9224
34.7445 -97.9293
34.7345 -97.9355
34.727 -97.9373
34.7199 -97.9385
34.7127 -97.9398
34.7056 -97.941
34.6985 -97.9422
34.6913 -97.9434
34.6842 -97.9446
34.6771 -97.9459
34.6699 -97.9471
34.6628 -97.9483
34.6557 -97.9495
34.6485 -97.9508
34.6414 -97.952
34.6343 -97.9532
34.6274 -97.9524
34.6207 -97.9514
34.6139 -97.9504
34.6071 -97.9494
34.6012 -97.9488
34.5953 -97.9482
34.5895 -97.9477
34.5837 -97.9471
34.5779 -97.9465
34.5721 -97.9459
34.5663 -97.9453
34.5605 -97.9448
34.5547 -97.9442
34.5489 -97.9436
34.543 -97.943
34.5372 -97.9424
34.5314 -97.9419
34.5256 -97.9413
34.5198 -97.9407
34.514 -97.9401
34.5082 -97.9395
34.5024 -97.939
34.4965 -97.9384
34.4907 -97.9378
34.4849 -97.9372
34.4791 -97.9366
34.4733 -97.9361
34.4675 -97.9355
34.4617 -97.9349
34.4559 -97.9343
34.45 -97.9337
34.4442 -97.9332
34.4384 -97.9326
34.4326 -97.932
34.4266 -97.9331
34.4206 -97.9344
34.4146 -97.9357
34.4102 -97.939
34.4046 -97.9425
34.3989 -97.9459
34.3947 -97.9536
34.3906 -97.9618
34.3865 -97.97
34.3819 -97.9764
34.3773 -97.9826
34.3727 -97.9888
34.3682 -97.995
34.3627 -98.0014
34.3571 -98.0078
34.3515 -98.0142
34.346 -98.0206
34.3404 -98.027
34.3352 -98.0347
34.3301 -98.0425
34.3244 -98.0477
34.3186 -98.0527
34.3128 -98.0575
34.307 -98.0624
34.3003 -98.0625
34.2935 -98.062
34.2842 -98.0598
34.2747 -98.0575
34.2651 -98.0551
34.2555 -98.0527
34.246 -98.0503
34.2354 -98.0406
34.223 -98.0311
34.2105 -98.0217
34.1979 -98.0122
34.1853 -98.0028
34.1728 -97.9934
34.1602 -97.9839
34.1484 -97.9735
34.1366 -97.963
34.1253 -97.9544
34.1141 -97.946
34.1024 -97.9357
34.0906 -97.9253
34.0789 -97.9147
34.0671 -97.9042
34.0547 -97.8926
34.0417 -97.8836
34.0268 -97.8752
34.0117 -97.8668
33.9966 -97.8585
33.9765 -97.852
33.9533 -97.8437
33.928 -97.8347
33.8942 -97.8229
33.8585 -97.8133
33.8211 -97.806
33.7834 -97.799
33.7494 -97.7909
33.7138 -97.7819
33.6785 -97.7726
33.646 -97.7582
33.6163 -97.7525
33.5868 -97.7476
33.5574 -97.7429
33.5269 -97.741
33.5074 -97.7388
33.4892 -97.7372
33.4711 -97.7356
33.453 -97.7341
33.435 -97.7326
33.4138 -97.7344
33.3924 -97.7365
33.3717 -97.7391
33.3512 -97.7418
33.3306 -97.7444
33.3101 -97.7471
33.2895 -97.7497
33.2708 -97.7507
33.2524 -97.7509
33.2337 -97.7549
33.215 -97.7593
33.1947 -97.7609
33.1744 -97.7646
33.1511 -97.7608
33.1275 -97.762
33.1039 -97.7636
33.0778 -97.7605
33.054 -97.7617
33.0303 -97.7633
33.005 -97.7585
32.9863 -97.7618
32.9664 -97.7618
32.9487 -97.7587
32.9317 -97.7609
32.9148 -97.7637
32.8959 -97.7588
32.8797 -97.7596
32.8637 -97.7609
32.8477 -97.7623
32.8318 -97.7637
32.8133 -97.7602
32.7971 -97.7611
32.7811 -97.7625


34.9429 -100.814
34.9001 -100.8
34.8592 -100.771
34.8186 -100.741
34.778 -100.711
34.7443 -100.686
34.7207 -100.671
34.6981 -100.657
34.6757 -100.643
34.6532 -100.629
34.6308 -100.615
34.6083 -100.601
34.5859 -100.587
34.56 -100.553
34.5338 -100.517
34.5075 -100.48
34.4825 -100.45
34.4579 -100.421
34.435 -100.39
34.4106 -100.36
34.3868 -100.331
34.3628 -100.31
34.3387 -100.29
34.3143 -100.272
34.2894 -100.251
34.2557 -100.228
34.224 -100.206
34.1914 -100.176
34.1602 -100.147
34.1291 -100.118
34.0981 -100.089
34.067 -100.06
34.036 -100.03
34.0049 -100.001
33.9739 -99.9723
33.9324 -99.9434
33.8838 -99.9096
33.8345 -99.8752
33.7874 -99.8491
33.7532 -99.832
33.7158 -99.8126
33.6781 -99.793
33.6421 -99.771
33.604 -99.7499
33.5684 -99.7269
33.533 -99.7038
33.5035 -99.6786
33.4746 -99.6562
33.4458 -99.634
33.4208 -99.616
33.3962 -99.5984
33.3714 -99.5826
33.3475 -99.5678
33.3201 -99.5565
33.2924 -99.5456
33.2635 -99.5325
33.2345 -99.5191
33.2054 -99.5057
33.1769 -99.4959
33.1504 -99.4834
33.1229 -99.4711
33.0953 -99.4587
33.0677 -99.4464
33.0401 -99.4341
33.0157 -99.4173
32.998 -99.3977
32.9822 -99.3751
32.9667 -99.3521
32.951 -99.3285
32.9358 -99.3106
32.9146 -99.2849
32.8913 -99.2493
32.8625 -99.212
32.835 -99.1769
32.8055 -99.1474
32.7759 -99.1185
32.746 -99.0886
32.716 -99.0585
32.6854 -99.0309
32.6506 -98.9991
32.6155 -98.9662
32.5812 -98.9332
32.5507 -98.9044
32.5206 -98.8761
32.4914 -98.8492
32.4625 -98.8289
32.4322 -98.8028
32.3991 -98.7782
32.3674 -98.7433
32.3372 -98.7084
32.3092 -98.6737
32.2817 -98.6393
32.2601 -98.6076
32.2386 -98.5787
32.2165 -98.5513
32.1937 -98.5266
32.169 -98.4937
32.1443 -98.4603
32.1193 -98.4263
32.0942 -98.3923
32.0741 -98.3735
32.0572 -98.3588
32.0401 -98.345
32.023 -98.3313
32.006 -98.3175
31.989 -98.3038
31.9747 -98.2863
31.9643 -98.2774
31.9542 -98.2694
31.9442 -98.2614
31.9342 -98.2541
31.9242 -98.2469
31.914 -98.2517
31.9041 -98.2446
31.8939 -98.2495
31.8837 -98.2556
31.8736 -98.2504
31.8647 -98.2427
31.8557 -98.2476
31.8467 -98.2538
31.8379 -98.2472
31.8288 -98.2522
31.8207 -98.247
31.8125 -98.2533
31.8044 -98.2482
31.7959 -98.2551
31.7876 -98.2508
31.7804 -98.2453
31.773 -98.2523
31.7659 -98.2478
31.7615 -98.2527
31.7576 -98.246
31.7535 -98.2506
31.7496 -98.2439
31.7456 -98.2485
31.7416 -98.2542
31.7377 -98.2476
31.7336 -98.2522
31.7297 -98.2455
31.7257 -98.2501
31.7218 -98.2434


34.1 -100.8
34.0579 -100.774
34.0192 -100.741
33.9808 -100.708
33.9375 -100.675
33.8943 -100.646
33.8509 -100.617
33.8074 -100.589
33.7907 -100.549
33.7761 -100.521
33.7616 -100.494
33.7471 -100.467
33.7303 -100.441
33.7132 -100.414
33.6961 -100.388
33.6773 -100.357
33.6594 -100.326
33.6416 -100.302
33.6233 -100.278
33.6045 -100.256
33.5858 -100.234
33.5702 -100.214
33.5547 -100.193
33.5403 -100.172
33.5259 -100.152
33.5116 -100.131
33.4973 -100.111
33.4836 -100.091
33.47 -100.072
33.4564 -100.052
33.4428 -100.032
33.4292 -100.013
33.4156 -99.9929
33.3968 -99.9716
33.376 -99.9516
33.3549 -99.9318
33.3299 -99.9071
33.3008 -99.8858
33.2633 -99.8676
33.2238 -99.8471
33.1892 -99.827
33.1532 -99.808
33.1161 -99.7858
33.0806 -99.7682
33.0438 -99.7522
33.0068 -99.7365
32.9734 -99.7162
32.9404 -99.6954
32.9011 -99.6732
32.8612 -99.6492
32.8198 -99.6264
32.7777 -99.6093
32.7369 -99.5945
32.6951 -99.5834
32.6556 -99.5719
32.6158 -99.5623
32.5758 -99.5516
32.535 -99.5423
32.4936 -99.5355
32.4526 -99.535
32.4107 -99.528
32.3659 -99.5226
32.32 -99.5175
32.2769 -99.5123
32.2378 -99.5092
32.1972 -99.5084
32.1565 -99.5078
32.1157 -99.5073
32.075 -99.5067
32.0348 -99.5092
31.995 -99.5121
31.9592 -99.5127
31.9264 -99.5175
31.8943 -99.5232
31.8622 -99.5289
31.8302 -99.5347
31.8052 -99.5375
31.7808 -99.5406
31.7575 -99.5438
31.7375 -99.5447
31.7178 -99.5453
31.6982 -99.546
31.6786 -99.5466
31.6594 -99.5458
31.6402 -99.5447
31.6211 -99.5437
31.6019 -99.5427
31.5828 -99.5416
31.5738 -99.5392
31.5659 -99.5366
31.5601 -99.5339
31.5546 -99.5311
31.549 -99.5284
31.5435 -99.5257
31.538 -99.523
31.5325 -99.5203
31.527 -99.5175
31.5215 -99.5148
31.5159 -99.5121
31.5104 -99.5094
31.5049 -99.5067
31.4994 -99.5039
31.4939 -99.5012
31.4884 -99.4985
31.4861 -99.4952
31.4843 -99.4919
31.4824 -99.4886
31.4808 -99.4831


35.4 -100.8
35.3473 -100.788
35.2921 -100.776
35.2374 -100.757
35.1827 -100.737
35.1362 -100.711
35.095 -100.683
35.055 -100.659
35.015 -100.634
34.9751 -100.61
34.9352 -100.586
34.8917 -100.54
34.8541 -100.491
34.8186 -100.448
34.7837 -100.406
34.7578 -100.365
34.726 -100.326
34.7016 -100.302
34.6779 -100.28
34.654 -100.259
34.6301 -100.239
34.6093 -100.22
34.5889 -100.202
34.5675 -100.183
34.5482 -100.166
34.5291 -100.149
34.5101 -100.131
34.491 -100.114
34.4719 -100.097
34.4529 -100.08
34.4338 -100.062
34.4148 -100.045
34.3953 -100.03
34.3759 -100.014
34.3564 -99.9988
34.3308 -99.9853
34.3042 -99.9694
34.2763 -99.9477
34.2407 -99.9289
34.2031 -99.9023
34.1654 -99.8749
34.1239 -99.8493
34.087 -99.8245
34.0482 -99.7971
34.0103 -99.7721
33.971 -99.7487
33.9293 -99.7218
33.8816 -99.6899
33.8333 -99.6576
33.7913 -99.6337
33.7611 -99.6222
33.7321 -99.6119
33.7012 -99.6011
33.6707 -99.5898
33.6402 -99.5739
33.609 -99.5574
33.5778 -99.5408
33.5466 -99.5242
33.5211 -99.5058
33.4961 -99.4872
33.4703 -99.4723
33.4445 -99.4577
33.4187 -99.4432
33.3929 -99.4287
33.3711 -99.4121
33.3548 -99.3904
33.339 -99.3683
33.3232 -99.3454
33.3073 -99.3224
33.2918 -99.3007
33.2753 -99.2763
33.2566 -99.2459
33.2377 -99.2148
33.2188 -99.185
33.2006 -99.1579
33.1827 -99.1348
33.1645 -99.1109
33.1432 -99.0821
33.1216 -99.0528
33.1002 -99.023
33.0726 -98.9881
33.0443 -98.9526
33.0161 -98.9171
32.9935 -98.8868
32.9738 -98.8539
32.9544 -98.8207
32.9354 -98.7929
32.9116 -98.7457
32.8897 -98.6961
32.8627 -98.6518
32.8384 -98.6102
32.8136 -98.5748
32.7895 -98.5413
32.7635 -98.5092
32.7387 -98.4785
32.7131 -98.4508
32.6861 -98.4217
32.6612 -98.393
32.6446 -98.3671
32.6281 -98.3399
32.6116 -98.3125
32.5952 -98.2851
32.58 -98.2707
32.5649 -98.2542
32.5497 -98.2386
32.5346 -98.2315
32.5195 -98.2251
32.5044 -98.2188
32.4893 -98.2126
32.4753 -98.207
32.4598 -98.1953
32.4443 -98.183
32.4264 -98.1727
32.4082 -98.1627
32.3902 -98.1525
32.3721 -98.1422
32.3541 -98.1319
32.3355 -98.1218
32.3191 -98.1116
32.3024 -98.0994
32.2859 -98.087
32.2706 -98.0764
32.2538 -98.0679
32.2369 -98.0596
32.2195 -98.0527
32.202 -98.0459
32.1828 -98.0433
32.1635 -98.041
32.1441 -98.0389
32.1247 -98.0367
32.1054 -98.0345
32.0874 -98.0341
32.0697 -98.0339
32.0544 -98.0361
32.0388 -98.0387
32.0234 -98.0412
32.0079 -98.0437
31.9925 -98.0462
31.9762 -98.0473
31.9625 -98.0533
31.9491 -98.0589
31.9359 -98.0649
31.9226 -98.071
31.9094 -98.0762
31.8962 -98.0813
31.8831 -98.0865
31.8697 -98.0932
31.8577 -98.0974
31.8484 -98.103
31.8393 -98.1088
31.8302 -98.1146
31.8219 -98.1216
31.8136 -98.1287
31.8053 -98.1358
31.7967 -98.1435
31.7881 -98.1513
31.7806 -98.1591
31.7732 -98.167
31.7658 -98.1748
31.7614 -98.1809
31.7574 -98.1867
31.7533 -98.1926
31.7493 -98.1984
31.7452 -98.2043
31.7412 -98.2101
31.7371 -98.216
31.7331 -98.2218
31.729 -98.2277
31.725 -98.2335
31.7209 -98.2394


35.85 -100.8
35.7953 -100.779
35.738 -100.756
35.6788 -100.738
35.6241 -100.723
35.5648 -100.707
35.5009 -100.689
35.4443 -100.679
35.3885 -100.67
35.3327 -100.661
35.277 -100.653
35.222 -100.638
35.167 -100.622
35.1213 -100.601
35.0808 -100.577
35.0372 -100.532
34.9996 -100.482
34.9641 -100.439
34.9292 -100.397
34.8963 -100.353
34.8634 -100.31
34.8278 -100.281
34.7919 -100.253
34.7587 -100.232
34.7265 -100.212
34.7049 -100.193
34.6856 -100.176
34.6665 -100.159
34.6475 -100.141
34.6284 -100.124
34.6094 -100.107
34.5903 -100.09
34.5713 -100.072
34.5522 -100.055
34.5331 -100.038
34.5141 -100.021
34.495 -100.003
34.476 -99.9861
34.4509 -99.9707
34.4253 -99.9556
34.3991 -99.9421
34.3749 -99.9314
34.3509 -99.921
34.327 -99.9105
34.3026 -99.8974
34.2747 -99.8776
34.2354 -99.8611
34.1937 -99.8366
34.1544 -99.8093
34.1159 -99.7801
34.0781 -99.7549
34.0388 -99.7315
34.0019 -99.7064
33.9653 -99.681
33.9238 -99.6559
33.876 -99.6262
33.8321 -99.6004
33.7948 -99.5815
33.7651 -99.5705
33.7362 -99.5603
33.7052 -99.5495
33.6741 -99.5386
33.6435 -99.5227
33.6123 -99.5062
33.5811 -99.4897
33.5487 -99.4759
33.5218 -99.4605
33.4956 -99.445
33.4697 -99.4304
33.4472 -99.4112
33.43 -99.3868
33.4132 -99.3619
33.3965 -99.3362
33.3801 -99.3135
33.3643 -99.2907
33.3462 -99.2639
33.3286 -99.2355
33.311 -99.207
33.2947 -99.1804
33.2766 -99.1539
33.2585 -99.127
33.2387 -99.0972
33.2188 -99.067
33.199 -99.0364
33.1734 -99.0044
33.1466 -98.9692
33.1185 -98.9337
33.0945 -98.9011
33.0711 -98.8688
33.0487 -98.8361
33.0265 -98.8034
33.0025 -98.7655
32.9822 -98.7177
32.9634 -98.67
32.9454 -98.6297
32.9272 -98.5949
32.9089 -98.5606
32.8917 -98.5244
32.8653 -98.4901
32.8383 -98.4564
32.8109 -98.4221
32.7834 -98.3878
32.7647 -98.3581
32.7478 -98.3298
32.731 -98.3015
32.7126 -98.2751
32.6921 -98.2604
32.6733 -98.2481
32.6549 -98.2484
32.6396 -98.2511
32.6245 -98.2407
32.609 -98.2409
32.5934 -98.2421
32.5779 -98.2435
32.5622 -98.2419
32.5466 -98.2401
32.5314 -98.2342
32.5163 -98.228
32.5012 -98.2218
32.4861 -98.2155
32.4721 -98.21
32.4566 -98.1982
32.441 -98.1859
32.4231 -98.1757
32.405 -98.1656
32.3869 -98.1554
32.3689 -98.1451
32.3508 -98.1349
32.3323 -98.1247
32.3159 -98.1146
32.2994 -98.1023
32.283 -98.0898
32.2677 -98.0779
32.251 -98.0693
32.2341 -98.061
32.2167 -98.0541
32.1992 -98.0473
32.18 -98.0446
32.1607 -98.0424
32.1413 -98.0402
32.1219 -98.0381
32.1025 -98.0359
32.0846 -98.0355
32.0668 -98.0349
32.0515 -98.037
32.036 -98.0397
32.0205 -98.0422
32.0051 -98.0447
31.9896 -98.0471


36.3 -100.8
36.2341 -100.782
36.1672 -100.761
36.1002 -100.74
36.0386 -100.717
35.9795 -100.688
35.9242 -100.665
35.8718 -100.646
35.8198 -100.626
35.7678 -100.607
35.7158 -100.588
35.658 -100.551
35.5992 -100.513
35.54 -100.476
35.4882 -100.441
35.438 -100.408
35.39 -100.372
35.3424 -100.337
35.2936 -100.307
35.243 -100.284
35.1921 -100.262
35.1502 -100.235
35.1121 -100.209
35.0791 -100.183
35.0482 -100.158
35.0176 -100.134
34.987 -100.109
34.9563 -100.085
34.9257 -100.061
34.8951 -100.036
34.8645 -100.012
34.8339 -99.9875
34.7971 -99.9653
34.7598 -99.9432
34.7326 -99.9302
34.7088 -99.9178
34.6853 -99.9054
34.6618 -99.893
34.635 -99.8829
34.6078 -99.8731
34.5805 -99.8633
34.5533 -99.8535
34.5261 -99.8437
34.5015 -99.8315
34.4745 -99.8162
34.4473 -99.8006
34.4209 -99.7835
34.3934 -99.768
34.3693 -99.7599
34.3455 -99.7525
34.3217 -99.7452
34.3004 -99.7333
34.2782 -99.7152
34.2459 -99.6976
34.2113 -99.6717
34.1747 -99.6481
34.1413 -99.6268
34.1081 -99.6056
34.075 -99.5845
34.0419 -99.5634
34.0088 -99.5423
33.9757 -99.5212
33.9379 -99.4984
33.8941 -99.471
33.8505 -99.4455
33.8052 -99.4222
33.7748 -99.3965
33.7484 -99.3778
33.7202 -99.3592
33.6918 -99.3399
33.667 -99.3193
33.6424 -99.2985
33.6148 -99.2724
33.5876 -99.2448
33.5605 -99.2169
33.5333 -99.189
33.5171 -99.1633
33.5019 -99.1378
33.4871 -99.1134
33.4705 -99.086
33.4537 -99.0583
33.4371 -99.03
33.4143 -98.9966
33.3908 -98.9627
33.3656 -98.9287
33.3402 -98.8946
33.3159 -98.86
33.2916 -98.8253
33.2714 -98.7877
33.2501 -98.7328
33.2301 -98.6841
33.2101 -98.6417
33.1936 -98.6059
33.1777 -98.5733
33.1628 -98.5388
33.1416 -98.507
33.1197 -98.4755
33.0977 -98.444
33.0754 -98.412
33.0531 -98.3799
33.0383 -98.3505
33.0244 -98.3217
33.0109 -98.2913
32.9994 -98.2652
32.9864 -98.2486
32.9695 -98.2419
32.9523 -98.2361
32.9354 -98.2362
32.9185 -98.2368
32.9022 -98.2346
32.8859 -98.2321
32.8648 -98.2286
32.8431 -98.225
32.8214 -98.2214
32.7997 -98.2178
32.778 -98.2142
32.7583 -98.2127
32.7389 -98.2114
32.7195 -98.2101
32.6983 -98.2113
32.679 -98.2118
32.6598 -98.213
32.6446 -98.216
32.6291 -98.2175
32.6136 -98.2189
32.598 -98.2203
32.5824 -98.2217
32.5668 -98.2201
32.5511 -98.2183
32.5355 -98.2164
32.5203 -98.2105
32.5052 -98.2043
32.4901 -98.1981
32.4761 -98.1925
32.4606 -98.1808
32.4451 -98.1684
32.4271 -98.1582
32.4091 -98.148
32.3911 -98.1377
32.373 -98.1274
32.355 -98.1172
32.3365 -98.107
32.32 -98.0969
32.3033 -98.0847
32.2844 -98.0721
32.2688 -98.0616
32.2521 -98.0531
32.2352 -98.0448
32.2178 -98.0379
32.2003 -98.0311
32.1811 -98.0284
32.1617 -98.0262
32.1424 -98.0241
32.123 -98.0219
32.1036 -98.0197
32.0857 -98.0193
32.0679 -98.0187
32.0526 -98.0208
32.0371 -98.0235
32.0216 -98.026
32.0061 -98.0285
31.9907 -98.031
31.9744 -98.0321
31.9607 -98.038
31.9473 -98.0436
31.9341 -98.0497
31.9208 -98.0557
31.9076 -98.061
31.8945 -98.0661
31.8813 -98.0712
31.8679 -98.0779
31.8558 -98.0833
31.8438 -98.0886
31.8319 -98.0926
31.8208 -98.0978
31.8122 -98.1048
31.8039 -98.1119
31.7954 -98.1196
31.7868 -98.1273
31.7793 -98.1352
31.7719 -98.1431
31.7674 -98.1487
31.7633 -98.1541
31.7591 -98.1594
31.755 -98.1648
31.7509 -98.1702
31.7469 -98.176
31.7428 -98.1818
31.7388 -98.1877
31.7347 -98.1935
31.7307 -98.1994
31.7266 -98.2052
31.7226 -98.211
31.7186 -98.2169


38.0324 -100.754
37.9476 -100.702
37.8875 -100.642
37.8299 -100.581
37.7538 -100.499
37.7009 -100.394
37.6607 -100.296
37.6198 -100.217
37.5798 -100.141
37.5325 -100.04
37.4951 -99.9201
37.4562 -99.8091
37.4242 -99.6971
37.3929 -99.5842
37.3627 -99.4926
37.3309 -99.4113
37.2999 -99.3467
37.265 -99.2913
37.2354 -99.236
37.2062 -99.1807
37.1793 -99.1265
37.1482 -99.0681
37.1079 -99.0124
37.0666 -98.9569
37.0265 -98.9036
36.985 -98.858
36.9385 -98.8119
36.8932 -98.75
36.8387 -98.6948
36.7813 -98.6467
36.7286 -98.6013
36.6807 -98.553
36.6339 -98.5085
36.5876 -98.4654
36.5423 -98.4212
36.4983 -98.3904
36.4568 -98.3642
36.4183 -98.34
36.3806 -98.3167
36.3466 -98.285
36.3237 -98.257
36.3019 -98.234
36.2759 -98.2096
36.2496 -98.184
36.2237 -98.1538
36.1986 -98.122
36.1735 -98.09
36.1485 -98.058
36.1219 -98.029
36.0952 -98.0002
36.0676 -97.958
36.0391 -97.9139
36.0109 -97.8753
35.9815 -97.8451
35.9522 -97.8212
35.9256 -97.7961
35.8934 -97.7734
35.8608 -97.7508
35.8293 -97.7252
35.7922 -97.6882
35.7549 -97.6501
35.721 -97.6022
35.6916 -97.5522
35.663 -97.5076
35.6395 -97.468
35.61 -97.4278
35.5821 -97.3881
35.5507 -97.3562
35.5195 -97.3271
35.4911 -97.3149
35.463 -97.3043
35.4348 -97.2939
35.407 -97.2828
35.3787 -97.2732
35.3503 -97.2638
35.3197 -97.2509
35.2889 -97.2376
35.2621 -97.2287
35.2358 -97.2203
35.2123 -97.2152
35.189 -97.2104
35.1741 -97.2065
35.1599 -97.2027
35.1458 -97.1989
35.1359 -97.2087
35.124 -97.2214
35.1096 -97.2327
35.0923 -97.2407
35.0747 -97.2484
35.057 -97.256
35.0358 -97.2634
35.0142 -97.2708
34.9926 -97.2782
34.9713 -97.2882
34.9501 -97.2985
34.9292 -97.3069
34.9083 -97.3152
34.8874 -97.3234
34.8657 -97.3333
34.8439 -97.3433
34.8241 -97.3526
34.8047 -97.3613
34.7853 -97.3698
34.7677 -97.3923
34.7506 -97.414
34.7349 -97.43
34.7249 -97.4442
34.7172 -97.4538
34.7098 -97.463
34.7024 -97.4721
34.695 -97.4813
34.6876 -97.4904
34.6802 -97.4995
34.6728 -97.5086
34.6654 -97.5178
34.658 -97.5269
34.6506 -97.536
34.6432 -97.5451
34.6361 -97.5535
34.6301 -97.5601
34.6237 -97.5606
34.6172 -97.5605
34.6107 -97.5603
34.6041 -97.5601
34.5986 -97.5603
34.5931 -97.5606
34.5876 -97.5609
34.5821 -97.5611
34.5766 -97.5614
34.5711 -97.5616
34.5656 -97.5619
34.5602 -97.5621
34.5557 -97.5615
34.5513 -97.5608
34.5469 -97.5601
34.5426 -97.5593
34.5382 -97.5586
34.5344 -97.5637
34.5301 -97.5635
34.5257 -97.5628
34.5213 -97.5621
34.517 -97.5614
34.5126 -97.5607
34.5082 -97.5599
34.5039 -97.5592
34.4995 -97.5585
34.4957 -97.5635
34.4914 -97.5634
34.487 -97.5627
34.4827 -97.562
34.4783 -97.5613
34.4739 -97.5606
34.4696 -97.5598
34.4652 -97.5591
34.4608 -97.5584
34.457 -97.5634
34.4527 -97.5633
34.4483 -97.5626
34.444 -97.5619
34.4396 -97.5612
34.4352 -97.5604
34.4309 -97.5597
34.4263 -97.5607
34.4218 -97.5619
34.4172 -97.5632
34.4143 -97.5666
34.4116 -97.5701
34.4075 -97.5736
34.4032 -97.5771
34.399 -97.5805
34.3963 -97.5885


41.05 -100.75
40.9851 -100.692
40.8897 -100.612
40.8646 -100.542
40.8465 -100.472
40.8238 -100.43
40.8201 -100.413
40.8182 -100.399
40.8267 -100.363
40.8362 -100.324
40.8428 -100.308
40.8491 -100.293
40.8554 -100.279
40.8616 -100.265
40.8679 -100.251
40.8742 -100.237
40.8805 -100.223
40.8867 -100.208
40.893 -100.194
40.903 -100.147
40.8637 -100.085
40.8822 -100.029
40.9202 -99.9875
40.905 -99.9418
40.891 -99.8972
40.9162 -99.86
40.898 -99.8182
40.9261 -99.7814
40.9082 -99.7398
40.9087 -99.692
40.9284 -99.619
40.9434 -99.5483
40.9675 -99.4815
40.9846 -99.4143
41.0012 -99.3594
41.0134 -99.3074
41.0252 -99.2557
41.0369 -99.2039
41.0388 -99.151
41.0453 -99.0975
41.0657 -99.0111
41.0708 -98.9378
41.0828 -98.8661
41.0972 -98.8032
41.1117 -98.7412
41.1313 -98.6952
41.1577 -98.6516
41.1745 -98.6048
41.1904 -98.5576
41.2086 -98.4989
41.2319 -98.4425
41.2557 -98.3865
41.2796 -98.3304
41.297 -98.2777
41.3109 -98.2244
41.318 -98.1871
41.324 -98.1522
41.3295 -98.1257
41.3416 -98.1
41.3563 -98.0827
41.3802 -98.0838
41.4053 -98.0897
41.432 -98.1062
41.456 -98.1266
41.4777 -98.1391
41.499 -98.156
41.5172 -98.1678
41.5336 -98.1776
41.5498 -98.1873
41.5682 -98.1911
41.5869 -98.1944
41.6057 -98.1977
41.6244 -98.2009
41.6437 -98.2039
41.6632 -98.2068
41.6742 -98.2023
41.6845 -98.197
41.6942 -98.1921
41.7038 -98.1872
41.7065 -98.1825
41.7084 -98.1778
41.7084 -98.1786


34.55 -100.7
34.5297 -100.684
34.5075 -100.67
34.485 -100.656
34.4626 -100.642
34.4401 -100.628
34.4177 -100.614
34.3948 -100.602
34.3719 -100.59
34.3454 -100.557
34.3186 -100.523
34.2914 -100.486
34.2563 -100.453
34.2209 -100.422
34.1861 -100.381
34.1497 -100.341
34.1138 -100.307
34.078 -100.275
34.042 -100.244
34.0089 -100.214
33.9762 -100.184
33.9403 -100.153
33.9021 -100.121
33.8638 -100.09
33.8237 -100.061
33.8031 -100.038
33.7844 -100.015
33.7726 -100
33.7501 -99.9859
33.7243 -99.9713
33.6982 -99.9567
33.6725 -99.937
33.6432 -99.9122
33.6129 -99.8866
33.5732 -99.8632
33.5326 -99.8401
33.5027 -99.8155
33.4716 -99.7891
33.4419 -99.7652
33.4106 -99.743
33.3803 -99.72
33.3524 -99.6985
33.3247 -99.6771
33.293 -99.6613
33.2599 -99.6438
33.2298 -99.6278
33.2007 -99.6142
33.1721 -99.6043
33.1433 -99.5925
33.1133 -99.581
33.0832 -99.5694
33.053 -99.5579
33.0229 -99.5463
32.9927 -99.5348
32.9636 -99.5207
32.9347 -99.5063
32.8998 -99.4908
32.8669 -99.4709
32.8299 -99.4479
32.791 -99.428
32.7566 -99.4057
32.7284 -99.3826
32.6997 -99.3628
32.6734 -99.342
32.6473 -99.3222
32.6206 -99.3007
32.5944 -99.2782
32.5663 -99.2502
32.5373 -99.2231
32.5081 -99.1981
32.4801 -99.177
32.4512 -99.1556
32.4223 -99.1341
32.3908 -99.1148
32.3576 -99.0924
32.3235 -99.0696
32.292 -99.0471
32.2563 -99.0223
32.2198 -98.9982
32.1824 -98.9754
32.1462 -98.9537
32.1106 -98.932
32.0797 -98.9135
32.05 -98.8992
32.0211 -98.8857
31.9926 -98.8724
31.9682 -98.8558
31.9468 -98.844
31.926 -98.8334
31.9051 -98.8218
31.8843 -98.8101
31.8634 -98.7983
31.8454 -98.7801
31.8284 -98.7629
31.8122 -98.7474
31.7961 -98.7321
31.7798 -98.7177
31.7646 -98.7032
31.7526 -98.6866
31.741 -98.6698
31.7294 -98.6529
31.7199 -98.6364
31.7105 -98.6198
31.7022 -98.6041
31.6939 -98.5884
31.6857 -98.5728
31.6779 -98.5582
31.6694 -98.5434
31.6594 -98.5204
31.6491 -98.4966
31.6398 -98.4712
31.6306 -98.4456
31.621 -98.4193
31.6113 -98.3931
31.6057 -98.3747
31.6005 -98.3571
31.5953 -98.3396
31.5941 -98.3238
31.5933 -98.3081
31.5926 -98.2924
31.5938 -98.2846


43.9556 -100.689
43.7926 -100.399
43.645 -100.157
43.4993 -99.9746
43.3655 -99.7907
43.2194 -99.7083
43.0773 -99.6916
42.9209 -99.6772
42.7937 -99.5806
42.7086 -99.4922
42.6289 -99.4097
42.5498 -99.3279
42.4818 -99.2683
42.4376 -99.2272
42.3862 -99.1862
42.3487 -99.1423
42.3164 -99.0916
42.288 -99.0388
42.2576 -98.9852
42.227 -98.9316
42.2059 -98.8778
42.1881 -98.8327
42.1707 -98.7884
42.156 -98.7405
42.1454 -98.7095
42.1523 -98.6878
42.1402 -98.6619
42.1414 -98.6399
42.1371 -98.6116
42.1323 -98.5827
42.1274 -98.5538
42.1248 -98.5217
42.1224 -98.4894
42.12 -98.457
42.1176 -98.4246
42.1153 -98.3922
42.1129 -98.3598
42.1047 -98.3306
42.096 -98.3016
42.0869 -98.2715
42.0777 -98.2412
42.0591 -98.2237
42.0386 -98.2105
42.042 -98.2071


38.9 -100.5
38.8693 -100.426
38.8542 -100.366
38.8495 -100.32
38.8455 -100.278
38.8415 -100.237
38.8376 -100.196
38.8216 -100.121
38.8044 -100.043
38.8059 -99.9491
38.8093 -99.8533
38.8129 -99.7574
38.8212 -99.669
38.8498 -99.5591
38.8813 -99.462
38.9043 -99.378
38.9198 -99.2974
38.9424 -99.2136
38.9658 -99.1295
38.9823 -99.0231
38.9903 -98.9125
38.9975 -98.8015
39.0014 -98.673
39.0161 -98.5533
39.0361 -98.4376
39.0542 -98.3185
39.0644 -98.2011
39.0656 -98.1061
39.0723 -98.0257
39.0794 -97.9466
39.0813 -97.8576
39.0842 -97.7542
39.0947 -97.6549
39.0931 -97.5519
39.09 -97.456
39.0829 -97.3588
39.0717 -97.2601
39.0441 -97.1746
39.0166 -97.0936
38.9882 -97.012
38.9593 -96.9296
38.9287 -96.8465
38.8969 -96.7784
38.8629 -96.7179
38.8267 -96.6746
38.7889 -96.6346
38.749 -96.5913
38.7046 -96.5508
38.6585 -96.5156
38.6121 -96.4809
38.5617 -96.4383
38.5101 -96.39
38.4585 -96.3403
38.4092 -96.274
38.3649 -96.2015
38.318 -96.1207
38.2748 -96.0561
38.2319 -95.9998
38.1779 -95.9514
38.1227 -95.9079
38.0658 -95.8694
38.0155 -95.8357
37.9644 -95.8166
37.9163 -95.7986
37.8721 -95.7855
37.8311 -95.7748
37.795 -95.7728
37.7651 -95.775
37.7366 -95.7786
37.7081 -95.7824
37.6797 -95.7862
37.6467 -95.7796
37.6162 -95.7786
37.586 -95.7783
37.5578 -95.7807
37.5289 -95.7838
37.4939 -95.7806
37.4579 -95.7853
37.42 -95.7848
37.3858 -95.7807
37.3537 -95.7823
37.321 -95.7851
37.287 -95.7844
37.2517 -95.7848
37.2151 -95.788
37.1763 -95.7902
37.1384 -95.7914
37.0982 -95.792
37.0567 -95.7918
37.015 -95.7916
36.9713 -95.7908
36.9274 -95.7899
36.8835 -95.789
36.8348 -95.7839
36.7848 -95.782


46.9846 -100.483
47.0863 -100.338
47.1981 -100.179
47.311 -100.019
47.4204 -99.9086
47.5295 -99.8032
47.6801 -99.7751
47.8349 -99.7549
48.0098 -99.792
48.1866 -99.8348
48.3374 -99.8677
48.4015 -99.8239
48.4912 -99.8455
48.4402 -99.9001
48.4646 -99.885
48.407 -99.936
48.4308 -99.9205
48.4627 -99.8984
48.4058 -99.9486
48.4297 -99.9331
48.4616 -99.9109
48.4048 -99.9612
48.4286 -99.9456
48.4605 -99.9235
48.4037 -99.9737
48.4275 -99.9582
48.4594 -99.9361
48.4026 -99.9863
48.4264 -99.9708
48.4583 -99.9486
48.4015 -99.9989
48.4253 -99.9833
48.4573 -99.9612
48.4004 -100.011
48.4243 -99.9959
48.4562 -99.9738
48.3993 -100.024
48.4232 -100.008
48.4551 -99.9863
48.3983 -100.037
48.4221 -100.021
48.454 -99.9989
48.3972 -100.049
48.421 -100.034
48.4529 -100.011
48.3961 -100.062
48.4188 -99.9799
48.4506 -99.9512
48.3937 -100.001
48.4176 -99.9852
48.4495 -99.963
48.4822 -99.9402
48.4255 -99.9904


36.75 -100.45
36.7004 -100.392
36.6569 -100.332
36.616 -100.272
36.574 -100.221
36.533 -100.169
36.4839 -100.125
36.4366 -100.085
36.3902 -100.036
36.3527 -99.9777
36.3105 -99.9217
36.2774 -99.8726
36.2395 -99.8269
36.2064 -99.7778
36.1738 -99.7276
36.1442 -99.6748
36.1133 -99.6247
36.0822 -99.5749
36.0502 -99.5126
36.0182 -99.449
35.9805 -99.4043
35.9471 -99.3584
35.9009 -99.3086
35.8544 -99.2673
35.8138 -99.2213
35.7759 -99.1758
35.7378 -99.1326
35.6985 -99.0947
35.6591 -99.0584
35.623 -99.0232
35.5826 -98.9885
35.5345 -98.9576
35.4861 -98.9345
35.4379 -98.9121
35.3897 -98.8896
35.3389 -98.8666
35.2879 -98.8435
35.2349 -98.8162
35.1818 -98.7885
35.1475 -98.7437
35.1198 -98.7095
35.0927 -98.6763
35.0657 -98.6501
35.0421 -98.6263
35.0194 -98.605
34.9969 -98.584
34.9756 -98.5627
34.9546 -98.5414
34.9323 -98.5215
34.9099 -98.5017
34.8875 -98.4819
34.8651 -98.4621
34.8427 -98.4424
34.8227 -98.4206
34.8031 -98.3974
34.7827 -98.3763
34.7693 -98.3657
34.757 -98.3551
34.7449 -98.3445
34.7402 -98.3341
34.7363 -98.3237
34.7325 -98.3134
34.7332 -98.2954
34.7344 -98.2766
34.7329 -98.2681
34.7311 -98.2605
34.7283 -98.2557
34.7254 -98.251
34.7225 -98.2465
34.7167 -98.2505
34.7135 -98.2468
34.7077 -98.2509
34.7045 -98.2472
34.6986 -98.2513
34.6954 -98.2476
34.6896 -98.2517
34.6864 -98.248
34.6806 -98.2521
34.6774 -98.2484
34.6716 -98.2525
34.6684 -98.2488
34.6625 -98.2529
34.6593 -98.2492
34.6535 -98.2533
34.6503 -98.2496
34.6445 -98.2538
34.6413 -98.25
34.6383 -98.2455
34.6329 -98.2475
34.6271 -98.2502
34.6243 -98.2444
34.6188 -98.2462
34.6131 -98.2489
34.6074 -98.2516
34.6053 -98.2462
34.6009 -98.2485
34.5961 -98.2515
34.5942 -98.2461
34.5897 -98.2484
34.585 -98.2514
34.5831 -98.246
34.5786 -98.2483
34.5739 -98.2513
34.5719 -98.2459
34.5675 -98.2482
34.5627 -98.2512
34.5608 -98.2459
34.5563 -98.2481
34.5516 -98.2512
34.5497 -98.2458
34.5452 -98.248
34.5405 -98.2511
34.5385 -98.2457
34.5341 -98.248
34.5294 -98.251
34.5274 -98.2456
34.5229 -98.2479
34.5182 -98.2509


37.75 -100.45
37.7046 -100.353
37.6653 -100.255
37.6244 -100.177
37.5769 -100.075
37.5297 -99.9626
37.4851 -99.8454
37.4524 -99.7328
37.4211 -99.6198
37.3936 -99.5185
37.3638 -99.4281
37.3299 -99.3499
37.2948 -99.2931
37.2651 -99.2362
37.236 -99.1807
37.209 -99.1265
37.1773 -99.0661
37.1403 -99.0109
37.0994 -98.9554
37.0594 -98.9021
37.0197 -98.8492
36.9724 -98.7884
36.9266 -98.7293
36.8883 -98.6765
36.8354 -98.6232
36.7832 -98.5773
36.733 -98.5321
36.6857 -98.482
36.6391 -98.4373
36.5938 -98.3955
36.5488 -98.354
36.507 -98.3258
36.4631 -98.3018
36.4258 -98.2772
36.3916 -98.2559
36.3573 -98.2323
36.3242 -98.2037
36.297 -98.1788
36.2708 -98.1495
36.2449 -98.1189
36.2198 -98.0871
36.1947 -98.0551
36.1697 -98.0231
36.1446 -97.991
36.1181 -97.962
36.0931 -97.9349
36.0675 -97.8948
36.038 -97.8585
36.0074 -97.8319
35.9821 -97.808
35.9585 -97.7866
35.9324 -97.7617
35.9014 -97.7345
35.8683 -97.7016
35.8308 -97.6725
35.7971 -97.6264
35.765 -97.5734
35.7323 -97.5205
35.7057 -97.4786
35.6796 -97.4379
35.6564 -97.3987
35.6327 -97.3609
35.603 -97.3245
35.5749 -97.2888
35.5419 -97.2656
35.5132 -97.2533
35.485 -97.242
35.461 -97.2354
35.4374 -97.2292
35.4135 -97.2222
35.3923 -97.2185
35.3715 -97.2151
35.3507 -97.2117
35.3277 -97.2071
35.3045 -97.2024
35.2813 -97.1977
35.2593 -97.1911
35.2374 -97.1844
35.2154 -97.1776
35.1935 -97.1708
35.1824 -97.1666
35.1706 -97.1618
35.1587 -97.1571
35.1469 -97.1523
35.1371 -97.162
35.1273 -97.174
35.1151 -97.1846
35.1026 -97.1949
35.0902 -97.2053
35.0757 -97.2164
35.061 -97.2275
35.0437 -97.2355
35.026 -97.2432
35.0084 -97.2508
34.9872 -97.2582
34.9656 -97.2656
34.944 -97.273
34.9227 -97.283
34.9014 -97.2933
34.8805 -97.3017
34.8588 -97.3116
34.837 -97.3216
34.8172 -97.331
34.7978 -97.3396
34.778 -97.3553
34.7604 -97.3786
34.7472 -97.3949
34.7369 -97.411
34.7269 -97.427
34.7192 -97.4368
34.7118 -97.446
34.7044 -97.4551
34.697 -97.4643
34.6896 -97.4734
34.6822 -97.4825
34.6748 -97.4916
34.6674 -97.5008
34.6601 -97.5099
34.6527 -97.519
34.6453 -97.5281
34.6379 -97.5373
34.6308 -97.5445
34.624 -97.5506
34.6157 -97.555
34.6095 -97.5612
34.603 -97.5616


40.5548 -100.361
40.5635 -100.326
40.57 -100.31
40.5763 -100.296
40.5825 -100.282
40.5888 -100.267
40.5951 -100.253
40.6014 -100.239
40.6076 -100.225
40.6139 -100.211
40.6202 -100.197
40.6209 -100.137
40.621 -100.073
40.6341 -100.005
40.6623 -99.9517
40.6874 -99.8999
40.708 -99.8514
40.74 -99.8139
40.7732 -99.7775
40.8064 -99.7412
40.8494 -99.7016
40.8933 -99.6618
40.9536 -99.6005
40.9727 -99.531
40.9972 -99.4643
41.0146 -99.4095
41.0313 -99.3558
41.0435 -99.3039
41.0553 -99.2522
41.0651 -99.2133
41.0649 -99.1741
41.0693 -99.1339
41.0738 -99.0727
41.0925 -98.9961
41.0975 -98.9238
41.1095 -98.8521
41.1239 -98.7893
41.1392 -98.7265
41.1589 -98.6805
41.18 -98.636
41.197 -98.5799
41.2136 -98.5226
41.2368 -98.4665
41.2606 -98.4104
41.2844 -98.3544
41.3019 -98.3043
41.3159 -98.2513
41.3295 -98.1979
41.3395 -98.1601
41.3487 -98.1318
41.3608 -98.1103
41.3847 -98.114
41.4098 -98.1203
41.4336 -98.1396
41.4551 -98.1572
41.4733 -98.1691
41.4897 -98.1789
41.5059 -98.1885
41.5244 -98.1924
41.5431 -98.1957
41.5618 -98.199
41.5805 -98.2022
41.5999 -98.2052
41.6193 -98.2081
41.6387 -98.211
41.6581 -98.214
41.6692 -98.2094
41.6795 -98.2042
41.6896 -98.1988
41.6993 -98.1939
41.709 -98.189
41.7116 -98.1843
41.7136 -98.1796
41.7135 -98.1804


37.2 -100.35
37.1716 -100.295
37.1379 -100.243
37.1056 -100.192
37.0644 -100.123
37.0223 -100.053
36.9787 -99.9811
36.9372 -99.904
36.9149 -99.8372
36.8902 -99.7769
36.8406 -99.7109
36.7884 -99.6444
36.7351 -99.5861
36.6845 -99.5232
36.6382 -99.4661
36.5879 -99.4197
36.5395 -99.3694
36.4875 -99.3241
36.4389 -99.2919
36.3978 -99.2573
36.3575 -99.2172
36.3202 -99.1776
36.2885 -99.1396
36.2557 -99.1029
36.2248 -99.066
36.1952 -99.0275
36.1658 -98.9889
36.1374 -98.9519
36.1075 -98.9181
36.079 -98.8768
36.0462 -98.8276
36.0147 -98.7634
35.9841 -98.6977
35.9549 -98.6425
35.925 -98.5882
35.8908 -98.5367
35.8561 -98.4855
35.8214 -98.4343
35.788 -98.384
35.7558 -98.3343
35.7216 -98.2899
35.694 -98.2456
35.6601 -98.207
35.6284 -98.1704
35.5927 -98.1298
35.5543 -98.0908
35.5158 -98.052
35.4753 -98.0283
35.4346 -98.0061
35.3934 -97.983
35.3532 -97.959
35.3141 -97.9371
35.2751 -97.9155
35.2361 -97.8939
35.196 -97.8784
35.1702 -97.8655
35.1434 -97.8555
35.1195 -97.8632
35.0935 -97.8709
35.0682 -97.8753
35.043 -97.8793
35.0178 -97.8832
34.9926 -97.8872
34.9675 -97.8911
34.9423 -97.8951
34.9171 -97.899
34.8919 -97.903
34.866 -97.9086
34.8411 -97.9087
34.8164 -97.9082
34.7918 -97.9068
34.7696 -97.9157
34.7514 -97.9228
34.7336 -97.9296
34.7254 -97.9314
34.7182 -97.9327
34.711 -97.9339
34.7039 -97.9351
34.6968 -97.9364
34.6896 -97.9376
34.6825 -97.9388
34.6754 -97.94
34.6682 -97.9412
34.6611 -97.9425
34.654 -97.9437
34.6468 -97.9449
34.6397 -97.9461
34.6326 -97.9474
34.6258 -97.9466
34.619 -97.9456
34.6122 -97.9446
34.6054 -97.9436
34.5995 -97.943
34.5937 -97.9424
34.5878 -97.9418
34.582 -97.9412
34.5762 -97.9407
34.5704 -97.9401
34.5646 -97.9395
34.5588 -97.9389
34.553 -97.9383
34.5472 -97.9378
34.5414 -97.9372
34.5355 -97.9366
34.5297 -97.936
34.5239 -97.9354
34.5181 -97.9349
34.5123 -97.9343
34.5065 -97.9337
34.5007 -97.9331
34.4949 -97.9325
34.489 -97.932
34.4832 -97.9314
34.4774 -97.9308
34.4716 -97.9302
34.4658 -97.9296
34.46 -97.929
34.4542 -97.9285
34.4484 -97.9279
34.4426 -97.9273
34.4367 -97.9267
34.4309 -97.9261
34.4249 -97.9273
34.4189 -97.9285
34.4145 -97.9319
34.4103 -97.9355


34.1077 -100.288
34.0753 -100.26
34.0397 -100.23
34.0067 -100.2
33.9731 -100.17
33.9371 -100.139
33.899 -100.108
33.8606 -100.077
33.8205 -100.047
33.7999 -100.024
33.7879 -100.009
33.7767 -99.9947
33.7542 -99.9807
33.7285 -99.9662
33.7023 -99.9516
33.6768 -99.9365
33.6474 -99.9122
33.6171 -99.8866
33.5775 -99.8632
33.5368 -99.8401
33.5069 -99.8155
33.4759 -99.7891
33.4461 -99.7653
33.4149 -99.743
33.3861 -99.719
33.3583 -99.6973
33.3307 -99.6759
33.299 -99.6601
33.2659 -99.6426
33.2358 -99.6267
33.2067 -99.613
33.1781 -99.6032
33.1493 -99.5913
33.1193 -99.5798
33.0892 -99.5682
33.059 -99.5567
33.0289 -99.5452
32.9987 -99.5336
32.9696 -99.5195
32.9407 -99.5051
32.9058 -99.4896
32.8736 -99.4678
32.8366 -99.4446
32.7978 -99.4248
32.7678 -99.4
32.7401 -99.3766
32.7125 -99.3534
32.684 -99.3329
32.6578 -99.3131
32.6324 -99.2924
32.6037 -99.2658
32.5753 -99.2374
32.5462 -99.2103
32.5188 -99.1871
32.491 -99.1663
32.4634 -99.152
32.4345 -99.1313
32.4028 -99.1103
32.3696 -99.0877
32.3362 -99.0649
32.3047 -99.0425
32.2668 -99.0147
32.2301 -98.9904
32.1926 -98.9676
32.1564 -98.9458
32.1256 -98.9229
32.0952 -98.9042
32.0629 -98.8873
32.0337 -98.8736
32.0052 -98.8602
31.9767 -98.8469
31.955 -98.8354
31.9339 -98.8241
31.913 -98.8135
31.8922 -98.8019
31.8713 -98.7902
31.8534 -98.772
31.8363 -98.7548
31.8193 -98.7377
31.8031 -98.7223
31.7869 -98.7078
31.7716 -98.6933
31.7597 -98.6767
31.748 -98.6599
31.7385 -98.6433
31.7292 -98.6267
31.7208 -98.611
31.7126 -98.5954
31.7043 -98.5797
31.6961 -98.5641
31.6883 -98.5495
31.6778 -98.5284
31.6676 -98.5048
31.6575 -98.4811
31.6474 -98.4575
31.6377 -98.4315
31.628 -98.4052
31.6184 -98.379
31.615 -98.3602
31.612 -98.3429
31.607 -98.3254
31.6018 -98.3079
31.5966 -98.2904
31.5961 -98.2787
31.5961 -98.2676
31.5958 -98.2584
31.5955 -98.2494
31.595 -98.2472
31.5944 -98.2456


33.2 -100.25
33.1696 -100.233
33.1391 -100.214
33.1072 -100.194
33.0766 -100.176
33.0462 -100.157
33.0157 -100.139
32.9853 -100.12
32.9549 -100.101
32.9254 -100.088
32.8834 -100.065
32.8353 -100.04
32.7924 -100.022
32.7514 -100.007
32.7107 -99.9921
32.6628 -99.9792
32.6171 -99.9682
32.571 -99.957
32.5239 -99.9475
32.474 -99.934
32.4234 -99.9191
32.3727 -99.9042
32.322 -99.8892
32.2737 -99.8745
32.2275 -99.8643
32.1815 -99.8547
32.1356 -99.845
32.092 -99.838
32.0472 -99.8294
32.0026 -99.8209
31.9625 -99.8102
31.9257 -99.8037
31.8908 -99.799
31.8567 -99.7994
31.8227 -99.8003
31.7948 -99.7917
31.7681 -99.7879
31.7463 -99.782
31.7245 -99.7757
31.701 -99.7704
31.6773 -99.7652
31.6535 -99.7601
31.6298 -99.7549
31.606 -99.7498
31.5822 -99.7446
31.5689 -99.7376
31.559 -99.7303
31.5493 -99.723
31.5397 -99.7157
31.5301 -99.7084
31.5205 -99.7011
31.5109 -99.6939
31.5013 -99.6866
31.4917 -99.6793
31.4821 -99.672
31.4725 -99.6647
31.4629 -99.6574
31.4533 -99.6501
31.445 -99.6415
31.4401 -99.6346
31.4358 -99.6302
31.4317 -99.626
31.4275 -99.6218


34.95 -100.25
34.9177 -100.225
34.8853 -100.199
34.8545 -100.175
34.8238 -100.15
34.7932 -100.126
34.7626 -100.102
34.7386 -100.082
34.7171 -100.07
34.6978 -100.053
34.6787 -100.036
34.6597 -100.019
34.6406 -100.001
34.6216 -99.984
34.5965 -99.9686
34.5708 -99.9535
34.5451 -99.9383
34.5214 -99.9257
34.4979 -99.9133
34.4745 -99.9009
34.451 -99.8885
34.4242 -99.8784
34.3965 -99.8705
34.3687 -99.8627
34.3409 -99.8549
34.3131 -99.8472
34.2896 -99.8368
34.2533 -99.8188
34.2156 -99.8
34.1773 -99.7717
34.138 -99.748
34.1011 -99.7228
34.0645 -99.6974
34.0279 -99.6721
33.9912 -99.6486
33.953 -99.6256
33.9129 -99.6024
33.8689 -99.575
33.8235 -99.5515
33.786 -99.5329
33.7563 -99.5219
33.7253 -99.511
33.6942 -99.5001
33.6635 -99.4843
33.6318 -99.4706
33.5993 -99.4571
33.5667 -99.4436
33.5341 -99.4301
33.5107 -99.41
33.4931 -99.3845
33.4764 -99.3594
33.4596 -99.3338
33.4459 -99.3119
33.4322 -99.2892
33.4163 -99.2625
33.4007 -99.2342
33.3835 -99.2068
33.3673 -99.1803
33.3506 -99.1557
33.3337 -99.1313
33.3165 -99.1052
33.2979 -99.0776
33.2779 -99.0481
33.2519 -99.0124
33.2253 -98.976
33.1986 -98.9396
33.1766 -98.91
33.1545 -98.8778
33.1322 -98.8451
33.11 -98.8124
33.0856 -98.776
33.0626 -98.729
33.0409 -98.682
33.0191 -98.6408
33.0013 -98.603
32.986 -98.5666
32.9716 -98.5316
32.9529 -98.4993
32.9343 -98.4728
32.9124 -98.4437
32.8903 -98.4105
32.8634 -98.3763
32.8436 -98.3447
32.8246 -98.3134
32.8056 -98.2821
32.7848 -98.2624
32.7648 -98.2467
32.7453 -98.244
32.7259 -98.2425
32.7047 -98.2437
32.6833 -98.245
32.664 -98.2464
32.6455 -98.248
32.6297 -98.2495
32.6141 -98.2508
32.5989 -98.2402
32.5834 -98.2404
32.5678 -98.2387
32.5521 -98.2369
32.5364 -98.2349
32.5213 -98.2291
32.5062 -98.2229
32.4911 -98.2167
32.477 -98.2111
32.4616 -98.1994
32.446 -98.187


35.4 -100.25
35.3542 -100.23
35.3069 -100.21
35.2593 -100.189
35.2111 -100.169
35.1629 -100.149
35.1257 -100.125
35.0945 -100.1
35.0638 -100.076
35.0332 -100.052
35.0025 -100.027
34.9719 -100.003
34.9413 -99.9786
34.9045 -99.9564
34.8672 -99.9343
34.8337 -99.9167
34.8005 -99.8995
34.7648 -99.8816
34.7341 -99.8714
34.7066 -99.8616
34.6793 -99.8518
34.6521 -99.842
34.6275 -99.8298
34.6005 -99.8145
34.5733 -99.7989
34.5462 -99.7817
34.5192 -99.7645
34.4921 -99.7472
34.4678 -99.728
34.4439 -99.7086
34.42 -99.6892
34.3977 -99.6742
34.3766 -99.6661
34.3557 -99.6587
34.3347 -99.6514
34.3138 -99.6441
34.2955 -99.6357
34.27 -99.618
34.2403 -99.6041
34.2092 -99.5824
34.1763 -99.5613
34.1432 -99.5402
34.1101 -99.519
34.077 -99.4979
34.0438 -99.4768
34.0107 -99.4557
33.9776 -99.4346
33.9431 -99.407
33.9132 -99.3689
33.8742 -99.3295
33.8366 -99.299
33.8029 -99.2702
33.7704 -99.2403
33.7449 -99.2179
33.7179 -99.1958
33.6904 -99.1767
33.6633 -99.153
33.6362 -99.1289
33.6072 -99.1015
33.578 -99.0737
33.5491 -99.0454
33.5247 -99.0109
33.5009 -98.9758
33.4773 -98.9417
33.4539 -98.9076
33.4304 -98.8735
33.408 -98.839
33.3842 -98.8055
33.3577 -98.7672
33.3327 -98.7183
33.309 -98.6694
33.286 -98.6277
33.2696 -98.586
33.255 -98.5443
33.2365 -98.5108
33.2176 -98.4781
33.1987 -98.4454
33.1797 -98.4162
33.1601 -98.3841
33.1455 -98.3547
33.1315 -98.3256
33.1175 -98.2964
33.1035 -98.2673
33.0876 -98.2495
33.0671 -98.2446
33.0461 -98.2409
33.0257 -98.2355
33.0059 -98.2282
32.9884 -98.2224
32.971 -98.2167
32.9537 -98.2111
32.9368 -98.2112
32.9199 -98.2118
32.9036 -98.2096
32.8874 -98.2071
32.8662 -98.2036
32.8445 -98.2
32.8233 -98.1924
32.802 -98.1845
32.7808 -98.1765
32.7617 -98.1708
32.7427 -98.1653
32.7239 -98.1595
32.7034 -98.156
32.6827 -98.1527
32.6639 -98.1494
32.6461 -98.1465
32.6309 -98.1434
32.6159 -98.1402
32.601 -98.1371
32.5861 -98.1339
32.5711 -98.1277
32.556 -98.1212
32.541 -98.1146
32.526 -98.108
32.511 -98.1015
32.496 -98.0949
32.4786 -98.0868
32.4605 -98.0746
32.4423 -98.062
32.4219 -98.0514
32.4012 -98.041
32.3805 -98.0307
32.3598 -98.0203
32.3386 -98.01
32.3199 -98
32.3006 -97.986
32.2818 -97.9712
32.2608 -97.9584
32.2379 -97.9477
32.2143 -97.9384
32.1906 -97.9292
32.1654 -97.9242
32.1399 -97.9196
32.1144 -97.9151
32.0914 -97.9079
32.07 -97.902
32.0511 -97.8986
32.0315 -97.8989
32.0119 -97.8993
31.9925 -97.8989
31.9722 -97.8969
31.9543 -97.8996
31.9367 -97.902
31.9198 -97.9016
31.903 -97.9001
31.8862 -97.8984
31.8687 -97.9015
31.853 -97.9006
31.8374 -97.8993
31.8213 -97.901
31.8065 -97.9011
31.7915 -97.9017
31.7766 -97.9024
31.7625 -97.903
31.7515 -97.9017
31.7407 -97.9001
31.7299 -97.8985
31.7187 -97.9
31.7076 -97.9017
31.6968 -97.9005
31.686 -97.8989
31.6748 -97.9003
31.6645 -97.8977
31.6539 -97.8976
31.644 -97.8964
31.6341 -97.8951
31.6243 -97.8938
31.6144 -97.8924
31.6045 -97.8915
31.5925 -97.8905
31.5858 -97.8896
31.5797 -97.8888
31.5738 -97.8866
31.568 -97.8844
31.564 -97.8821
31.5602 -97.8797
31.5565 -97.8774
31.5527 -97.875
31.5489 -97.8727
31.5452 -97.8703
31.5414 -97.868
31.5376 -97.8656
31.5339 -97.8633
31.5301 -97.8609
31.5263 -97.8585
31.5226 -97.8562
31.5188 -97.8538


35.85 -100.25
35.8081 -100.216
35.765 -100.181
35.7211 -100.146
35.6757 -100.115
35.6301 -100.085
35.5803 -100.045
35.5254 -100.001
35.4779 -99.971
35.4251 -99.9444
35.376 -99.9226
35.3272 -99.9013
35.2785 -99.8801
35.2255 -99.8611
35.1721 -99.8422
35.1327 -99.8175
35.0955 -99.7966
35.0586 -99.7694
35.0218 -99.7416
34.9878 -99.7117
34.9541 -99.6815
34.9201 -99.6534
34.8861 -99.6255
34.8556 -99.5997
34.8255 -99.5741
34.7954 -99.5486
34.7651 -99.528
34.7412 -99.5125
34.7183 -99.5025
34.6974 -99.4878
34.6766 -99.4727
34.6559 -99.4575
34.6352 -99.4423
34.6145 -99.4271
34.5991 -99.4111
34.5891 -99.3902
34.5751 -99.3684
34.5606 -99.3464
34.5481 -99.3325
34.5361 -99.3206
34.5241 -99.3089
34.5118 -99.2958
34.4973 -99.2788
34.483 -99.2602
34.4689 -99.2413
34.4547 -99.2225
34.4421 -99.204
34.4288 -99.1886
34.4152 -99.1751
34.4034 -99.1642
34.3902 -99.1533
34.3784 -99.1468
34.3667 -99.1408
34.3549 -99.1339
34.3431 -99.1269
34.3308 -99.1181
34.3178 -99.1064
34.3048 -99.0945
34.2909 -99.0773
34.2703 -99.054
34.2493 -99.0296
34.2283 -99.0049
34.2046 -98.9741
34.1814 -98.944
34.1584 -98.9139
34.1353 -98.8838
34.1105 -98.8529
34.0855 -98.8218
34.0605 -98.7908
34.0379 -98.7472
34.0174 -98.7053
33.9971 -98.6636
33.9732 -98.6276
33.9505 -98.5935
33.9272 -98.5595
33.8957 -98.522
33.8629 -98.4878
33.8285 -98.4558
33.7914 -98.423
33.7542 -98.3919
33.7223 -98.3636
33.6909 -98.3354
33.6628 -98.3032
33.6381 -98.2676
33.6115 -98.2426
33.5798 -98.23
33.5476 -98.2187
33.5269 -98.2077
33.5074 -98.1968
33.4886 -98.1828
33.4699 -98.1684
33.4513 -98.1541
33.4297 -98.1427
33.4078 -98.1316
33.3859 -98.1205
33.3648 -98.11
33.3439 -98.0996
33.3229 -98.0892
33.2997 -98.0774
33.2795 -98.0636
33.2599 -98.0496
33.24 -98.0395
33.2201 -98.0298
33.2002 -98.0201
33.1805 -98.0136
33.1605 -98.0069
33.1379 -97.9988
33.1151 -97.9889
33.0925 -97.9785
33.07 -97.9679
33.0474 -97.9574
33.0248 -97.9469
33.0035 -97.9329
32.9843 -97.9201
32.9653 -97.9074
32.9487 -97.8922
32.9322 -97.885
32.9157 -97.8786
32.8997 -97.8693
32.8838 -97.8598
32.8622 -97.8527
32.8385 -97.8453
32.8111 -97.8413
32.7833 -97.8376
32.7567 -97.8355
32.7312 -97.8341
32.7049 -97.8318
32.6785 -97.8294
32.6542 -97.8271
32.6337 -97.8261
32.6132 -97.824
32.5927 -97.8217
32.5726 -97.8148
32.5567 -97.81
32.5413 -97.8053
32.5259 -97.8007
32.5045 -97.7961
32.4858 -97.7902
32.4682 -97.7848
32.4495 -97.7736
32.4283 -97.7639
32.4069 -97.7543
32.3897 -97.7534
32.373 -97.7533
32.3562 -97.7533
32.3391 -97.7536
32.3244 -97.754
32.309 -97.7522
32.2938 -97.7499
32.2805 -97.75
32.2691 -97.75
32.2564 -97.7519
32.2435 -97.7541
32.2302 -97.7577
32.2168 -97.7615
32.2015 -97.7613
32.1844 -97.7647
32.1646 -97.7637
32.1445 -97.7622
32.1268 -97.7655
32.107 -97.7645
32.0883 -97.7648


36.3 -100.25
36.261 -100.215
36.2222 -100.177
36.1834 -100.139
36.1446 -100.101
36.1038 -100.067
36.0648 -100.017
36.0342 -99.9552
35.994 -99.902
35.9603 -99.8582
35.9206 -99.8136
35.8742 -99.7655
35.8278 -99.7143
35.7841 -99.6603
35.7399 -99.6069
35.6944 -99.5572
35.6486 -99.5088
35.598 -99.4608
35.5398 -99.429
35.4905 -99.4019
35.4414 -99.3709
35.388 -99.339
35.3354 -99.3165
35.2827 -99.2948
35.2281 -99.2679
35.1745 -99.2392
35.137 -99.2089
35.1079 -99.1879
35.079 -99.1697
35.0501 -99.1518
35.0213 -99.1339
34.9924 -99.1172
34.9632 -99.0987
34.934 -99.0801
34.9047 -99.0615
34.8758 -99.0421
34.8469 -99.0227
34.8181 -99.0033
34.7893 -98.9828
34.7635 -98.9753
34.7424 -98.9652
34.7269 -98.9543
34.7137 -98.9384
34.7006 -98.9217
34.6876 -98.905
34.6745 -98.8883
34.6585 -98.8683
34.6421 -98.848
34.6257 -98.8277
34.6093 -98.8073
34.5908 -98.7835
34.578 -98.7512
34.5656 -98.7182
34.5545 -98.6859
34.5434 -98.6604
34.5353 -98.6372
34.5279 -98.6164
34.5205 -98.596
34.5143 -98.5752
34.5081 -98.5544
34.5007 -98.535
34.493 -98.5156
34.4854 -98.4963
34.4778 -98.477
34.4702 -98.4577
34.4625 -98.4384
34.4549 -98.4191
34.4473 -98.3998
34.444 -98.3822
34.4425 -98.3643
34.4411 -98.3463
34.4398 -98.3283
34.4385 -98.3103
34.4399 -98.2893
34.4424 -98.2687
34.4421 -98.2583
34.4406 -98.2516
34.439 -98.2453
34.4346 -98.2474
34.4299 -98.2505


46.2875 -100.25
46.3154 -100.214
46.3462 -100.173
46.3772 -100.133
46.4082 -100.092
46.4393 -100.052
46.4703 -100.011
46.5021 -100.01
46.534 -100.013
46.5658 -100.015
46.6068 -100.054
46.6484 -100.056
46.6901 -100.054
46.7318 -100.053
46.7735 -100.051
46.8372 -100.017
46.9022 -100.023
46.9539 -99.9899
47.0044 -99.953
47.1076 -99.8549
47.216 -99.7507
47.3663 -99.6733
47.4907 -99.5867
47.6016 -99.48
47.7187 -99.3232
47.8365 -99.1613
47.8793 -99.0733
47.9146 -98.9926
47.913 -98.8936
47.9499 -98.7903
47.9905 -98.6866
48.0316 -98.5829
48.0767 -98.4079
48.1268 -98.1951
48.1412 -98.0539
48.152 -97.9197
48.1586 -97.7252
48.1379 -97.5682
48.1119 -97.4836
48.0529 -97.4329
48.0032 -97.3501
47.9778 -97.2488
47.9548 -97.1456
47.9321 -97.0422
47.9361 -96.9368
47.9189 -96.8336
47.8949 -96.7352
47.8703 -96.6373
47.8455 -96.5394
47.7967 -96.4509
47.7525 -96.3996
47.7088 -96.3519
47.6836 -96.2915
47.6649 -96.2166
47.6255 -96.1528
47.5852 -96.0863
47.5294 -96.0052
47.4524 -95.8951
47.3734 -95.7821
47.2998 -95.6778
47.2094 -95.5463
47.1014 -95.4867
46.9849 -95.4571
46.8663 -95.4419
46.7543 -95.4107
46.6654 -95.3754
46.5949 -95.314
46.5198 -95.257
46.4537 -95.2118
46.3951 -95.1693
46.3304 -95.1416
46.2729 -95.1197
46.2263 -95.1045
46.1808 -95.09
46.1474 -95.0811
46.1152 -95.0727
46.0835 -95.0636
46.0519 -95.0545
46.0202 -95.0454
45.9803 -95.0597
45.9423 -95.0779
45.9041 -95.0976
45.8659 -95.1175
45.8256 -95.1343
45.785 -95.1508
45.7445 -95.1673
45.7001 -95.1659
45.6553 -95.1627
45.6104 -95.1594
45.5612 -95.1516
45.5044 -95.1491
45.447 -95.1471
45.3894 -95.1452
45.3421 -95.134
45.2897 -95.1139
45.2368 -95.0928
45.1849 -95.0737
45.135 -95.0553
45.0854 -95.0369
45.0357 -95.0185
44.9784 -95.0014
44.9203 -94.9845
44.868 -94.9543
44.8267 -94.9235
44.7715 -94.8943
44.7154 -94.8696
44.6615 -94.8429
44.6073 -94.8188
44.549 -94.7897
44.5004 -94.76
44.4549 -94.725
44.4151 -94.6908
44.3749 -94.6538
44.3435 -94.6171


34.55 -100.2
34.5306 -100.184
34.5115 -100.166
34.4925 -100.149
34.4734 -100.132
34.4544 -100.115
34.4353 -100.097
34.4163 -100.08
34.3968 -100.064
34.3774 -100.049
34.3579 -100.034
34.3384 -100.018
34.3189 -100.003
34.2989 -99.985
34.2676 -99.9623
34.232 -99.9438
34.1944 -99.9172
34.1567 -99.8898
34.1152 -99.8643
34.0733 -99.8389
34.0364 -99.814
33.9976 -99.7866
33.9548 -99.7599
33.9084 -99.7344
33.8603 -99.7027
33.81 -99.6725
33.7678 -99.6488
33.7369 -99.6352
33.7058 -99.624
33.6747 -99.6131
33.644 -99.5973
33.6129 -99.5808
33.5817 -99.5642
33.5504 -99.5476
33.5192 -99.5311
33.4937 -99.5127
33.469 -99.495
33.4433 -99.4802
33.4175 -99.4656
33.3917 -99.4511
33.3665 -99.4392
33.3449 -99.4228
33.3285 -99.4012
33.3127 -99.379
33.297 -99.3568
33.2797 -99.3319
33.2628 -99.3077
33.2458 -99.2825
33.2271 -99.252
33.2082 -99.2209
33.1895 -99.1939
33.1716 -99.1708
33.153 -99.1448
33.1333 -99.1188
33.1118 -99.0898
33.0902 -99.0605
33.0687 -99.0306
33.0411 -98.9957
33.0129 -98.9603
32.986 -98.927
32.9646 -98.8943
32.9451 -98.8611
32.9225 -98.8298
32.8978 -98.7915
32.8739 -98.7394
32.847 -98.6889
32.8179 -98.6482
32.792 -98.6106
32.7682 -98.5775
32.7455 -98.5458
32.7208 -98.5148
32.6939 -98.4856
32.6692 -98.4563
32.6451 -98.4277
32.6202 -98.3974
32.6029 -98.3698
32.5864 -98.3424
32.5693 -98.3163
32.5523 -98.2904
32.5394 -98.2668
32.5251 -98.2454
32.5101 -98.2377
32.495 -98.2313
32.4809 -98.2257
32.4655 -98.214
32.4499 -98.2016
32.432 -98.1914
32.4138 -98.1814
32.3957 -98.1714
32.3775 -98.1614
32.3594 -98.1511
32.3409 -98.141
32.3249 -98.131
32.3082 -98.1188
32.2917 -98.1063
32.2772 -98.0964
32.2646 -98.0862
32.2481 -98.0778
32.2313 -98.0695
32.2138 -98.0625
32.1963 -98.0557
32.1771 -98.0531
32.1578 -98.0509
32.1384 -98.0487
32.1191 -98.0466
32.0997 -98.0444


44.7421 -100.132
44.7875 -99.9575
44.8149 -99.7777
44.8407 -99.6255
44.8734 -99.3838
44.8657 -99.16
44.8601 -98.9533
44.8319 -98.7391
44.822 -98.564
44.7892 -98.3686
44.7619 -98.1781
44.7083 -98.0064
44.6546 -97.8257
44.5976 -97.6288
44.5379 -97.4443
44.468 -97.2924
44.3997 -97.1522
44.3421 -97.0695
44.2896 -96.9752
44.2393 -96.8832
44.1728 -96.7833
44.1163 -96.6818
44.0693 -96.5979
44.0311 -96.5288
43.9834 -96.4603
43.9307 -96.3982
43.8811 -96.3324
43.8318 -96.2662
43.7852 -96.1946
43.7439 -96.1282
43.6983 -96.0655
43.6507 -96.0036
43.6027 -95.9437
43.5616 -95.89
43.5192 -95.838
43.4754 -95.7898
43.4347 -95.7466
43.3929 -95.7047
43.3531 -95.659
43.3222 -95.6202
43.2904 -95.5911
43.2649 -95.5728
43.2379 -95.5588
43.2109 -95.5448
43.1837 -95.5314
43.1565 -95.5181
43.1322 -95.4999
43.1089 -95.4826
43.0895 -95.458
43.0706 -95.4332
43.0517 -95.4084
43.0328 -95.3836
43.0183 -95.3604
43.0043 -95.3372
42.9906 -95.3124
42.9778 -95.2859
42.9669 -95.2526
42.9581 -95.2209
42.9537 -95.189
42.9453 -95.1611
42.9342 -95.1344
42.9229 -95.108
42.9094 -95.0817
42.8995 -95.0564
42.8938 -95.0354
42.8895 -95.0134
42.8853 -94.9913
42.8812 -94.9688
42.877 -94.9463
42.8729 -94.9237
42.8648 -94.9015
42.8562 -94.8793
42.8492 -94.8528
42.8423 -94.8259
42.8346 -94.8014
42.8272 -94.7784
42.8225 -94.7559
42.8171 -94.7321
42.8115 -94.7098
42.8044 -94.6936
42.7971 -94.6779
42.7899 -94.6624
42.7844 -94.6487
42.7824 -94.6468
42.7807 -94.646


40.15 -99.95
40.1401 -99.9031
40.1261 -99.8544
40.1118 -99.8055
40.0975 -99.7567
40.0819 -99.7292
40.0738 -99.7011
40.0665 -99.6729
40.073 -99.6254
40.0834 -99.5884
40.1009 -99.5535
40.1222 -99.4992
40.1374 -99.4421
40.1519 -99.3847
40.1664 -99.3272
40.1793 -99.2742
40.1921 -99.2216
40.2048 -99.169
40.2316 -99.1127
40.255 -99.0291
40.2656 -98.9414
40.2749 -98.8533
40.2842 -98.7651
40.2941 -98.6767
40.3142 -98.6073
40.3356 -98.5435
40.3584 -98.4839
40.3814 -98.4159
40.4111 -98.3427
40.4416 -98.2605
40.4741 -98.1646
40.4997 -98.0854
40.5294 -98.0198
40.5666 -97.9671
40.6002 -97.92
40.6227 -97.8655
40.644 -97.8104
40.6689 -97.7599
40.6948 -97.7112
40.7273 -97.6603
40.7576 -97.6073
40.7884 -97.5558
40.8173 -97.5132
40.8444 -97.4711
40.8713 -97.4291
40.8968 -97.3918
40.923 -97.3508
40.9375 -97.3192
40.9402 -97.2914
40.9428 -97.2657
40.9453 -97.2402
40.9478 -97.2147
40.9503 -97.1893
40.9516 -97.1607
40.9527 -97.1318
40.9521 -97.0957
40.9513 -97.0603
40.9536 -97.0219
40.9562 -96.9832
40.9627 -96.9438
40.9681 -96.903
40.9738 -96.8629
40.9743 -96.8252
40.9744 -96.7878
40.974 -96.7535
40.9718 -96.7325
40.978 -96.7183
40.9867 -96.7098
40.9953 -96.7013
41.004 -96.6928
41.0107 -96.688
41.0171 -96.6836
41.0235 -96.6792
41.0299 -96.6748
41.0363 -96.6705
41.0427 -96.6661
41.0491 -96.6617
41.0549 -96.6618
41.0564 -96.6635
41.0574 -96.6653
41.0585 -96.6671


37.7 -99.9
37.6713 -99.7951
37.6473 -99.6768
37.6244 -99.5591
37.6049 -99.4537
37.58 -99.3595
37.5557 -99.2686
37.536 -99.1789
37.5063 -99.0948
37.4631 -99.0062
37.4187 -98.9172
37.3753 -98.8307
37.327 -98.7405
37.291 -98.6718
37.2585 -98.6061
37.2304 -98.5467
37.2027 -98.4879
37.1679 -98.4193
37.1347 -98.3528
37.1021 -98.2897
37.0709 -98.2263
37.0394 -98.1648
37.0044 -98.1133
36.9688 -98.0577
36.9333 -98.0002
36.8977 -97.9369
36.8557 -97.8861
36.812 -97.8322
36.7657 -97.783
36.7245 -97.7358
36.6855 -97.6726
36.6444 -97.6063
36.605 -97.5357
36.5672 -97.4707
36.5302 -97.411
36.4927 -97.3594
36.4583 -97.3125
36.4247 -97.2658
36.3852 -97.2171
36.3489 -97.1736
36.3218 -97.1307
36.2962 -97.0903
36.2696 -97.0515
36.2414 -97.0137
36.2229 -96.9757
36.2008 -96.9312
36.1813 -96.8884
36.1615 -96.8456
36.142 -96.8207
36.1226 -96.7977
36.104 -96.7761
36.0855 -96.7547
36.0664 -96.7323
36.0413 -96.7059
36.0156 -96.685
35.9897 -96.6646
35.967 -96.6461
35.9446 -96.6279
35.917 -96.6118
35.8889 -96.597
35.857 -96.5917
35.8246 -96.5872
35.7955 -96.5719
35.7666 -96.5554
35.7371 -96.5391
35.7107 -96.5255
35.6847 -96.5123
35.6607 -96.4937
35.6365 -96.4762
35.6096 -96.4588
35.5843 -96.4413
35.5586 -96.4244
35.5314 -96.4109
35.5094 -96.41
35.4879 -96.4105
35.4663 -96.4091
35.4447 -96.4075
35.4227 -96.4051
35.4016 -96.4041
35.3806 -96.4032
35.3596 -96.4023
35.3364 -96.4001
35.313 -96.3978
35.2896 -96.3955
35.2663 -96.3932
35.2444 -96.3905
35.2228 -96.3877
35.2011 -96.3849
35.1805 -96.3825
35.1683 -96.3807
35.1569 -96.379
35.1456 -96.3772
35.1367 -96.3875
35.1276 -96.3998
35.1144 -96.4109
35.1 -96.4212
35.0855 -96.4315
35.0703 -96.4406
35.0563 -96.4472
35.0424 -96.4535
35.0285 -96.4598
35.0146 -96.4661
35.0007 -96.4724
34.9868 -96.4787
34.9731 -96.4852
34.9594 -96.4916
34.9457 -96.4981
34.932 -96.5045
34.9189 -96.5107
34.9059 -96.5169
34.8938 -96.5276
34.8809 -96.5402
34.8678 -96.553
34.8548 -96.5658
34.8418 -96.5787
34.8303 -96.5892
34.819 -96.5994
34.8079 -96.609
34.7969 -96.6184
34.7871 -96.6344
34.777 -96.6518
34.7668 -96.6694
34.7571 -96.6857
34.7497 -96.6976
34.7429 -96.7098
34.7359 -96.724
34.7292 -96.7394
34.7243 -96.7508
34.7204 -96.7624
34.7175 -96.7757
34.7146 -96.7892
34.7118 -96.8026
34.7089 -96.8161
34.7061 -96.8296
34.7026 -96.8424
34.6991 -96.855
34.6983 -96.8661
34.6977 -96.877
34.6971 -96.888
34.6965 -96.8989
34.696 -96.9098
34.6954 -96.9207
34.6951 -96.9313
34.6947 -96.9424
34.6943 -96.9536
34.6939 -96.9648
34.6935 -96.9761
34.6901 -96.9859
34.6863 -96.9957
34.6819 -97.0053
34.6815 -97.0158
34.6807 -97.0289
34.6799 -97.0423
34.6791 -97.0557
34.6783 -97.0692
34.6776 -97.0826
34.6777 -97.0958
34.6779 -97.1089
34.6781 -97.1221
34.6783 -97.1353
34.68 -97.1478
34.6818 -97.1602
34.6836 -97.1726
34.6855 -97.185
34.6873 -97.1974
34.6892 -97.2099
34.6874 -97.2235
34.6842 -97.2359
34.6794 -97.2465
34.6743 -97.2568
34.666 -97.267
34.6573 -97.2771
34.649 -97.2898
34.6408 -97.3027
34.6328 -97.3139
34.625 -97.323
34.6174 -97.3318
34.6097 -97.3407
34.602 -97.3496
34.5952 -97.3587
34.5903 -97.3689
34.5856 -97.3791
34.5815 -97.3889
34.5752 -97.3981
34.5687 -97.4073
34.5622 -97.4165
34.5566 -97.4248
34.5516 -97.4312
34.5466 -97.4375
34.5416 -97.4438
34.5367 -97.45
34.5317 -97.4563
34.5267 -97.4626
34.5217 -97.4688
34.5168 -97.4751
34.5118 -97.4814
34.5068 -97.4876
34.5018 -97.4939
34.4969 -97.5002
34.4919 -97.5064
34.4869 -97.5127
34.4819 -97.519
34.477 -97.5252
34.472 -97.5315
34.467 -97.5378
34.462 -97.544
34.4574 -97.5495
34.4512 -97.5531
34.4472 -97.5586
34.4434 -97.5643


38.1 -99.9
38.0554 -99.7973
38.0064 -99.6834
37.9626 -99.5643
37.9309 -99.4625
37.8991 -99.3804
37.8688 -99.3023
37.8408 -99.2245
37.8151 -99.1404
37.782 -99.0431
37.749 -98.9409
37.7173 -98.8412
37.6828 -98.7257
37.6557 -98.6261
37.6355 -98.5304
37.6166 -98.4365
37.5926 -98.3319
37.5681 -98.2313
37.5434 -98.1345
37.508 -98.0385
37.4715 -97.9425
37.437 -97.85
37.4054 -97.7505
37.3844 -97.6485
37.3607 -97.5429
37.3387 -97.4353
37.3161 -97.3362
37.2891 -97.2501
37.2573 -97.1742
37.2269 -97.1115
37.1942 -97.0488
37.1614 -96.9864
37.1264 -96.9224
37.09 -96.86
37.0557 -96.803
37.0186 -96.7687
36.9819 -96.7438
36.9398 -96.7233
36.8944 -96.7099
36.8457 -96.6933
36.7924 -96.6784
36.7387 -96.6636
36.6871 -96.6468
36.636 -96.635
36.5853 -96.6235
36.5346 -96.6166
36.4855 -96.6056
36.4365 -96.5941
36.3892 -96.5842
36.3418 -96.5712
36.3031 -96.557
36.2659 -96.5448
36.2276 -96.5333
36.1987 -96.5218
36.1712 -96.5063
36.1427 -96.4853
36.1142 -96.4637
36.0859 -96.4399
36.0577 -96.4158
36.0256 -96.3911
35.9988 -96.3649
35.9736 -96.342
35.946 -96.3074
35.9145 -96.2688
35.8838 -96.2306
35.8546 -96.2024
35.828 -96.1768
35.8087 -96.1402
35.7901 -96.1026
35.7716 -96.0649
35.7529 -96.034
35.7342 -96.0116
35.7207 -95.9923
35.7132 -95.9717
35.7064 -95.9509
35.6995 -95.9301
35.6896 -95.9055
35.6823 -95.878
35.676 -95.8493
35.6634 -95.8314
35.6528 -95.8171
35.6415 -95.8048
35.6268 -95.7954


34.7389 -99.8667
34.7125 -99.8632
34.6854 -99.8541
34.6582 -99.8443
34.6336 -99.8322
34.6066 -99.8169
34.5794 -99.8012
34.553 -99.7842
34.526 -99.7669
34.4989 -99.7496
34.4747 -99.7304
34.4507 -99.7111
34.4268 -99.6917
34.4024 -99.674
34.3797 -99.661
34.3586 -99.6531
34.3376 -99.6457
34.3199 -99.6401
34.302 -99.632
34.283 -99.6182
34.2541 -99.6046
34.2241 -99.5911
34.1913 -99.5707
34.1582 -99.5497
34.1251 -99.5286
34.092 -99.5075
34.0589 -99.4863
34.0258 -99.4652
33.9927 -99.4441
33.9549 -99.4214
33.9283 -99.3881
33.8894 -99.3497
33.8511 -99.3179
33.8114 -99.2903
33.7775 -99.2617
33.7519 -99.2394
33.7249 -99.2173
33.6977 -99.1953
33.6707 -99.1713
33.6436 -99.1472
33.616 -99.1228
33.587 -99.0953
33.5578 -99.0675
33.5288 -99.0392
33.5045 -99.0047
33.4809 -98.9707
33.4574 -98.9367
33.4339 -98.9027
33.4104 -98.8686
33.3865 -98.8352
33.3623 -98.8006
33.3358 -98.7622
33.3108 -98.7133
33.2871 -98.6644
33.2679 -98.6189
33.2518 -98.5768
33.2369 -98.5395
33.2184 -98.5064
33.1995 -98.4737
33.1808 -98.445
33.1615 -98.4149
33.1395 -98.3831
33.1247 -98.3537
33.1107 -98.3245
33.0967 -98.2954
33.0827 -98.2663
33.0667 -98.2495
33.0462 -98.2447
33.0252 -98.241
33.0055 -98.2338


39.35 -99.85
39.3552 -99.7908
39.3658 -99.7343
39.384 -99.6752
39.4149 -99.599
39.4336 -99.5373
39.4521 -99.4778
39.4654 -99.4197
39.4717 -99.3633
39.4773 -99.3071
39.4828 -99.2509
39.4955 -99.1939
39.5091 -99.1369
39.5165 -99.0562
39.5245 -98.9671
39.524 -98.8817
39.5227 -98.7966
39.5206 -98.7003
39.5278 -98.6195


40.5286 -99.8357
40.5448 -99.78
40.5627 -99.7187
40.5919 -99.6657
40.6383 -99.5917
40.6882 -99.5212
40.7399 -99.4544
40.8001 -99.397
40.8658 -99.3376
40.9321 -99.278
40.9534 -99.2116
40.9597 -99.1435
40.9693 -99.0562
40.9893 -98.9545
40.9994 -98.868
41.0184 -98.7924
41.0355 -98.719
41.0572 -98.6586
41.0786 -98.6109
41.0999 -98.5645
41.1177 -98.5184
41.1451 -98.4728
41.1733 -98.4272
41.1971 -98.3809
41.221 -98.3258
41.239 -98.2702
41.2557 -98.2137
41.2655 -98.1733
41.2722 -98.1417
41.2832 -98.1188
41.2965 -98.104
41.3083 -98.0893
41.3199 -98.0747
41.3315 -98.06
41.3462 -98.0439
41.3645 -98.03
41.3924 -98.0368
41.4213 -98.0457
41.4488 -98.0673
41.4729 -98.0882
41.4965 -98.1089
41.5202 -98.1297
41.5419 -98.1423
41.5632 -98.1592
41.5814 -98.171
41.5978 -98.1808
41.6163 -98.1847
41.635 -98.188
41.6537 -98.1913
41.6643 -98.1872
41.674 -98.1823
41.6836 -98.1774
41.6912 -98.1781
41.6986 -98.1793
41.706 -98.1806
41.7084 -98.1765


37.2107 -99.8321
37.1833 -99.7574
37.1533 -99.6744
37.1246 -99.5912
37.0943 -99.5167
37.064 -99.4431
37.0233 -99.3803
36.9812 -99.3258
36.9388 -99.2806
36.9083 -99.2373
36.8785 -99.198
36.8274 -99.1562
36.7742 -99.1141
36.7211 -99.0736
36.6657 -99.0317
36.6133 -98.9958
36.5634 -98.9631
36.5148 -98.9292
36.4674 -98.9004
36.4229 -98.8744
36.3786 -98.8461
36.3317 -98.799
36.2966 -98.7474
36.2663 -98.699
36.2368 -98.6578
36.2093 -98.6179
36.1828 -98.5808
36.1578 -98.5439
36.133 -98.507
36.1067 -98.473
36.0816 -98.4316
36.0562 -98.3759
36.0323 -98.3217
36.0071 -98.2756
35.9819 -98.2393
35.9538 -98.1981
35.9226 -98.1572
35.8853 -98.1188
35.8474 -98.0807
35.8094 -98.0427
35.772 -97.996
35.734 -97.9491
35.7013 -97.9067
35.6691 -97.8647
35.6374 -97.8349
35.6014 -97.8066
35.5725 -97.7806
35.5396 -97.7571
35.5072 -97.7488
35.4752 -97.7407
35.4415 -97.7348
35.407 -97.7282
35.3724 -97.7215
35.3379 -97.7148
35.3033 -97.7081
35.2688 -97.7015
35.2347 -97.6953
35.2006 -97.6891
35.1665 -97.6829
35.1418 -97.6732
35.1249 -97.6805
35.1024 -97.6904
35.0793 -97.7051
35.0555 -97.7194
35.0318 -97.7338
35.0071 -97.746
34.9823 -97.7581
34.9592 -97.7679
34.9331 -97.7743
34.9069 -97.7819
34.8807 -97.7897
34.8537 -97.799
34.8266 -97.8086
34.7996 -97.8174
34.7725 -97.8306
34.7516 -97.8473
34.7328 -97.8587
34.721 -97.8657
34.71 -97.8724
34.6998 -97.8757
34.6896 -97.8786
34.6795 -97.8815
34.6694 -97.8843
34.6593 -97.8872
34.6491 -97.8901
34.639 -97.893
34.6292 -97.8939
34.6193 -97.8945
34.6095 -97.8952
34.5997 -97.8958
34.5908 -97.8968
34.582 -97.8979
34.5732 -97.8989
34.5644 -97.9
34.5557 -97.901
34.5495 -97.9006
34.5437 -97.9001
34.5379 -97.8995
34.5294 -97.9004
34.5233 -97.8999
34.5148 -97.9008
34.5087 -97.9004
34.5029 -97.8998
34.4944 -97.9007
34.4883 -97.9003
34.4825 -97.8997
34.474 -97.9006
34.4679 -97.9002
34.4621 -97.8996
34.4536 -97.9005
34.4475 -97.9001
34.4417 -97.8995
34.4332 -97.9004
34.4269 -97.9017
34.4209 -97.903
34.4149 -97.9042
34.4104 -97.9076
34.4049 -97.911
34.3992 -97.9145
34.3949 -97.9222
34.3908 -97.9304
34.3867 -97.9386
34.3826 -97.9468
34.3785 -97.955
34.3745 -97.9632
34.3704 -97.9714
34.3656 -97.9768
34.3608 -97.9819
34.3559 -97.987
34.3511 -97.9921
34.3456 -97.9984
34.34 -98.0048
34.3349 -98.0125
34.3298 -98.0203
34.324 -98.0255
34.3182 -98.0304
34.3124 -98.0353
34.3066 -98.0402
34.2999 -98.0402
34.2906 -98.0381
34.2811 -98.0357
34.2716 -98.0333
34.262 -98.0309
34.2524 -98.0285
34.2429 -98.0261
34.2323 -98.0164
34.2199 -98.0069
34.2074 -97.9975
34.1948 -97.9881
34.183 -97.9777
34.1712 -97.9672
34.1594 -97.9567
34.1481 -97.9481
34.1369 -97.9397
34.1257 -97.9313
34.1145 -97.9229
34.1028 -97.9126
34.0911 -97.9021
34.0793 -97.8916
34.0671 -97.884
34.0542 -97.8754
34.0412 -97.8668
34.0263 -97.8584
34.0104 -97.8533
33.9929 -97.848
33.9712 -97.8414
33.9478 -97.833
33.9192 -97.8204
33.8851 -97.8082
33.8494 -97.7985
33.8155 -97.7901
33.7818 -97.7817
33.7481 -97.7734
33.7126 -97.7645
33.6772 -97.7539
33.6486 -97.7475
33.6185 -97.7435
33.5872 -97.7407
33.5559 -97.7382
33.5253 -97.7365
33.5057 -97.7342
33.4875 -97.7326
33.4694 -97.7311
33.4523 -97.7314


47.013 -99.7804
47.1524 -99.7134
47.2757 -99.6279
47.3756 -99.4933
47.4933 -99.2968
47.5825 -99.1081
47.6308 -98.9566
47.6431 -98.7888
47.6889 -98.6206
47.7421 -98.3867
47.7996 -98.1227
47.8252 -97.9387
47.8481 -97.6936
47.8462 -97.4836
47.8097 -97.3644
47.7929 -97.2711
47.7975 -97.1667
47.8042 -97.0612
47.8112 -96.9557
47.8182 -96.8501
47.7793 -96.7595
47.7531 -96.6624
47.7282 -96.5645
47.7195 -96.4568
47.6979 -96.3903
47.6749 -96.328
47.6519 -96.266
47.612 -96.2036
47.5716 -96.1372
47.5159 -96.0561
47.4402 -95.9724
47.3613 -95.862
47.282 -95.7489
47.1911 -95.6165
47.0897 -95.5375
46.9738 -95.506
46.8524 -95.4893
46.7376 -95.4561
46.6437 -95.3896
46.5701 -95.3276
46.4997 -95.2715
46.4341 -95.2265
46.3756 -95.184
46.3109 -95.1563
46.2534 -95.1344
46.2068 -95.1192
46.1613 -95.1047
46.1271 -95.0945
46.0949 -95.0859
46.0628 -95.0776
46.0307 -95.0692
45.9902 -95.0743
45.9523 -95.0916
45.9141 -95.1112
45.8737 -95.128
45.8332 -95.1445
45.7927 -95.161
45.7521 -95.1774
45.7116 -95.1939
45.6671 -95.1925
45.6223 -95.1894
45.5731 -95.1816
45.5164 -95.1791
45.4589 -95.1771
45.4013 -95.1752
45.3468 -95.1753
45.2937 -95.1562
45.2407 -95.1353
45.187 -95.1137
45.1347 -95.0929
45.0843 -95.0746
45.0346 -95.0563
44.9772 -95.0392
44.9191 -95.0223
44.8668 -94.9921
44.8258 -94.9596
44.7859 -94.927
44.733 -94.897
44.6793 -94.8725
44.6256 -94.8458
44.5715 -94.8217
44.5188 -94.7929
44.4708 -94.7632
44.4305 -94.7252
44.3911 -94.6907
44.3593 -94.6556
44.3327 -94.6179
44.3153 -94.5942
44.2989 -94.5719
44.2825 -94.5498
44.2625 -94.5298
44.2421 -94.51
44.2217 -94.4903
44.2013 -94.4705
44.1809 -94.4508
44.1605 -94.4311
44.137 -94.4243
44.1141 -94.4219
44.0913 -94.4198
44.068 -94.4208
44.0448 -94.422
44.013 -94.4193
43.9793 -94.4199
43.9454 -94.4208
43.9063 -94.4164
43.8668 -94.4115
43.8272 -94.4065
43.7877 -94.4005
43.7482 -94.3944
43.7087 -94.3883
43.6692 -94.3821
43.6311 -94.3766
43.6027 -94.3722
43.5754 -94.368
43.5535 -94.3645
43.5323 -94.361
43.5124 -94.3616
43.4926 -94.3626
43.4745 -94.3605
43.4565 -94.3579
43.4386 -94.3554
43.4242 -94.3485
43.4093 -94.3395
43.3942 -94.3303
43.3791 -94.321
43.3641 -94.3118
43.3491 -94.3036
43.3309 -94.3029
43.3123 -94.3031
43.2936 -94.3033
43.2767 -94.3107
43.2601 -94.3189
43.2433 -94.326
43.2265 -94.3331
43.2097 -94.3402
43.1929 -94.3472
43.1761 -94.3543
43.1593 -94.3614
43.1426 -94.3668
43.1263 -94.3765
43.1112 -94.3857
43.0963 -94.3949
43.0846 -94.4001
43.0733 -94.405
43.062 -94.4098


36.2476 -99.7643
36.2183 -99.719
36.1891 -99.6667
36.1599 -99.6136
36.1308 -99.5605
36.0998 -99.5104
36.0707 -99.4504
36.0341 -99.3953
35.9931 -99.343
35.956 -99.302
35.9168 -99.2605
35.877 -99.2145
35.8394 -99.1707
35.8021 -99.127
35.7648 -99.0849
35.7267 -99.0435
35.688 -99.0053
35.6522 -98.9679
35.6171 -98.9363
35.5782 -98.9035
35.5306 -98.8726
35.4798 -98.8487
35.4269 -98.8213
35.3738 -98.7936
35.3253 -98.7513
35.2772 -98.7076
35.2308 -98.6648
35.186 -98.6306
35.1579 -98.5974
35.1329 -98.5641
35.1114 -98.5416
35.0891 -98.5215
35.0667 -98.5017
35.0443 -98.4819
35.0219 -98.4622
34.9995 -98.4424
34.9795 -98.4206
34.9598 -98.3986
34.94 -98.3766
34.9217 -98.3565
34.9035 -98.3365
34.8853 -98.3166
34.8692 -98.2956
34.8533 -98.2744
34.8346 -98.2639
34.815 -98.257
34.7955 -98.2497
34.7716 -98.2556
34.7576 -98.2567
34.7446 -98.2574
34.7388 -98.2577
34.7338 -98.2579
34.7307 -98.2538
34.7278 -98.2493
34.722 -98.2533
34.7188 -98.2496
34.713 -98.2537
34.7098 -98.25
34.7068 -98.2455


33.9789 -99.7632
33.9386 -99.7406
33.891 -99.7092
33.8428 -99.6768
33.8007 -99.653
33.7592 -99.6299
33.7292 -99.6185
33.6981 -99.6076
33.6675 -99.5917
33.6369 -99.5753
33.6058 -99.5588
33.5745 -99.5422
33.5433 -99.5257
33.5178 -99.5073
33.4928 -99.4887
33.4671 -99.4737
33.4412 -99.4592
33.4154 -99.4446
33.3896 -99.4301
33.3679 -99.4135
33.3515 -99.3919
33.3357 -99.3697
33.3199 -99.3468
33.3041 -99.3238
33.2885 -99.3021
33.2717 -99.2772
33.253 -99.2467
33.2341 -99.2156
33.2152 -99.1845
33.1971 -99.1586
33.1792 -99.1356
33.1606 -99.1096
33.1393 -99.0806
33.1176 -99.0513
33.0962 -99.0215
33.0686 -98.9866
33.0404 -98.9511
33.0121 -98.9156
32.9895 -98.8853
32.9698 -98.8524
32.9504 -98.8192
32.9314 -98.7914
32.9076 -98.7442
32.8857 -98.6946
32.8587 -98.6502
32.8345 -98.6087
32.8097 -98.5733
32.7855 -98.5398
32.7595 -98.5077
32.7347 -98.477
32.7091 -98.4493
32.6822 -98.4201
32.6572 -98.3915
32.6406 -98.3656
32.6241 -98.3384
32.6076 -98.311
32.5912 -98.2836
32.576 -98.2659
32.5608 -98.2502
32.5456 -98.2347
32.5305 -98.2275
32.5154 -98.2211
32.5003 -98.2149
32.4852 -98.2086
32.4698 -98.1961
32.4542 -98.1837
32.4386 -98.1712
32.4207 -98.161
32.4027 -98.1507
32.3846 -98.1405
32.3666 -98.1302
32.3481 -98.1201
32.3321 -98.1101
32.3159 -98.1
32.2995 -98.0877
32.2806 -98.0738
32.2651 -98.0631
32.2483 -98.0546
32.2314 -98.0463
32.214 -98.0394
32.1965 -98.0326
32.1773 -98.0299
32.158 -98.0277
32.1386 -98.0256
32.1192 -98.0234
32.0999 -98.0212
32.0819 -98.0208
32.0666 -98.023
32.0516 -98.0254
32.0361 -98.0281
32.0206 -98.0306
32.0052 -98.0331
31.9897 -98.0356


33.5931 -99.7586
33.5586 -99.7396
33.5233 -99.7169
33.4938 -99.6918
33.4653 -99.6675
33.4365 -99.6451
33.411 -99.6249
33.3848 -99.608
33.3607 -99.593
33.3369 -99.5782
33.3096 -99.567
33.2819 -99.5561
33.253 -99.5429
33.2239 -99.5295
33.1949 -99.5161
33.1663 -99.5063
33.1376 -99.4945
33.1098 -99.4822
33.0822 -99.4699
33.0546 -99.4576
33.027 -99.4453
32.9999 -99.4311
32.9773 -99.4095
32.9611 -99.3867
32.9455 -99.3637
32.9266 -99.3424
32.9056 -99.3139
32.8837 -99.2846
32.855 -99.248
32.8258 -99.2107
32.7966 -99.1791
32.767 -99.15
32.7386 -99.123
32.7078 -99.0963
32.6767 -99.0696
32.6488 -99.043
32.6141 -99.0096
32.5786 -98.9756
32.5435 -98.9437
32.5131 -98.9122
32.4829 -98.8853
32.4524 -98.8586
32.4219 -98.8319
32.3888 -98.8072
32.3555 -98.7828
32.3231 -98.7477
32.2947 -98.7131
32.2692 -98.6817
32.244 -98.6515
32.2203 -98.623
32.198 -98.5955
32.1758 -98.5682
32.1542 -98.5421
32.1295 -98.5091
32.1049 -98.4757
32.0789 -98.4499
32.0551 -98.4269
32.031 -98.4047
32.0072 -98.3827
31.9895 -98.3681
31.9751 -98.3506
31.9639 -98.3376
31.9529 -98.3252
31.942 -98.3128
31.9311 -98.3011
31.9203 -98.2895
31.9103 -98.2807
31.9004 -98.2723
31.8906 -98.2639
31.8807 -98.2555
31.8706 -98.2489
31.8615 -98.2538
31.8527 -98.2472
31.8436 -98.2522
31.8349 -98.2456
31.8265 -98.2518
31.8185 -98.2467
31.8102 -98.253
31.8022 -98.2479
31.7937 -98.2548
31.7854 -98.2505
31.7781 -98.2449
31.7708 -98.2519
31.7665 -98.2455


34.2762 -99.7476
34.246 -99.7318
34.2117 -99.706
34.1753 -99.6806
34.1386 -99.6571
34.1018 -99.6338
34.0683 -99.6125
34.0351 -99.5914
34.002 -99.5702
33.9689 -99.5491
33.9312 -99.5264
33.8874 -99.499
33.8438 -99.4734
33.8051 -99.4574
33.767 -99.4423
33.736 -99.4346
33.7069 -99.4223
33.6828 -99.4049
33.6597 -99.3819
33.6323 -99.3578
33.6041 -99.3328
33.5787 -99.3113
33.5536 -99.2892
33.526 -99.2631
33.5091 -99.2337
33.4934 -99.2052
33.4792 -99.1786
33.4644 -99.154
33.4496 -99.1296
33.433 -99.1022
33.4162 -99.0746
33.3996 -99.0463
33.3741 -99.012
33.3487 -98.9779
33.3232 -98.9439
33.2978 -98.9098
33.2758 -98.8727
33.2555 -98.8342
33.235 -98.8
33.2133 -98.7502
33.1923 -98.7027
33.1727 -98.6591
33.1552 -98.6201
33.1374 -98.584
33.1196 -98.5482
33.0981 -98.5163
33.0761 -98.4848
33.0542 -98.4533
33.0319 -98.4213
33.0098 -98.3895
32.9965 -98.3626
32.9854 -98.3336
32.9744 -98.3044
32.9635 -98.2751
32.9506 -98.2571
32.9379 -98.2467
32.9214 -98.2463
32.9052 -98.244
32.8889 -98.2415
32.8678 -98.238
32.8461 -98.2344
32.8244 -98.2307
32.8027 -98.2271
32.781 -98.2235
32.7613 -98.222
32.7419 -98.2207
32.7225 -98.2195
32.7013 -98.2206
32.6799 -98.222
32.6606 -98.2233
32.6454 -98.2263
32.6299 -98.2278
32.6143 -98.2292
32.5987 -98.2306
32.5832 -98.232


33.2107 -99.7321
33.1812 -99.7156
33.149 -99.7
33.1151 -99.6825
33.0807 -99.6666
33.0463 -99.6508
33.0119 -99.635
32.9813 -99.623
32.9521 -99.6089
32.9234 -99.6002
32.8889 -99.582
32.8488 -99.562
32.8069 -99.5452
32.7647 -99.5287
32.7239 -99.514
32.6821 -99.5028
32.6428 -99.4923
32.6049 -99.4808
32.5678 -99.4673
32.53 -99.4553
32.4918 -99.4455
32.4539 -99.4424
32.415 -99.4325
32.3764 -99.4197
32.3435 -99.4062
32.3135 -99.393
32.2838 -99.3782
32.2581 -99.3654
32.231 -99.3541
32.2038 -99.3429
32.1766 -99.3317
32.1494 -99.3205
32.1221 -99.3093
32.0956 -99.297
32.0643 -99.2822
32.0354 -99.27
32.0067 -99.2586
31.978 -99.2472
31.9564 -99.2378
31.9355 -99.2286
31.9149 -99.2202
31.8943 -99.2118
31.8753 -99.2039
31.8558 -99.1976
31.8361 -99.1916
31.8165 -99.1856
31.8037 -99.1768
31.7914 -99.1685
31.7792 -99.1603
31.768 -99.152
31.7601 -99.1416
31.7525 -99.1309
31.7387 -99.1224
31.7228 -99.1123
31.7067 -99.1022
31.6906 -99.092
31.6745 -99.0818
31.6589 -99.07
31.6433 -99.0579
31.6284 -99.0442
31.6068 -99.0249
31.5845 -99.005
31.5732 -98.9836
31.5631 -98.962
31.5562 -98.9416
31.5548 -98.9247
31.5551 -98.9068
31.5556 -98.8889
31.5581 -98.8708
31.5608 -98.8527
31.5635 -98.8346
31.5661 -98.8165
31.5688 -98.7984
31.5677 -98.7822
31.5665 -98.7678
31.5654 -98.7536
31.5643 -98.7395
31.5632 -98.7254
31.5621 -98.7113
31.5609 -98.6971
31.5598 -98.683
31.5587 -98.6689
31.5576 -98.6547
31.5564 -98.6406
31.5553 -98.6265
31.5551 -98.6132
31.5551 -98.6
31.555 -98.5868
31.5549 -98.5737
31.5552 -98.5616
31.5556 -98.5496
31.5531 -98.5305
31.5501 -98.5113
31.5471 -98.4922
31.5441 -98.4732
31.5411 -98.4542
31.5377 -98.4346
31.5343 -98.4149
31.5309 -98.3952
31.534 -98.3834
31.5377 -98.3724
31.5415 -98.3615
31.5453 -98.3506
31.5491 -98.3397
31.5529 -98.3288
31.5567 -98.3179
31.5605 -98.3069
31.5643 -98.296
31.5681 -98.2851
31.5725 -98.2783
31.5752 -98.2719
31.5772 -98.2674
31.5793 -98.2631
31.5813 -98.2588
31.5834 -98.2545
31.5854 -98.2502
31.5874 -98.2459
31.5893 -98.2485
31.5912 -98.2517
31.5933 -98.2482
31.593 -98.2465


35.2923 -99.7038
35.2442 -99.671
35.1913 -99.6371
35.1547 -99.6043
35.1198 -99.5716
35.0892 -99.5453
35.059 -99.5197
35.0289 -99.4941
34.9992 -99.4738
34.9696 -99.4539
34.94 -99.4341
34.9104 -99.4143
34.8854 -99.3892
34.8564 -99.3632
34.827 -99.3371
34.7995 -99.3203
34.772 -99.3095
34.7508 -99.3024
34.7303 -99.2956
34.7149 -99.2793
34.7006 -99.2607
34.6864 -99.2418
34.6722 -99.2229
34.6596 -99.2045
34.6464 -99.1891
34.6331 -99.1739
34.6198 -99.1588
34.6064 -99.1437
34.5931 -99.1286
34.5793 -99.1117
34.5655 -99.0947
34.5516 -99.0776
34.5378 -99.0605
34.524 -99.0427
34.5103 -99.0248
34.4966 -99.007
34.4829 -98.9891
34.4699 -98.9726
34.457 -98.9561
34.4441 -98.9397
34.4311 -98.923
34.4177 -98.9078
34.4061 -98.8951
34.3902 -98.879
34.3752 -98.8667
34.3602 -98.8548
34.3452 -98.8422
34.3302 -98.8295
34.3147 -98.8143
34.2991 -98.7989
34.2811 -98.7651
34.2636 -98.7313
34.2471 -98.6983
34.2297 -98.6648
34.2112 -98.6328
34.1952 -98.6036
34.1795 -98.5747
34.1649 -98.5457
34.1493 -98.518
34.1335 -98.4905
34.1178 -98.463
34.102 -98.4355
34.0862 -98.408
34.0705 -98.3805
34.0629 -98.3539
34.0562 -98.3274
34.0495 -98.3009
34.0457 -98.2715
34.0382 -98.2532
34.0296 -98.2386
34.0168 -98.2317
34.0036 -98.2255
33.9903 -98.2194
33.973 -98.212
33.954 -98.2028
33.9329 -98.1931
33.9089 -98.1758
33.8795 -98.1584
33.8486 -98.1436
33.8159 -98.1312
33.7831 -98.119
33.7503 -98.1086
33.7156 -98.0977
33.681 -98.0865
33.6477 -98.0714
33.6138 -98.0557
33.58 -98.04
33.5461 -98.0243
33.5235 -98.0088
33.5021 -97.9934
33.4811 -97.9771
33.4601 -97.9607
33.4392 -97.9443
33.4152 -97.931
33.3909 -97.9179
33.3675 -97.9055
33.3441 -97.8932
33.3201 -97.8837
33.296 -97.8745
33.2752 -97.8621
33.2544 -97.8521
33.2318 -97.8459
33.2057 -97.8434
33.1795 -97.8445
33.1527 -97.8431
33.1232 -97.8426
33.0934 -97.8421
33.0636 -97.8417
33.0338 -97.8412
33.0048 -97.839
32.9784 -97.8364
32.9522 -97.8339
32.9289 -97.8343
32.9059 -97.8349
32.8834 -97.8327
32.8562 -97.8292
32.8284 -97.8256
32.8006 -97.822
32.7728 -97.8183
32.7472 -97.8168
32.7218 -97.8155
32.6955 -97.8132
32.6759 -97.811
32.6577 -97.81
32.6428 -97.8104
32.6276 -97.8093
32.6123 -97.8081
32.5971 -97.8068
32.5818 -97.8056
32.5664 -97.8013
32.5511 -97.7967
32.5388 -97.7909
32.5268 -97.7848
32.5089 -97.7788
32.4905 -97.7728
32.473 -97.7674
32.4542 -97.7562
32.4396 -97.7528
32.4231 -97.7526
32.4064 -97.7526


35.7 -99.6882
35.6587 -99.6447
35.6132 -99.5993
35.5627 -99.5517
35.5046 -99.509
35.4507 -99.4741
35.3957 -99.4474
35.3405 -99.4215
35.2908 -99.3906
35.2374 -99.3588
35.1836 -99.3269
35.1492 -99.3026
35.1206 -99.2858
35.0903 -99.2644
35.0598 -99.2425
35.0294 -99.2206
35.0008 -99.1991
34.972 -99.1809
34.9431 -99.163
34.9143 -99.1451
34.8855 -99.1272
34.8563 -99.1087
34.827 -99.09
34.7978 -99.0714
34.7688 -99.0556
34.7465 -99.0433
34.7301 -99.031
34.7161 -99.0137
34.7024 -98.9959
34.6894 -98.9793
34.6765 -98.9629
34.6636 -98.9465
34.6505 -98.9298
34.6375 -98.913
34.6244 -98.8963
34.6084 -98.8763
34.592 -98.856
34.5757 -98.8357
34.5593 -98.8154
34.5429 -98.795
34.5302 -98.7631
34.5179 -98.7301
34.5067 -98.6978
34.4957 -98.6723
34.4847 -98.6474
34.4766 -98.6243
34.4691 -98.6036
34.4618 -98.5831
34.4555 -98.5624
34.4494 -98.5416
34.4419 -98.5221
34.4343 -98.5028
34.4267 -98.4835
34.4188 -98.4657
34.4126 -98.4504
34.4052 -98.435
34.3977 -98.4195
34.3916 -98.4083
34.3857 -98.3974
34.3843 -98.3884
34.3833 -98.3795
34.3837 -98.37
34.3842 -98.3605
34.3848 -98.351
34.3853 -98.3414
34.3858 -98.3319
34.3864 -98.3223
34.3869 -98.3128
34.3903 -98.3
34.3939 -98.287
34.3961 -98.2805
34.3975 -98.2792
34.3988 -98.2784
34.4001 -98.2776
34.3999 -98.2727


36.7865 -99.6757
36.7393 -99.6158
36.6877 -99.5561
36.6413 -99.4993
36.5944 -99.4522
36.544 -99.4068
36.4963 -99.3622
36.4466 -99.3205
36.4013 -99.2864
36.3606 -99.2517
36.3212 -99.2118
36.2893 -99.1738
36.2582 -99.1361
36.2274 -99.0991
36.1975 -99.0611
36.1681 -99.0225
36.1386 -98.9838
36.1087 -98.9498
36.0787 -98.9162
36.0486 -98.868
36.0198 -98.817
35.9881 -98.7621
35.9573 -98.6994
35.9254 -98.6398
35.8894 -98.5877
35.8546 -98.5364
35.8199 -98.4851
35.7852 -98.4339
35.751 -98.3843
35.7187 -98.3347
35.6879 -98.2929
35.664 -98.2491
35.6333 -98.212
35.5974 -98.176
35.5606 -98.1411
35.5222 -98.1027
35.4815 -98.0775
35.4409 -98.0551
35.3996 -98.0321
35.3583 -98.0089
35.317 -97.9857
35.2768 -97.9617
35.2377 -97.9398
35.1986 -97.9182
35.1742 -97.8987
35.1485 -97.8849
35.1256 -97.8886
35.1006 -97.8926
35.0754 -97.8965
35.0503 -97.9005
35.0251 -97.9044
34.9999 -97.9084
34.976 -97.9065
34.9521 -97.9041
34.9271 -97.9074
34.9032 -97.9055
34.8781 -97.9089
34.8534 -97.9087
34.8287 -97.9082
34.8039 -97.9077
34.7794 -97.9063
34.7604 -97.9136
34.7426 -97.9205
34.7325 -97.9267
34.7251 -97.9284
34.7179 -97.9297


34.9588 -99.5588
34.9317 -99.5358
34.9019 -99.5105
34.8718 -99.485
34.8422 -99.4646
34.8125 -99.4448
34.7829 -99.4249
34.7642 -99.4093
34.7467 -99.394
34.7299 -99.3779
34.7152 -99.3566
34.7007 -99.3347
34.6885 -99.322
34.6765 -99.3102
34.6642 -99.2971
34.6496 -99.2801
34.6354 -99.2615
34.6212 -99.2426
34.607 -99.2237
34.5944 -99.2053
34.5819 -99.1882
34.5687 -99.1728
34.5554 -99.1577
34.542 -99.1426
34.5287 -99.1275
34.5149 -99.1106
34.5011 -99.0935
34.4872 -99.0764
34.4735 -99.0587
34.4598 -99.0408
34.4461 -99.0229
34.4324 -99.0051
34.4184 -98.9888
34.4068 -98.9763
34.3941 -98.9639
34.3826 -98.9557
34.3713 -98.9479
34.3597 -98.939
34.348 -98.9299
34.3364 -98.9209
34.3248 -98.9118
34.3126 -98.9003
34.3003 -98.8885
34.2842 -98.8684
34.2626 -98.8446
34.2406 -98.8204
34.2174 -98.7887
34.1959 -98.7468
34.1763 -98.7068
34.1569 -98.6669
34.1382 -98.6342
34.1222 -98.605
34.1064 -98.5761
34.0919 -98.5471
34.0762 -98.5194
34.0597 -98.4905
34.0432 -98.4615
34.0248 -98.4329
34.0061 -98.4044
33.9875 -98.3759
33.9724 -98.3468
33.9577 -98.3176
33.9459 -98.2856
33.9277 -98.2603
33.9037 -98.2391
33.8747 -98.2273
33.8434 -98.217
33.8105 -98.2089
33.7774 -98.2011
33.7443 -98.195
33.7095 -98.1845
33.6747 -98.1736
33.643 -98.1586
33.6113 -98.1429
33.5797 -98.1272
33.5481 -98.1114
33.528 -98.0959
33.5068 -98.0791
33.4857 -98.0644
33.4646 -98.0498
33.4436 -98.0353
33.4195 -98.0238
33.3952 -98.0126
33.3708 -98.0015
33.3472 -97.9909
33.3239 -97.9787
33.3005 -97.9664
33.2771 -97.954
33.2575 -97.9381
33.2379 -97.9258
33.2184 -97.9138
33.1988 -97.9019
33.1795 -97.8936
33.159 -97.8853
33.1359 -97.8778
33.1126 -97.8705
33.0893 -97.8632
33.0651 -97.8591
33.0407 -97.8554
33.0172 -97.8499
32.9902 -97.8495
32.964 -97.8472
32.9404 -97.8419
32.9173 -97.8419
32.8948 -97.8397
32.8676 -97.8362
32.8398 -97.8326
32.812 -97.8289
32.7842 -97.8253
32.7575 -97.8232
32.732 -97.8218
32.7067 -97.8205
32.6804 -97.8183
32.6561 -97.8159
32.6357 -97.815
32.6199 -97.8137
32.6046 -97.8125
32.5893 -97.8113
32.5739 -97.807
32.5586 -97.8024


46.45 -99.5
46.4913 -99.3504
46.5368 -99.1858
46.5368 -99.0192
46.5071 -98.836
46.5031 -98.6541
46.4926 -98.4957
46.4817 -98.2732
46.4827 -98.0762
46.4679 -97.8237
46.4427 -97.5187
46.4167 -97.303
46.3884 -97.106
46.3557 -96.9664
46.3338 -96.8433
46.303 -96.7188
46.2713 -96.5942
46.2395 -96.4696
46.1828 -96.3556
46.1386 -96.2505
46.0894 -96.1422
46.044 -96.0358
45.9705 -95.9348
45.9019 -95.8615
45.8338 -95.7911
45.7714 -95.7281
45.7155 -95.6632
45.664 -95.5801
45.6131 -95.5415
45.5519 -95.5076
45.4798 -95.4814
45.4066 -95.4559
45.3343 -95.4314
45.2665 -95.3971
45.2122 -95.3696
45.1592 -95.3428
45.1088 -95.3146
45.0563 -95.2886
45.0017 -95.2617
44.944 -95.2372
44.8967 -95.1982
44.8518 -95.1619
44.8095 -95.1267
44.7675 -95.0916
44.7288 -95.0583
44.6916 -95.0259
44.6546 -94.9937
44.6176 -94.9615
44.5805 -94.9292
44.5315 -94.8948
44.4796 -94.8647
44.4327 -94.8293
44.3857 -94.7964
44.3556 -94.7631
44.3302 -94.7222
44.3101 -94.6869
44.2894 -94.6496
44.2726 -94.6259
44.2563 -94.6037
44.2399 -94.5815
44.2236 -94.5594
44.2036 -94.5394
44.1832 -94.5197
44.1628 -94.4999
44.1424 -94.4802
44.1231 -94.4634
44.1039 -94.4469
44.0856 -94.4314
44.0628 -94.431
44.0395 -94.4321
44.0078 -94.4295
43.9741 -94.43
43.9402 -94.4309
43.9011 -94.4265
43.8616 -94.4216
43.8219 -94.4166
43.7824 -94.4106
43.743 -94.4045
43.7035 -94.3984
43.6635 -94.392
43.6253 -94.3864
43.597 -94.382
43.5737 -94.3821
43.553 -94.3812
43.5325 -94.3803
43.5135 -94.3835
43.4946 -94.3871
43.4757 -94.391
43.4585 -94.3914
43.4413 -94.3915
43.4242 -94.3915
43.4098 -94.3855
43.3956 -94.3789
43.3815 -94.3722
43.3673 -94.3655
43.3524 -94.3566
43.3369 -94.351
43.3185 -94.3497
43.2998 -94.3488
43.2828 -94.3551
43.266 -94.362
43.2492 -94.3691
43.2324 -94.3762
43.2164 -94.3855
43.2005 -94.3951
43.1845 -94.4047
43.1686 -94.4144
43.1527 -94.4223
43.1369 -94.4302
43.1214 -94.4425
43.1065 -94.4459
43.0951 -94.4445
43.0839 -94.4425
43.0728 -94.4405
43.0618 -94.4385
43.0507 -94.4365
43.0396 -94.4345
43.0279 -94.4405
43.0164 -94.4411
43.0049 -94.4411
42.9932 -94.4405


31.7571 -99.4429
31.7425 -99.441
31.7265 -99.439
31.7137 -99.4324
31.7013 -99.4254
31.6951 -99.4181
31.6894 -99.4107
31.6838 -99.4033
31.6782 -99.3959
31.6739 -99.3854
31.6698 -99.3746
31.6657 -99.3637
31.6613 -99.3519
31.6569 -99.34
31.6524 -99.3282
31.648 -99.3163
31.6436 -99.3045
31.6394 -99.2912
31.6323 -99.2764
31.6249 -99.2614
31.6174 -99.2463
31.61 -99.2313
31.6026 -99.2163
31.5951 -99.2012
31.5989 -99.1812
31.6038 -99.1606
31.5989 -99.1455
31.6029 -99.1254
31.59 -99.1109
31.5869 -99.0959
31.5847 -99.0809
31.5826 -99.0659
31.5806 -99.0509
31.5785 -99.0359
31.5693 -99.015
31.5615 -98.9937
31.5538 -98.9724
31.5472 -98.952
31.5408 -98.9317
31.5394 -98.9148
31.5398 -98.8969
31.5422 -98.8789
31.5449 -98.8608
31.5476 -98.8427
31.5503 -98.8246
31.5529 -98.8065
31.5556 -98.7884
31.5545 -98.7721
31.5534 -98.7578
31.5522 -98.7436
31.5511 -98.7295
31.55 -98.7154
31.5489 -98.7012
31.5477 -98.6871
31.5466 -98.673
31.5455 -98.6588
31.5444 -98.6447
31.5433 -98.6306
31.5431 -98.6173
31.543 -98.6041
31.5429 -98.591
31.5428 -98.5778
31.5428 -98.5646
31.5431 -98.5525
31.5419 -98.5419
31.5393 -98.5229
31.5363 -98.5037
31.5332 -98.4847
31.5302 -98.4656
31.5292 -98.4456
31.526 -98.4259
31.5226 -98.4062
31.5192 -98.3865
31.5223 -98.3747
31.526 -98.3637
31.5298 -98.3528
31.5336 -98.3419
31.5374 -98.331
31.5412 -98.32
31.545 -98.3091
31.5488 -98.2982
31.5526 -98.2873
31.557 -98.2805
31.5615 -98.2741
31.566 -98.2677
31.5701 -98.2632
31.5741 -98.2588
31.5764 -98.2545
31.5784 -98.2502
31.5805 -98.2458
31.5824 -98.2484
31.5843 -98.2517
31.5863 -98.2482
31.5882 -98.2508
31.5902 -98.2472


34.592 -99.424
34.5836 -99.4047
34.5743 -99.3835
34.5604 -99.3616
34.5459 -99.3397
34.5337 -99.327
34.5217 -99.3152
34.5089 -99.3032
34.4965 -99.2901
34.4819 -99.2732
34.4677 -99.2545
34.4535 -99.2356
34.4393 -99.2168
34.4267 -99.1983
34.4132 -99.1845
34.3999 -99.1733
34.388 -99.1668
34.3764 -99.1608
34.3647 -99.1548
34.3529 -99.1479
34.3411 -99.141
34.3292 -99.134
34.3168 -99.1244
34.3039 -99.1126
34.2899 -99.0955
34.2694 -99.0722
34.2484 -99.0478
34.2273 -99.0231
34.2036 -98.9923
34.1805 -98.9622
34.1574 -98.9323
34.1343 -98.9022
34.1113 -98.8721
34.0865 -98.8411
34.0615 -98.8101
34.0334 -98.7739
34.0111 -98.7318
33.9907 -98.6901
33.9657 -98.6525
33.9423 -98.616
33.9144 -98.5778
33.8824 -98.5398
33.8496 -98.5056
33.8143 -98.472
33.7789 -98.4384
33.7417 -98.4073
33.7027 -98.3763
33.6713 -98.3477
33.6432 -98.3153
33.618 -98.2794
33.5914 -98.2544
33.5642 -98.2335
33.5324 -98.2213
33.5118 -98.2102
33.4923 -98.1992
33.4735 -98.1852
33.4549 -98.1709
33.4362 -98.1566
33.4146 -98.1452
33.3927 -98.1341
33.3717 -98.1236
33.3507 -98.1131
33.3297 -98.1027
33.3087 -98.0923
33.2855 -98.0805
33.2656 -98.0666
33.246 -98.0526
33.2261 -98.0425
33.2062 -98.0328
33.1865 -98.0263
33.1669 -98.0205
33.1466 -98.0117
33.1239 -98.0034
33.1011 -97.9951
33.0782 -97.9852
33.0557 -97.9748
33.0331 -97.9642
33.0113 -97.952
32.9909 -97.9418
32.9718 -97.9294
32.9528 -97.9167
32.9342 -97.9095
32.918 -97.9002
32.9026 -97.8877
32.8868 -97.8779
32.866 -97.8674
32.8448 -97.8568
32.8226 -97.8496
32.7954 -97.8456
32.7688 -97.8435
32.7433 -97.8421
32.718 -97.8408
32.6916 -97.8385
32.6674 -97.8361
32.6439 -97.8341
32.6231 -97.8318
32.6025 -97.8295
32.582 -97.8272
32.5612 -97.8219
32.5405 -97.8163
32.5197 -97.8106
32.4978 -97.8059
32.4757 -97.8013
32.4533 -97.7912
32.4341 -97.7795
32.4129 -97.7697
32.3915 -97.7601
32.3725 -97.7552
32.3556 -97.7548
32.3384 -97.755
32.3237 -97.7554
32.3083 -97.7535
32.2931 -97.7513


32.3 -99.4
32.273 -99.388
32.2457 -99.3776
32.2184 -99.3673
32.1912 -99.3562
32.164 -99.345
32.1367 -99.3338
32.1095 -99.3226
32.0823 -99.3114
32.0575 -99.3011
32.0325 -99.2913
32.0042 -99.2801
31.9755 -99.2687
31.9539 -99.2593
31.9331 -99.2501
31.9125 -99.2417
31.8919 -99.2333
31.8713 -99.225
31.8507 -99.2166
31.8301 -99.2083
31.818 -99.1976
31.806 -99.1884
31.7938 -99.1801
31.7815 -99.1719
31.7703 -99.1636
31.7624 -99.1531
31.7548 -99.1424
31.7473 -99.1317
31.7334 -99.1232
31.7176 -99.1132
31.7015 -99.103
31.6854 -99.0928
31.6693 -99.0826
31.6537 -99.0708
31.6388 -99.0571
31.624 -99.0432
31.6024 -99.0238
31.5801 -99.0039
31.5688 -98.9825
31.5608 -98.9611
31.5541 -98.9408
31.5527 -98.9238
31.5531 -98.906
31.5536 -98.888
31.5561 -98.8699
31.5588 -98.8518
31.5614 -98.8337
31.5641 -98.8156
31.5668 -98.7976
31.5657 -98.7813
31.5645 -98.7669
31.5634 -98.7528
31.5623 -98.7386
31.5612 -98.7245
31.56 -98.7104
31.5589 -98.6962
31.5578 -98.6821
31.5567 -98.668
31.5556 -98.6538
31.5544 -98.6397
31.5533 -98.6256
31.5531 -98.6123
31.553 -98.5991
31.553 -98.586
31.5529 -98.5728
31.5532 -98.5607
31.5536 -98.5488
31.5511 -98.5296
31.5481 -98.5104
31.5451 -98.4914
31.5421 -98.4723
31.5391 -98.4533
31.5357 -98.4337
31.5323 -98.414
31.5289 -98.3944
31.532 -98.3826
31.5357 -98.3716
31.5395 -98.3606
31.5433 -98.3497
31.5471 -98.3388
31.5509 -98.3279
31.5547 -98.317
31.5585 -98.3061
31.5623 -98.2952
31.5661 -98.2842
31.5705 -98.2774
31.575 -98.271
31.5773 -98.2665


40.15 -99.4
40.163 -99.3483
40.1758 -99.2958
40.1885 -99.2433
40.2013 -99.1907
40.228 -99.1344
40.2479 -99.0499
40.2582 -98.9621
40.2675 -98.874
40.2767 -98.7859
40.2866 -98.6975
40.3067 -98.6281
40.3281 -98.5642
40.3464 -98.5013
40.3689 -98.4419
40.3986 -98.3696
40.4337 -98.2937
40.4666 -98.1985
40.4909 -98.1167
40.5204 -98.0508
40.5546 -97.995
40.5879 -97.9476
40.6159 -97.8938
40.6379 -97.8387
40.6669 -97.7891
40.6954 -97.7396
40.7217 -97.691
40.7514 -97.6383
40.7822 -97.5868
40.8111 -97.5442
40.8348 -97.4999
40.8614 -97.4577
40.8869 -97.4203
40.917 -97.3832
40.9312 -97.3495
40.9339 -97.3215
40.9354 -97.294
40.9378 -97.2683
40.9403 -97.2428
40.9429 -97.2173
40.9454 -97.1919
40.9466 -97.1633
40.9477 -97.1344
40.9471 -97.0983
40.9463 -97.0629
40.9486 -97.0245
40.9512 -96.9858
40.9578 -96.9464
40.9631 -96.9056
40.9689 -96.8655
40.9684 -96.8288
40.9683 -96.7915
40.9679 -96.7572
40.9652 -96.736
40.9714 -96.7217
40.9784 -96.7082
40.9871 -96.6998
40.9955 -96.6949
41.0039 -96.6903


40.5 -99.4
40.536 -99.3247
40.5814 -99.2456
40.63 -99.1771
40.6733 -99.1088
40.7121 -99.0147
40.7516 -98.9183
40.7945 -98.8185
40.8388 -98.7273
40.8877 -98.655
40.9399 -98.5915
40.9686 -98.5272
41.001 -98.4644
41.0306 -98.4089
41.06 -98.3541
41.0827 -98.3079
41.1038 -98.2616
41.1248 -98.2153
41.1389 -98.1848
41.1518 -98.1566
41.1596 -98.1361
41.1701 -98.1225
41.1833 -98.1133
41.1974 -98.0967
41.2116 -98.0794
41.2257 -98.062
41.2399 -98.0447
41.2574 -98.0298
41.2753 -98.0152
41.2933 -98.0006
41.3089 -97.9885
41.319 -97.9738
41.3286 -97.9588
41.341 -97.9423
41.3487 -97.9185
41.3559 -97.894
41.3715 -97.8859
41.388 -97.8824
41.4046 -97.8793
41.4225 -97.886
41.438 -97.8965
41.4532 -97.9074
41.4684 -97.9183
41.4836 -97.9292
41.4988 -97.9402
41.514 -97.9511
41.5289 -97.9688
41.5494 -97.9879
41.5704 -98.0072
41.5971 -98.0299
41.6245 -98.0529
41.6485 -98.0739
41.6722 -98.0947
41.6881 -98.108
41.7032 -98.1205
41.7117 -98.1329
41.717 -98.1422
41.722 -98.1512
41.724 -98.1549
41.7256 -98.1579


32.75 -99.35
32.7253 -99.3284
32.6971 -99.3081
32.6708 -99.2861
32.6435 -99.26
32.6153 -99.2317
32.587 -99.2031
32.5591 -99.1798
32.5312 -99.1569
32.5034 -99.136
32.4755 -99.1153
32.4452 -99.0908
32.4121 -99.0679
32.3788 -99.0451
32.3386 -99.017
32.2999 -98.9887
32.2613 -98.9604
32.2262 -98.9369
32.1953 -98.9182
32.1649 -98.9
32.1355 -98.8817
32.1061 -98.8634
32.0753 -98.8534
32.0467 -98.8399
32.0182 -98.8265
31.9898 -98.8132
31.9653 -98.7966
31.9454 -98.7796
31.9268 -98.7651
31.9082 -98.7495
31.8897 -98.7339
31.8711 -98.7183
31.854 -98.7014
31.837 -98.6843
31.82 -98.6673
31.8039 -98.6518
31.7897 -98.6376
31.7768 -98.6233
31.7651 -98.6098
31.7565 -98.5944
31.7482 -98.5788
31.74 -98.5631
31.7322 -98.5486
31.7217 -98.5274
31.7109 -98.5056
31.7002 -98.4839
31.6896 -98.4622
31.6806 -98.4395
31.6703 -98.4154
31.6598 -98.3912
31.6555 -98.3744
31.6517 -98.3583
31.6489 -98.3406
31.6462 -98.3227
31.6434 -98.3049
31.6407 -98.287
31.6387 -98.2731
31.6367 -98.2596
31.6344 -98.248
31.632 -98.2493
31.6296 -98.2518
31.6273 -98.2418
31.6249 -98.2432
31.6224 -98.2457
31.62 -98.2484
31.6176 -98.251
31.6153 -98.241
31.6126 -98.2428
31.608 -98.2457
31.6031 -98.2488
31.5982 -98.2518
31.5974 -98.244
31.5969 -98.2419
31.5964 -98.2403
31.5959 -98.2388
31.5953 -98.2373
31.5948 -98.2358
31.5943 -98.2343


38.9 -99.35
38.9131 -99.2778
38.9356 -99.1948
38.9589 -99.1108
38.9754 -99.0044
38.9834 -98.8938
38.9905 -98.7828
38.9945 -98.6543
39.0092 -98.5346
39.0337 -98.4231
39.0522 -98.3044
39.0625 -98.1871
39.0637 -98.0921
39.0703 -98.0116
39.0775 -97.9326
39.0794 -97.8436
39.0901 -97.7448
39.0995 -97.6395
39.0978 -97.5359
39.0908 -97.438
39.0833 -97.3406
39.0597 -97.2473
39.035 -97.1659
39.0078 -97.0853
38.9795 -97.0038
38.9506 -96.9213
38.92 -96.8383
38.8882 -96.7702
38.8541 -96.7097
38.8159 -96.6629
38.7779 -96.6238
38.7379 -96.5806
38.6936 -96.5402
38.6474 -96.5049
38.6011 -96.4702
38.5507 -96.4277
38.499 -96.3793
38.4465 -96.3259
38.4004 -96.2538
38.3523 -96.1782
38.3076 -96.1122
38.265 -96.05
38.2113 -95.9974
38.1561 -95.9493
38.1009 -95.9059
38.0448 -95.8695
37.9952 -95.8388
37.9447 -95.8181
37.8954 -95.7962
37.8529 -95.7855
37.8121 -95.775
37.776 -95.773
37.7461 -95.7752
37.7176 -95.7788
37.6892 -95.7826
37.6579 -95.7823
37.6264 -95.7816
37.5961 -95.7813
37.5678 -95.7837
37.5372 -95.7806
37.5039 -95.7829
37.4687 -95.7879
37.4309 -95.7874
37.3957 -95.7835
37.3618 -95.7791
37.3293 -95.779
37.2971 -95.7843
37.2619 -95.7854
37.2254 -95.7886
37.1866 -95.7908
37.1482 -95.7912
37.1079 -95.7917
37.0664 -95.7915
37.0247 -95.7913
36.9816 -95.7944


39.35 -99.35
39.3678 -99.2958
39.3953 -99.2353
39.4103 -99.1779
39.424 -99.1208
39.4315 -99.0401
39.431 -98.9555
39.4296 -98.8705
39.4282 -98.7855
39.4261 -98.6891
39.4383 -98.6131
39.4557 -98.5418
39.4779 -98.4743
39.4942 -98.3973
39.5095 -98.3228
39.5192 -98.249
39.5236 -98.1877
39.5241 -98.1385
39.5298 -98.0941
39.5384 -98.0546
39.5473 -98.0155
39.5563 -97.9765
39.5552 -97.943
39.5531 -97.9029
39.5509 -97.8622
39.5499 -97.8099
39.5573 -97.7531
39.5582 -97.7051
39.5637 -97.6552
39.5619 -97.6001
39.5594 -97.5445
39.5528 -97.4947
39.5492 -97.4461
39.5458 -97.3874
39.538 -97.3235
39.5191 -97.268
39.4948 -97.218
39.4685 -97.1703


37.55 -99.3
37.5148 -99.2264
37.4835 -99.144
37.4454 -99.0488
37.4014 -98.9591
37.3581 -98.8725
37.3124 -98.797
37.2726 -98.7259
37.2385 -98.6626
37.2055 -98.6013
37.1774 -98.5423
37.1503 -98.4858
37.1196 -98.4206
37.0851 -98.3541
37.0523 -98.291
37.0211 -98.2276
36.9874 -98.176
36.9504 -98.1248
36.9146 -98.0621
36.8786 -98.0023
36.8342 -97.9496
36.7888 -97.905
36.7422 -97.8682
36.6968 -97.8191
36.6575 -97.7762
36.6183 -97.7341
36.5738 -97.6801
36.5295 -97.624
36.4908 -97.5658
36.4548 -97.5099
36.4209 -97.4598
36.3885 -97.4128
36.3553 -97.3623
36.3282 -97.3114
36.3066 -97.2618
36.2787 -97.2106
36.2528 -97.169
36.2306 -97.1262
36.214 -97.0863
36.1967 -97.0481
36.1793 -97.0101
36.162 -96.9721
36.1429 -96.93
36.1237 -96.8875
36.104 -96.8446
36.0846 -96.8198
36.0651 -96.7968
36.044 -96.7727
36.0269 -96.7477
36.0025 -96.7268
35.9785 -96.7086
35.9551 -96.6914
35.9317 -96.6753
35.904 -96.6595
35.8759 -96.6448
35.8439 -96.6394
35.8141 -96.6316
35.7853 -96.6159
35.7557 -96.5996
35.726 -96.5833
35.6997 -96.5698
35.6737 -96.5565
35.6503 -96.5446
35.6266 -96.5344
35.6009 -96.5227
35.5764 -96.5115
[truncated: 2,760,381 more chars]
