# Supplementary material for: Conjunction of factors triggering waves of seasonal influenza
Source: eLife. 2018 Feb 27;7:e30756. doi: 10.7554/eLife.30756 (PMC5864297; doi:10.7554/eLife.30756)
Supplement: Source data 1. — Each streamline is a a series of physical coordinates (latitude and longitude in degrees), with a linebreak after each streamline. [file elife-30756-data1.zip › streamline_data/flow_streamlines_smooth.dat]

42.44 -124.162
42.437 -123.863
42.4522 -123.59
42.4518 -123.34
42.4498 -123.094
42.446 -122.964
42.4406 -122.848
42.4217 -122.724
42.3917 -122.595
42.3535 -122.461
42.3315 -122.384
42.3111 -122.314
42.2909 -122.244
42.2707 -122.174
42.2364 -122.116
42.2008 -122.06
42.1448 -121.955
42.0842 -121.86
42.022 -121.777
41.9597 -121.696
41.9363 -121.647
41.8973 -121.611
41.8721 -121.55
41.8549 -121.505
41.8385 -121.462
41.8547 -121.494
41.8417 -121.459


43.1885 -124.058
43.17 -123.891
43.1426 -123.687
43.1112 -123.47
43.0577 -123.287
43.0019 -123.108
42.9412 -122.966
42.9006 -122.832
42.843 -122.687
42.7829 -122.546
42.7226 -122.404
42.6794 -122.301
42.6558 -122.187
42.6187 -122.092
42.5802 -121.998
42.5417 -121.899
42.5032 -121.798
42.4647 -121.697
42.4379 -121.629
42.3941 -121.572
42.3413 -121.513
42.2892 -121.485
42.2733 -121.437
42.2933 -121.463
42.317 -121.497
42.3087 -121.455
42.3295 -121.482
42.3209 -121.44
42.3417 -121.466
42.3655 -121.499
42.3572 -121.458
42.378 -121.484
42.3694 -121.442
42.3902 -121.469
42.4148 -121.489
42.4144 -121.439
42.4411 -121.451
42.4706 -121.47
42.5003 -121.489
42.4892 -121.404
42.5051 -121.383
42.5211 -121.373
42.5446 -121.39
42.5613 -121.384
42.5773 -121.376
42.6009 -121.393
42.6175 -121.387
42.6355 -121.389
42.6536 -121.393
42.6718 -121.396
42.6899 -121.4
42.7107 -121.389
42.7099 -121.39


41.7714 -123.897
41.7712 -123.666
41.7601 -123.407
41.748 -123.145
41.759 -123.002
41.7701 -122.872
41.7817 -122.775
41.769 -122.668
41.7539 -122.559
41.7385 -122.449
41.727 -122.338
41.7158 -122.226
41.7046 -122.114
41.6802 -122.015
41.6545 -121.917
41.6617 -121.813
41.6777 -121.715
41.6946 -121.618
41.6979 -121.536
41.7068 -121.472
41.7453 -121.48
41.7869 -121.495
41.7965 -121.445
41.8334 -121.461


40.6775 -123.882
40.7673 -123.772
40.8501 -123.634
40.9116 -123.47
40.9709 -123.304
41.0441 -123.171
41.1161 -123.075
41.188 -122.984
41.2444 -122.928
41.2964 -122.869
41.3441 -122.788
41.3913 -122.705
41.4384 -122.622
41.4701 -122.521
41.4927 -122.411
41.5144 -122.299
41.536 -122.188
41.5447 -122.088
41.547 -121.981
41.5776 -121.876
41.611 -121.77
41.6335 -121.668
41.6455 -121.563
41.6415 -121.463
41.6693 -121.443
41.7068 -121.443
41.7482 -121.457
41.7883 -121.48
41.8282 -121.503
41.8175 -121.467
41.8524 -121.485
41.8412 -121.448
41.8579 -121.481
41.8774 -121.52
41.8647 -121.486


47.1435 -123.764
47.0905 -123.598
47.0139 -123.446
46.935 -123.296
46.862 -123.119
46.8021 -122.942
46.7417 -122.754
46.6813 -122.565
46.6209 -122.376
46.5688 -122.221
46.5247 -122.121
46.4801 -122.038
46.4441 -121.965
46.4072 -121.874
46.3582 -121.781
46.3164 -121.687
46.2753 -121.592
46.2342 -121.497
46.2127 -121.391
46.1932 -121.284
46.1676 -121.181
46.1583 -121.095
46.1506 -121.011
46.1518 -120.966
46.1526 -120.912
46.1656 -120.89
46.1797 -120.871
46.194 -120.852
46.2083 -120.834
46.2225 -120.816
46.2368 -120.797
46.2514 -120.775
46.266 -120.753
46.2806 -120.731
46.2952 -120.709
46.3098 -120.687
46.3244 -120.665
46.339 -120.642
46.3567 -120.613
46.3747 -120.583
46.3976 -120.549
46.4096 -120.524
46.4205 -120.501
46.424 -120.479
46.4268 -120.457
46.4295 -120.434
46.4322 -120.412
46.4324 -120.403
46.4323 -120.395


45.4735 -123.7
45.4033 -123.485
45.3104 -123.28
45.214 -123.066
45.134 -122.877
45.0676 -122.715
44.9848 -122.546
44.9003 -122.376
44.8521 -122.25
44.8097 -122.118
44.7675 -121.979
44.7366 -121.839
44.7024 -121.711
44.6724 -121.572
44.63 -121.435
44.6436 -121.364
44.6454 -121.286
44.6461 -121.208
44.652 -121.148
44.6729 -121.092
44.6954 -121.037
44.7254 -121.012
44.7561 -120.99
44.7812 -120.979
44.8056 -120.968
44.83 -120.958
44.8567 -120.962
44.8814 -120.953
44.9006 -120.987
44.9211 -120.989
44.9421 -120.985
44.9631 -120.982
44.9771 -120.969
44.9903 -120.954
45.0017 -120.977
45.0147 -120.967
45.0279 -120.953
45.0393 -120.976
45.0523 -120.965
45.0654 -120.951
45.0768 -120.974
45.0898 -120.963
45.1047 -120.949
45.118 -120.971
45.133 -120.959
45.148 -120.945
45.1614 -120.966
45.1763 -120.955
45.182 -120.962


42.351 -123.576
42.3385 -123.345
42.3247 -123.091
42.3102 -122.964
42.2944 -122.852
42.2643 -122.731
42.2226 -122.605
42.1798 -122.479
42.1368 -122.353
42.0906 -122.241
42.0423 -122.144
41.9813 -122.061
41.9105 -122.004
41.9002 -121.934
41.896 -121.862
41.8923 -121.79
41.8887 -121.719
41.8852 -121.647
41.8635 -121.583
41.84 -121.519
41.823 -121.474


47.7418 -123.513
47.6685 -123.334
47.578 -123.165
47.5012 -122.987
47.4243 -122.795
47.3473 -122.601
47.2808 -122.409
47.2154 -122.218
47.159 -122.089
47.1264 -122.022
47.0937 -121.971
47.0632 -121.907
47.0284 -121.853
46.9933 -121.801
46.958 -121.748
46.9266 -121.68
46.8956 -121.611
46.8646 -121.541
46.8336 -121.471
46.8229 -121.39
46.8143 -121.307
46.799 -121.227
46.788 -121.164
46.7905 -121.105
46.7944 -121.047
46.8037 -121.009
46.8174 -120.993
46.8299 -120.965
46.8424 -120.936
46.8525 -120.951
46.863 -120.962
46.8752 -120.937
46.8853 -120.953
46.8958 -120.963
46.9081 -120.938
46.9181 -120.954
46.9286 -120.965
46.9409 -120.939
46.9509 -120.956
46.9614 -120.966
46.9737 -120.941
46.9844 -120.947
46.9941 -120.965
47.0046 -120.956
47.0135 -120.983
47.024 -120.975
47.0142 -120.978
47.0229 -120.968


46.2714 -123.457
46.2044 -123.283
46.129 -123.08
46.0636 -122.869
45.9991 -122.657
45.9292 -122.445
45.8718 -122.258
45.8156 -122.072
45.7676 -121.911
45.71 -121.742
45.6515 -121.573
45.5899 -121.395
45.5487 -121.219
45.5115 -121.085
45.5072 -121.004
45.5152 -120.968
45.5246 -120.937
45.5315 -120.952
45.5389 -120.962
45.5482 -120.936
45.5351 -120.906
45.5555 -120.912
45.5597 -120.875
45.5581 -120.809
45.5557 -120.736
45.5577 -120.687
45.5601 -120.64
45.5723 -120.575
45.5895 -120.514
45.6072 -120.453
45.6165 -120.394
45.6219 -120.35
45.627 -120.309
45.6355 -120.277
45.6462 -120.239
45.6572 -120.2
45.6615 -120.139
45.6788 -120.076
45.6912 -120.024
45.6898 -120.026


44.492 -123.44
44.445 -123.323
44.3932 -123.195
44.3492 -123.036
44.306 -122.873
44.2628 -122.711
44.2079 -122.541
44.1519 -122.371
44.1108 -122.239
44.0712 -122.11
44.03 -122.021
43.9947 -121.928
43.9624 -121.822
43.9132 -121.717
43.8624 -121.613
43.7969 -121.513
43.7335 -121.425
43.7117 -121.422
43.6939 -121.427
43.6766 -121.433
43.6593 -121.439
43.6531 -121.451
43.648 -121.464
43.643 -121.477
43.638 -121.49
43.6074 -121.444
43.5998 -121.451
43.5946 -121.463
43.5896 -121.476
43.5846 -121.489
43.5539 -121.443
43.5464 -121.45
43.5411 -121.462
43.5361 -121.475
43.5311 -121.488
43.5005 -121.442
43.4929 -121.449
43.4877 -121.461
43.4841 -121.47
43.4808 -121.479
43.4774 -121.488
43.4475 -121.436
43.4415 -121.439


44.9 -123.415
44.8521 -123.291
44.7991 -123.127
44.7563 -122.956
44.7146 -122.785
44.6586 -122.608
44.6012 -122.43
44.5648 -122.3
44.5306 -122.175
44.4973 -122.056
44.4739 -121.948
44.4536 -121.829
44.4336 -121.709
44.4136 -121.588
44.3707 -121.464
44.379 -121.394
44.3925 -121.33
44.3976 -121.27
44.402 -121.209
44.4118 -121.15
44.4381 -121.093
44.4729 -121.042
44.511 -120.999
44.5548 -120.981
44.5992 -120.966
44.641 -120.943
44.671 -120.961
44.7018 -120.943
44.7308 -120.962
44.7556 -120.954
44.7783 -120.982


39.4327 -123.413
39.4673 -123.267
39.5284 -123.131
39.5859 -123.029
39.6445 -122.953
39.6951 -122.906
39.7449 -122.861
39.7971 -122.829
39.8496 -122.798
39.9022 -122.767
39.9519 -122.728
40.014 -122.695
40.0772 -122.663
40.1378 -122.623
40.1992 -122.591
40.2679 -122.579
40.3416 -122.569
40.4049 -122.549
40.4672 -122.529
40.5293 -122.516
40.5914 -122.504
40.6541 -122.493
40.7167 -122.482
40.7793 -122.453
40.8429 -122.423
40.8922 -122.373
40.9402 -122.321
40.988 -122.269
41.0249 -122.203
41.0479 -122.132
41.0488 -122.057
41.0474 -121.983
41.0785 -121.915
41.1128 -121.848
41.1628 -121.789
41.2143 -121.731
41.2635 -121.666
41.3038 -121.601
41.3381 -121.533
41.3789 -121.479
41.4445 -121.487
41.4792 -121.429
41.5276 -121.414
41.5775 -121.404
41.6314 -121.39
41.663 -121.384
41.699 -121.391
41.7385 -121.411
41.7801 -121.428
41.8202 -121.451
41.842 -121.489
41.8295 -121.455
41.8461 -121.488


45.2292 -123.312
45.1454 -123.152
45.0785 -122.993
45.0089 -122.831
44.9258 -122.662
44.8621 -122.496
44.8181 -122.36
44.7757 -122.221
44.7335 -122.081
44.7005 -121.953
44.6705 -121.814
44.6408 -121.674
44.6105 -121.55
44.5794 -121.439
44.5942 -121.371
44.6135 -121.306
44.6248 -121.244
44.6353 -121.183
44.666 -121.125
44.6895 -121.07
44.7141 -121.022
44.7444 -120.998
44.7694 -120.986
44.7938 -120.975
44.8182 -120.965
44.8427 -120.954
44.8652 -120.982
44.8895 -120.975
44.9105 -120.972
44.9311 -120.97
44.9521 -120.966
44.9731 -120.963


43.2834 -123.177
43.2216 -123.111
43.1549 -123.022
43.0836 -122.91
43.0178 -122.791
42.9399 -122.648
42.8786 -122.503
42.8181 -122.361
42.7765 -122.265
42.7367 -122.174
42.6852 -122.095
42.6474 -121.997
42.6088 -121.904
42.5702 -121.81
42.5317 -121.711
42.4932 -121.61
42.4353 -121.515
42.3939 -121.473
42.4122 -121.487
42.4113 -121.436
42.4379 -121.448
42.4674 -121.467


47.3667 -123.162
47.3097 -123.002
47.2452 -122.814
47.1799 -122.623
47.1146 -122.431
47.0629 -122.291
47.0125 -122.156
46.9685 -122.089
46.9386 -122.021
46.91 -121.953
46.8836 -121.872
46.8531 -121.802
46.8221 -121.732
46.7911 -121.662
46.7602 -121.592
46.7292 -121.523
46.6982 -121.453
46.6875 -121.371
46.6789 -121.289
46.6636 -121.209
46.6526 -121.146
46.6551 -121.087
46.6589 -121.028
46.6683 -120.991
46.6804 -120.961
46.6928 -120.931
46.7029 -120.947
46.7134 -120.958
46.728 -120.946
46.739 -120.954
46.7496 -120.964
46.7619 -120.938
46.7719 -120.955
46.7824 -120.965
46.7947 -120.94
46.8047 -120.956
46.8153 -120.967
46.8275 -120.941
46.8383 -120.948
46.8488 -120.957


40.6521 -123.102
40.7496 -123.068
40.8428 -123.019
40.9167 -122.946
40.9785 -122.9
41.0456 -122.852
41.0887 -122.791
41.1293 -122.729
41.1698 -122.667
41.2102 -122.605
41.2473 -122.535
41.2842 -122.465
41.321 -122.394
41.3671 -122.312
41.4141 -122.229
41.4613 -122.146
41.4739 -122.049
41.4766 -121.943
41.513 -121.844
41.5528 -121.746
41.5871 -121.642
41.6043 -121.541
41.6167 -121.461
41.6566 -121.451
41.6889 -121.44
41.7298 -121.453
41.7716 -121.469
41.8117 -121.492
41.8212 -121.442


45.5524 -123.095
45.4787 -122.897
45.3976 -122.679
45.3106 -122.459
45.2389 -122.286
45.1637 -122.131
45.099 -122.001
45.0451 -121.884
44.9874 -121.766
44.9295 -121.649
44.8771 -121.539
44.8303 -121.445
44.8286 -121.373
44.8315 -121.304
44.8273 -121.238
44.8276 -121.189
44.8424 -121.146
44.8587 -121.102
44.8768 -121.067
44.8918 -121.04
44.9119 -121.035
44.9324 -121.032
44.9534 -121.028
44.9745 -121.025
44.9884 -121.012
45.0017 -120.997
45.0149 -120.983
45.028 -120.969
45.0412 -120.954
45.0526 -120.977
45.0656 -120.967
45.0788 -120.953
45.0902 -120.976
45.1049 -120.964
45.1199 -120.95
45.1333 -120.972
45.1482 -120.96
45.1633 -120.946
45.1766 -120.967
45.1839 -120.94
45.188 -120.955
45.1926 -120.964
45.199 -120.935
45.203 -120.949
45.2076 -120.958
45.2166 -120.944
45.2217 -120.95


45.9333 -123.081
45.8743 -122.878
45.8095 -122.656
45.7383 -122.431
45.671 -122.229
45.601 -122.02
45.5357 -121.839
45.4728 -121.684
45.4102 -121.532
45.3508 -121.39
45.3356 -121.297
45.3178 -121.212
45.3048 -121.145
45.3057 -121.083
45.308 -121.02
45.316 -120.98
45.3283 -120.961
45.3411 -120.944
45.3521 -120.965
45.3648 -120.952
45.3758 -120.974
45.3885 -120.961
45.3982 -120.932
45.4052 -120.948
45.4127 -120.958
45.4244 -120.946
45.4323 -120.954
45.4399 -120.963
45.4492 -120.936
45.4561 -120.952
45.4635 -120.963
45.4728 -120.936
45.4797 -120.952
45.4872 -120.962
45.4964 -120.936
45.5033 -120.952
45.5108 -120.962
45.5201 -120.935


38.5222 -122.884
38.5772 -122.788
38.6377 -122.682
38.6988 -122.576
38.7485 -122.479
38.797 -122.383
38.8286 -122.293
38.8458 -122.198
38.8699 -122.098
38.8793 -121.996
38.9115 -121.899
38.946 -121.803
38.9807 -121.707
39.0154 -121.612
39.0443 -121.517
39.0725 -121.423
39.1007 -121.328
39.122 -121.287
39.1459 -121.248
39.1702 -121.209
39.1944 -121.171
39.2187 -121.132
39.2429 -121.094
39.2672 -121.055
39.2913 -121.019
39.3154 -120.983
39.3395 -120.947
39.3629 -120.91
39.3738 -120.884
39.3834 -120.859
39.3929 -120.834
39.3974 -120.808
39.4015 -120.782
39.4055 -120.756
39.4096 -120.73
39.4136 -120.704
39.4176 -120.678
39.4216 -120.652
39.4256 -120.626
39.445 -120.6
39.4648 -120.579
39.4847 -120.559
39.5045 -120.539
39.5244 -120.519
39.5443 -120.498
39.5642 -120.478
39.5928 -120.469
39.6224 -120.461
39.652 -120.454
39.6816 -120.446
39.7112 -120.438
39.7414 -120.438
39.7648 -120.449
39.7876 -120.46
39.8102 -120.471
39.8329 -120.483
39.8556 -120.494
39.8783 -120.505
39.9009 -120.517
39.9236 -120.528
39.9459 -120.54
39.9701 -120.562
39.9945 -120.584
40.0189 -120.607
40.0443 -120.623
40.0698 -120.638
40.0922 -120.648
40.1044 -120.651
40.1154 -120.653
40.1264 -120.655
40.1374 -120.657
40.1482 -120.668
40.159 -120.68
40.1698 -120.692
40.1879 -120.719
40.2067 -120.748
40.2256 -120.777
40.2446 -120.806
40.2635 -120.835
40.2848 -120.864
40.3125 -120.895
40.3325 -120.918
40.3593 -120.924
40.3936 -120.931
40.4287 -120.939
40.4608 -120.954
40.4939 -120.961
40.527 -120.967
40.5602 -120.973
40.6214 -121.035
40.686 -121.106
40.7479 -121.167
40.816 -121.226
40.8725 -121.268
40.9279 -121.308
40.9832 -121.347
41.0439 -121.387
41.0881 -121.41
41.1321 -121.426
41.1916 -121.452
41.2526 -121.48
41.3116 -121.502
41.3548 -121.458
41.4208 -121.467
41.4948 -121.489
41.5231 -121.423
41.571 -121.408


43.9348 -122.849
43.8653 -122.723
43.783 -122.582
43.6995 -122.44
43.6239 -122.36
43.5589 -122.29
43.4949 -122.221
43.431 -122.152
43.3626 -122.089
43.3086 -122.055
43.2559 -122.023
43.1982 -121.984
43.1463 -121.939
43.0849 -121.876
43.0232 -121.812
42.9652 -121.739
42.9242 -121.668
42.8848 -121.597
42.8163 -121.52
42.7479 -121.466
42.7415 -121.463


46.9259 -122.811
46.8715 -122.641
46.8117 -122.453
46.7657 -122.3
46.721 -122.151
46.6822 -122.066
46.6527 -121.996
46.6242 -121.928
46.5879 -121.855
46.5507 -121.781
46.5135 -121.708
46.4763 -121.634
46.4391 -121.561
46.3982 -121.481
46.3681 -121.379
46.3477 -121.273
46.322 -121.169
46.3127 -121.083
46.3051 -121
46.305 -120.941
46.3042 -120.919
46.3023 -120.91
46.315 -120.893
46.3291 -120.874
46.3434 -120.856
46.3576 -120.837
46.3719 -120.819
46.3862 -120.801
46.3913 -120.779
46.3955 -120.757
46.3995 -120.735
46.4036 -120.713
46.4077 -120.691
46.4117 -120.668
46.4158 -120.646
46.4227 -120.617
46.4298 -120.587
46.4415 -120.553
46.4625 -120.543
46.4844 -120.536
46.5119 -120.537
46.54 -120.538
46.5682 -120.54
46.5963 -120.542
46.6245 -120.544
46.6527 -120.546
46.6885 -120.554
46.7252 -120.562
46.7619 -120.57
46.7987 -120.578
46.8354 -120.586
46.8728 -120.583
46.9103 -120.578
46.9471 -120.585
46.9846 -120.581
47.0217 -120.585
47.0373 -120.605
47.0456 -120.629
47.0532 -120.654
47.0608 -120.679
47.0651 -120.711
47.0692 -120.744
47.0732 -120.776
47.0772 -120.809
47.0812 -120.841
47.0851 -120.876
47.0891 -120.911
47.093 -120.947
47.0807 -120.992
47.0687 -121
47.0567 -121.005
47.0447 -121.009
47.0338 -121.03
47.0194 -121.03
47.0048 -121.028
47.0106 -121.013
47.0223 -121.016
47.0102 -121.015


39.0821 -122.736
39.1257 -122.65
39.1618 -122.59
39.1971 -122.533
39.2324 -122.477
39.2676 -122.42
39.2954 -122.358
39.3159 -122.303
39.3356 -122.249
39.3517 -122.183
39.3586 -122.123
39.3586 -122.054
39.358 -121.985
39.3812 -121.92
39.4068 -121.856
39.4326 -121.792
39.4585 -121.727
39.4844 -121.663
39.5047 -121.6
39.5244 -121.536
39.5441 -121.473
39.5637 -121.409
39.5923 -121.356
39.6261 -121.33
39.6604 -121.306
39.6947 -121.283
39.7291 -121.259
39.7572 -121.253
39.7847 -121.248
39.8121 -121.244
39.8395 -121.239
39.867 -121.235
39.8926 -121.223
39.918 -121.21
39.943 -121.199
39.97 -121.197
39.9972 -121.196
40.0244 -121.195
40.0516 -121.194
40.0788 -121.193
40.1027 -121.186
40.1341 -121.171
40.1666 -121.163
40.1992 -121.156
40.2387 -121.166
40.279 -121.177
40.3223 -121.187
40.3572 -121.19
40.3912 -121.192
40.4251 -121.193
40.456 -121.202
40.4867 -121.2
40.5174 -121.197
40.5482 -121.193
40.6062 -121.244
40.6675 -121.303
40.729 -121.363
40.7971 -121.422
40.8488 -121.443
40.8989 -121.459
40.9489 -121.475
40.9988 -121.492
41.0326 -121.455
41.0755 -121.465
41.1193 -121.48
41.1788 -121.506
41.2169 -121.477
41.2736 -121.495
41.3084 -121.458
41.3735 -121.468
41.4416 -121.483


42.4132 -122.714
42.3851 -122.598
42.3436 -122.472
42.3213 -122.397
42.3008 -122.326
42.2806 -122.256
42.2604 -122.187
42.2262 -122.129
42.1905 -122.073
42.1346 -121.968
42.074 -121.873
42.0118 -121.79
41.9494 -121.709
41.926 -121.66
41.9024 -121.598
41.8787 -121.534
41.8617 -121.489
41.8453 -121.446


38.0688 -122.7
38.1309 -122.627
38.1992 -122.547
38.259 -122.446
38.32 -122.34
38.3642 -122.24
38.4075 -122.144
38.4344 -122.048
38.4598 -121.951
38.5078 -121.86
38.5582 -121.769
38.6039 -121.666
38.6432 -121.563
38.6818 -121.46
38.7204 -121.357
38.7551 -121.285
38.7894 -121.216
38.8236 -121.147
38.8579 -121.078
38.8921 -121.009
38.9263 -120.941
38.9598 -120.871
38.9806 -120.813
38.995 -120.755
39.0088 -120.698
39.0225 -120.64
39.0514 -120.583
39.0809 -120.531
39.1105 -120.48
39.1316 -120.454
39.1518 -120.431
39.172 -120.408
39.1921 -120.385
39.2122 -120.362
39.2256 -120.34
39.2383 -120.317
39.2509 -120.295
39.2635 -120.273
39.2757 -120.253
39.2879 -120.234
39.2982 -120.216
39.3083 -120.199
39.3177 -120.182
39.327 -120.166
39.3363 -120.149
39.3456 -120.132
39.3555 -120.123
39.3655 -120.114
39.3755 -120.105
39.3855 -120.096
39.3955 -120.087
39.4055 -120.078
39.4155 -120.069
39.4255 -120.06
39.4355 -120.051
39.4454 -120.042
39.4517 -120.037


46.1697 -122.697
46.1062 -122.506
46.0364 -122.296
45.9797 -122.119
45.9232 -121.957
45.8776 -121.788
45.8292 -121.631
45.7805 -121.475
45.7433 -121.297
45.7011 -121.122
45.6755 -120.964
45.6603 -120.847
45.6586 -120.768
45.6583 -120.687
45.658 -120.607
45.6716 -120.532
45.6906 -120.463
45.7018 -120.396
45.7093 -120.345
45.7271 -120.31
45.7387 -120.271
45.7498 -120.232
45.7608 -120.193
45.7754 -120.136
45.7904 -120.078
45.8026 -120.025
45.8011 -120.028


47.5846 -122.623
47.5153 -122.449
47.4391 -122.257
47.3722 -122.13
47.3142 -122.019
47.2676 -121.921
47.2204 -121.824
47.1731 -121.727
47.139 -121.662
47.1062 -121.6
47.0712 -121.547
47.036 -121.494
47.0008 -121.441
46.9871 -121.376
46.9767 -121.3
46.9613 -121.221
46.9502 -121.158
46.9527 -121.099
46.9566 -121.041
46.9659 -121.004
46.9781 -120.973
46.9905 -120.944
47.0003 -120.957
47.0134 -120.963
47.0243 -120.954
47.0127 -120.995
47.0212 -120.989
47.0112 -120.992
47.0198 -120.982


44.8892 -122.6
44.8356 -122.457
44.7923 -122.317
44.75 -122.178
44.7077 -122.038
44.6747 -121.91
44.6447 -121.771
44.6151 -121.631
44.5798 -121.507
44.5721 -121.383
44.5892 -121.313
44.6002 -121.25
44.6107 -121.189
44.6415 -121.131
44.6649 -121.076
44.6896 -121.028
44.7198 -121.004
44.7506 -120.982
44.7756 -120.97
44.8001 -120.96
44.8245 -120.949
44.8471 -120.977
44.8713 -120.97
44.8923 -120.967


44.4831 -122.561
44.4384 -122.417
44.4041 -122.296
44.3613 -122.169
44.3177 -122.042
44.2844 -121.926
44.2545 -121.798
44.2282 -121.669
44.2023 -121.539
44.1669 -121.425
44.178 -121.354
44.1829 -121.293
44.1872 -121.233
44.1971 -121.173
44.2234 -121.116
44.2514 -121.059
44.2818 -121.01
44.3125 -120.963
44.3432 -120.915
44.368 -120.923
44.3956 -120.938
44.4236 -120.952
44.4519 -120.955
44.4873 -120.96
44.5309 -120.947
44.5733 -120.974
44.6148 -120.956
44.6544 -120.973
44.6861 -120.956
44.7151 -120.974
44.7458 -120.956
44.769 -120.983


48.1286 -122.55
48.0951 -122.323
48.0583 -122.074
48.0294 -121.931
47.9915 -121.814
47.9527 -121.699
47.896 -121.583
47.8495 -121.48
47.8042 -121.373
47.759 -121.267
47.7059 -121.164
47.6758 -121.093
47.6342 -121.035
47.6007 -120.997
47.5708 -120.968
47.5413 -120.939
47.5098 -120.954
47.478 -120.972
47.4483 -120.949
47.4167 -120.963
47.387 -120.939
47.3619 -120.945
47.3373 -120.954
47.3127 -120.963
47.29 -120.932
47.2656 -120.938
47.2411 -120.946
47.2165 -120.956
47.1919 -120.965
47.1815 -120.963
47.1725 -120.96
47.1636 -120.957
47.1579 -120.97
47.1494 -120.968


41.601 -122.545
41.5994 -122.44
41.5976 -122.324
41.5957 -122.207
41.5939 -122.089
41.5737 -121.977
41.6021 -121.871
41.624 -121.769
41.6453 -121.668
41.6572 -121.562
41.6531 -121.462
41.681 -121.442


45.7714 -122.495
45.7112 -122.315
45.645 -122.118
45.5743 -121.922
45.5082 -121.745
45.4453 -121.591
45.3827 -121.439
45.3647 -121.334
45.3466 -121.248
45.3282 -121.181
45.3286 -121.118
45.3308 -121.056
45.3388 -121.015
45.3473 -120.976
45.3597 -120.958
45.3749 -120.956
45.3862 -120.978
45.3959 -120.953
45.4036 -120.959
45.4154 -120.947
45.4233 -120.954


37.75 -122.45
37.7964 -122.357
37.8295 -122.262
37.863 -122.171
37.8921 -122.074
37.9175 -121.973
37.9799 -121.893
38.0461 -121.815
38.1126 -121.738
38.1791 -121.66
38.2235 -121.574
38.2657 -121.487
38.3095 -121.398
38.3534 -121.308
38.4026 -121.241
38.4558 -121.175
38.5094 -121.109
38.5631 -121.043
38.6121 -120.966
38.6608 -120.887
38.6963 -120.819
38.7253 -120.752
38.7406 -120.693
38.7544 -120.636
38.7682 -120.578
38.7808 -120.526
38.7932 -120.474
38.8056 -120.422
38.8181 -120.37
38.8233 -120.318
38.8277 -120.266
38.8321 -120.214
38.8344 -120.164
38.8356 -120.113
38.8375 -120.07
38.8395 -120.028
38.8414 -119.987
38.8434 -119.945
38.8473 -119.901
38.8513 -119.858
38.8786 -119.819
38.9085 -119.788
38.9387 -119.758
38.9859 -119.728
39.0183 -119.701
39.0511 -119.682
39.0839 -119.663
39.1168 -119.644
39.1353 -119.66
39.1524 -119.68
39.1694 -119.7
39.1864 -119.72
39.2034 -119.74
39.2178 -119.745
39.232 -119.748
39.2461 -119.751
39.2602 -119.755
39.274 -119.761
39.2877 -119.769
39.3013 -119.776
39.315 -119.783
39.3287 -119.79
39.3424 -119.797
39.3561 -119.805
39.3698 -119.812
39.3835 -119.819
39.3972 -119.826
39.4109 -119.834
39.4267 -119.842
39.4428 -119.849
39.4589 -119.857
39.4732 -119.856
39.4872 -119.853
39.5031 -119.86
39.5174 -119.858
39.5314 -119.855
39.5455 -119.852
39.5614 -119.859
39.5853 -119.869
39.6101 -119.881
39.6349 -119.892
39.6597 -119.903
39.6788 -119.911
39.6972 -119.919
39.7156 -119.927
39.7343 -119.944
39.7451 -119.973
39.7528 -120.003
39.7603 -120.034
39.7677 -120.064
39.7792 -120.09
39.7911 -120.115
39.8031 -120.14
39.8144 -120.158
39.8256 -120.176
39.8368 -120.194
39.848 -120.211
39.86 -120.227
39.872 -120.243
39.8861 -120.256
39.9004 -120.269
39.9147 -120.282
39.9288 -120.296
39.9447 -120.319
39.9608 -120.344
39.9769 -120.368
39.9929 -120.393
40.0165 -120.416
40.0408 -120.439
40.0652 -120.461
40.0864 -120.479
40.1148 -120.488
40.1439 -120.497
40.1733 -120.515
40.2096 -120.549
40.2466 -120.584
40.2837 -120.62
40.3244 -120.648
40.3398 -120.669
40.3527 -120.689
40.3653 -120.709
40.378 -120.728
40.3906 -120.748
40.4032 -120.768
40.4158 -120.788
40.4284 -120.807
40.4376 -120.834
40.4476 -120.863
40.4637 -120.894
40.4785 -120.914
40.5016 -120.916
40.5255 -120.915
40.5496 -120.914
40.6002 -120.967
40.6637 -121.036
40.7285 -121.108
40.7969 -121.168
40.8535 -121.21
40.9089 -121.25
40.9642 -121.29
41.0225 -121.33
41.0729 -121.372
41.1226 -121.415
41.1826 -121.444
41.2438 -121.471
41.3027 -121.494
41.346 -121.449
41.4119 -121.458
41.4801 -121.473
41.5319 -121.466
41.5821 -121.456
41.6344 -121.446
41.6679 -121.436


45.5533 -122.433
45.489 -122.271
45.4182 -122.092
45.3556 -121.936
45.2945 -121.794
45.2269 -121.649
45.1617 -121.511
45.1098 -121.404
45.1014 -121.336
45.0902 -121.275
45.0787 -121.214
45.07 -121.171
45.0754 -121.132
45.0823 -121.093
45.0893 -121.055
45.1035 -121.038
45.1185 -121.023
45.1336 -121.008
45.1487 -120.993
45.1638 -120.978
45.1789 -120.963


39.6067 -122.398
39.635 -122.362
39.6661 -122.322
39.6975 -122.282
39.7165 -122.235
39.7431 -122.189
39.7525 -122.16
39.7537 -122.12
39.754 -122.079
39.7542 -122.038
39.7544 -121.997
39.7809 -121.961
39.8099 -121.926
39.8393 -121.891
39.8687 -121.855
39.8962 -121.813
39.9236 -121.771
39.9505 -121.729
39.9888 -121.693
40.0282 -121.656
40.0523 -121.624
40.0749 -121.593
40.094 -121.555
40.1203 -121.509
40.1473 -121.461
40.1745 -121.421
40.2087 -121.398
40.2437 -121.377
40.2835 -121.385
40.3217 -121.38
40.3561 -121.381
40.39 -121.383
40.4192 -121.37
40.4527 -121.371
40.4837 -121.368
40.5144 -121.364
40.5451 -121.361
40.5835 -121.364
40.6428 -121.419
40.6991 -121.456
40.7552 -121.492
40.7976 -121.478
40.8468 -121.492
40.8766 -121.459
40.9245 -121.47
40.9743 -121.486
41.008 -121.449
41.0611 -121.458
41.106 -121.473
41.1655 -121.499
41.2037 -121.47
41.2604 -121.487
41.2952 -121.451
41.3603 -121.461


46.5568 -122.384
46.5107 -122.248
46.4673 -122.151
46.4226 -122.067
46.3742 -121.975
46.3363 -121.87
46.2956 -121.774
46.2546 -121.679
46.2135 -121.584
46.1725 -121.489
46.151 -121.383
46.1315 -121.276
46.1001 -121.129
46.0847 -120.994
46.0788 -120.888
46.086 -120.817
46.0946 -120.75
46.1035 -120.679
46.1124 -120.608
46.1244 -120.528
46.1403 -120.451
46.1488 -120.377
46.1592 -120.362
46.1698 -120.354
46.1804 -120.346
46.1802 -120.343


37.4267 -122.353
37.4497 -122.247
37.4773 -122.136
37.4976 -122.015
37.5236 -121.915
37.5757 -121.824
37.6305 -121.734
37.6836 -121.639
37.73 -121.545
37.7757 -121.452
37.8214 -121.358
37.868 -121.276
37.9185 -121.196
37.9808 -121.13
38.0442 -121.066
38.1078 -121.001
38.1713 -120.937
38.2318 -120.867
38.2713 -120.814
38.3055 -120.758
38.3392 -120.703
38.3728 -120.648
38.4064 -120.592
38.4392 -120.542
38.472 -120.491
38.5048 -120.441
38.5376 -120.391
38.5704 -120.341
38.5916 -120.28
38.6118 -120.217
38.6301 -120.156
38.6476 -120.095
38.6656 -120.041
38.6836 -119.988
38.7016 -119.935
38.7071 -119.89
38.7167 -119.848
38.7466 -119.819
38.7768 -119.789
38.807 -119.759
38.8373 -119.729
38.869 -119.705
38.9027 -119.689
38.9366 -119.674
38.9881 -119.659
39.0228 -119.641
39.0559 -119.622
39.0887 -119.604
39.1215 -119.585
39.1401 -119.601
39.1572 -119.62
39.1742 -119.64
39.1912 -119.66
39.2082 -119.68
39.2251 -119.7
39.2421 -119.72
39.2591 -119.74
39.2735 -119.745
39.2873 -119.752
39.301 -119.759
39.3146 -119.766
39.3283 -119.773
39.342 -119.781
39.3557 -119.788
39.3694 -119.795
39.3831 -119.802
39.3968 -119.81
39.4105 -119.817
39.4242 -119.824
39.4379 -119.831
39.4537 -119.839
39.4698 -119.847
39.4859 -119.855


38.5167 -122.329
38.5605 -122.254
38.5982 -122.147
38.6191 -122.037
38.6383 -121.926
38.681 -121.821
38.7259 -121.716
38.7617 -121.62
38.7906 -121.525
38.8189 -121.431
38.8471 -121.336
38.8807 -121.265
38.9149 -121.196
38.9491 -121.127
38.9833 -121.058
39.0176 -120.989
39.0518 -120.92
39.0853 -120.851
39.1061 -120.793
39.1123 -120.761
39.117 -120.732
39.1216 -120.703
39.1262 -120.675
39.1308 -120.646
39.1354 -120.617
39.155 -120.589
39.1751 -120.565
39.1952 -120.542
39.2153 -120.519
39.2355 -120.496
39.2556 -120.473
39.2757 -120.451
39.2957 -120.43
39.3155 -120.41
39.3354 -120.39
39.3553 -120.37
39.3683 -120.35
39.3805 -120.331
39.3927 -120.312
39.4049 -120.292
39.4171 -120.273
39.4293 -120.253
39.4415 -120.234
39.4518 -120.217
39.4619 -120.199
39.4713 -120.183
39.4806 -120.166
39.4898 -120.149
39.4991 -120.133
39.509 -120.123
39.519 -120.114
39.529 -120.105
39.539 -120.096
39.549 -120.087
39.559 -120.078
39.578 -120.081
39.5978 -120.085
39.6178 -120.09
39.6377 -120.094
39.6576 -120.098
39.6776 -120.102
39.6975 -120.106
39.7175 -120.111
39.7378 -120.124
39.7506 -120.148
39.762 -120.166
39.7732 -120.183
39.7845 -120.201
39.7964 -120.217
39.8085 -120.233
39.8205 -120.249
39.8346 -120.262
39.8489 -120.275
39.8632 -120.288
39.8775 -120.301
39.8918 -120.314
39.9061 -120.327
39.9204 -120.34
39.9346 -120.353
39.9504 -120.377
39.9665 -120.401
39.9901 -120.424
40.0144 -120.447
40.0388 -120.47
40.0632 -120.493
40.0876 -120.515
40.1163 -120.525
40.1454 -120.534
40.1748 -120.552
40.2111 -120.586
40.2481 -120.622
40.286 -120.65
40.3092 -120.679
40.3229 -120.699
40.3356 -120.719
40.3483 -120.739
40.3609 -120.759
40.3735 -120.779
40.3861 -120.798
40.3987 -120.818
40.4114 -120.838
40.424 -120.858
40.4424 -120.879
40.4594 -120.91
40.4743 -120.93
40.5047 -120.934
40.5365 -120.938
40.5763 -120.948
40.6369 -121.009
40.7014 -121.079
40.7633 -121.14
40.8325 -121.202
40.8891 -121.244
40.9445 -121.284
40.9998 -121.324
41.0605 -121.363
41.1112 -121.405
41.1713 -121.434
41.2325 -121.462
41.2914 -121.484
41.3347 -121.44
41.4006 -121.449
41.4688 -121.464
41.5206 -121.456
41.5708 -121.447
41.6248 -121.433
41.6689 -121.43
41.708 -121.431
41.7496 -121.446
41.7897 -121.468
41.8296 -121.492
41.8189 -121.455


40.1068 -122.234
40.139 -122.184
40.1645 -122.145
40.1816 -122.095
40.2053 -122.062
40.2297 -122.03
40.2541 -121.998
40.3075 -121.97
40.3548 -121.935
40.4016 -121.9
40.4484 -121.864
40.4943 -121.834
40.5402 -121.805
40.5937 -121.781
40.6481 -121.759
40.7027 -121.737
40.7514 -121.702
40.8053 -121.663
40.841 -121.608
40.8642 -121.556
40.8914 -121.516
40.9191 -121.478
40.9668 -121.489
41.0002 -121.451


39.18 -122.22
39.1923 -122.161
39.191 -122.094
39.1889 -122.025
39.1868 -121.955
39.2087 -121.89
39.233 -121.826
39.2574 -121.761
39.282 -121.697
39.3077 -121.633
39.328 -121.569
39.3477 -121.506
39.3674 -121.442
39.387 -121.379
39.4107 -121.34
39.4347 -121.304
39.4588 -121.268
39.4829 -121.232
39.507 -121.196
39.531 -121.16
39.5551 -121.124
39.5792 -121.088
39.6125 -121.064
39.6468 -121.04
39.6811 -121.017
39.7155 -120.993
39.7506 -120.978
39.7787 -120.972
39.8062 -120.968
39.8337 -120.963
39.8611 -120.959
39.8885 -120.954
39.9159 -120.95
39.9422 -120.944
39.9703 -120.948
39.9987 -120.952
40.0278 -120.959
40.057 -120.967
40.0863 -120.974
40.1202 -120.968
40.1547 -120.96
40.1895 -120.961
40.2316 -120.979
40.2743 -121
40.3202 -121.02
40.3574 -121.031
40.3937 -121.042
40.43 -121.052
40.4631 -121.07
40.4963 -121.078
40.5273 -121.075
40.5602 -121.081
40.6185 -121.133
40.6797 -121.192
40.7413 -121.252
40.8093 -121.311
40.8659 -121.352
40.9213 -121.392
40.9707 -121.415
41.0254 -121.43
41.0704 -121.446
41.1145 -121.462
41.174 -121.488
41.2121 -121.459
41.2688 -121.476
41.3273 -121.498
41.3705 -121.453
41.4365 -121.463
41.4957 -121.465
41.5466 -121.456
41.6007 -121.443
41.6447 -121.439
41.6774 -121.43
41.7154 -121.43


45.1724 -122.209
45.1044 -122.072
45.0501 -121.954
44.9964 -121.824
44.9388 -121.705
44.8994 -121.591
44.8503 -121.485
44.8278 -121.363
44.8211 -121.292
44.816 -121.225
44.8162 -121.177
44.831 -121.133
44.8472 -121.09
44.8636 -121.047
44.8872 -121.033
44.9081 -121.029
44.9288 -121.027
44.9498 -121.023
44.9708 -121.02


47.0612 -122.17
47.0223 -122.116
46.9795 -122.057
46.9496 -121.99
46.9231 -121.909
46.8925 -121.838
46.8616 -121.769
46.8306 -121.699
46.7996 -121.629
46.7686 -121.56
46.7376 -121.49
46.727 -121.408
46.7183 -121.326
46.7031 -121.245
46.6868 -121.182
46.6888 -121.123
46.6926 -121.065
46.6966 -121.006
46.7082 -120.974
46.7205 -120.944
46.7313 -120.95
46.7419 -120.96


37.0571 -122.014
37.094 -121.873
37.1609 -121.744
37.2195 -121.624
37.2626 -121.511
37.3043 -121.399
37.3457 -121.287
37.3923 -121.188
37.4229 -121.104
37.4519 -121.02
37.4808 -120.937
37.5089 -120.854
37.5355 -120.802
37.5567 -120.752
37.5773 -120.703
37.5979 -120.654
37.6184 -120.604
37.6379 -120.551
37.6573 -120.496
37.6767 -120.442
37.6961 -120.388
37.7154 -120.334
37.7279 -120.279
37.7396 -120.225
37.7494 -120.172
37.7582 -120.119
37.7676 -120.073
37.7771 -120.029
37.7866 -119.984
37.796 -119.94
37.8075 -119.893
37.8245 -119.849
37.8616 -119.816
37.9167 -119.771
37.9786 -119.738
38.0412 -119.708
38.1087 -119.69
38.1767 -119.674
38.2322 -119.663
38.2864 -119.652
38.3423 -119.637
38.3984 -119.621
38.4545 -119.606
38.5106 -119.59
38.5668 -119.575
38.6157 -119.552
38.6639 -119.528
38.712 -119.503
38.7249 -119.509
38.7342 -119.518
38.7631 -119.51
38.774 -119.518
38.8031 -119.51
38.8141 -119.518
38.8432 -119.51
38.8541 -119.517
38.8832 -119.509
38.8942 -119.517
38.9233 -119.509
38.9342 -119.516
38.9815 -119.508
38.9933 -119.512
39.0015 -119.517
39.0293 -119.506
39.0391 -119.509
39.0471 -119.515
39.0449 -119.507


38.2618 -121.941
38.3073 -121.859
38.3574 -121.77
38.408 -121.679
38.4526 -121.589
38.4967 -121.5
38.5406 -121.41
38.5846 -121.321
38.6291 -121.242
38.6772 -121.163
38.7258 -121.085
38.7614 -121.015
38.7958 -120.946
38.8292 -120.876
38.85 -120.818
38.8645 -120.76
38.8783 -120.703
38.892 -120.646
38.9058 -120.588
38.9183 -120.536
38.9308 -120.484
38.9587 -120.432
38.9881 -120.381
39.0109 -120.329
39.0331 -120.278
39.0553 -120.226
39.0757 -120.176
39.0954 -120.126
39.1102 -120.084
39.1211 -120.069
39.1316 -120.057
39.1421 -120.045
39.1489 -120.036
39.1554 -120.028
39.1618 -120.019
39.1682 -120.011
39.1746 -120.003
39.181 -119.994
39.1874 -119.986
39.1938 -119.977
39.2002 -119.969
39.2066 -119.961
39.213 -119.952
39.2195 -119.944
39.2278 -119.935
39.2363 -119.925
39.2448 -119.916
39.2534 -119.907
39.2619 -119.897
39.2754 -119.894
39.2894 -119.891
39.3035 -119.888
39.3176 -119.885
39.3316 -119.882
39.3457 -119.879
39.3597 -119.876
39.3738 -119.873
39.3879 -119.87
39.4019 -119.867
39.416 -119.864
39.43 -119.861
39.4441 -119.858


45.9917 -121.929
45.9484 -121.798
45.9002 -121.644
45.8515 -121.489
45.8235 -121.323
45.7912 -121.161
45.776 -121.017
45.7588 -120.884
45.7569 -120.803
45.7565 -120.723
45.7563 -120.642
45.7699 -120.568
45.7889 -120.499
45.8001 -120.432
45.8106 -120.365
45.818 -120.314
45.8357 -120.279
45.8474 -120.24
45.8584 -120.201
45.8627 -120.141
45.8767 -120.082
45.8887 -120.029
45.8873 -120.032


38.6931 -121.924
38.7338 -121.83
38.7691 -121.734
38.8039 -121.639
38.8328 -121.544
38.861 -121.45
38.8892 -121.355
38.9228 -121.284
38.957 -121.215
38.9912 -121.146
39.0255 -121.077
39.0597 -121.008
39.094 -120.939
39.1225 -120.871
39.1343 -120.839
39.1444 -120.811
39.1495 -120.782
39.1542 -120.754
39.1588 -120.725
39.1634 -120.696
39.168 -120.668
39.1726 -120.639
39.1922 -120.61
39.2132 -120.582
39.2335 -120.558
39.2536 -120.535
39.2737 -120.512
39.2936 -120.492
39.3135 -120.472
39.3334 -120.452
39.3533 -120.431
39.3732 -120.411
39.3931 -120.391
39.413 -120.371
39.4259 -120.352
39.4382 -120.332
39.4504 -120.313
39.4626 -120.293
39.4748 -120.274
39.487 -120.255
39.4992 -120.235
39.5094 -120.218
39.5195 -120.2
39.5296 -120.183
39.539 -120.166
39.5483 -120.15
39.5576 -120.133
39.5764 -120.135
39.5958 -120.133
39.6157 -120.136
39.6352 -120.133
39.6551 -120.137
39.6746 -120.134
39.6945 -120.138
39.714 -120.135
39.7338 -120.141
39.7459 -120.157
39.7572 -120.174
39.7685 -120.192
39.7797 -120.209
39.7916 -120.226
39.8037 -120.242
39.8178 -120.255


37.924 -121.908
37.9839 -121.838
38.0498 -121.762
38.1163 -121.684
38.1758 -121.608
38.2239 -121.533
38.2664 -121.447
38.3103 -121.358
38.3594 -121.291
38.4126 -121.224
38.4662 -121.158
38.5199 -121.093
38.5735 -121.027
38.6226 -120.949
38.6702 -120.87
38.7056 -120.802
38.7215 -120.744
38.7354 -120.686


37.6333 -121.883
37.6809 -121.797
37.7333 -121.703
37.7862 -121.608
37.8326 -121.515
37.8783 -121.421
37.924 -121.327
37.9822 -121.261
38.0452 -121.197
38.1087 -121.133
38.1723 -121.069
38.234 -120.999
38.2868 -120.936
38.3393 -120.869
38.3799 -120.813
38.4142 -120.758
38.4479 -120.702
38.4815 -120.647
38.5151 -120.591
38.5479 -120.541
38.5807 -120.491
38.6086 -120.43
38.6361 -120.368
38.6568 -120.305
38.6769 -120.243
38.6969 -120.181
38.7046 -120.128
38.7072 -120.085
38.7092 -120.043
38.7112 -120.001
38.7132 -119.959
38.7151 -119.917
38.719 -119.873
38.7462 -119.835
38.7779 -119.806
38.8083 -119.776
38.8386 -119.746
38.8688 -119.716
38.9023 -119.7
38.9362 -119.685
38.9878 -119.669
39.0225 -119.651
39.0555 -119.632
39.0884 -119.614
39.1212 -119.595
39.1397 -119.611
39.1569 -119.631
39.1739 -119.651
39.1908 -119.671
39.2078 -119.69
39.2248 -119.71
39.2417 -119.73
39.2573 -119.742
39.2715 -119.746


48.8825 -121.717
48.8504 -121.679
48.8151 -121.638
48.7795 -121.596
48.7439 -121.553
48.7193 -121.467
48.6995 -121.353
48.6672 -121.244
48.6167 -121.161
48.5644 -121.08
48.512 -121
48.476 -120.969
48.4408 -120.95
48.4027 -120.995
48.3711 -120.966
48.3365 -120.91
48.3289 -120.895
48.324 -120.884
48.3193 -120.874
48.3147 -120.863
48.3101 -120.853
48.3055 -120.843
48.3009 -120.832
48.2962 -120.822
48.2916 -120.811
48.287 -120.801
48.2824 -120.79
48.2778 -120.78
48.2731 -120.769
48.2685 -120.759
48.2676 -120.756


39.045 -121.715
39.0763 -121.629
39.1048 -121.535
39.1241 -121.469
39.1425 -121.405
39.1609 -121.341
39.1846 -121.3
39.2087 -121.261
39.233 -121.223
39.2572 -121.184
39.2815 -121.146
39.3056 -121.109
39.3297 -121.073
39.3538 -121.037
39.3779 -121.001
39.402 -120.965
39.426 -120.929
39.4495 -120.892
39.4604 -120.866
39.47 -120.841
39.4795 -120.816
39.484 -120.79
39.4881 -120.764
39.4921 -120.738
39.4962 -120.712
39.5002 -120.686
39.5042 -120.66
39.5082 -120.634
39.5275 -120.608
39.5484 -120.582
39.5683 -120.561
39.597 -120.552
39.6265 -120.544
39.6561 -120.536
39.6857 -120.528
39.7153 -120.521
39.7455 -120.521
39.769 -120.531
39.7917 -120.543
39.8144 -120.554
39.8371 -120.565
39.8597 -120.577
39.8824 -120.588
39.9051 -120.599
39.9278 -120.611
39.953 -120.626
39.9785 -120.641
40.004 -120.656
40.0129 -120.672
40.0202 -120.689
40.0272 -120.705
40.0343 -120.721
40.0414 -120.738
40.0484 -120.754
40.0555 -120.77
40.0625 -120.787
40.0696 -120.803
40.0731 -120.814
40.0762 -120.824
40.0793 -120.834
40.0823 -120.845
40.0983 -120.849
40.1156 -120.853
40.133 -120.857
40.1504 -120.861
40.1678 -120.874
40.1852 -120.888
40.2099 -120.918
40.2429 -120.932
40.2836 -120.949
40.3281 -120.966
40.3652 -120.977
40.4015 -120.988
40.4377 -120.998
40.4726 -121.017
40.5059 -121.025
40.5391 -121.031
40.5801 -121.044
40.6427 -121.11
40.7044 -121.17
40.766 -121.23
40.8351 -121.292
40.8918 -121.334
40.9472 -121.374
41.0025 -121.414
41.0578 -121.431
41.1028 -121.447
41.1469 -121.463
41.2064 -121.489
41.2415 -121.453
41.2978 -121.47
41.3651 -121.485
41.4092 -121.44
41.4752 -121.449
41.5268 -121.441
41.5769 -121.431
41.6309 -121.418
41.6646 -121.407
41.7026 -121.408
41.7441 -121.422
41.786 -121.438
41.8261 -121.461
41.8479 -121.5
41.8354 -121.465


37.2219 -121.709
37.266 -121.606
37.3077 -121.495
37.3492 -121.383
37.3917 -121.285
37.4384 -121.187
37.4691 -121.102
37.4981 -121.019
37.5323 -120.955
37.567 -120.892
37.5944 -120.842
37.6209 -120.793
37.641 -120.74
37.6605 -120.685
37.6799 -120.631
37.6992 -120.577
37.7186 -120.523
37.738 -120.468
37.7574 -120.414
37.7767 -120.36
37.7892 -120.306
37.8009 -120.251
37.8126 -120.197
37.8216 -120.144
37.8304 -120.091
37.8398 -120.045
37.8493 -120.001
37.8587 -119.956
37.8839 -119.899
37.9131 -119.84
37.9809 -119.81
38.0441 -119.779
38.1069 -119.749
38.1696 -119.718
38.2346 -119.699
38.2898 -119.687
38.3458 -119.672
38.4019 -119.657
38.458 -119.641
38.5141 -119.626
38.5703 -119.61
38.6212 -119.583
38.6716 -119.554
38.7199 -119.53
38.7528 -119.518
38.7841 -119.508
38.7953 -119.516
38.7943 -119.511


48.058 -121.704
48.0291 -121.588
47.9912 -121.473
47.9524 -121.359
47.8877 -121.248
47.8305 -121.172
47.799 -121.097
47.7701 -121.023
47.7496 -120.977
47.7328 -120.941
47.7142 -120.952
47.6959 -120.972
47.6798 -120.946
47.6483 -120.969
47.6186 -120.946
47.587 -120.96
47.5573 -120.936
47.5257 -120.951
47.494 -120.97
47.4642 -120.946
47.4327 -120.961
47.403 -120.937
47.3714 -120.952
47.3461 -120.962
47.3234 -120.93
47.299 -120.936
47.2744 -120.945
47.2499 -120.954
47.2253 -120.963
47.2026 -120.932
47.1905 -120.965


48.4548 -121.697
48.4205 -121.599
48.3867 -121.476
48.3531 -121.352
48.3056 -121.217
48.2549 -121.107
48.2095 -121.01
48.1793 -120.98
48.1497 -120.933
48.1174 -120.942
48.0849 -120.955
48.0609 -120.968
48.0403 -120.926
48.0111 -120.936
47.9811 -120.952
47.9511 -120.968
47.9234 -120.934
47.8935 -120.945
47.8741 -120.969
47.8575 -120.94
47.8388 -120.952
47.82 -120.968
47.8034 -120.938
47.7848 -120.95
47.766 -120.966
47.7494 -120.936
47.7308 -120.948


39.6511 -121.594
39.6777 -121.547
39.707 -121.496
39.7366 -121.444
39.7598 -121.407
39.7824 -121.372
39.8093 -121.364
39.8367 -121.359
39.8641 -121.355
39.8897 -121.343
39.9152 -121.33
39.9402 -121.319
39.9671 -121.317
39.9943 -121.316
40.0215 -121.315
40.0487 -121.314
40.0759 -121.313
40.0999 -121.306
40.1313 -121.291
40.1634 -121.274
40.1959 -121.266
40.2355 -121.276
40.2758 -121.287
40.3191 -121.297
40.354 -121.3
40.388 -121.302
40.4219 -121.303
40.4558 -121.305
40.4868 -121.302
40.5176 -121.299
40.5483 -121.296
40.6064 -121.347
40.6676 -121.406
40.7242 -121.444
40.7863 -121.478
40.8375 -121.496
40.8675 -121.464
40.9155 -121.475
40.9652 -121.491


39.2455 -121.377
39.2673 -121.342
39.2912 -121.307
39.3153 -121.271
39.3393 -121.235
39.3634 -121.199
39.3875 -121.163
39.4116 -121.127
39.4357 -121.091
39.4598 -121.055
39.4839 -121.019
39.5079 -120.983
39.532 -120.947
39.5555 -120.91
39.5664 -120.883
39.5847 -120.87
39.6038 -120.857
39.623 -120.844
39.6422 -120.832
39.6561 -120.818
39.6696 -120.804
39.683 -120.791
39.6964 -120.777
39.7098 -120.763
39.7235 -120.757
39.7296 -120.761
39.7351 -120.766
39.7404 -120.771
39.7457 -120.776
39.7511 -120.781
39.7564 -120.786
39.7617 -120.791
39.7671 -120.796
39.7724 -120.801
39.7777 -120.806
39.783 -120.811
39.7884 -120.816
39.7937 -120.821
39.799 -120.825
39.8044 -120.83
39.8097 -120.835
39.815 -120.84
39.8257 -120.847
39.837 -120.854
39.8483 -120.86
39.8597 -120.867
39.871 -120.874
39.8823 -120.881
39.8936 -120.888
39.9049 -120.894
39.9163 -120.901
39.9275 -120.909
39.9404 -120.926
39.9672 -120.932
39.9954 -120.937
40.0238 -120.942
40.0521 -120.946
40.0805 -120.951
40.1135 -120.942
40.1469 -120.932
40.1807 -120.93
40.2215 -120.945
40.263 -120.962
40.3088 -120.982
40.346 -120.993
40.3823 -121.004
40.4185 -121.015
40.4547 -121.025
40.4882 -121.032
40.5214 -121.038
40.5545 -121.044
40.6158 -121.106
40.6773 -121.166
40.7389 -121.226
40.8069 -121.285
40.8635 -121.327
40.9189 -121.367
40.9742 -121.407
41.0295 -121.424


38.4552 -121.362
38.5 -121.304
38.5493 -121.239
38.6025 -121.173
38.6515 -121.096
38.7001 -121.018
38.7358 -120.948
38.7694 -120.878
38.7902 -120.82
38.8046 -120.762
38.8184 -120.705
38.8322 -120.648
38.8459 -120.59
38.8585 -120.538
38.8709 -120.486
38.8833 -120.434
38.8958 -120.382
38.901 -120.33
38.9054 -120.278
38.9099 -120.226
38.9121 -120.176
38.9133 -120.125
38.9152 -120.082
38.9172 -120.04
38.9192 -119.998
38.9211 -119.956
38.9231 -119.915
38.927 -119.871
38.9542 -119.832
39.0024 -119.803
39.0335 -119.77
39.0629 -119.737
39.0921 -119.704
39.1188 -119.686
39.1367 -119.702
39.1538 -119.721
39.1693 -119.733
39.1847 -119.743
39.1989 -119.747
39.2131 -119.751
39.2272 -119.754
39.2413 -119.757
39.2555 -119.761
39.2696 -119.764
39.2833 -119.771
39.297 -119.778
39.3107 -119.785
39.3244 -119.792
39.3381 -119.8
39.3518 -119.807
39.3655 -119.814
39.3792 -119.821
39.3929 -119.829
39.4066 -119.836
39.4224 -119.844
39.4385 -119.852
39.4546 -119.86
39.4688 -119.858
39.4829 -119.855
39.497 -119.852
39.5129 -119.859


37.9324 -121.278
37.9896 -121.22
38.0525 -121.157
38.1161 -121.093
38.1796 -121.029
38.2326 -120.966
38.2846 -120.903
38.3251 -120.847
38.3646 -120.792
38.3988 -120.736
38.4324 -120.681
38.466 -120.626
38.4996 -120.57
38.5325 -120.52
38.5653 -120.469
38.5932 -120.408
38.6206 -120.346
38.6413 -120.284
38.6614 -120.222
38.6797 -120.16
38.6973 -120.099
38.7055 -120.054
38.7081 -120.011
38.7101 -119.969
38.7121 -119.928
38.716 -119.884
38.7254 -119.842
38.7553 -119.813
38.7855 -119.783
38.8157 -119.753
38.846 -119.723
38.8777 -119.699
38.9114 -119.683
38.9453 -119.668
38.9968 -119.653
39.0315 -119.635
39.0646 -119.616
39.0974 -119.598
39.1244 -119.581
39.1424 -119.598
39.1594 -119.617


36.1967 -121.221
36.2 -121.135
36.2036 -121.041
36.2072 -120.946
36.2106 -120.85
36.2139 -120.755
36.2172 -120.659
36.2236 -120.555
36.2304 -120.451
36.2371 -120.347
36.2336 -120.241
36.229 -120.135
36.2229 -120.027
36.2179 -119.932
36.2155 -119.834
36.2403 -119.752
36.2654 -119.668
36.2905 -119.584
36.3081 -119.51
36.3383 -119.452
36.3697 -119.395
36.3935 -119.339
36.4166 -119.294
36.435 -119.245
36.4529 -119.196
36.4712 -119.149
36.4896 -119.103
36.508 -119.056
36.5264 -119.01
36.5448 -118.964
36.5539 -118.918
36.5621 -118.872
36.5702 -118.826
36.5806 -118.778
36.5931 -118.728
36.616 -118.673
36.6057 -118.623
36.5921 -118.574
36.5782 -118.525
36.5411 -118.485
36.4933 -118.433
36.4531 -118.38
36.4137 -118.326
36.3777 -118.279
36.342 -118.233
36.3064 -118.187
36.2692 -118.157
36.241 -118.117
36.213 -118.112
36.1851 -118.111
36.1625 -118.076
36.1408 -118.032
36.1272 -117.981
36.1143 -117.929
36.1015 -117.878
36.1411 -117.882
36.1582 -117.874
36.1731 -117.864
36.1877 -117.855
36.1978 -117.887
36.2075 -117.924
36.1913 -117.919
36.1984 -117.952
36.182 -117.946
36.1688 -117.898
36.1807 -117.885
36.195 -117.875
36.2051 -117.908
36.2147 -117.944
36.1986 -117.939
36.1799 -117.929
36.1665 -117.882
36.1783 -117.868


36.59 -121.073
36.5937 -120.996
36.5978 -120.912
36.6016 -120.826
36.6055 -120.74
36.6093 -120.654
36.6158 -120.561
36.6225 -120.468
36.6292 -120.374
36.6273 -120.28
36.6245 -120.185
36.6176 -120.09
36.6115 -120.005
36.6055 -119.921
36.6016 -119.834
36.6211 -119.761
36.6406 -119.687
36.6602 -119.612
36.6752 -119.531
36.6898 -119.448
36.7158 -119.379
36.7358 -119.32
36.7554 -119.261
36.7768 -119.2
36.7927 -119.134
36.808 -119.068
36.8233 -119.002
36.8532 -118.927
36.8821 -118.86
36.9117 -118.795
36.9414 -118.73
36.9734 -118.663
36.969 -118.608
36.9646 -118.549
36.9503 -118.49
36.9283 -118.42
36.9054 -118.349
36.8825 -118.277
36.8596 -118.206
36.8163 -118.146
36.7616 -118.095
36.7046 -118.039
36.653 -117.977
36.6158 -117.913
36.6036 -117.886
36.5938 -117.863
36.5843 -117.841
36.5748 -117.818
36.5653 -117.796
36.5559 -117.773
36.5464 -117.751
36.5369 -117.728
36.5274 -117.706
36.5312 -117.684
36.5363 -117.662
36.5283 -117.64
36.5322 -117.618
36.5373 -117.596
36.5293 -117.574
36.5332 -117.552
36.5384 -117.53
36.5335 -117.572
36.5378 -117.556


37.5651 -121.002
37.5964 -120.946
37.6301 -120.883
37.6561 -120.829
37.6761 -120.774
37.6956 -120.72
37.715 -120.666
37.7343 -120.612
37.7537 -120.557
37.7731 -120.503
37.7925 -120.449
37.8118 -120.395
37.8312 -120.34
37.8437 -120.286
37.8554 -120.232
37.8652 -120.179
37.8901 -120.113
37.9169 -120.054
37.9485 -120.01
37.9807 -119.967
38.0129 -119.924
38.0476 -119.88
38.1058 -119.841
38.1691 -119.81
38.2296 -119.779
38.2803 -119.753
38.3319 -119.724
38.3854 -119.7
38.4413 -119.683
38.4974 -119.668
38.5535 -119.652
38.6096 -119.637
38.6605 -119.609
38.7109 -119.581
38.7465 -119.564
38.7781 -119.554
38.8093 -119.544
38.8404 -119.534
38.8715 -119.525
38.9027 -119.515
38.9037 -119.508
38.9118 -119.516
38.9407 -119.508
38.9703 -119.515
38.9897 -119.509
38.9987 -119.514


39.9887 -120.816
39.9951 -120.831
40.002 -120.847
40.0145 -120.865
40.0275 -120.884
40.0406 -120.902
40.0537 -120.921
40.0806 -120.927
40.1134 -120.918
40.14 -120.905
40.1583 -120.916
40.1837 -120.914
40.2167 -120.925
40.2575 -120.942
40.302 -120.958
40.339 -120.97
40.3753 -120.98
40.4115 -120.991
40.4478 -121.002
40.4827 -121.02
40.516 -121.028
40.5491 -121.034
40.6104 -121.096
40.672 -121.156
40.7335 -121.216
40.8016 -121.275
40.8581 -121.317
40.9135 -121.357
40.9688 -121.397
41.0231 -121.418
41.0681 -121.434
41.1121 -121.45
41.1716 -121.476
41.2327 -121.503
41.2679 -121.468


39.3192 -120.769
39.3228 -120.746
39.3268 -120.72
39.3308 -120.694
39.3348 -120.668
39.3388 -120.642
39.3582 -120.616
39.379 -120.59
39.399 -120.569
39.4189 -120.549
39.4388 -120.529
39.4587 -120.509
39.4785 -120.488
39.4984 -120.468
39.5183 -120.448
39.5382 -120.428
39.5581 -120.408
39.5867 -120.399
39.6162 -120.391
39.6458 -120.383
39.6686 -120.376
39.6906 -120.37
39.7126 -120.363
39.735 -120.364
39.7501 -120.376
39.7645 -120.389
39.7864 -120.4
39.8089 -120.412
39.8316 -120.423
39.8543 -120.435
39.8769 -120.446
39.8996 -120.457
39.9223 -120.469
39.9446 -120.481
39.9688 -120.502
39.9932 -120.525
40.0176 -120.548
40.042 -120.571
40.0664 -120.593
40.0876 -120.611
40.1169 -120.613
40.147 -120.615
40.1775 -120.625
40.2147 -120.65
40.2355 -120.679
40.2546 -120.708
40.2759 -120.737
40.2975 -120.766
40.3191 -120.794
40.3326 -120.815
40.3453 -120.835
40.3579 -120.855
40.3764 -120.877
40.3954 -120.899
40.4145 -120.921
40.448 -120.93
40.4817 -120.945
40.5139 -120.95
40.546 -120.953
40.5869 -120.966
40.6495 -121.032
40.7142 -121.102
40.7825 -121.163
40.8524 -121.224
40.9091 -121.266
40.9645 -121.306
41.0228 -121.347
41.0733 -121.389
41.1165 -121.412
41.1759 -121.439
41.237 -121.466


41.6 -120.7
41.6149 -120.757
41.6313 -120.819
41.6376 -120.872
41.6519 -120.929
41.6902 -120.965
41.7422 -121.03
41.7956 -121.097
41.8433 -121.158
41.8711 -121.236
41.8969 -121.317
41.9225 -121.397
41.9429 -121.442
41.9491 -121.513
41.9193 -121.509
41.9017 -121.469
41.9177 -121.502


37.2073 -120.698
37.2202 -120.636
37.2345 -120.567
37.2488 -120.498
37.2632 -120.429
37.2776 -120.359
37.2846 -120.29
37.2909 -120.22
37.295 -120.152
37.298 -120.083
37.3017 -120.022
37.3055 -119.962
37.3093 -119.902
37.315 -119.84
37.3469 -119.792
37.3797 -119.743
37.4126 -119.695
37.4473 -119.653
37.4823 -119.612
37.5172 -119.571
37.5581 -119.55
37.5996 -119.532
37.6411 -119.513
37.6636 -119.511
37.6843 -119.51
37.7047 -119.51
37.7252 -119.509
37.7456 -119.509
37.766 -119.508
37.7865 -119.508
37.8069 -119.507
37.8273 -119.507
37.8478 -119.507
37.8682 -119.506
37.9066 -119.493
37.9598 -119.498
38.0069 -119.501
38.0533 -119.503
38.0997 -119.506
38.1461 -119.509
38.1905 -119.51
38.2251 -119.516
38.2772 -119.507
38.3125 -119.513
38.3462 -119.519
38.3983 -119.51
38.4336 -119.516
38.4574 -119.51
38.49 -119.515
38.5135 -119.509
38.546 -119.515
38.5695 -119.509
38.5962 -119.503
38.6231 -119.497
38.6502 -119.491
38.6772 -119.485
38.7042 -119.479
38.7149 -119.487
38.724 -119.496
38.7329 -119.506
38.7419 -119.515


39.0889 -120.676
39.1013 -120.624
39.1216 -120.593
39.1418 -120.57
39.1619 -120.547
39.182 -120.524
39.2022 -120.501
39.2223 -120.478
39.2424 -120.455
39.2626 -120.432
39.2825 -120.412
39.3024 -120.392
39.3222 -120.371
39.3352 -120.352
39.3475 -120.333
39.3597 -120.313
39.3719 -120.294
39.3841 -120.274
39.3963 -120.255
39.4084 -120.236
39.4187 -120.218
39.4288 -120.201
39.4389 -120.184
39.4483 -120.167
39.4576 -120.15
39.4669 -120.134
39.4768 -120.124
39.4868 -120.115
39.4968 -120.106
39.5068 -120.097
39.5168 -120.088
39.5268 -120.079
39.5368 -120.07
39.5468 -120.061
39.5568 -120.052
39.5667 -120.044
39.5821 -120.05
39.6015 -120.055
39.6214 -120.059
39.6414 -120.063
39.6613 -120.067
39.6813 -120.072
39.7012 -120.076
39.7212 -120.08
39.7337 -120.1
39.7458 -120.124
39.7577 -120.15
39.769 -120.168
39.7802 -120.186


40.6382 -120.566
40.6899 -120.643
40.7286 -120.722
40.7716 -120.799
40.8156 -120.88
40.8545 -120.945
40.9094 -120.994
40.9675 -121.045
41.0318 -121.096
41.0828 -121.139
41.1326 -121.182
41.1989 -121.236
41.2647 -121.288
41.3305 -121.34
41.4059 -121.385
41.4743 -121.408
41.5262 -121.402
41.5763 -121.392
41.6291 -121.383
41.6606 -121.378
41.7043 -121.408


38.2125 -120.544
38.24 -120.502
38.2703 -120.455
38.3028 -120.406
38.3355 -120.355
38.3619 -120.305
38.3877 -120.255
38.4133 -120.205
38.4374 -120.156
38.461 -120.107
38.4848 -120.066
38.5087 -120.025
38.5325 -119.984
38.5564 -119.944
38.5771 -119.89
38.603 -119.837
38.6484 -119.795
38.6944 -119.753
38.7405 -119.711
38.7756 -119.693
38.8096 -119.678
38.8436 -119.663
38.8775 -119.648
38.9114 -119.633
38.9453 -119.618
38.9969 -119.603
39.0316 -119.584
39.0646 -119.566
39.0949 -119.552
39.1189 -119.541
39.1337 -119.563
39.1475 -119.589
39.1642 -119.609
39.1811 -119.629
39.1981 -119.649
39.2151 -119.669
39.232 -119.689
39.249 -119.709
39.266 -119.728
39.2811 -119.744
39.295 -119.752
39.3087 -119.759
39.3224 -119.766
39.3361 -119.773


38.7878 -120.512
38.799 -120.465
38.8113 -120.414
38.8237 -120.362
38.8289 -120.31
38.8334 -120.258
38.8378 -120.206
38.8401 -120.156
38.8412 -120.105
38.8431 -120.062
38.8451 -120.02
38.8471 -119.978
38.8491 -119.937
38.8529 -119.893
38.8623 -119.851
38.8922 -119.822
38.9224 -119.792
38.9527 -119.762
38.9998 -119.732
39.0323 -119.705
39.0651 -119.685
39.0979 -119.667
39.1249 -119.65
39.1429 -119.667
39.1599 -119.686
39.1769 -119.706
39.1939 -119.726
39.2094 -119.737


39.5938 -120.497
39.6205 -120.49
39.6498 -120.482
39.6794 -120.475
39.709 -120.467
39.7392 -120.467
39.7626 -120.477
39.7853 -120.489
39.808 -120.5
39.8307 -120.511
39.8534 -120.523
39.876 -120.534
39.8987 -120.545
39.9214 -120.557
39.9437 -120.569
39.9679 -120.59
39.9923 -120.613
40.0177 -120.629
40.0432 -120.644
40.0521 -120.661
40.0593 -120.677
40.0664 -120.693
40.0699 -120.704
40.073 -120.714
40.0761 -120.725
40.0792 -120.735
40.0823 -120.745
40.0925 -120.748
40.1034 -120.75
40.1143 -120.752
40.1253 -120.754
40.1363 -120.756
40.1471 -120.767
40.1579 -120.779
40.1687 -120.791
40.1795 -120.803
40.1976 -120.83
40.2164 -120.859
40.2413 -120.89
40.2668 -120.921
40.3097 -120.939
40.3456 -120.948
40.3809 -120.956
40.417 -120.966
40.4532 -120.977
40.4866 -120.983
40.5198 -120.99
40.5529 -120.996
40.6142 -121.058
40.6788 -121.128
40.7407 -121.189
40.8088 -121.248
40.8653 -121.29
40.9207 -121.33
40.976 -121.37
41.0366 -121.41
41.0823 -121.428
41.1264 -121.444
41.1859 -121.47
41.2469 -121.497
41.2821 -121.462
41.3385 -121.478
41.4058 -121.494
41.4499 -121.448
41.5069 -121.445
41.5576 -121.436
41.6116 -121.423
41.6557 -121.419
41.6884 -121.409
41.7293 -121.423
41.7711 -121.438
41.8112 -121.461
41.8512 -121.484


35.3979 -120.42
35.4157 -120.27
35.4354 -120.105
35.4625 -119.934
35.4975 -119.781
35.5697 -119.652
35.6325 -119.519
35.6943 -119.386
35.7718 -119.279
35.8424 -119.195
35.9151 -119.115
35.988 -119.036
36.0518 -118.966
36.1121 -118.896
36.1515 -118.816
36.1925 -118.731
36.2345 -118.672
36.2362 -118.623
36.2338 -118.575
36.231 -118.528
36.2149 -118.517
36.1975 -118.51
36.18 -118.503
36.1671 -118.465
36.147 -118.411
36.1262 -118.356
36.1053 -118.3
36.0844 -118.244
36.0844 -118.201
36.0865 -118.159
36.0889 -118.134
36.0914 -118.111
36.0939 -118.088
36.0978 -118.06
36.1018 -118.031
36.1155 -117.997
36.1054 -117.947
36.0929 -117.895
36.1325 -117.899
36.1496 -117.891
36.1645 -117.882


42.7976 -120.372
42.8209 -120.468
42.8466 -120.574
42.887 -120.686
42.8775 -120.74
42.8639 -120.802
42.8499 -120.864
42.8364 -120.928
42.8396 -120.999
42.8458 -121.052
42.8522 -121.102
42.8565 -121.138
42.8605 -121.173
42.8645 -121.208
42.8685 -121.242
42.8725 -121.277
42.8765 -121.312
42.8805 -121.346
42.8845 -121.381
42.8871 -121.406
42.8866 -121.402
42.8858 -121.396


34.6653 -120.033
34.6933 -119.814
34.7816 -119.597
34.8817 -119.37
35.0148 -119.163
35.1817 -118.959
35.3262 -118.81
35.4634 -118.69
35.5793 -118.623
35.6273 -118.542
35.6533 -118.503
35.6771 -118.467
35.6931 -118.417
35.7084 -118.365
35.7236 -118.313
35.7291 -118.267
35.7336 -118.223
35.738 -118.178
35.7426 -118.152
35.7473 -118.128
35.7519 -118.104
35.7566 -118.08
35.7612 -118.056
35.7658 -118.032
35.7808 -118.002
35.7968 -117.971
35.8128 -117.94
35.8289 -117.909
35.8743 -117.922
35.8933 -117.895
35.939 -117.909
35.9874 -117.927
36.0067 -117.9
36.0525 -117.914
36.0979 -117.925
36.1158 -117.894
36.1307 -117.883
36.1454 -117.873
36.16 -117.863
36.1746 -117.854
36.1892 -117.844
36.1993 -117.877
36.2089 -117.914
36.2185 -117.951
36.2024 -117.945


44.7096 -120.002
44.739 -120.129
44.7761 -120.215
44.806 -120.325
44.8424 -120.438
44.8711 -120.519
44.9086 -120.599
44.9416 -120.666
44.9707 -120.738
44.9798 -120.779
44.9868 -120.817
44.9935 -120.857
45.0002 -120.897
45.0069 -120.937
45.0169 -120.976


37.5805 -119.907
37.592 -119.87
37.6278 -119.835
37.6668 -119.803
37.7045 -119.77
37.7421 -119.737
37.7797 -119.704
37.8209 -119.684
37.8624 -119.666
37.9224 -119.634
37.9896 -119.616
38.0576 -119.601
38.1256 -119.585
38.1936 -119.569
38.2491 -119.558
38.3033 -119.547
38.3574 -119.536
38.4115 -119.525
38.4656 -119.514
38.4912 -119.507


36.055 -119.833
36.0951 -119.74
36.137 -119.633
36.1627 -119.517
36.1867 -119.4
36.2207 -119.303
36.2541 -119.244
36.2874 -119.189
36.3218 -119.137
36.3467 -119.097
36.3706 -119.057
36.3945 -119.017
36.4183 -118.978
36.4372 -118.932
36.4557 -118.886
36.4741 -118.84
36.4953 -118.791
36.5168 -118.742
36.5406 -118.692
36.5359 -118.658
36.5112 -118.617
36.4932 -118.575
36.4759 -118.532
36.4471 -118.492
36.4088 -118.44
36.3729 -118.393
36.3373 -118.347
36.3016 -118.301
36.266 -118.255
36.2393 -118.196
36.2114 -118.189
36.1835 -118.188
36.1609 -118.153
36.139 -118.115
36.1171 -118.076
36.0954 -118.032
36.1066 -117.996
36.0962 -117.946
36.1085 -117.909
36.1229 -117.897


48.6404 -119.767
48.5635 -119.814
48.518 -119.862
48.4756 -119.911
48.4383 -119.983
48.3791 -120.086
48.3354 -120.123
48.2947 -120.13
48.2544 -120.134
48.2193 -120.145
48.1847 -120.156
48.1502 -120.167
48.1157 -120.179
48.0812 -120.191
48.0556 -120.2
48.0184 -120.202
47.9795 -120.204
47.9403 -120.206
47.9012 -120.207
47.8734 -120.218
47.8463 -120.222
47.8194 -120.225
47.7925 -120.228
47.7573 -120.231
47.7212 -120.235
47.6851 -120.238
47.6355 -120.248
47.5865 -120.252
47.5375 -120.255
47.4885 -120.258
47.4395 -120.261
47.3905 -120.264
47.3415 -120.267
47.295 -120.262
47.2487 -120.255
47.2025 -120.249
47.1699 -120.273
47.1386 -120.299
47.1074 -120.327
47.0818 -120.363
47.0786 -120.412
47.0776 -120.462
47.0797 -120.499
47.0821 -120.534
47.0929 -120.57
47.1045 -120.607
47.1124 -120.633
47.12 -120.658
47.1275 -120.683
47.1352 -120.709
47.1429 -120.735


37.2207 -119.764
37.2503 -119.72
37.2829 -119.672
37.3176 -119.63
37.3525 -119.589
37.3875 -119.548
37.4224 -119.508
37.4683 -119.48
37.4849 -119.457
37.4985 -119.434
37.5181 -119.433
37.5383 -119.433
37.5586 -119.434
37.5789 -119.434
37.5992 -119.435
37.6194 -119.435
37.6397 -119.436
37.66 -119.437
37.6802 -119.437
37.7005 -119.438
37.7208 -119.438
37.7411 -119.439
37.7613 -119.44
37.7816 -119.44
37.8019 -119.441
37.8222 -119.441
37.8426 -119.441
37.863 -119.441
37.9018 -119.428
37.9557 -119.434
38.0033 -119.438
38.0502 -119.442
38.0967 -119.445
38.143 -119.448
38.1875 -119.449
38.222 -119.455
38.2556 -119.462
38.2892 -119.469
38.3226 -119.476
38.3561 -119.483
38.3896 -119.489
38.4231 -119.496
38.4566 -119.503


40.6741 -119.694
40.7257 -119.825
40.7865 -119.932
40.842 -120.033
40.897 -120.133
40.9556 -120.226
41.014 -120.327
41.0761 -120.424
41.1392 -120.528
41.2202 -120.648
41.2772 -120.758
41.3162 -120.841
41.372 -120.922
41.4508 -120.983
41.5219 -121.029
41.5834 -121.061
41.6476 -121.095
41.6875 -121.115
41.7355 -121.163
41.7844 -121.213
41.8317 -121.272
41.8595 -121.351
41.8852 -121.431
41.9057 -121.476


36.7594 -119.652
36.7743 -119.576
36.7908 -119.492
36.8185 -119.42
36.8445 -119.341
36.878 -119.278
36.9122 -119.215
36.9465 -119.153
36.9758 -119.087
37.0025 -119.027
37.0639 -118.974
37.1288 -118.922
37.1842 -118.889
37.2285 -118.866
37.2702 -118.848
37.3148 -118.83
37.3597 -118.812
37.4046 -118.793
37.4496 -118.775
37.4972 -118.757
37.4555 -118.773
37.4945 -118.758


45.4116 -119.597
45.4842 -119.657
45.5641 -119.724
45.5844 -119.692
45.6088 -119.655
45.6538 -119.623
45.701 -119.591
45.7453 -119.566
45.7893 -119.541
45.8333 -119.516
45.8773 -119.491
45.9213 -119.466
45.9653 -119.441
46.0072 -119.423
46.0519 -119.402
46.0694 -119.369
46.0932 -119.346
46.1153 -119.306
46.0742 -119.293
46.0534 -119.278
46.0357 -119.282
46.0182 -119.288
46.0008 -119.294
46.0099 -119.313
46.0615 -119.308
46.0887 -119.289
46.0747 -119.273
46.0566 -119.259
46.0391 -119.263
46.0217 -119.269
46.0043 -119.275
46.0134 -119.294
46.0251 -119.314
46.0483 -119.297
46.0349 -119.301
46.018 -119.307
46.0006 -119.313
46.0496 -119.306
46.0388 -119.311
46.0598 -119.292
46.0462 -119.296


39.4778 -119.511
39.4692 -119.556
39.4803 -119.589
39.4963 -119.614
39.5128 -119.638
39.5294 -119.663
39.546 -119.687
39.5626 -119.712
39.59 -119.751
39.6152 -119.775
39.6402 -119.798
39.6652 -119.821
39.6903 -119.843
39.7172 -119.866
39.7428 -119.888
39.7603 -119.921
39.7709 -119.951
39.7787 -119.982
39.7861 -120.012
39.7936 -120.042
39.801 -120.072
39.8125 -120.098
39.8244 -120.123
39.8363 -120.149
39.8476 -120.167
39.8589 -120.185
39.8701 -120.202
39.882 -120.218
39.8941 -120.234
39.9061 -120.25
39.9202 -120.264
39.9343 -120.277
39.9502 -120.3
39.9662 -120.325
39.9823 -120.35
39.9984 -120.374
40.0145 -120.399
40.038 -120.422
40.0624 -120.444
40.0868 -120.467
40.1154 -120.477
40.1446 -120.486
40.174 -120.504
40.2103 -120.538
40.2473 -120.574
40.2844 -120.609
40.3251 -120.637
40.3578 -120.657
40.3724 -120.677
40.3852 -120.696
40.3979 -120.716
40.4105 -120.736
40.4231 -120.756
40.4357 -120.775
40.446 -120.803
40.4561 -120.832
40.4641 -120.85
40.4782 -120.868
40.4928 -120.887
40.5075 -120.905
40.5223 -120.924
40.5526 -120.928
40.6118 -120.986
40.6762 -121.056
40.7411 -121.128
40.8095 -121.188
40.8661 -121.23
40.9215 -121.27
40.9767 -121.31
41.0374 -121.349
41.0881 -121.391
41.1313 -121.414
41.1908 -121.441
41.2518 -121.468
41.3108 -121.491
41.354 -121.447


34.47 -119.066
34.6207 -118.904
34.7865 -118.726
34.9568 -118.525
35.0487 -118.387
35.1328 -118.256
35.1934 -118.152
35.2551 -118.069
35.3169 -117.989
35.3776 -117.932
35.4382 -117.877
35.5327 -117.868
35.586 -117.883
35.6351 -117.901
35.6838 -117.919
35.7325 -117.937
35.7519 -117.911
35.7976 -117.925
35.8166 -117.898
35.8624 -117.912
35.9107 -117.929
35.93 -117.903
35.9758 -117.917
36.0242 -117.934
36.0423 -117.904
36.085 -117.911
36.1302 -117.921
36.1232 -117.875
36.1356 -117.862
36.15 -117.852
36.1646 -117.843
36.1792 -117.833
36.1938 -117.824
36.2039 -117.856
36.2136 -117.893
36.2232 -117.93
36.207 -117.925
36.1883 -117.915
36.1951 -117.947
36.1787 -117.942
36.1655 -117.894
36.1774 -117.881
36.1917 -117.871
36.2018 -117.904
36.2114 -117.94
36.1953 -117.935
36.1765 -117.925
36.1632 -117.877


44.5187 -119.007
44.4947 -119.148
44.4799 -119.321
44.5549 -119.44
44.6398 -119.582
44.711 -119.722
44.7461 -119.851
44.7696 -119.987
44.7918 -120.132
44.8282 -120.221
44.858 -120.331
44.8944 -120.444
44.9231 -120.525
44.9616 -120.606
44.9954 -120.674
45.0166 -120.734
45.0248 -120.773
45.0318 -120.811
45.0386 -120.848
45.0453 -120.888
45.052 -120.928
45.062 -120.968
45.0749 -120.959
45.0905 -120.959


43.0475 -118.981
42.9783 -119.165
42.9203 -119.39
42.9638 -119.578
43.0174 -119.763
43.0742 -119.91
43.1313 -120.053
43.1958 -120.17
43.2794 -120.264
43.3743 -120.412
43.4425 -120.508
43.5081 -120.6
43.5734 -120.678
43.5948 -120.731
43.6119 -120.781
43.6286 -120.831
43.6447 -120.884
43.6607 -120.938
43.681 -120.989
43.6898 -121.019
43.6974 -121.046
43.7049 -121.073
43.7124 -121.1
43.7181 -121.117
43.7235 -121.132
43.729 -121.147
43.7344 -121.162
43.7399 -121.177
43.7453 -121.192
43.7522 -121.19


37.9483 -118.896
37.9863 -118.908
38.0281 -118.921
38.0703 -118.934
38.1125 -118.948
38.1548 -118.961
38.1947 -118.972
38.223 -118.989
38.25 -119.006
38.277 -119.024
38.3039 -119.042
38.3309 -119.059
38.3578 -119.077
38.3848 -119.094
38.4077 -119.118
38.4303 -119.143
38.4529 -119.167
38.4754 -119.191
38.4979 -119.216
38.5251 -119.239
38.5528 -119.262
38.5805 -119.285
38.6016 -119.295
38.622 -119.305
38.6424 -119.314
38.6627 -119.323
38.6831 -119.332
38.7034 -119.341
38.7052 -119.366
38.7052 -119.393
38.7054 -119.409
38.7098 -119.417
38.7146 -119.423
38.7194 -119.429
38.7275 -119.439
38.7359 -119.45
38.7448 -119.459
38.7537 -119.468
38.7626 -119.478
38.7715 -119.487
38.7804 -119.496
38.7894 -119.506


46.5372 -118.867
46.4708 -118.959
46.3921 -119.064
46.3146 -119.16
46.2463 -119.255
46.2039 -119.307
46.1976 -119.334
46.195 -119.357
46.1928 -119.381
46.1831 -119.392
46.1727 -119.402
46.1621 -119.413
46.1516 -119.423
46.1411 -119.433
46.1295 -119.446
46.111 -119.409
46.1203 -119.356
46.1123 -119.318
46.1313 -119.276
46.0899 -119.263
46.069 -119.248
46.0334 -119.267
46.0142 -119.275
46.023 -119.294
46.0083 -119.302
46.0176 -119.321
46.0406 -119.303
46.0272 -119.307


45.6019 -118.741
45.5757 -118.82
45.5446 -118.907
45.5345 -119.041
45.5361 -119.165
45.5404 -119.283
45.5878 -119.391
45.6382 -119.369
45.6994 -119.345
45.7588 -119.328
45.818 -119.312
45.8773 -119.296
45.8951 -119.306
45.9089 -119.319
45.9636 -119.306
45.9798 -119.323
46.0321 -119.317
46.0594 -119.297


46.9825 -118.556
46.968 -118.628
46.952 -118.706
46.9202 -118.795
46.8558 -118.904
46.7881 -119.014
46.7364 -119.119
46.6971 -119.224
46.6455 -119.292
46.6052 -119.358
46.5931 -119.394
46.5765 -119.416
46.5595 -119.436
46.5415 -119.458
46.5233 -119.481
46.5052 -119.504
46.4871 -119.527
46.4689 -119.55
46.4508 -119.573
46.428 -119.587
46.4047 -119.6
46.3814 -119.613
46.3685 -119.626
46.3566 -119.64
46.3449 -119.654
46.3331 -119.668
46.3213 -119.681
46.3083 -119.687
46.2784 -119.694
46.2469 -119.701
46.2152 -119.709
46.173 -119.72
46.1313 -119.724
46.0822 -119.677
46.0847 -119.621
46.0942 -119.572
46.1045 -119.523
46.1148 -119.475
46.0985 -119.431
46.1062 -119.383
46.1181 -119.33
46.1104 -119.291
46.0929 -119.274
46.0745 -119.259
46.0559 -119.245
46.0206 -119.264


48.5722 -118.508
48.4976 -118.634
48.4155 -118.774
48.3327 -118.914
48.2479 -119.028
48.1716 -119.14
48.1113 -119.254
48.0521 -119.315
48.0296 -119.36
48.0108 -119.404
47.9827 -119.431
47.9528 -119.46
47.9228 -119.49
47.8928 -119.519
47.8745 -119.557
47.8569 -119.587
47.8393 -119.616
47.8217 -119.645
47.804 -119.674
47.785 -119.692
47.7364 -119.713
47.6716 -119.738
47.5941 -119.763
47.5155 -119.787
47.4366 -119.811
47.3863 -119.832
47.3387 -119.853
47.2914 -119.874
47.2442 -119.894
47.2012 -119.932
47.1515 -119.995
47.1009 -120.059
47.0637 -120.089
47.0279 -120.115
46.9943 -120.132
46.9859 -120.132
46.98 -120.13
46.9758 -120.121
46.9695 -120.11
46.963 -120.1
46.9564 -120.09


46.2 -118.459
46.1419 -118.563
46.0734 -118.677
46.0081 -118.75
45.9585 -118.843
45.9106 -118.939
45.8629 -119.029
45.8218 -119.106
45.7814 -119.182
45.7527 -119.252
45.7617 -119.27
45.7746 -119.284
45.7878 -119.297
45.8011 -119.311
45.8557 -119.297
45.8731 -119.308
45.9282 -119.294
45.9456 -119.305
45.9593 -119.318
46.0113 -119.312


38.5231 -118.452
38.461 -118.491
38.3927 -118.534
38.3311 -118.584
38.28 -118.63
38.23 -118.676
38.18 -118.722
38.1458 -118.752
38.1235 -118.775
38.1032 -118.8
38.1407 -118.82
38.1816 -118.837
38.2106 -118.86
38.2384 -118.884
38.2655 -118.902
38.2924 -118.92
38.3194 -118.938
38.3463 -118.955
38.3732 -118.973
38.4002 -118.99
38.4271 -119.008
38.4541 -119.026
38.481 -119.043
38.5079 -119.061
38.5349 -119.079
38.5618 -119.096
38.5777 -119.107
38.5924 -119.117
38.607 -119.126
38.6216 -119.136
38.6362 -119.146
38.6508 -119.156
38.6654 -119.165
38.68 -119.175
38.6946 -119.185
38.7092 -119.195
38.7037 -119.222
38.7029 -119.249
38.7026 -119.276
38.7023 -119.303
38.7021 -119.33
38.7018 -119.357
38.7015 -119.384
38.7017 -119.4
38.702 -119.415
38.7064 -119.422
38.7112 -119.428
38.7193 -119.439
38.7277 -119.449
38.7365 -119.459
38.7455 -119.468
38.7544 -119.477
38.7633 -119.487
38.7722 -119.496
38.7811 -119.505


40.4136 -118.418
40.2752 -118.464
40.1369 -118.539
39.9985 -118.616
39.8756 -118.736
39.7542 -118.86
39.6997 -118.978
39.6699 -119.055
39.6426 -119.128
39.6127 -119.206
39.5824 -119.285
39.5603 -119.359
39.5389 -119.433
39.5273 -119.488
39.5175 -119.539
39.5285 -119.572
39.5415 -119.603
39.5577 -119.628
39.5851 -119.667
39.6136 -119.708
39.6421 -119.749
39.6675 -119.773
39.6925 -119.796
39.7175 -119.819
39.7431 -119.851
39.7627 -119.897
39.7796 -119.933
39.7902 -119.964
39.7979 -119.994
39.8054 -120.024
39.8128 -120.055
39.8243 -120.08
39.8362 -120.106
39.8482 -120.131
39.8601 -120.156
39.8714 -120.174
39.8826 -120.192
39.8939 -120.209
39.9058 -120.226
39.9179 -120.242
39.9318 -120.255
39.9476 -120.279
39.9637 -120.303
39.9797 -120.328
39.9958 -120.353
40.0119 -120.377
40.028 -120.402
40.0515 -120.425
40.0759 -120.448
40.097 -120.465
40.1254 -120.474
40.1545 -120.483
40.1839 -120.501
40.2202 -120.535
40.2573 -120.571
40.2972 -120.606
40.3381 -120.635
40.3708 -120.654
40.3855 -120.674
40.3983 -120.693
40.4109 -120.713
40.4236 -120.733
40.4362 -120.753
40.4465 -120.781
40.4565 -120.809
40.4646 -120.827
40.4724 -120.843
40.4865 -120.862
40.5011 -120.88
40.5158 -120.899
40.5305 -120.918
40.5609 -120.925
40.6201 -120.983
40.6845 -121.053
40.7494 -121.125
40.8178 -121.185
40.8744 -121.227
40.9298 -121.267
40.985 -121.307
41.0457 -121.346
41.0964 -121.389
41.1396 -121.412
41.199 -121.438
41.2579 -121.461
41.3166 -121.484
41.3598 -121.439
41.4258 -121.448
41.4998 -121.47


47.5792 -118.415
47.5418 -118.495
47.5007 -118.583
47.4591 -118.672
47.4176 -118.761
47.3618 -118.855
47.2941 -118.958
47.2357 -119.053
47.1868 -119.147
47.1607 -119.245
47.1353 -119.305
47.11 -119.36
47.0817 -119.422
47.046 -119.47
47.0089 -119.519
46.9959 -119.551
46.9852 -119.582
46.9747 -119.612
46.9643 -119.642
46.9539 -119.673
46.9422 -119.694
46.9131 -119.718
46.8732 -119.738
46.8322 -119.758
46.791 -119.778
46.7499 -119.798
46.7348 -119.815
46.7223 -119.831
46.71 -119.848
46.6978 -119.864
46.6855 -119.881
46.6733 -119.898
46.6639 -119.929
46.6406 -119.979
46.615 -120.03
46.5861 -120.078
46.5693 -120.076
46.5538 -120.069
46.5384 -120.061
46.523 -120.054
46.5059 -120.054
46.4887 -120.056
46.4714 -120.057
46.4541 -120.059
46.4322 -120.052
46.4099 -120.045
46.385 -120.045
46.3598 -120.046
46.3449 -120.048
46.331 -120.05
46.3173 -120.051
46.3059 -120.045
46.2924 -120.046
46.2787 -120.047
46.265 -120.049
46.2512 -120.051
46.2399 -120.045
46.2264 -120.046
46.2126 -120.047
46.1989 -120.049
46.1852 -120.051
46.1738 -120.044
46.1603 -120.045
46.1466 -120.047
46.1328 -120.049
46.1123 -119.999
46.0827 -119.98
46.0485 -119.957
46.0145 -119.952
46.0048 -119.96
45.9975 -119.97
45.9904 -119.979
45.9834 -119.989
45.9764 -119.999
45.9724 -120.014
45.9688 -120.03
45.9651 -120.046
45.9713 -120.025


39.5974 -118.338
39.4993 -118.413
39.3915 -118.495
39.2826 -118.578
39.1828 -118.667
39.0879 -118.749
39.0126 -118.785
38.9404 -118.814
38.9533 -118.841
38.9747 -118.867
38.9946 -118.893
38.9919 -118.911
38.987 -118.928
38.9818 -118.945
38.9766 -118.962
38.9958 -118.982
38.9931 -118.999
38.9882 -119.016
38.983 -119.033
38.9778 -119.05
38.997 -119.07
38.9943 -119.087
38.9893 -119.104
38.9807 -119.128
38.9718 -119.152
38.9865 -119.179
38.9799 -119.204
38.9949 -119.231
38.9951 -119.254
38.9937 -119.277
38.9922 -119.3
38.9907 -119.323
38.9892 -119.346
38.9877 -119.368
38.9862 -119.391
38.9852 -119.403
38.9843 -119.414
38.9875 -119.417
38.9911 -119.419
38.9948 -119.422
38.9984 -119.424
39.0021 -119.426
39.009 -119.432
39.0163 -119.439
39.0236 -119.446
39.0313 -119.451
39.0391 -119.457
39.047 -119.463
39.0548 -119.468
39.0626 -119.474
39.0704 -119.479
39.0782 -119.485
39.086 -119.49
39.0938 -119.496
39.095 -119.504
39.0955 -119.513
39.096 -119.522


34.3327 -118.218
34.3926 -118.132
34.4584 -118.036
34.5249 -117.94
34.5914 -117.844
34.7023 -117.793
34.8177 -117.747
34.9507 -117.685
35.0854 -117.621
35.193 -117.582
35.2979 -117.545
35.399 -117.529
35.5032 -117.587
35.6038 -117.608
35.6577 -117.626
35.7069 -117.644
35.7556 -117.662
35.8043 -117.68
35.853 -117.698
35.9016 -117.716
35.9503 -117.734
35.999 -117.752
36.0477 -117.77
36.0934 -117.781
36.1389 -117.792
36.1565 -117.784
36.1714 -117.775
36.1861 -117.766
36.2007 -117.756
36.2108 -117.789
36.2204 -117.825
36.23 -117.862
36.2397 -117.9
36.2493 -117.937
36.2331 -117.931
36.2144 -117.922
36.1954 -117.912


41.429 -118.143
41.2934 -118.227
41.1579 -118.351
41.0613 -118.491
40.9586 -118.615
40.8556 -118.728
40.7662 -118.87
40.7527 -119.009
40.7504 -119.137
40.7569 -119.287
40.7717 -119.439
40.7912 -119.592
40.8566 -119.734
40.923 -119.859
40.9878 -119.968
41.0496 -120.073
41.1157 -120.176
41.1988 -120.306
41.28 -120.426
41.361 -120.545
41.4524 -120.66
41.51 -120.751
41.5408 -120.802
41.578 -120.851
41.6191 -120.902
41.648 -120.969
41.6877 -121.006
41.7398 -121.071
41.7932 -121.138
41.841 -121.199
41.8688 -121.278
41.8946 -121.358
41.9201 -121.439
41.9405 -121.483
41.9122 -121.477
41.9272 -121.513
41.914 -121.478


45.2926 -118.01
45.2949 -118.189
45.3055 -118.393
45.3407 -118.558
45.3639 -118.723
45.3687 -118.894
45.365 -119.054
45.3707 -119.2
45.379 -119.34
45.4679 -119.428
45.5535 -119.495
45.6115 -119.506
45.66 -119.479
45.7075 -119.448
45.7518 -119.422
45.7989 -119.392
45.8462 -119.362
45.9043 -119.344
45.9634 -119.328
46.02 -119.319
46.0477 -119.299


46.2483 -117.924
46.1978 -118.117
46.1448 -118.265
46.0943 -118.397
46.0583 -118.465
46.0078 -118.546
45.979 -118.644
45.9524 -118.743
45.9094 -118.839
45.8621 -118.935
45.8144 -119.025
45.7734 -119.102
45.7439 -119.178
45.7163 -119.248
45.7055 -119.283
45.7164 -119.298
45.7294 -119.311
45.784 -119.298


48.5175 -117.848
48.4773 -117.983
48.433 -118.132
48.3853 -118.253
48.331 -118.386
48.2732 -118.495
48.1909 -118.606
48.1062 -118.717
48.0212 -118.828
47.9718 -118.926
47.926 -119.024
47.8914 -119.12
47.8863 -119.226
47.8641 -119.283
47.8565 -119.327
47.8505 -119.37
47.8352 -119.397
47.8191 -119.422
47.8028 -119.447
47.7853 -119.476
47.7586 -119.504
47.7309 -119.532
47.7032 -119.561
47.6754 -119.589
47.633 -119.624
47.5892 -119.66
47.5452 -119.696
47.4802 -119.726
47.4028 -119.75
47.3241 -119.775
47.2453 -119.799
47.1949 -119.82
47.1566 -119.847
47.1194 -119.876
47.0798 -119.911
47.0437 -119.961
46.9923 -120.03
46.9673 -120.086
46.9576 -120.091


33.687 -117.73
33.7209 -117.691
33.7744 -117.642
33.8298 -117.592
33.8854 -117.542
33.9411 -117.492
34.002 -117.546
34.1186 -117.518
34.2456 -117.578
34.3689 -117.551
34.4854 -117.507
34.6058 -117.55
34.7221 -117.513
34.8592 -117.533
35.0145 -117.54
35.1515 -117.483
35.2631 -117.521
35.3722 -117.568
35.4737 -117.561
35.574 -117.575
35.6278 -117.593
35.677 -117.611
35.7258 -117.629
35.7744 -117.647
35.8231 -117.665
35.8718 -117.683
35.9205 -117.701
35.9691 -117.719
36.0178 -117.737
36.0665 -117.755
36.1122 -117.766
36.13 -117.759
36.1449 -117.749
36.1595 -117.74
36.1741 -117.73
36.1887 -117.721
36.1988 -117.753
36.2085 -117.79
36.2181 -117.827
36.2277 -117.864
36.2373 -117.902
36.2469 -117.939


44.7075 -117.702
44.6846 -117.971
44.6247 -118.189
44.5661 -118.409
44.54 -118.569
44.517 -118.723
44.4895 -118.907
44.4538 -119.081
44.4172 -119.215
44.3927 -119.364
44.4667 -119.481
44.5456 -119.595
44.6308 -119.736
44.6806 -119.868
44.7135 -119.995
44.7462 -120.134
44.7836 -120.223
44.8135 -120.332
44.8499 -120.445
44.8786 -120.527
44.9161 -120.606
44.9499 -120.674
44.9791 -120.746
44.9881 -120.787
44.9952 -120.825
45.0019 -120.865
45.0086 -120.905
45.0152 -120.945
45.026 -120.974
45.0389 -120.964
45.0521 -120.95
45.0635 -120.973


43.1759 -117.645
43.1745 -117.861
43.1615 -118.08
43.1264 -118.247
43.0957 -118.415
43.0552 -118.593
42.9847 -118.783
42.8955 -118.997
42.7905 -119.183
42.7116 -119.42
42.7451 -119.62
42.7948 -119.794
42.8273 -119.938
42.8581 -120.078
42.8966 -120.184
42.9286 -120.268
42.9952 -120.406
43.0462 -120.52
43.1104 -120.635
43.1684 -120.727
43.1815 -120.812
43.2049 -120.893
43.2293 -120.973
43.2587 -121.033
43.2847 -121.1
43.3102 -121.159
43.3358 -121.217
43.3414 -121.268
43.3378 -121.321
43.3333 -121.374
43.3287 -121.428
43.3272 -121.475
43.326 -121.521
43.2651 -121.524
43.192 -121.514
43.1251 -121.496
43.0781 -121.44
43.0582 -121.437
43.0411 -121.439
43.0306 -121.438
43.0209 -121.436
43.0112 -121.434
43.0015 -121.432
42.9918 -121.43
42.9821 -121.429
42.9724 -121.427
42.9808 -121.43


46.8866 -117.543
46.8597 -117.72
46.8301 -117.914
46.8002 -118.11
46.7765 -118.255
46.7454 -118.376
46.7109 -118.477
46.6596 -118.579
46.6067 -118.68
46.5363 -118.778
46.4629 -118.879
46.3764 -118.996
46.2981 -119.093
46.2206 -119.188
46.1519 -119.278
46.1094 -119.329
46.1249 -119.297
46.0831 -119.284
46.0622 -119.27
46.0445 -119.274
46.0271 -119.28
46.0097 -119.286
46.0187 -119.305
46.0039 -119.312
46.0532 -119.306
46.0424 -119.311


47.619 -117.424
47.6316 -117.582
47.6455 -117.756
47.6595 -117.931
47.6735 -118.107
47.671 -118.245
47.6557 -118.355
47.6356 -118.444
47.5962 -118.533
47.5548 -118.622
47.5133 -118.711
47.4575 -118.805
47.4003 -118.899
47.343 -118.994
47.2942 -119.088
47.2463 -119.182
47.2119 -119.27
47.1769 -119.323
47.1506 -119.378
47.1177 -119.419
47.0815 -119.465
47.0444 -119.514
47.0073 -119.564
46.9942 -119.596
46.9835 -119.626
46.973 -119.657
46.9626 -119.687
46.9337 -119.711
46.8938 -119.732
46.8528 -119.752
46.8117 -119.772
46.7705 -119.792
46.7294 -119.812
46.7143 -119.828
46.7018 -119.845
46.6895 -119.862
46.6773 -119.878
46.665 -119.895
46.6556 -119.926
46.6323 -119.976


48.6138 -117.295
48.5736 -117.43
48.5293 -117.579
48.4846 -117.729
48.4399 -117.879
48.3952 -118.029
48.3505 -118.18
48.2813 -118.333
48.222 -118.444
48.1396 -118.555
48.0548 -118.667
48.0055 -118.765
47.9596 -118.862
47.9142 -118.959
47.8687 -119.057
47.8465 -119.148
47.8413 -119.24
47.8355 -119.288
47.8296 -119.331
47.8237 -119.373
47.8084 -119.4
47.7923 -119.425
47.7665 -119.45
47.7389 -119.477
47.7112 -119.506
47.6834 -119.534
47.6411 -119.569
47.5972 -119.605
47.5532 -119.641
47.5092 -119.677
47.4647 -119.703
47.3996 -119.731
47.3222 -119.756
47.2435 -119.78
47.1647 -119.805
47.1235 -119.833
47.0835 -119.868
47.0436 -119.903
47.0074 -119.954
46.9806 -120.005
46.958 -120.06
46.947 -120.072
46.9386 -120.072
46.9306 -120.071
46.9226 -120.069
46.9145 -120.068
46.9065 -120.066
46.8985 -120.065


46.1917 -117.208
46.1246 -117.34
46.0461 -117.483
45.9915 -117.65
45.978 -117.865
45.9613 -118.073
45.9531 -118.228
45.9331 -118.357
45.9253 -118.456
45.9031 -118.554
45.8794 -118.653
45.8556 -118.752
45.8102 -118.849
45.7726 -118.945
45.7465 -119.029
45.7186 -119.106
45.6905 -119.182
45.663 -119.252
45.6763 -119.263
45.6895 -119.276
45.7028 -119.289


45.5881 -117.184
45.5887 -117.357
45.5866 -117.551
45.5969 -117.772
45.6085 -117.996
45.5983 -118.165
45.5903 -118.311
45.5986 -118.404
45.6086 -118.493
45.6035 -118.583
45.5969 -118.673
45.5902 -118.764
45.561 -118.852
45.5296 -118.94
45.5205 -119.07
45.5222 -119.193
45.5265 -119.311
45.6151 -119.396
45.6696 -119.372
45.7208 -119.336
45.7792 -119.318
45.8384 -119.302
45.8562 -119.312
45.9113 -119.298
45.9288 -119.309
45.9838 -119.295
46.0001 -119.312


39.9594 -117.016
39.7866 -117.148
39.5931 -117.267
39.4237 -117.327
39.2395 -117.361
39.0642 -117.384
38.8898 -117.406
38.7175 -117.434
38.5772 -117.44
38.4582 -117.496
38.3522 -117.563
38.2217 -117.59
38.0887 -117.613
37.9678 -117.625
37.8482 -117.635
37.7056 -117.678
37.5607 -117.724
37.4157 -117.77
37.4266 -117.805
37.453 -117.839
37.4811 -117.873
37.4443 -117.912


44.45 -116.807
44.3852 -117.069
44.3269 -117.295
44.2992 -117.51
44.2913 -117.756
44.2855 -118.005
44.2413 -118.168
44.2 -118.326
44.1937 -118.421
44.1908 -118.509
44.1884 -118.597
44.1859 -118.685
44.1636 -118.784
44.1446 -118.894
44.126 -119.005
44.1193 -119.094
44.1138 -119.181
44.1205 -119.289
44.1631 -119.383
44.2608 -119.447
44.3582 -119.511
44.4555 -119.574
44.5367 -119.683
44.6222 -119.824
44.6719 -119.955
44.704 -120.093
44.7487 -120.183
44.7842 -120.275
44.8139 -120.385
44.8382 -120.479
44.8657 -120.558
44.9031 -120.638
44.9361 -120.705
44.953 -120.757
44.9684 -120.808
44.976 -120.847
44.9828 -120.887
44.9895 -120.927
44.9995 -120.966
45.0124 -120.957
45.0237 -120.98
45.0367 -120.97
45.0499 -120.956
45.0613 -120.979


44.0083 -116.75
43.9481 -117.029
43.8968 -117.303
43.8927 -117.553
43.9099 -117.832
43.9293 -118.113
43.9049 -118.288
43.9112 -118.46
43.9158 -118.607
43.9203 -118.751
43.9099 -118.915
43.8993 -119.076
43.9001 -119.224
43.9139 -119.391
44.0161 -119.522
44.1131 -119.643
44.2104 -119.712
44.2732 -119.777
44.3324 -119.842
44.3913 -119.907
44.4368 -120.035
44.4795 -120.168
44.532 -120.243
44.5856 -120.358
44.6296 -120.445
44.6771 -120.515
44.7238 -120.584
44.7709 -120.638
44.8049 -120.703
44.8252 -120.748
44.8442 -120.791
44.863 -120.834
44.8814 -120.88
44.8963 -120.932
44.9141 -120.983
44.9348 -120.985
44.9558 -120.982
44.9768 -120.979
44.9907 -120.965
45.004 -120.951
45.0154 -120.974


43.6526 -116.732
43.6194 -116.971
43.5959 -117.232
43.5925 -117.485
43.5912 -117.731
43.6097 -118.015
43.5619 -118.213
43.5461 -118.391
43.5285 -118.538
43.5108 -118.681
43.4735 -118.828
43.4367 -118.995
43.4168 -119.15
43.4135 -119.326
43.5149 -119.459
43.6192 -119.588
43.7238 -119.717
43.8027 -119.861
43.8709 -119.993
43.9333 -120.12
43.9749 -120.213
44.0252 -120.327
44.0749 -120.44
44.1057 -120.529
44.1527 -120.583
44.2018 -120.618
44.2437 -120.653
44.2849 -120.689
44.3114 -120.703
44.3364 -120.714
44.3612 -120.725
44.3861 -120.736
44.4109 -120.747
44.4358 -120.758
44.4684 -120.773
44.5019 -120.789
44.5414 -120.83
44.5805 -120.875
44.6168 -120.912
44.6529 -120.947
44.6824 -120.971
44.7131 -120.954
44.742 -120.972
44.7669 -120.964
44.7914 -120.954
44.814 -120.982
44.8382 -120.975
44.8626 -120.965
44.887 -120.955


46.8273 -116.727
46.7682 -116.825
46.7033 -116.933
46.6377 -117.042
46.5712 -117.138
46.5164 -117.239
46.4615 -117.352
46.3871 -117.535
46.3246 -117.751
46.2736 -117.977
46.204 -118.165
46.135 -118.335
46.0738 -118.407
46.0208 -118.471
45.9686 -118.552
45.942 -118.65
45.9178 -118.748
45.8724 -118.844
45.8249 -118.94
45.7772 -119.031
45.7471 -119.108
45.7188 -119.184
45.6913 -119.254
45.7005 -119.273
45.7134 -119.286
45.7266 -119.3
45.7398 -119.313
45.7945 -119.299
45.8119 -119.31
45.8669 -119.296
45.8844 -119.307
45.8981 -119.32
45.9527 -119.306
45.9701 -119.317
46.0226 -119.311


33.0055 -116.714
32.9694 -116.64
32.9296 -116.558
32.8716 -116.496
32.8118 -116.437
32.8089 -116.547
32.8595 -116.413
32.7913 -116.558
32.8355 -116.428
32.8429 -116.531
32.8946 -116.396
32.8265 -116.541
32.8707 -116.411
32.8018 -116.556
32.8459 -116.426
32.8534 -116.529
32.9051 -116.394
32.837 -116.539
32.8811 -116.409
32.8122 -116.554
32.8563 -116.424
32.8638 -116.527
32.8105 -116.484
32.7689 -116.432
32.7678 -116.543
32.8187 -116.409
32.8268 -116.512
32.8786 -116.377
32.8105 -116.522
32.8546 -116.392
32.8621 -116.495
32.8088 -116.452
32.8066 -116.564
32.8573 -116.43


47.2304 -116.661
47.1887 -116.796
47.1352 -116.907
47.0806 -117.015
47.0242 -117.11
46.9799 -117.209
46.9624 -117.294
46.955 -117.432
46.9487 -117.576
46.9211 -117.767
46.8914 -117.962
46.8615 -118.158
46.8351 -118.283
46.8036 -118.402
46.7691 -118.503
46.7179 -118.604
46.6649 -118.706
46.5984 -118.816
46.5253 -118.919
46.4516 -119.021
46.3746 -119.116
46.3064 -119.211
46.2368 -119.275
46.1942 -119.324
46.188 -119.35
46.1854 -119.374
46.1757 -119.386
46.1652 -119.396
46.1547 -119.406
46.1442 -119.416
46.1337 -119.426
46.1163 -119.384
46.0982 -119.335
46.1161 -119.293
46.0746 -119.279


48.3103 -116.609
48.2886 -116.689
48.264 -116.817
48.2392 -116.949
48.2143 -117.082
48.1848 -117.194
48.1518 -117.313
48.1292 -117.504
48.1076 -117.703
48.0862 -117.902
48.0972 -118.082
48.0685 -118.227
48.0269 -118.36
48.0028 -118.457
47.9595 -118.554
47.9143 -118.651
47.8689 -118.748
47.8357 -118.841
47.8036 -118.933
47.7717 -119.024
47.7411 -119.113
47.7244 -119.202
47.71 -119.288
47.6931 -119.334
47.6758 -119.375
47.6348 -119.409
47.5914 -119.442
47.5474 -119.477
47.5034 -119.513
47.4594 -119.549
47.4154 -119.585
47.3714 -119.621
47.3274 -119.657
47.2834 -119.694
47.2184 -119.723
47.141 -119.748
47.073 -119.779
47.0043 -119.816
46.9864 -119.835
46.9736 -119.852
46.9613 -119.869
46.9491 -119.885
46.9397 -119.917
46.9305 -119.949
46.9063 -119.998
46.884 -120.053
46.873 -120.066
46.8647 -120.066
46.8567 -120.064
46.8486 -120.063
46.8406 -120.061
46.8326 -120.06
46.823 -120.067
46.8148 -120.066
46.8068 -120.064
46.7988 -120.063
46.7908 -120.061
46.7828 -120.06
46.7732 -120.067
46.765 -120.066
46.757 -120.065
46.7489 -120.063
46.7409 -120.062
46.7329 -120.06
46.7233 -120.067
46.7152 -120.067
46.7071 -120.065
46.6991 -120.064
46.6911 -120.062
46.6831 -120.06
46.6735 -120.068
46.6653 -120.067
46.6573 -120.065
46.6493 -120.064
46.6412 -120.062
46.6332 -120.061
46.6236 -120.068
46.6088 -120.062
46.5935 -120.054
46.5764 -120.055
46.5591 -120.057
46.5418 -120.058
46.5246 -120.06


48.8265 -116.488
48.7096 -116.476
48.5926 -116.507
48.5078 -116.561
48.4294 -116.584
48.3754 -116.611
48.3239 -116.637
48.2964 -116.759
48.2713 -116.891
48.2464 -117.024
48.2168 -117.136
48.1869 -117.247
48.1538 -117.366
48.1312 -117.557
48.1096 -117.755
48.0882 -117.954
48.0759 -118.144
48.0658 -118.256
48.0487 -118.373
48.0272 -118.469
47.9841 -118.566
47.9389 -118.663
47.8935 -118.76
47.8604 -118.864
47.8284 -118.957
47.7965 -119.049
47.7756 -119.14
47.7599 -119.229
47.7428 -119.275
47.7256 -119.317
47.7083 -119.358
47.6911 -119.399
47.6652 -119.425
47.6233 -119.457
47.5795 -119.493
47.5355 -119.529
47.4915 -119.565
47.4475 -119.601
47.4035 -119.637
47.3595 -119.673
47.3149 -119.699
47.2499 -119.727
47.1724 -119.752
47.1045 -119.783
47.0357 -119.82
46.993 -119.856
46.9777 -119.875
46.9652 -119.892
46.9557 -119.923
46.9466 -119.956
46.9224 -120.005
46.9001 -120.06
46.8891 -120.072
46.8808 -120.072
46.8727 -120.071
46.8647 -120.069


46.2353 -116.465
46.1173 -116.586
46.0247 -116.708
45.9599 -116.882
45.9288 -117.079
45.898 -117.259
45.8751 -117.445
45.853 -117.631
45.8447 -117.845
45.8378 -118.061
45.8307 -118.217
45.8107 -118.346
45.8029 -118.445
45.7918 -118.545
45.7803 -118.645
45.7688 -118.745
45.737 -118.842
45.7007 -118.939
45.6642 -119.03
45.6401 -119.099
45.6172 -119.167
45.5953 -119.227
45.5826 -119.256
45.5974 -119.263
45.6149 -119.269
45.6327 -119.274
45.6505 -119.28
45.6683 -119.285
45.6861 -119.29
45.6998 -119.303
45.7131 -119.316
45.7677 -119.302
45.7851 -119.313
45.8402 -119.299


44.8714 -116.445
44.7465 -116.61
44.6657 -116.873
44.6027 -117.18
44.5591 -117.457
44.5161 -117.727
44.4889 -118.023
44.4285 -118.243
44.397 -118.402
44.3651 -118.534
44.3434 -118.623
44.3227 -118.709
44.3124 -118.832
44.2946 -118.945
44.2771 -119.05
44.2705 -119.138
44.2771 -119.246
44.2945 -119.357
44.3897 -119.423
44.4757 -119.531
44.5558 -119.644
44.6412 -119.785
44.6777 -119.914
44.7113 -120.056
44.7559 -120.16
44.7913 -120.253
44.821 -120.363
44.8453 -120.457
44.8728 -120.536
44.9102 -120.616
44.9432 -120.682
44.9601 -120.735
44.9755 -120.786
44.9832 -120.824
44.9899 -120.864
44.9966 -120.904
45.0033 -120.945


44.025 -116.41
43.8886 -116.56
43.837 -116.803
43.814 -117.093
43.7964 -117.358
43.7958 -117.606
43.8133 -117.885
43.8114 -118.13
43.8154 -118.294
43.8245 -118.465
43.8294 -118.612
43.8339 -118.756
43.8235 -118.92
43.8129 -119.081
43.8137 -119.229
43.8276 -119.396
43.9297 -119.527
44.0065 -119.661
44.101 -119.782
44.1635 -119.852
44.2227 -119.918
44.2829 -120.002
44.3407 -120.089
44.3982 -120.162
44.4521 -120.231
44.4996 -120.32
44.5599 -120.438
44.6124 -120.523
44.6715 -120.594
44.7199 -120.649
44.7607 -120.704
44.7817 -120.748
44.8008 -120.791
44.8196 -120.835
44.838 -120.88
44.8564 -120.926
44.8779 -120.97
44.8986 -120.973
44.9192 -120.971


39.9931 -116.288
39.6889 -116.403
39.3737 -116.527
39.0573 -116.652
38.7409 -116.777
38.4318 -116.9
38.1619 -117.093
37.9899 -117.291
37.8667 -117.399
37.7567 -117.509
37.6427 -117.603
37.5007 -117.654
37.3559 -117.701
37.3413 -117.72
37.3396 -117.736
37.3393 -117.752
37.339 -117.768
37.3388 -117.783
37.3386 -117.799
37.3384 -117.815
37.3382 -117.831
37.338 -117.847
37.3378 -117.862
37.3376 -117.878
37.3374 -117.894
37.3372 -117.91
37.337 -117.925
37.3128 -117.902
37.3102 -117.914
37.3098 -117.929
37.2856 -117.906
37.283 -117.917
37.2826 -117.933
37.2584 -117.909
37.2558 -117.921
37.2315 -117.897
37.2288 -117.909
37.2284 -117.924
37.2042 -117.901
37.2016 -117.912
37.2012 -117.928
37.177 -117.904
37.1744 -117.916
37.174 -117.931
37.1498 -117.908
37.1664 -117.905
37.1679 -117.919
37.1679 -117.934
37.1437 -117.911


43.4758 -116.248
43.3542 -116.382
43.2204 -116.529
43.1421 -116.737
43.0794 -116.956
42.9859 -117.198
42.8969 -117.433
42.776 -117.638
42.6894 -117.896
42.5612 -118.133
42.4548 -118.298
42.2282 -118.492
42.0205 -118.71
41.8058 -118.982
41.7623 -119.219
41.7479 -119.475
41.7806 -119.727
41.8885 -119.961
41.9603 -120.181
42.0307 -120.402
42.0643 -120.525
42.0943 -120.64
42.1259 -120.714
42.1257 -120.769
42.1224 -120.823
42.1187 -120.876
42.1151 -120.929
42.1242 -120.991
42.1359 -121.032
42.142 -121.081
42.1449 -121.114
42.1475 -121.146
42.1501 -121.177
42.1526 -121.209
42.1608 -121.231
42.1695 -121.252
42.1782 -121.273
42.187 -121.294
42.1957 -121.315
42.2045 -121.336
42.2133 -121.357
42.2413 -121.425
42.2658 -121.463
42.2899 -121.497
42.2816 -121.456
42.3025 -121.483
42.2939 -121.44
42.3147 -121.467
42.3384 -121.5
42.3301 -121.459
42.3509 -121.485
42.3423 -121.443
42.3631 -121.47
42.3869 -121.503
42.3786 -121.461
42.3994 -121.488
42.393 -121.436
42.4148 -121.448
42.4438 -121.467
42.4734 -121.486
42.4736 -121.435
42.5004 -121.448
42.5201 -121.436
42.5392 -121.423
42.5582 -121.409
42.5772 -121.395


42.5668 -116.19
42.3679 -116.286
42.038 -116.385
41.7144 -116.488
41.4355 -116.7
41.182 -116.966
40.937 -117.234
40.7598 -117.427
40.6191 -117.461
40.4649 -117.494
40.2419 -117.393
39.983 -117.43
39.7929 -117.455
39.6049 -117.462
39.4456 -117.453
39.2892 -117.441
39.133 -117.43
38.9922 -117.424
38.853 -117.42
38.716 -117.422
38.5792 -117.425
38.4606 -117.481
38.3547 -117.548
38.2241 -117.575
38.0911 -117.598
37.9703 -117.609
37.8506 -117.62
37.7081 -117.662
37.5632 -117.708
37.4181 -117.755
37.429 -117.79
37.4555 -117.824
37.4835 -117.858
37.4467 -117.897
37.4685 -117.931
37.4092 -117.93
37.402 -117.918


34.8633 -116.186
35.0245 -116.317
35.1031 -116.522
35.2141 -116.592
35.3403 -116.57
35.462 -116.564
35.5828 -116.612
35.6712 -116.671
35.7564 -116.731
35.8413 -116.791
35.9262 -116.852
36.011 -116.912
36.0959 -116.972
36.1744 -117.021
36.2523 -117.068
36.3284 -117.18
36.4101 -117.227
36.4924 -117.267
36.5812 -117.269
36.6497 -117.265
36.7161 -117.26
36.7497 -117.252
36.7799 -117.244
36.8099 -117.236
36.8398 -117.228
36.864 -117.244
36.8877 -117.263
36.9114 -117.281
36.9566 -117.281
36.9216 -117.365
36.9445 -117.381
36.9731 -117.389
36.922 -117.492
36.8976 -117.547
36.8727 -117.534
36.8712 -117.561
36.8485 -117.545
36.8238 -117.525
36.8086 -117.548
36.7914 -117.515
36.7769 -117.536
36.7816 -117.548
36.7664 -117.514
36.7521 -117.535
36.7569 -117.547
36.7416 -117.512
36.7274 -117.534
36.7321 -117.546
36.7169 -117.511
36.7026 -117.533
36.6885 -117.559
36.6713 -117.526
36.6569 -117.548
36.6469 -117.53
36.6406 -117.571
36.6314 -117.555
36.622 -117.533
36.6351 -117.558


33.753 -116.042
33.8527 -116.176
33.9624 -116.324
33.971 -116.539
34.0004 -116.605
34.1052 -116.637
34.2175 -116.666
34.3307 -116.694
34.4439 -116.722
34.5571 -116.751
34.6703 -116.779
34.7835 -116.807
34.8967 -116.835
35.0099 -116.863
35.1231 -116.892
35.2363 -116.92
35.3627 -116.893
35.4844 -116.887
35.6038 -116.915
35.6921 -116.972
35.7773 -117.032
35.8622 -117.093
35.947 -117.153
36.0282 -117.198
36.1034 -117.233
36.178 -117.266
36.2711 -117.279
36.3753 -117.292
36.4807 -117.306
36.5358 -117.284
36.601 -117.278
36.6671 -117.273
36.7205 -117.249
36.7527 -117.239
36.7829 -117.231
36.8128 -117.223
36.8427 -117.215
36.867 -117.231
36.8907 -117.249
36.9143 -117.268
36.9596 -117.267
36.9245 -117.352
36.9474 -117.367
36.9037 -117.452
36.88 -117.506
36.8584 -117.556
36.8337 -117.543
36.8088 -117.523
36.7936 -117.546
36.7763 -117.512
36.7619 -117.533
36.7666 -117.546
36.7514 -117.511
36.7371 -117.532
36.723 -117.559
36.7058 -117.526
36.6914 -117.547
36.6742 -117.514
36.6598 -117.535
36.6725 -117.564
36.658 -117.532


47.3738 -115.905
47.2972 -115.942
47.2357 -115.977
47.1667 -116.084
47.1019 -116.166
47.0375 -116.244
46.9823 -116.319
46.9281 -116.392
46.8294 -116.488
46.7167 -116.582
46.6312 -116.637
46.5636 -116.741
46.4978 -116.849
46.4144 -116.978
46.3132 -117.129
46.2368 -117.271
46.1704 -117.465
46.1051 -117.663
46.0658 -117.841
46.0296 -118.039
45.9727 -118.199
45.9434 -118.341
45.9347 -118.441
45.9124 -118.541
45.8887 -118.64
45.8649 -118.738
45.8221 -118.835
45.7749 -118.931
45.7373 -119.022
45.7083 -119.099
45.68 -119.175
45.6526 -119.245
45.6464 -119.273


43.9883 -115.705
43.8298 -115.859
43.6944 -116.043
43.5527 -116.213
43.4023 -116.372
43.2657 -116.522
43.1871 -116.73
43.1244 -116.948
43.076 -117.164
43.006 -117.395
42.9153 -117.62
42.8484 -117.888
42.739 -118.097
42.6345 -118.259
42.5387 -118.457
42.4437 -118.658
42.2403 -118.882
42.1167 -119.127
41.9982 -119.403
41.9281 -119.697
42.0042 -119.968
42.0165 -120.193
42.0267 -120.389
42.0544 -120.511
42.0837 -120.625
42.115 -120.721
42.1148 -120.779
42.1115 -120.832
42.1078 -120.886
42.1041 -120.939
42.1017 -120.993
42.1012 -121.025
42.1009 -121.056
42.1007 -121.087
42.0981 -121.102
42.0954 -121.116
42.0926 -121.129
42.0909 -121.167
42.0893 -121.208
42.0878 -121.249
42.0862 -121.289
42.0847 -121.33
42.0831 -121.371
42.0816 -121.411
42.077 -121.42
42.0721 -121.426
42.0673 -121.432


46.6687 -115.664
46.5065 -115.737
46.3168 -115.84
46.1226 -115.967
45.9726 -116.113
45.8953 -116.3
45.8295 -116.438
45.7685 -116.608
45.753 -116.797
45.742 -117.018
45.7273 -117.223
45.7193 -117.431
45.712 -117.64
45.7181 -117.875
45.7179 -118.101
45.7237 -118.26
45.7335 -118.382
45.7399 -118.481
45.7302 -118.581
45.7189 -118.681
45.6941 -118.785
45.6585 -118.883
45.6265 -118.972
45.6028 -119.041
45.5799 -119.108
45.5572 -119.175
45.5352 -119.236
45.5595 -119.351
45.6181 -119.341
45.68 -119.319
45.7395 -119.303
45.7574 -119.313
45.8125 -119.299
45.83 -119.31
45.885 -119.296
45.9025 -119.306
45.9162 -119.319
45.9708 -119.306
45.9871 -119.323
46.0394 -119.318
46.0667 -119.298
46.0538 -119.301


44.7897 -115.559
44.6349 -115.669
44.4762 -115.84
44.3062 -116.015
44.1668 -116.196
44.003 -116.371
43.8502 -116.538
43.797 -116.783
43.7738 -117.074
43.7563 -117.339
43.7556 -117.587
43.7732 -117.866
43.7826 -118.131
43.7877 -118.296
43.797 -118.467
43.8019 -118.614
43.8064 -118.759
43.796 -118.922
43.7854 -119.083
43.7862 -119.232
43.8 -119.399
43.9022 -119.529
44.007 -119.657


45.8266 -115.469
45.7195 -115.561
45.6055 -115.661
45.5142 -115.763
45.4164 -115.893
45.3207 -116.034
45.2623 -116.206
45.2195 -116.388
45.1779 -116.561
45.1729 -116.803
45.1929 -117.071
45.2098 -117.322
45.2353 -117.568
45.2736 -117.839
45.3096 -118.113
45.346 -118.317
45.3838 -118.482
45.4035 -118.628
45.4214 -118.772
45.4162 -118.911
45.4097 -119.046
45.4117 -119.17
45.416 -119.288
45.4634 -119.396
45.5448 -119.465
45.6256 -119.532
45.6763 -119.511
45.7209 -119.486
45.765 -119.462
45.809 -119.437
45.853 -119.412
45.9 -119.382
45.9473 -119.351
46.0054 -119.334
46.0619 -119.325
46.0896 -119.305
46.0756 -119.29


43.3447 -115.465
43.1828 -115.611
42.9789 -115.734
42.7711 -115.896
42.5674 -116.069
42.3612 -116.229
42.0305 -116.335
41.7068 -116.438
41.3773 -116.572
41.1157 -116.837
40.8703 -117.115
40.7037 -117.378
40.4963 -117.5
40.268 -117.407
40.0085 -117.446
39.8135 -117.455
39.625 -117.461
39.4656 -117.451
39.3092 -117.44
39.1593 -117.442
39.0128 -117.425
38.8729 -117.419
38.7359 -117.422
38.5991 -117.425
38.4805 -117.481
38.3745 -117.548
38.244 -117.575
38.111 -117.598
37.9902 -117.609
37.8705 -117.619
37.7587 -117.637
37.6169 -117.68
37.4721 -117.726
37.418 -117.767


41.1848 -115.394
40.9024 -115.522
40.5619 -115.757
40.1698 -116.052
39.8001 -116.244
39.4415 -116.342
39.0839 -116.429
38.7633 -116.551
38.4499 -116.687
38.1795 -116.881
37.9135 -117.08
37.7497 -117.303
37.5857 -117.425
37.474 -117.538
37.4475 -117.629
37.4702 -117.669
37.4329 -117.709
37.4546 -117.743
37.4821 -117.777
37.4453 -117.816
37.467 -117.85
37.4295 -117.89
37.4512 -117.924
37.4521 -117.915
37.4776 -117.945
37.4187 -117.943
37.4115 -117.931


33.0076 -115.366
32.996 -115.548
32.9832 -115.748
32.985 -115.884
32.9882 -116.014
32.9916 -116.143
32.995 -116.272
32.9221 -116.443
32.8415 -116.618
32.8898 -116.48
32.7775 -116.486
32.73 -116.44
32.7283 -116.551
32.7791 -116.417
32.7872 -116.52
32.839 -116.386
32.8472 -116.488
32.8118 -116.451
32.8113 -116.563
32.8622 -116.43
32.7941 -116.575
32.8436 -116.433


36.212 -115.039
36.1979 -115.09
36.1879 -115.248
36.1826 -115.429
36.1855 -115.539
36.1892 -115.642
36.1852 -115.818
36.2453 -115.85
36.3774 -115.891
36.5373 -115.849
36.7001 -115.8
36.8632 -115.749
36.9821 -115.756
36.9435 -115.921
37.0922 -115.935
37.0812 -116.107
37.1211 -116.275
36.9997 -116.526
36.9265 -116.803
36.9665 -116.911
36.9075 -117.11
36.949 -117.21
36.8879 -117.329
36.8933 -117.318
36.9054 -117.295
36.9495 -117.291
36.9144 -117.375
36.9372 -117.39
36.9659 -117.399
36.9227 -117.483


39.4462 -114.914
39.0328 -115.016
38.578 -115.128
38.2089 -115.354
37.9377 -115.562
37.6267 -115.753
37.3023 -115.974
37.2263 -116.117
37.2305 -116.258
37.1732 -116.436
37.0918 -116.677
37.0226 -116.954
36.9389 -117.208
36.9518 -117.25
36.8879 -117.362
36.9078 -117.38
36.9362 -117.389


37.6375 -114.906
37.3297 -115.051
37.1885 -115.176
37.0899 -115.326
36.9956 -115.478
36.9018 -115.631
36.9536 -115.71
36.8862 -115.915
37.0321 -115.932
37.0207 -116.104
37.0606 -116.273
36.9513 -116.561
36.8793 -116.842
36.9194 -116.95
36.9708 -117.041
36.8991 -117.276
36.9348 -117.297
36.95 -117.277
36.9119 -117.36
36.9345 -117.375
36.9631 -117.384
36.9199 -117.468
36.8963 -117.522
36.8747 -117.572
36.8501 -117.559
36.8251 -117.539
36.8288 -117.547


42.9958 -114.787
42.7807 -114.847
42.5636 -114.947
42.3314 -115.129
41.9985 -115.326
41.6913 -115.481
41.375 -115.653
41.0922 -115.776
40.7973 -115.948
40.4591 -116.156
40.028 -116.294
39.6807 -116.423
39.3612 -116.549
39.0444 -116.673
38.7279 -116.798
38.4188 -116.922
38.1489 -117.115
37.9769 -117.313
37.8351 -117.4
37.6939 -117.527
37.5769 -117.623
37.4346 -117.674
37.4457 -117.71
37.4722 -117.744
37.4353 -117.783
37.457 -117.818
37.4846 -117.851


42.3328 -114.661
42.0467 -114.728
41.7343 -114.786
41.41 -114.889
41.0912 -114.959
40.7633 -115.1
40.3874 -115.342
39.9715 -115.61
39.5918 -115.928
39.1786 -116.054
38.8156 -116.144
38.4614 -116.244
38.1091 -116.457
37.8345 -116.676
37.5312 -116.947
37.2282 -117.202
37.1846 -117.349
37.177 -117.46
37.1983 -117.531
37.2224 -117.598
37.2247 -117.618
37.2247 -117.635
37.2245 -117.651
37.2243 -117.666
37.2241 -117.682
37.2239 -117.698
37.2237 -117.714
37.2235 -117.729
37.2233 -117.745
37.2231 -117.761
37.2229 -117.777
37.2227 -117.793
37.2225 -117.808
37.2223 -117.824
37.2221 -117.84
37.2219 -117.856
37.2216 -117.871
37.2214 -117.887
37.2212 -117.903
37.221 -117.919
37.2208 -117.935
37.1967 -117.911
37.1941 -117.923
37.1697 -117.899
37.1671 -117.911


42.6947 -114.279
42.5491 -114.346
42.3468 -114.459
42.0804 -114.549
41.7918 -114.612
41.4879 -114.68
41.1919 -114.707
40.8813 -114.787
40.5245 -114.964
40.1506 -115.185
39.7467 -115.396
39.3168 -115.544
38.8842 -115.686
38.4645 -115.886
38.0383 -116.161
37.7577 -116.331
37.4211 -116.578
37.3477 -116.875
37.2515 -117.107
37.2427 -117.329
37.2237 -117.427
37.2588 -117.513
37.2843 -117.582
37.2867 -117.603
37.2868 -117.619
37.2866 -117.635
37.2864 -117.65
37.2862 -117.666
37.286 -117.682
37.2858 -117.698
37.2856 -117.714
37.2853 -117.729
37.2851 -117.745
37.2849 -117.761
37.2847 -117.777
37.2845 -117.792
37.2843 -117.808
37.2841 -117.824
37.2839 -117.84
37.2837 -117.856
37.2835 -117.871
37.2833 -117.887
37.2831 -117.903
37.2829 -117.919


43.0143 -114.179
42.8745 -114.248
42.7337 -114.333
42.5488 -114.434
42.3338 -114.529
42.0351 -114.619
41.7349 -114.667
41.426 -114.754
41.1146 -114.797
40.7821 -114.897
40.4069 -115.064
39.9997 -115.308
39.6348 -115.533
39.2088 -115.683
38.786 -115.871
38.3583 -116.022
37.9987 -116.239
37.7247 -116.402
37.4215 -116.668
37.3514 -116.967
37.2555 -117.199
37.2327 -117.343
37.2271 -117.454
37.2486 -117.525
37.2728 -117.591
37.275 -117.612
37.2751 -117.629
37.2749 -117.644
37.2747 -117.66
37.2745 -117.676
37.2743 -117.692
37.2741 -117.708
37.2739 -117.723
37.2737 -117.739
37.2734 -117.755
37.2732 -117.771
37.273 -117.786
37.2728 -117.802
37.2726 -117.818
37.2724 -117.834
37.2722 -117.85
37.272 -117.865
37.2718 -117.881
37.2716 -117.897
37.2714 -117.913
37.2712 -117.928
37.2471 -117.905
37.2445 -117.917
37.244 -117.932
37.2198 -117.909
37.2172 -117.92
37.1929 -117.896
37.1902 -117.908
37.1898 -117.924
37.1656 -117.9


48.3408 -114.084
48.2909 -114.005
48.2618 -113.982
48.2567 -113.968
48.254 -113.954
48.2869 -113.973
48.2879 -113.963
48.2814 -113.935
48.3139 -113.952
48.3503 -113.974
48.3257 -113.896
48.3564 -113.909
48.3686 -113.864
48.379 -113.814
48.3916 -113.774
48.4044 -113.735
48.434 -113.703
48.4652 -113.671
48.4966 -113.639
48.528 -113.608
48.5594 -113.576
48.6269 -113.558
48.7028 -113.585
48.7811 -113.62
48.8596 -113.656
48.8889 -113.631
48.9132 -113.6
48.9648 -113.602
49.0191 -113.608
49.0737 -113.614
49.1283 -113.62
49.1829 -113.626
49.2029 -113.688
49.2195 -113.755
49.2357 -113.823
49.2519 -113.891
49.2643 -113.95
49.2763 -114.008
49.2494 -114.054
49.2186 -114.1
49.1874 -114.146
49.1262 -114.193
49.0978 -114.21
49.0726 -114.224
49.0824 -114.206
49.061 -114.216
49.0366 -114.23
49.0128 -114.214
48.9881 -114.225
48.9979 -114.206
48.9766 -114.217
48.9521 -114.23
48.9283 -114.215
48.9036 -114.225
48.8903 -114.177
48.8474 -114.154
48.8017 -114.114
48.7558 -114.071
48.7366 -114.021
48.7199 -113.97
48.7413 -113.944
48.8156 -113.964
48.8418 -113.922
48.8633 -113.874
48.8842 -113.825
48.9077 -113.791
48.9593 -113.793
49.0136 -113.799
49.0681 -113.805
49.1228 -113.811
49.1774 -113.817
49.1974 -113.879
49.2102 -113.937
49.2222 -113.994
49.1953 -114.041
49.1645 -114.087
49.1715 -114.078
49.1441 -114.119
49.1208 -114.115
49.0979 -114.107
49.1057 -114.093
49.1165 -114.078
49.1277 -114.064
49.1388 -114.049
49.15 -114.034
49.1612 -114.02
49.1723 -114.005
49.1453 -114.045
49.1527 -114.036


43.4037 -113.993
43.3005 -114.092
43.1617 -114.163
43.0081 -114.238
42.8501 -114.315
42.6686 -114.42
42.4723 -114.502
42.2019 -114.598
41.9128 -114.662
41.6089 -114.73
41.2854 -114.834
40.9668 -114.903
40.6157 -115.006
40.2424 -115.22
39.8553 -115.445
39.4924 -115.669
39.0759 -115.864
38.6447 -116.001
38.2847 -116.217
37.9318 -116.441
37.6571 -116.661
37.3538 -116.933
37.2346 -117.162
37.2254 -117.36
37.2213 -117.476
37.2429 -117.547
37.2449 -117.568
37.2449 -117.585
37.2447 -117.601
37.2445 -117.616
37.2443 -117.632
37.2441 -117.648
37.2439 -117.664
37.2437 -117.679
37.2435 -117.695
37.2432 -117.711
37.243 -117.727
37.2428 -117.743
37.2426 -117.758
37.2424 -117.774
37.2422 -117.79
37.242 -117.806
37.2418 -117.821
37.2416 -117.837
37.2414 -117.853
37.2412 -117.869
37.241 -117.885
37.2408 -117.9
37.2406 -117.916
37.2404 -117.932
37.2162 -117.908
37.2136 -117.92
37.1893 -117.896
37.1866 -117.908
37.1862 -117.923
37.162 -117.9


33.7297 -113.992
33.7419 -113.998
33.7553 -114.005
33.7688 -114.011
33.7824 -114.018
33.7959 -114.025
33.8095 -114.032
33.823 -114.038
33.8366 -114.045
33.8501 -114.052
33.8636 -114.059
33.8772 -114.065
33.8907 -114.072
33.9043 -114.079
33.9178 -114.085
33.9314 -114.092
33.9449 -114.099
33.9585 -114.106
33.972 -114.112
33.9856 -114.119
33.9991 -114.126
34.0126 -114.133
34.0262 -114.139
34.0397 -114.146
34.0533 -114.153
34.0668 -114.159
34.0804 -114.166
34.0939 -114.173
34.1075 -114.18
34.121 -114.186
34.1346 -114.193
34.1481 -114.2
34.1616 -114.207
34.1752 -114.213
34.1887 -114.22
34.2398 -114.218
34.2947 -114.215
34.35 -114.211
34.3677 -114.217
34.4192 -114.215
34.4741 -114.212
34.4918 -114.217
34.5433 -114.215
34.5982 -114.212
34.6021 -114.332
34.7057 -114.417
34.8193 -114.499
34.8752 -114.579
34.9254 -114.659
34.9751 -114.738
35.0246 -114.818
35.0742 -114.898
35.1847 -114.98
35.3131 -115.008
35.4121 -114.985
35.499 -114.915
35.5847 -114.84
35.5572 -114.759
35.5185 -114.678
35.4786 -114.596
35.4933 -114.506
35.5136 -114.416
35.3633 -114.389
35.2645 -114.353
35.1844 -114.303
35.1329 -114.352
35.0591 -114.468
35.0964 -114.551
35.1447 -114.632
35.212 -114.653
35.2617 -114.555
35.3096 -114.446
35.3573 -114.335
35.2783 -114.29
35.2002 -114.239
35.0825 -114.22
34.9623 -114.349
34.8816 -114.473
34.9181 -114.557
34.9664 -114.637
35.0158 -114.717
35.0654 -114.797
35.1149 -114.877
35.1645 -114.956
35.2868 -114.984
35.4031 -114.904
35.4917 -114.828
35.5193 -114.738
35.486 -114.656
35.5015 -114.566
35.5218 -114.476
35.4878 -114.393
35.4005 -114.351
35.308 -114.314
35.2285 -114.263
35.1107 -114.244
34.9905 -114.373
34.9098 -114.497
34.9463 -114.581
34.9946 -114.661
35.044 -114.741
35.0936 -114.821
35.1431 -114.901
35.2655 -114.929
35.3817 -114.848
35.4121 -114.758
35.4339 -114.668
35.4548 -114.577
35.4756 -114.486
35.4965 -114.395
35.4147 -114.353
35.3227 -114.315
35.2433 -114.264
35.1255 -114.245
35.0053 -114.374
34.9246 -114.498
34.9611 -114.582
35.0094 -114.663
35.0588 -114.742
35.1084 -114.822
35.1579 -114.902
35.2803 -114.93
35.3965 -114.849
35.4269 -114.76
35.4487 -114.669
35.4696 -114.578
35.4904 -114.487
35.5113 -114.397
35.3611 -114.37
35.2622 -114.334
35.1822 -114.284
35.1307 -114.333
35.0569 -114.449
35.0941 -114.532
35.1425 -114.612
35.2098 -114.634
35.2595 -114.536
35.3074 -114.427
35.3551 -114.316
35.2761 -114.271
35.1583 -114.252
35.0644 -114.327
34.9863 -114.445
35.0231 -114.529
35.0714 -114.609
35.1208 -114.689
35.1704 -114.769
35.2379 -114.791
35.2875 -114.693
35.3354 -114.583
35.3832 -114.472
35.4067 -114.379
35.3252 -114.336
35.2469 -114.286
35.1688 -114.234
35.0789 -114.306
35.0012 -114.424
35.038 -114.508
35.0863 -114.588
35.1358 -114.668
35.1853 -114.748
35.2528 -114.769
35.3025 -114.671
35.3504 -114.562
35.3739 -114.469
35.395 -114.378
35.3133 -114.335
35.2349 -114.285
35.1569 -114.233
35.0669 -114.305
34.9892 -114.423
35.0261 -114.506
35.0744 -114.587
35.1238 -114.666
35.1734 -114.746
35.2408 -114.768
35.2905 -114.67
35.3384 -114.56
35.3862 -114.45
35.4097 -114.357
35.3282 -114.314
35.2499 -114.263


32.6987 -113.965
32.6671 -113.875
32.6645 -113.768
32.6649 -113.659
32.72 -113.57
32.7806 -113.483
32.8552 -113.284
33.0066 -113.057
33.1657 -112.827
33.3282 -112.59
33.4295 -112.372
33.5305 -112.242
33.6761 -112.144
33.8261 -112.049
33.9766 -111.954
34.0618 -111.807
34.1195 -111.703
34.1727 -111.612
34.2254 -111.521
34.2781 -111.431
34.3622 -111.178
34.343 -110.886
34.4628 -110.61
34.4849 -110.297
34.4944 -110.002
34.5093 -109.823
34.5042 -109.697
34.49 -109.588
34.4749 -109.482
34.4597 -109.376
34.4764 -109.251
34.5509 -109.174
34.6205 -109.102
34.6805 -109.039
34.741 -108.932
34.7672 -108.825
34.7768 -108.722
34.7837 -108.622
34.7626 -108.533
34.7578 -108.455
34.7624 -108.38
34.7679 -108.306
34.784 -108.245
34.7614 -108.162
34.7628 -108.059
34.757 -107.943
34.7477 -107.836
34.7379 -107.73
34.7658 -107.609
34.7721 -107.483
34.7601 -107.349
34.7491 -107.238
34.6932 -107.166
34.6547 -107.089
34.6427 -106.994
34.6672 -106.961
34.6982 -106.898
34.6673 -106.838
34.6745 -106.77
34.6809 -106.694
34.6864 -106.613
34.6919 -106.531
34.6742 -106.452
34.6774 -106.371
34.6826 -106.289
34.6919 -106.203
34.6792 -106.119
34.6867 -106.033
34.6915 -105.943
34.6724 -105.862
34.663 -105.791
34.6485 -105.724
34.6332 -105.668
34.6193 -105.642
34.6057 -105.619
34.592 -105.597
34.5784 -105.574
34.5647 -105.551
34.5511 -105.528
34.5374 -105.506
34.5238 -105.483
34.5101 -105.46
34.4972 -105.435
34.4844 -105.409
34.4715 -105.384
34.4587 -105.358
34.4459 -105.332
34.4405 -105.324
34.4359 -105.317


47.0547 -113.914
47.066 -113.965
47.0317 -114.008
46.9763 -114.045
46.9188 -114.082
46.861 -114.119
46.7893 -114.157
46.7161 -114.194
46.6395 -114.22
46.5788 -114.229
46.504 -114.236
46.4287 -114.254
46.3218 -114.305
46.2212 -114.343
46.1018 -114.404
45.9768 -114.468
45.8477 -114.527
45.7211 -114.544
45.5929 -114.553
45.4646 -114.561
45.3346 -114.583
45.1965 -114.639
45.057 -114.708
44.9274 -114.737
44.8052 -114.768
44.6656 -114.813
44.5234 -114.863
44.3751 -114.939
44.2274 -115.036
44.0699 -115.137
43.8949 -115.275
43.7304 -115.392
43.5586 -115.493
43.3641 -115.633
43.1832 -115.8
43.0108 -115.955
42.8061 -116.12
42.5849 -116.251
42.3639 -116.36
42.0317 -116.46
41.7079 -116.563
41.4264 -116.85
41.1786 -117.12
41.0104 -117.384
40.8278 -117.537
40.6866 -117.568
40.5495 -117.586
40.3957 -117.617
40.1909 -117.55
39.9944 -117.495
39.8057 -117.495
39.6178 -117.499
39.4585 -117.49
39.3021 -117.478
39.1459 -117.467
38.9987 -117.449
38.8524 -117.43
38.7147 -117.431
38.5779 -117.434
38.4593 -117.49


35.7331 -113.761
35.5928 -113.901
35.4385 -114.054
35.2585 -114.072
35.083 -114.067
34.9093 -114.217
34.7835 -114.363
34.7023 -114.488
34.7974 -114.574
34.8515 -114.654
34.9015 -114.734
34.9511 -114.814
35.0007 -114.894
35.1112 -114.976
35.2277 -115.058
35.3255 -115.04
35.4215 -115.012
35.4894 -114.996
35.5545 -114.98
35.5988 -114.921
35.6411 -114.857
35.6093 -114.777
35.5701 -114.696
35.5302 -114.615
35.4902 -114.533
35.5049 -114.444
35.5251 -114.353
35.3749 -114.326
35.276 -114.29
35.1959 -114.24


42.8708 -113.646
42.8088 -113.724
42.7311 -113.791
42.6352 -113.86
42.5353 -113.912
42.4237 -113.979
42.257 -114.057
42.1064 -114.097
41.9388 -114.127
41.7355 -114.196
41.5008 -114.321
41.2591 -114.41
41.0195 -114.48
40.7628 -114.58
40.4308 -114.74
40.0352 -114.957
39.6561 -115.129
39.2047 -115.249
38.7808 -115.378
38.4379 -115.538
38.1039 -115.793
37.7721 -116.03
37.5017 -116.222
37.2375 -116.409
37.1354 -116.651
37.0495 -116.899
36.9642 -117.15
36.8927 -117.364
36.9119 -117.392
36.9402 -117.402
36.9693 -117.41
36.8958 -117.547
36.866 -117.542
36.8405 -117.523
36.8187 -117.566
36.8008 -117.535
36.8051 -117.542


42.2654 -113.574
42.2127 -113.603
42.1491 -113.634
42.0844 -113.665
42.0183 -113.708
41.942 -113.733
41.8313 -113.795
41.6612 -113.857
41.4843 -113.926
41.3064 -113.972
41.1279 -114.033
40.9556 -114.116
40.7514 -114.215
40.518 -114.395
40.2563 -114.627
39.8892 -114.795
39.5129 -114.962
39.0619 -115.081
38.6033 -115.195
38.2617 -115.427
37.9278 -115.69
37.6032 -115.944
37.28 -116.153
37.2595 -116.301
37.1658 -116.516
37.0808 -116.761
36.9955 -117.012
37.0063 -117.258
37.008 -117.416
37.0604 -117.517
37.1012 -117.594
37.1243 -117.601
37.1456 -117.601
37.1668 -117.6
37.1687 -117.615
37.1687 -117.63
37.1685 -117.646
37.1683 -117.662
37.1681 -117.677
37.1679 -117.693
37.1677 -117.709
37.1675 -117.725
37.1673 -117.741
37.1671 -117.756
37.1669 -117.772
37.1667 -117.788
37.1665 -117.804
37.1663 -117.819
37.1661 -117.835
37.1659 -117.851
37.1657 -117.867
37.1655 -117.883
37.1652 -117.898
37.1843 -117.899


37.2711 -113.482
37.0989 -113.719
36.8961 -113.962
36.7352 -113.915
36.5647 -113.868
36.4387 -113.95
36.2761 -113.953
36.1098 -113.949
35.8572 -114.063
35.596 -114.189
35.3815 -114.217
35.2403 -114.215
35.1164 -114.2
34.9479 -114.349
34.8624 -114.475
34.8984 -114.559
34.9466 -114.64
34.9961 -114.72
35.0456 -114.799
35.0952 -114.879
35.1447 -114.959
35.2671 -114.987
35.3833 -114.906
35.4719 -114.83
35.4995 -114.741
35.521 -114.65
35.4872 -114.568
35.5026 -114.478
35.5228 -114.388
35.3726 -114.361
35.2737 -114.325
35.1937 -114.275
35.1035 -114.346
35.0258 -114.465
35.0626 -114.548
35.1109 -114.628
35.1604 -114.708
35.2278 -114.73
35.2775 -114.632
35.3254 -114.522
35.3732 -114.412
35.2941 -114.367
35.216 -114.316
35.138 -114.264
35.048 -114.336
34.9703 -114.454
35.0072 -114.538
35.0555 -114.618
35.1049 -114.698
35.1544 -114.778
35.2219 -114.799
35.2716 -114.701
35.3195 -114.592
35.3673 -114.481
35.3908 -114.388
35.3093 -114.345
35.2309 -114.294
35.1529 -114.243
35.0629 -114.314
34.9853 -114.433
35.0221 -114.516
35.0704 -114.596
35.1198 -114.676
35.1694 -114.756
35.2369 -114.778
35.2865 -114.68
35.3345 -114.57
35.3822 -114.459
35.4057 -114.367
35.3242 -114.324


46.4075 -113.447
46.3992 -113.532
46.3865 -113.604
46.3734 -113.676
46.3539 -113.748
46.3337 -113.821
46.3135 -113.893
46.2854 -113.938
46.2662 -113.985
46.2289 -114.05
46.2104 -114.088
46.1932 -114.094
46.1762 -114.096
46.1592 -114.099
46.1422 -114.101
46.1252 -114.104
46.1081 -114.106
46.0911 -114.108
46.0741 -114.111
46.0433 -114.115
46.0111 -114.12
45.9788 -114.124
45.9464 -114.129
45.9171 -114.136
45.888 -114.144
45.8429 -114.109
45.8199 -114.092
45.8174 -114.098
45.8169 -114.107
45.8167 -114.116
45.8035 -114.127
45.802 -114.137
45.8016 -114.146
45.7939 -114.157
45.7854 -114.168
45.7755 -114.189
45.7655 -114.211
45.7554 -114.233
45.7231 -114.257
45.6706 -114.296
45.5867 -114.291
45.4995 -114.282
45.4056 -114.275
45.3134 -114.28
45.2189 -114.316
45.093 -114.377
44.9612 -114.431
44.8177 -114.46
44.6549 -114.501
44.4898 -114.547
44.3172 -114.602
44.1182 -114.637
43.8968 -114.69
43.698 -114.75
43.5009 -114.81
43.314 -114.901
43.1072 -115.011
42.9077 -115.155
42.7161 -115.322
42.523 -115.452
42.3063 -115.587
41.9898 -115.727
41.6854 -115.904
41.3784 -116.104
41.0695 -116.224
40.7497 -116.307
40.3944 -116.425
40.0017 -116.583
39.6906 -116.742
39.3789 -116.858
39.0671 -116.97
38.7553 -117.081
38.5509 -117.208
38.3855 -117.337
38.252 -117.444
38.1445 -117.516
38.0527 -117.576
37.9359 -117.591
37.8167 -117.601
37.6741 -117.644
37.5293 -117.69
37.3842 -117.737
37.3951 -117.772
37.4216 -117.806
37.4496 -117.839
37.4778 -117.873
37.441 -117.912
37.4628 -117.947
37.4035 -117.945
37.3963 -117.933
37.3943 -117.92
37.3928 -117.907
37.418 -117.936
37.4193 -117.927


37.8468 -113.277
37.7274 -113.458
37.5567 -113.652
37.3673 -113.909
37.1293 -114.064
36.8721 -114.19
36.692 -114.16
36.5195 -114.114
36.3523 -114.105
36.1855 -114.099
35.9329 -114.213
35.6716 -114.34
35.4933 -114.335
35.3916 -114.301
35.2976 -114.264
35.1783 -114.246
35.0842 -114.321
35.0062 -114.439
35.043 -114.523
35.0912 -114.603
35.1407 -114.683
35.2081 -114.704
35.2578 -114.606
35.3057 -114.497
35.3535 -114.386
35.2744 -114.341
35.1963 -114.29
35.1451 -114.339
35.0965 -114.398
35.023 -114.515


38.3455 -113.223
38.2617 -113.431
38.1008 -113.642
37.9584 -113.851
37.7212 -114.058
37.3916 -114.156
37.1192 -114.34
36.7863 -114.524
36.6935 -114.406
36.4992 -114.325
36.2967 -114.29
36.0935 -114.261
35.8372 -114.372
35.614 -114.436
35.5557 -114.369
35.3976 -114.345
35.2979 -114.309
35.2178 -114.259
35.0999 -114.24
34.9796 -114.369
34.8989 -114.493
34.9355 -114.577
34.9837 -114.657
35.0332 -114.737
35.0827 -114.817
35.1323 -114.897
35.2428 -114.979
35.3578 -114.903
35.4463 -114.828
35.4739 -114.739
35.4954 -114.648
35.5163 -114.557
35.4824 -114.475
35.4977 -114.385
35.4155 -114.342
35.3234 -114.304
35.244 -114.254
35.1262 -114.235
35.0059 -114.364
34.9252 -114.488
34.9618 -114.572
35.01 -114.652
35.0595 -114.732
35.109 -114.812
35.1586 -114.892
35.2809 -114.92
35.3972 -114.839
35.4275 -114.749
35.4493 -114.659
35.4703 -114.568
35.4911 -114.477
35.5119 -114.386
35.3618 -114.36
35.2629 -114.324
35.1828 -114.273
35.0926 -114.345
35.015 -114.463
35.0518 -114.547
35.1001 -114.627
35.1495 -114.707
35.217 -114.729
35.2667 -114.631
35.3146 -114.521
35.3623 -114.41
35.2833 -114.365
35.2051 -114.315
35.1271 -114.263
35.0109 -114.389
34.9306 -114.512
34.9671 -114.597
35.0154 -114.677
35.0648 -114.757
35.1144 -114.837
35.164 -114.916
35.2863 -114.944
35.4025 -114.864
35.4329 -114.774
35.4547 -114.683
35.4756 -114.593
35.4965 -114.502


43.7286 -113.166
43.6588 -113.227
43.5844 -113.298
43.5031 -113.357
43.4327 -113.443
43.3645 -113.542
43.3024 -113.65
43.2264 -113.727
43.1327 -113.783
43.0244 -113.848
42.9147 -113.913
42.8136 -113.997
42.7054 -114.091
42.5814 -114.167
42.4312 -114.234
42.2176 -114.328
41.9769 -114.411
41.73 -114.474
41.4678 -114.576
41.1852 -114.624
40.8758 -114.706
40.54 -114.859
40.1682 -115.078
39.7335 -115.28
39.3113 -115.417
38.8795 -115.558
38.5358 -115.719
38.126 -116.032
37.847 -116.205
37.5819 -116.39
37.2468 -116.64
37.1377 -116.888
37.0379 -117.115
37.0472 -117.359
37.057 -117.488
37.0936 -117.568
37.1297 -117.579
37.1523 -117.579
37.1736 -117.579
37.1755 -117.593
37.1755 -117.608
37.1754 -117.624
37.1751 -117.64
37.1749 -117.656
37.1747 -117.671
37.1745 -117.687
37.1743 -117.703
37.1741 -117.719
37.1739 -117.735
37.1737 -117.75
37.1735 -117.766
37.1733 -117.782
37.1731 -117.798
37.1729 -117.813
37.1727 -117.829
37.1725 -117.845
37.1723 -117.861
37.1721 -117.877
37.1719 -117.892


40.4418 -113.13
40.4193 -113.271
40.3718 -113.446
40.3024 -113.616
40.2455 -113.822
40.0803 -113.989
39.8803 -114.069
39.6871 -114.17
39.3969 -114.303
39.0154 -114.51
38.6544 -114.686
38.1948 -114.928
37.8925 -115.115
37.5545 -115.279
37.2395 -115.452
37.1235 -115.607
37.0394 -115.819
37.005 -116.011
37.0426 -116.181
37.0873 -116.349
37.0146 -116.596
36.9463 -116.873
36.8765 -117.089
36.9169 -117.191
36.9422 -117.218
36.966 -117.237
36.9032 -117.347
36.9232 -117.365


39.0624 -113.101
38.9937 -113.217
38.9284 -113.356
38.8303 -113.509
38.6965 -113.647
38.5829 -113.824
38.3485 -114.068
38.0259 -114.224
37.6878 -114.427
37.3216 -114.599
37.0859 -114.727
36.8811 -114.755
36.8011 -114.621
36.7336 -114.471
36.6673 -114.319
36.4756 -114.234
36.3065 -114.221
36.1395 -114.215
35.8869 -114.329
35.6574 -114.432
35.5985 -114.369
35.4403 -114.345
35.3407 -114.309
35.2605 -114.259
35.1426 -114.24
35.0487 -114.315
34.9706 -114.433
35.0074 -114.517
35.0557 -114.597
35.1051 -114.677
35.1547 -114.757
35.2222 -114.778
35.2718 -114.681
35.3198 -114.571
35.3675 -114.46
35.391 -114.367
35.3095 -114.324
35.2312 -114.274
35.1135 -114.254
34.9933 -114.383
34.9126 -114.507
34.9491 -114.591
34.9974 -114.672
35.0468 -114.751
35.0963 -114.831
35.1459 -114.911
35.2682 -114.939
35.3845 -114.858
35.4149 -114.769
35.4366 -114.678
35.4576 -114.587
35.4784 -114.496
35.4992 -114.406
35.4175 -114.363
35.3255 -114.325
35.2461 -114.275
35.1283 -114.255


41.5239 -113.085
41.4508 -113.103
41.3891 -113.119
41.3285 -113.136
41.2704 -113.167
41.1972 -113.229
41.1197 -113.314
41.0418 -113.401
40.9639 -113.489
40.8816 -113.586
40.8022 -113.733
40.6995 -113.868
40.5232 -114.028
40.3396 -114.19
40.107 -114.39
39.8383 -114.566
39.4927 -114.756
39.0447 -114.876
38.5864 -114.99
38.217 -115.216
37.9447 -115.411
37.6832 -115.616
37.3658 -115.864
37.3348 -116.084
37.3435 -116.233
37.2866 -116.412
37.2052 -116.653
37.1214 -116.9
37.0242 -117.127
37.0338 -117.371
37.0436 -117.501
37.0802 -117.58
37.1163 -117.591
37.1389 -117.591
37.1602 -117.591
37.1813 -117.59
37.1833 -117.604
37.1833 -117.62
37.1831 -117.636


46.05 -113.067
46.042 -113.077
46.0332 -113.087
46.0503 -113.086
46.07 -113.084
46.09 -113.082
46.084 -113.091
46.1014 -113.09
46.1211 -113.087
46.141 -113.085
46.161 -113.083
46.1834 -113.104
46.206 -113.127
46.2286 -113.151
46.2532 -113.203
46.2748 -113.249
46.2748 -113.332
46.2726 -113.418
46.2862 -113.514
46.2836 -113.581
46.2762 -113.626
46.2868 -113.697
46.275 -113.742
46.28 -113.814
46.2866 -113.889
46.2719 -113.93
46.2728 -114.006
46.2405 -114.06
46.2226 -114.097
46.2054 -114.103
46.1884 -114.106
46.1714 -114.108
46.1544 -114.11
46.1236 -114.115
46.0914 -114.119
46.059 -114.124
46.0267 -114.128
45.9944 -114.133
45.962 -114.138
45.9327 -114.145


46.8545 -112.932
46.8613 -112.908
46.8688 -112.882
46.8763 -112.856
46.8839 -112.83
46.8915 -112.803
46.899 -112.777
46.9066 -112.75
46.9304 -112.727
46.9559 -112.705
46.9815 -112.682
47.0071 -112.66
47.0328 -112.637
47.0584 -112.614
47.084 -112.592
47.0989 -112.537
47.1126 -112.479
47.1262 -112.42
47.1301 -112.369
47.133 -112.319
47.1357 -112.269
47.1639 -112.201
47.1945 -112.132
47.2254 -112.063
47.2563 -111.994
47.2873 -111.925
47.3182 -111.855
47.347 -111.796
47.3756 -111.739
47.4042 -111.681
47.4259 -111.651
47.4304 -111.641
47.4331 -111.634
47.4357 -111.626


45.1234 -112.894
45.099 -112.832
45.0722 -112.763
45.058 -112.697
45.045 -112.632
45.0321 -112.567
45.0192 -112.502
45.0063 -112.436
44.9867 -112.377
44.9663 -112.318
44.9459 -112.26
44.9458 -112.175
44.9477 -112.089
44.9734 -112.025
45.0016 -111.964
45.0299 -111.903
45.0583 -111.843
45.0852 -111.79
45.1118 -111.738
45.1483 -111.676
45.1867 -111.649
45.2096 -111.648
45.2309 -111.649
45.2567 -111.641
45.283 -111.632
45.2981 -111.6
45.3128 -111.584
45.3274 -111.57
45.342 -111.557
45.3585 -111.525
45.3724 -111.479
45.4088 -111.463
45.4515 -111.433
45.4948 -111.402
45.5337 -111.362
45.5721 -111.322
45.6105 -111.282
45.6489 -111.242
45.6873 -111.202
45.7257 -111.162
45.7926 -111.166
45.8624 -111.175
45.9325 -111.184
46.0063 -111.192
46.0806 -111.2
46.15 -111.244
46.2189 -111.291
46.2793 -111.331
46.3229 -111.423
46.3467 -111.505
46.3771 -111.572
46.3955 -111.644
46.3954 -111.673
46.3934 -111.699
46.4056 -111.71
46.4193 -111.719
46.4331 -111.729
46.4686 -111.728
46.5064 -111.727
46.5443 -111.725
46.5822 -111.724
46.6202 -111.722
46.6582 -111.721
46.6961 -111.72
46.7341 -111.718
46.772 -111.717
46.8217 -111.718
46.8726 -111.72
46.9236 -111.722
46.9746 -111.724
47.0256 -111.725
47.0766 -111.727
47.1006 -111.703
47.1218 -111.677
47.1428 -111.65
47.1472 -111.641
47.1499 -111.633


42.7182 -112.859
42.6814 -112.901
42.653 -112.94
42.6286 -112.948
42.6059 -112.935
42.5734 -112.927
42.5372 -112.951
42.5034 -112.947
42.4698 -112.94
42.4363 -112.933
42.4028 -112.926
42.3665 -112.95
42.3326 -112.946
42.2991 -112.939
42.2656 -112.932
42.2321 -112.925
42.1957 -112.948
42.156 -112.944
42.1107 -112.948
42.0649 -112.953
42.0191 -112.957
41.9732 -112.962
41.9273 -112.966
41.8525 -113.023
41.7772 -113.073
41.6771 -113.122
41.5976 -113.158
41.5202 -113.192
41.438 -113.22
41.3745 -113.244
41.2936 -113.27
41.2035 -113.317
41.1243 -113.4
41.0462 -113.488
40.9639 -113.585
40.8812 -113.684
40.7996 -113.847
40.6265 -113.974
40.4431 -114.133
40.2249 -114.314
39.9502 -114.522
39.604 -114.714
39.1559 -114.836
38.6977 -114.95
38.3848 -115.141
38.0577 -115.381
37.7907 -115.591
37.4801 -115.782
37.3344 -116.021
37.3316 -116.172
37.3432 -116.314
37.2527 -116.528
37.168 -116.773
37.0706 -116.999
36.9841 -117.248
36.9761 -117.407
36.8891 -117.58
36.8579 -117.579
36.8323 -117.56
36.814 -117.522
36.7995 -117.543


39.726 -112.787
39.6625 -112.974
39.6311 -113.151
39.5735 -113.32
39.4845 -113.499
39.3652 -113.668
39.238 -113.859
39.0051 -114.014
38.729 -114.097
38.4171 -114.206
38.0586 -114.435
37.7534 -114.629
37.3166 -114.798
37.0738 -114.926
36.9553 -114.962
36.8493 -114.988
36.8627 -114.877
36.8045 -114.729
36.7392 -114.577
36.6731 -114.425
36.607 -114.273
36.4459 -114.215
36.2798 -114.205
36.1132 -114.199
35.8606 -114.313
35.6311 -114.416
35.4559 -114.409
35.3546 -114.375
35.2606 -114.337
35.181 -114.287
35.1296 -114.336


45.9 -112.654
45.915 -112.528
45.9415 -112.426
45.9598 -112.334
45.9774 -112.243
46.0173 -112.138
46.0594 -112.032
46.1273 -111.952
46.1977 -111.876
46.2662 -111.829
46.3123 -111.797
46.3302 -111.763
46.3452 -111.729
46.3592 -111.734
46.373 -111.742
46.3927 -111.728
46.4071 -111.735
46.4268 -111.721
46.4629 -111.718
46.5007 -111.716
46.5386 -111.715
46.5766 -111.713
46.6145 -111.712
46.6525 -111.71
46.6904 -111.709
46.7284 -111.708
46.7664 -111.706
46.809 -111.691
46.8592 -111.691
46.9101 -111.693
46.9611 -111.695
47.0121 -111.697
47.0631 -111.698
47.0871 -111.674
47.1083 -111.648
47.1128 -111.638
47.1155 -111.631
47.1181 -111.623
47.1211 -111.639
47.1237 -111.633
47.1262 -111.626
47.1292 -111.641
47.1318 -111.636
47.1344 -111.629
47.1369 -111.622
47.1399 -111.637
47.1425 -111.632


34.5889 -112.559
34.6083 -112.681
34.6296 -112.816
34.7503 -112.938
34.8813 -113.033
34.8388 -113.162
34.7789 -113.294
34.6693 -113.415
34.738 -113.493
34.8244 -113.567
34.7348 -113.733
34.7478 -113.844
34.7711 -113.949
34.6174 -114.11
34.6004 -114.246
34.6392 -114.36
34.7464 -114.445
34.8603 -114.526
34.9163 -114.606
34.9665 -114.686
35.0161 -114.766
35.0657 -114.846
35.1153 -114.926
35.2258 -115.008
35.323 -114.99
35.4188 -114.962
35.5054 -114.891
35.591 -114.816
35.5636 -114.736
35.5248 -114.654
35.4849 -114.573
35.4997 -114.483
35.5199 -114.392
35.3697 -114.366
35.2708 -114.33
35.1907 -114.28
35.1393 -114.329
35.0907 -114.388
35.0172 -114.505
35.0545 -114.588
35.1028 -114.668
35.1522 -114.748
35.2197 -114.77
35.2694 -114.672
35.3173 -114.562
35.365 -114.451
35.3885 -114.359
35.3071 -114.316
35.2287 -114.265


42.1844 -112.547
42.1335 -112.578
42.0728 -112.621
42.0111 -112.665
41.9492 -112.71
41.8874 -112.755
41.797 -112.822
41.7039 -112.891
41.6134 -112.966
41.5403 -113.023
41.4655 -113.065
41.3652 -113.104
41.3007 -113.123
41.2423 -113.155
41.1883 -113.202
41.1336 -113.28
41.0579 -113.367
40.9802 -113.455
40.8979 -113.552
40.8185 -113.698
40.7159 -113.834
40.549 -113.986
40.3663 -114.147
40.1463 -114.311
39.8473 -114.532
39.4987 -114.726
39.0504 -114.847
38.5921 -114.962
38.2227 -115.187
37.9504 -115.382
37.6889 -115.587
37.3788 -115.778
37.3803 -116.029
37.4481 -116.23
37.5225 -116.426
37.2541 -116.695
37.1384 -116.924
37.038 -117.149
37.0473 -117.393
37.0571 -117.522


33.3285 -112.488
33.4135 -112.294
33.5129 -112.167
33.6584 -112.068
33.8084 -111.973
33.8935 -111.826
33.9721 -111.674
34.0471 -111.532
34.102 -111.436
34.1863 -111.182
34.2306 -110.932
34.3337 -110.722
34.4441 -110.479
34.4652 -110.169
34.476 -109.938
34.4706 -109.806
34.4635 -109.684
34.4491 -109.576
34.4339 -109.47
34.4187 -109.364
34.4272 -109.303
34.4643 -109.256
34.5408 -109.186
34.6213 -109.114
34.6825 -109.05
34.743 -108.943
34.7692 -108.836
34.7573 -108.722
34.7836 -108.633
34.7644 -108.544
34.7598 -108.466
34.7644 -108.391
34.7699 -108.317
34.7678 -108.246
34.7614 -108.172
34.7644 -108.069
34.7588 -107.954
34.7524 -107.838


43.2226 -112.442
43.1857 -112.447
43.1452 -112.452
43.1051 -112.461
43.065 -112.47
43.0197 -112.479
42.9738 -112.488
42.9237 -112.507
42.8848 -112.537
42.847 -112.568
42.8093 -112.599
42.7722 -112.619
42.7317 -112.664
42.6909 -112.71
42.65 -112.757
42.6091 -112.804
42.5597 -112.84
42.5094 -112.876
42.459 -112.911
42.421 -112.939
42.387 -112.935
42.3534 -112.928
42.3199 -112.921
42.2835 -112.945
42.2497 -112.941
42.2162 -112.934
42.1768 -112.927
42.1341 -112.95
42.0886 -112.957
42.0427 -112.961
41.9969 -112.966
41.953 -112.989
41.9094 -113.013
41.8348 -113.071
41.7348 -113.12
41.6542 -113.167
41.5753 -113.209
41.4858 -113.264
41.4023 -113.294
41.3195 -113.321
41.2387 -113.365
41.1617 -113.424
41.0838 -113.509
41.0015 -113.606
40.9188 -113.705
40.8237 -113.796
40.6491 -113.916
40.4656 -114.074
40.2477 -114.226
40.0117 -114.425
39.7283 -114.62
39.2989 -114.719
38.8425 -114.831
38.3724 -114.966
38.0018 -115.194
37.7294 -115.388
37.4183 -115.579
37.3378 -115.775
37.2792 -115.959
37.2298 -116.098
37.2366 -116.239
37.1796 -116.417
37.0982 -116.658
37.0144 -116.906
36.9292 -117.157
36.9665 -117.244


44.2714 -112.384
44.2025 -112.326
44.1252 -112.282
44.0768 -112.229
44.028 -112.181
43.9792 -112.133
43.9049 -112.081
43.8606 -112.062
43.8193 -112.046
43.7563 -112.006
43.6895 -111.983
43.6495 -111.966
43.6122 -111.948
43.5727 -111.931
43.5288 -111.9
43.4984 -111.892
43.4692 -111.893
43.4402 -111.902
43.4113 -111.912
43.3823 -111.922
43.3799 -111.919


43.8312 -112.337
43.7687 -112.326
43.6769 -112.31
43.6093 -112.295
43.5412 -112.282
43.4802 -112.268
43.4206 -112.267
43.3612 -112.269
43.3116 -112.267
43.2687 -112.262
43.2266 -112.256
43.1845 -112.25
43.1424 -112.243
43.1011 -112.241
43.0599 -112.239
43.0133 -112.237
42.9662 -112.234
42.9146 -112.241
42.8746 -112.26
42.8358 -112.281
42.797 -112.301
42.7599 -112.32
42.7193 -112.364
42.6785 -112.411
42.6376 -112.458
42.5967 -112.505
42.5473 -112.541
42.497 -112.576
42.4466 -112.611
42.3962 -112.647
42.3458 -112.682
42.2954 -112.717
42.245 -112.752
42.1947 -112.787
42.1388 -112.821
42.0775 -112.865
42.0157 -112.909
41.9659 -112.947
41.9196 -112.955
41.842 -112.995
41.7664 -113.044
41.6936 -113.107
41.6168 -113.145
41.5397 -113.179
41.4574 -113.207
41.3939 -113.231
41.3131 -113.258
41.2326 -113.301
41.1555 -113.36
41.0777 -113.445
40.9954 -113.543
40.9127 -113.641
40.8271 -113.756
40.7238 -113.889
40.5391 -114.019
40.3546 -114.179
40.1344 -114.342
39.867 -114.514
39.5805 -114.707
39.1384 -114.828
38.6808 -114.942
38.3115 -115.168
37.9787 -115.411
37.7111 -115.621
37.3931 -115.87
37.362 -116.09
37.3707 -116.239
37.3558 -116.465
37.2786 -116.711
37.182 -116.938
37.0835 -117.162
37.0937 -117.378
37.1036 -117.505
37.1266 -117.577
37.1479 -117.584
37.1691 -117.584
37.171 -117.598
37.171 -117.614
37.1708 -117.63
37.1706 -117.645
37.1704 -117.661
37.1702 -117.677
37.17 -117.693
37.1698 -117.708
37.1696 -117.724


47.8432 -112.258
47.8601 -112.193
47.8787 -112.121
47.8975 -112.048
47.9163 -111.976
47.9351 -111.903
47.9539 -111.831
47.9708 -111.77
47.9876 -111.71
47.9937 -111.692
47.9988 -111.678
48.0038 -111.665
47.9909 -111.671
47.9762 -111.679
47.9829 -111.656
47.9701 -111.66
47.9596 -111.656
47.9493 -111.65
47.939 -111.644
47.9287 -111.638
47.9184 -111.632
47.9081 -111.626
47.8978 -111.644
47.8875 -111.641
47.8772 -111.635
47.8669 -111.629
47.8566 -111.623
47.8463 -111.642
47.836 -111.638
47.8258 -111.633
47.8155 -111.627
47.8052 -111.645
47.7949 -111.642
47.7846 -111.636
47.7743 -111.639
47.7641 -111.642
47.7539 -111.646
47.7436 -111.649
47.7334 -111.653
47.7231 -111.657
47.7129 -111.66
47.7027 -111.664
47.6924 -111.668
47.6822 -111.671
47.672 -111.675
47.6784 -111.661
47.6699 -111.663
47.6598 -111.666
47.6496 -111.67
47.6393 -111.674
47.6291 -111.677
47.6356 -111.663
47.627 -111.665
47.617 -111.669
47.6183 -111.662


42.6811 -112.224
42.6433 -112.257
42.6017 -112.294
42.5522 -112.329
42.5019 -112.364
42.4515 -112.399
42.4011 -112.434
42.3508 -112.469
42.3004 -112.504
42.25 -112.54
42.1996 -112.575
42.1437 -112.609
42.0825 -112.652
42.0207 -112.697
41.9588 -112.741
41.897 -112.786
41.8038 -112.865
41.7104 -112.936
41.6343 -112.975
41.5626 -113.028
41.4914 -113.083
41.4112 -113.106
41.3487 -113.123
41.2881 -113.14
41.2215 -113.174
41.1655 -113.251
41.0897 -113.338
41.0119 -113.426
40.934 -113.513
40.8517 -113.611
40.7723 -113.757
40.6697 -113.893
40.4934 -114.052
40.3081 -114.209
40.0753 -114.408
39.7987 -114.553
39.4387 -114.717
38.9892 -114.835
38.5199 -114.971
38.1493 -115.199
37.8769 -115.394
37.5658 -115.584
37.2508 -115.774
37.1687 -115.958
37.117 -116.096
37.1236 -116.237
37.0665 -116.415
36.9997 -116.685
36.9163 -116.938
36.9552 -117.044
36.8962 -117.243


48.2224 -112.195
48.23 -112.138
48.2383 -112.075
48.2467 -112.011
48.2551 -111.947
48.2635 -111.884
48.2719 -111.82
48.2803 -111.757
48.2887 -111.693
48.2896 -111.663
48.2706 -111.657
48.2496 -111.654
48.2285 -111.651
48.2073 -111.648
48.1861 -111.646
48.1649 -111.643
48.1437 -111.64
48.122 -111.646
48.1003 -111.653
48.0786 -111.66
48.0569 -111.667
48.0413 -111.675
48.0443 -111.664
48.0312 -111.67
48.0165 -111.678
48.0195 -111.667
48.0064 -111.673
47.9917 -111.68
47.9947 -111.669
47.9816 -111.676
47.9884 -111.652
47.9757 -111.657
47.9652 -111.652
47.9549 -111.646
47.9446 -111.64
47.9343 -111.634
47.924 -111.628
47.9137 -111.622


40.9947 -112.111
40.9888 -112.148
40.9824 -112.189
40.9722 -112.244
40.9618 -112.299
40.9514 -112.364
40.9411 -112.43
40.8957 -112.532
40.8513 -112.681
40.8071 -112.834
40.7678 -113.016
40.7441 -113.162
40.7 -113.308
40.644 -113.488
40.5682 -113.663
40.4884 -113.856
40.3229 -114.007
40.1353 -114.145
39.9236 -114.274
39.7054 -114.455
39.3684 -114.579
38.9509 -114.722
38.4848 -114.86
38.0146 -115.099
37.7113 -115.285
37.3997 -115.461
37.3192 -115.656
37.2386 -115.872
37.1828 -116.038
37.189 -116.181
37.2014 -116.323
37.1111 -116.537
37.0264 -116.782
36.9411 -117.033
36.9799 -117.138
37.0031 -117.37
37.0143 -117.498
37.051 -117.577
37.0871 -117.588
37.1231 -117.592
37.1457 -117.592


46.1481 -112.078
46.2118 -112.009
46.273 -111.932
46.3175 -111.906
46.3366 -111.864
46.3568 -111.845
46.3771 -111.828
46.3973 -111.812
46.4176 -111.795
46.4379 -111.778
46.4808 -111.751
46.5259 -111.722
46.5646 -111.718
46.6026 -111.716
46.6406 -111.715
46.6786 -111.713
46.7165 -111.712
46.7545 -111.711
46.7972 -111.696
46.8473 -111.696
46.8983 -111.697
46.9492 -111.699
47.0002 -111.701
47.0513 -111.703
47.0752 -111.679
47.0965 -111.652
47.1009 -111.643
47.1036 -111.635
47.1062 -111.628
47.1092 -111.643


37.268 -111.92
37.0489 -111.932
36.8192 -111.867
36.5739 -111.816
36.3271 -111.766
36.0147 -111.796
35.6685 -111.901
35.3106 -111.868
35.0204 -111.694
34.8476 -111.706
34.6865 -111.736
34.6574 -111.723
34.6414 -111.706
34.6268 -111.689
34.6123 -111.671
34.5978 -111.653
34.5833 -111.636
34.5813 -111.532
34.5807 -111.419
34.6056 -111.124
34.5608 -110.925
34.5288 -110.64
34.5357 -110.325
34.5437 -110.031
34.5584 -109.852
34.5533 -109.725
34.5463 -109.604
34.5319 -109.496
34.5167 -109.39
34.5335 -109.265
34.608 -109.187
34.6883 -109.114
34.7507 -109.006
34.7771 -108.899
34.7652 -108.786
34.7915 -108.696
34.7693 -108.581
34.7453 -108.489
34.748 -108.413
34.7533 -108.339
34.7694 -108.278
34.7468 -108.195
34.7481 -108.092
34.7424 -107.976
34.736 -107.86
34.7265 -107.752
34.7544 -107.631
34.786 -107.509
34.7765 -107.375
34.7274 -107.253
34.6677 -107.179
34.6532 -107.1
34.6437 -107.004
34.6684 -106.972
34.6994 -106.908
34.6686 -106.848
34.6757 -106.781
34.6821 -106.704
34.6877 -106.623
34.6931 -106.542
34.6755 -106.463
34.6786 -106.381
34.6839 -106.3
34.6932 -106.214
34.6805 -106.13
34.688 -106.043
34.6928 -105.954
34.6737 -105.872
34.6642 -105.802
34.6497 -105.734
34.6347 -105.667


45.2939 -111.917
45.3195 -111.84
45.346 -111.765
45.3696 -111.678
45.3964 -111.61
45.4148 -111.56
45.4388 -111.477
45.4803 -111.44
45.5234 -111.408
45.5623 -111.369
45.6007 -111.329
45.6391 -111.289
45.6775 -111.249
45.7159 -111.209
45.7543 -111.169
45.8212 -111.173
45.891 -111.181
45.9611 -111.19
46.0349 -111.199
46.1043 -111.242
46.1732 -111.29
46.2427 -111.355
46.3057 -111.419
46.3315 -111.498
46.3621 -111.565
46.3824 -111.621
46.3827 -111.67
46.3808 -111.698
46.393 -111.709
46.4067 -111.718


40.675 -111.913
40.6912 -112.005
40.7089 -112.105
40.7281 -112.254
40.7306 -112.394
40.7314 -112.539
40.6965 -112.72
40.6688 -112.928
40.6573 -113.101
40.6263 -113.263
40.5715 -113.445
40.4958 -113.62
40.4259 -113.797
40.2614 -113.947
40.0509 -114.058
39.8566 -114.163
39.655 -114.323
39.2824 -114.532
38.8614 -114.684
38.3949 -114.823
37.9247 -115.062
37.5699 -115.231
37.2532 -115.405
37.1371 -115.56
37.0411 -115.713
36.9589 -115.925
36.9247 -116.116
37.1505 -116.11
37.1849 -116.237
37.1305 -116.413
37.0494 -116.654
36.9803 -116.931
36.8966 -117.184
36.9095 -117.227
36.9321 -117.248
36.9556 -117.266
36.9184 -117.353
36.941 -117.368
36.9697 -117.377
36.9265 -117.462
36.9029 -117.515
36.8813 -117.566
36.8566 -117.552
36.8317 -117.532
36.8165 -117.555
36.7992 -117.521
36.7848 -117.543
36.7676 -117.509


41.275 -111.895
41.2571 -111.864
41.2332 -111.846
41.225 -111.824
41.219 -111.822
41.2132 -111.821
41.2075 -111.821
41.2017 -111.821
41.196 -111.82
41.1902 -111.82
41.1845 -111.82
41.1788 -111.82
41.173 -111.819
41.1673 -111.819
41.1615 -111.819
41.1558 -111.818
41.1501 -111.818
41.1443 -111.818
41.1386 -111.817
41.1328 -111.817
41.1271 -111.817
41.1213 -111.816
41.1156 -111.816
41.1099 -111.816
41.1041 -111.816
41.0984 -111.815
41.0926 -111.815
41.0869 -111.815
41.0812 -111.814
41.0754 -111.814
41.0697 -111.814
41.0639 -111.813
41.0582 -111.813
41.0524 -111.813
41.0467 -111.812
41.041 -111.812
41.0352 -111.812
41.0295 -111.812
41.0237 -111.811
41.018 -111.811
41.0123 -111.811
41.0065 -111.81
41.0008 -111.81
40.995 -111.81
40.9893 -111.809
40.9835 -111.809
40.9778 -111.809
40.9721 -111.809
40.9663 -111.808
40.9606 -111.808
40.9548 -111.808
40.9491 -111.807
40.9434 -111.807
40.9376 -111.807
40.9319 -111.806
40.9261 -111.806
40.9204 -111.806
40.9146 -111.805
40.9089 -111.805
40.9045 -111.804
40.9003 -111.803
40.9017 -111.839
40.9037 -111.879
40.9057 -111.92
40.9021 -111.922
40.9035 -111.959
40.9055 -111.999
40.9019 -112.002
40.9034 -112.039
40.8974 -112.101
40.8986 -112.187
40.8964 -112.288
40.8939 -112.399
40.8913 -112.511
40.8513 -112.66
40.8075 -112.814
40.7682 -112.995
40.7445 -113.142
40.701 -113.277
40.645 -113.456
40.5692 -113.631
40.4915 -113.806
40.3262 -113.955
40.1386 -114.093
39.9043 -114.259
39.6876 -114.47
39.3508 -114.596
38.9334 -114.74
38.4672 -114.878
37.997 -115.117
37.6937 -115.303
37.3795 -115.492
37.2987 -115.688
37.218 -115.905
37.1623 -116.071
37.1685 -116.214
37.1809 -116.356
37.0905 -116.57
37.0204 -116.844
36.9366 -117.097
36.9756 -117.203
36.9032 -117.345


32.0876 -111.866
32.3921 -111.833
32.6895 -111.703
32.9642 -111.577
33.0718 -111.425
33.2028 -111.081
33.392 -110.767
33.5302 -110.479
33.6555 -110.186
33.7669 -109.966
33.875 -109.834
33.9827 -109.711
34.0904 -109.589
34.175 -109.519
34.2572 -109.453
34.3392 -109.389
34.4406 -109.303
34.487 -109.254
34.5645 -109.183
34.645 -109.111
34.7062 -109.048
34.7325 -108.945
34.7553 -108.839
34.7645 -108.736
34.7929 -108.647
34.7434 -108.543
34.7357 -108.464
34.7399 -108.389
34.7454 -108.314
34.7615 -108.254
34.7569 -108.181
34.7601 -108.079
34.7546 -107.963
34.7481 -107.847
34.7387 -107.74
34.7666 -107.619
34.7729 -107.492
34.7609 -107.358
34.7499 -107.248
34.694 -107.175
34.6555 -107.099
34.6435 -107.003


42.168 -111.804
42.1505 -111.815
42.1258 -111.837
42.1003 -111.861
42.0748 -111.884
42.0492 -111.908
42.0237 -111.931
41.9757 -111.935
41.9254 -111.938
41.875 -111.94
41.8263 -111.931
41.7778 -111.922
41.7293 -111.912
41.6861 -111.905
41.6435 -111.897
41.6009 -111.89
41.5584 -111.882
41.5114 -111.863
41.4641 -111.843
41.4167 -111.822
41.3978 -111.775
41.3898 -111.717
41.3829 -111.658
41.3837 -111.595
41.3853 -111.531
41.387 -111.467
41.3941 -111.438
41.4018 -111.412
41.4095 -111.386
41.4173 -111.36
41.4203 -111.352


38.7482 -111.78
38.6684 -111.804
38.5806 -111.83
38.4969 -111.881
38.4136 -111.934
38.3283 -111.969
38.1767 -112.059
38.0636 -112.134
37.9577 -112.241
37.8525 -112.351
37.7287 -112.536
37.5546 -112.726
37.3973 -113.004
37.2848 -113.291
37.1371 -113.594
36.956 -113.88
36.7601 -114.048
36.5861 -114.023
36.4142 -113.978
36.247 -113.969
36.0237 -114.044
35.7654 -114.167
35.5512 -114.194
35.3414 -114.211
35.1628 -114.206
35.0209 -114.296
34.938 -114.416
34.8611 -114.539
34.898 -114.623
34.9463 -114.704
34.9957 -114.783
35.0453 -114.863
35.0948 -114.943
35.2053 -115.025
35.3025 -115.007
35.3983 -114.979
35.4849 -114.909
35.5705 -114.834
35.5431 -114.753
35.5043 -114.672
35.5192 -114.582
35.4847 -114.5
35.5 -114.41
35.4177 -114.367


35.8516 -111.776
35.5366 -111.878
35.1819 -111.844
34.93 -111.772
34.7481 -111.795
34.7134 -111.779
34.6935 -111.759
34.6784 -111.741
34.6639 -111.723
34.6494 -111.706
34.6349 -111.688
34.6204 -111.671


40.1356 -111.69
40.1734 -111.793
40.2149 -111.906
40.2477 -112.013
40.2871 -112.131
40.3283 -112.316
40.3647 -112.517
40.3558 -112.713
40.356 -112.954
40.3737 -113.157
40.3529 -113.318
40.3261 -113.532
40.2735 -113.742
40.1869 -113.921
39.9875 -114.017
39.7943 -114.119
39.5901 -114.263
39.2856 -114.475
38.9348 -114.627
38.4753 -114.766
38.0058 -115.005
37.7025 -115.191
37.391 -115.367
37.3104 -115.562
37.2179 -115.719
37.1361 -115.931
37.0803 -116.096
37.1157 -116.264
36.9939 -116.515
36.9206 -116.792
36.9606 -116.9
36.9016 -117.099
36.9431 -117.199
36.9685 -117.226
36.9058 -117.337
36.9259 -117.355


39.3958 -111.571
39.3548 -111.65
39.3097 -111.737
39.2642 -111.825
39.2186 -111.913
39.176 -111.98
39.1338 -112.045
39.0629 -112.123
38.9969 -112.231
38.9415 -112.353
38.93 -112.543
38.8811 -112.757
38.8284 -112.973
38.798 -113.132
38.7365 -113.276
38.6401 -113.403
38.5168 -113.551
38.3849 -113.763
38.2386 -113.999
37.9248 -114.155
37.564 -114.283
37.1061 -114.483
36.8668 -114.627
36.7834 -114.505
36.7155 -114.355
36.5237 -114.271
36.3545 -114.258
36.1875 -114.252
35.9349 -114.366
35.7054 -114.469
35.6465 -114.406
35.4883 -114.382
35.3887 -114.346
35.2949 -114.309
35.2153 -114.259
35.0975 -114.239


37.8601 -111.407
37.6574 -111.421
37.4216 -111.398
37.1788 -111.408
36.9372 -111.422
36.7053 -111.357
36.4598 -111.306
36.1503 -111.289
35.8231 -111.355
35.4868 -111.27
35.1748 -111.178
34.8708 -110.979
34.6839 -110.864
34.6504 -110.636
34.6464 -110.393
34.643 -110.169
34.6419 -110.008
34.6459 -109.913
34.6277 -109.874
34.6073 -109.84
34.5866 -109.807
34.578 -109.695
34.5634 -109.588
34.5483 -109.482
34.5331 -109.376
34.5498 -109.251
34.6243 -109.174
34.6939 -109.102
34.721 -108.999
34.7439 -108.893
34.7531 -108.79
34.7815 -108.701
34.7903 -108.602
34.7388 -108.498
34.7309 -108.418
34.7352 -108.343
34.7407 -108.269
34.735 -108.195
34.7381 -108.092
34.7325 -107.977
34.7261 -107.86
34.7167 -107.753
34.7445 -107.632
34.7761 -107.509
34.7666 -107.376
34.7322 -107.261
34.6741 -107.188
34.6597 -107.109
34.6502 -107.013
34.6412 -106.916
34.6512 -106.875
34.6625 -106.81
34.6693 -106.733
34.6748 -106.652
34.6803 -106.571
34.6858 -106.49
34.6913 -106.408
34.6736 -106.329
34.6806 -106.243
34.6901 -106.157
34.6774 -106.072
34.6802 -105.983
34.6808 -105.899
34.6708 -105.844
34.6623 -105.776
34.6479 -105.709
34.6326 -105.653
34.6188 -105.628
34.6051 -105.604
34.5914 -105.582
34.5778 -105.559
34.5641 -105.536
34.5505 -105.514
34.5368 -105.491
34.5232 -105.468
34.5103 -105.443
34.4974 -105.417
34.4846 -105.391
34.4718 -105.366
34.459 -105.34
34.4536 -105.332


32.8965 -111.406
33.2272 -111.068
33.4363 -110.754
33.5765 -110.466
33.6935 -110.192
33.8042 -109.974
33.9121 -109.842
34.0199 -109.719
34.1161 -109.639
34.1995 -109.573
34.2817 -109.508
34.3636 -109.443
34.3791 -109.304
34.4169 -109.249
34.4935 -109.179
34.5632 -109.108
34.6233 -109.045
34.6824 -108.982
34.7428 -108.875
34.7557 -108.772
34.7845 -108.684
34.7656 -108.595
34.761 -108.517
34.7578 -108.44
34.7625 -108.366
34.7681 -108.291
34.7842 -108.231
34.7616 -108.148
34.7629 -108.044
34.7572 -107.929
34.7479 -107.822
34.7381 -107.716
34.766 -107.595
34.7723 -107.469
34.7603 -107.335
34.7493 -107.224
34.6934 -107.151
34.6549 -107.075
34.6429 -106.98
34.6704 -106.942
34.6833 -106.877
34.6948 -106.808
34.6794 -106.734
34.6827 -106.653
34.688 -106.572
34.6934 -106.49
34.6758 -106.411
34.6789 -106.33
34.688 -106.244
34.6977 -106.157
34.665 -106.08
34.6705 -105.994
34.675 -105.904
34.6655 -105.848
34.657 -105.781
34.6426 -105.713
34.6289 -105.686
34.6152 -105.663
34.6016 -105.64
34.5879 -105.617
34.5743 -105.595
34.5606 -105.572
34.547 -105.549
34.5333 -105.527
34.5196 -105.504
34.506 -105.481
34.4923 -105.458
34.4794 -105.433
34.4666 -105.407
34.4538 -105.382
34.441 -105.356
34.4281 -105.33
34.4228 -105.322
34.4181 -105.315
34.4136 -105.308
34.4091 -105.302


45.569 -111.16
45.6035 -111.124
45.6415 -111.084
45.6799 -111.044
45.7183 -111.004
45.7566 -110.964
45.8236 -110.968
45.8934 -110.977
45.9635 -110.986
46.0373 -110.994
46.1067 -111.038
46.1756 -111.085
46.2451 -111.15
46.3081 -111.215
46.3289 -111.289
46.3455 -111.365
46.3667 -111.46
46.3969 -111.528
46.4171 -111.584
46.4174 -111.633
46.4155 -111.661
46.4133 -111.686
46.4255 -111.697
46.4609 -111.697
46.4986 -111.696
46.5366 -111.694
46.5745 -111.693
46.6125 -111.691
46.6504 -111.69
46.6884 -111.688
46.7264 -111.687
46.7643 -111.685
46.807 -111.67
46.8403 -111.686
46.8895 -111.69
46.9403 -111.692
46.9913 -111.694
47.0423 -111.695
47.0663 -111.671
47.071 -111.662
47.0738 -111.655
47.0763 -111.647
47.0789 -111.64
47.0815 -111.632
47.084 -111.625
47.087 -111.64
47.0896 -111.635
47.0922 -111.628
47.0951 -111.643
47.0977 -111.638
47.1003 -111.631
47.1029 -111.623
47.1058 -111.638
47.1084 -111.633
47.111 -111.626
47.1139 -111.641


40.3184 -111.137
40.3571 -111.27
40.408 -111.416
40.4487 -111.516
40.4883 -111.612
40.5278 -111.707
40.5578 -111.802
40.5769 -111.903
40.595 -112.005
40.613 -112.107
40.6322 -112.255
40.6471 -112.42
40.6243 -112.627
40.5978 -112.838
40.5709 -113.049
40.5596 -113.222
40.5283 -113.396
40.4735 -113.579
40.4033 -113.749
40.317 -113.91
40.1373 -114.049
39.9359 -114.126
39.7336 -114.284
39.366 -114.457
39.0089 -114.605
38.5819 -114.773
38.1156 -115.015
37.8127 -115.201
37.5011 -115.377
37.1861 -115.565
37.0702 -115.721
36.986 -115.934
36.9516 -116.125
36.9892 -116.296
36.8797 -116.584
36.9442 -116.704
36.9979 -116.796
36.9265 -117.031
36.9667 -117.135
36.9078 -117.334
36.9282 -117.361
36.9566 -117.371
36.9135 -117.456
36.8899 -117.509
36.8682 -117.56


48.6554 -111.016
48.7036 -111.121
48.7566 -111.237
48.8102 -111.353
48.8637 -111.47
48.8943 -111.49
48.954 -111.469
49.0411 -111.472
49.0877 -111.514
49.1303 -111.56
49.1695 -111.628
49.1642 -111.683
49.1544 -111.737
49.1558 -111.741


40.8714 -110.943
40.8931 -110.937
40.917 -110.93
40.939 -110.925
40.9607 -110.919
40.9824 -110.914
41.0041 -110.908
41.0259 -110.903
41.0476 -110.898
41.0693 -110.892
41.091 -110.887
41.1127 -110.881
41.1344 -110.876
41.1562 -110.87
41.1779 -110.865
41.1996 -110.859
41.2213 -110.854
41.243 -110.849
41.2561 -110.809
41.2521 -110.771
41.2463 -110.733
41.2567 -110.69
41.2733 -110.605
41.2855 -110.508
41.3125 -110.422
41.3519 -110.329
41.3926 -110.211
41.4416 -110.088
41.4491 -109.957
41.4596 -109.827
41.4957 -109.743
41.5191 -109.682
41.5389 -109.632
41.5583 -109.583
41.5793 -109.516
41.6003 -109.447
41.6063 -109.398
41.6078 -109.368
41.6067 -109.321
41.6053 -109.272
41.6126 -109.273
41.6208 -109.279
41.6291 -109.285
41.6374 -109.292
41.6456 -109.298
41.6539 -109.305
41.6535 -109.261
41.6655 -109.24
41.6787 -109.221
41.692 -109.202
41.7131 -109.186
41.742 -109.191
41.7672 -109.188
41.7917 -109.209
41.8164 -109.208
41.8411 -109.205
41.8658 -109.202
41.8905 -109.199
41.9152 -109.196
41.9398 -109.207
41.9644 -109.219
41.9811 -109.231
41.9969 -109.242
42.0127 -109.253
42.0284 -109.265
42.0442 -109.276
42.1008 -109.362
42.153 -109.406
42.1948 -109.479
42.2474 -109.527
42.3178 -109.555
42.39 -109.581
42.4623 -109.607
42.5347 -109.633
42.5894 -109.713
42.6423 -109.799
42.7132 -109.902
42.7809 -109.975
42.8336 -110.021
42.8908 -110.049
42.9389 -110.068
42.9861 -110.086
43.035 -110.093
43.084 -110.099
43.1361 -110.106
43.1885 -110.113
43.2333 -110.143
43.2773 -110.176
43.3212 -110.209
43.3818 -110.27
43.4436 -110.343
43.473 -110.433
43.5032 -110.52
43.5178 -110.569
43.5308 -110.615
43.5347 -110.655
43.5376 -110.694
43.5396 -110.711
43.5415 -110.727
43.5433 -110.742
43.5452 -110.757
43.5471 -110.772
43.5489 -110.787
43.5536 -110.799
43.5427 -110.804
43.546 -110.815
43.5508 -110.826
43.5399 -110.831
43.5432 -110.842
43.548 -110.853
43.5529 -110.865
43.5421 -110.869
43.5454 -110.88
43.5502 -110.892
43.5393 -110.896
43.5426 -110.907
43.5474 -110.919
43.5523 -110.931
43.5414 -110.935
43.5522 -110.962
43.5487 -110.982
43.5602 -111.011
43.5567 -111.032
43.5518 -111.052
43.5466 -111.072
43.558 -111.1
43.556 -111.139
43.5467 -111.177
43.5482 -111.238
43.5508 -111.301
43.5377 -111.356
43.5388 -111.419
43.5465 -111.465
43.5548 -111.51
43.5415 -111.508
43.5417 -111.508


38.3432 -110.899
38.2438 -110.973
38.1131 -111.094
37.9583 -111.184
37.7931 -111.278
37.5648 -111.318
37.3228 -111.334
37.0795 -111.348
36.8475 -111.283
36.6019 -111.232
36.3035 -111.21
35.9162 -111.285
35.5813 -111.361
35.2694 -111.285
35.0287 -111.066
34.8161 -110.962
34.6208 -110.854
34.5864 -110.627
34.5931 -110.318
34.5908 -110.087
34.5898 -109.926
34.571 -109.88
34.5626 -109.766
34.5552 -109.646
34.5408 -109.539
34.5257 -109.432
34.5314 -109.29
34.5682 -109.234
34.6447 -109.163
34.7144 -109.093
34.7416 -108.99
34.7645 -108.883
34.7737 -108.78
34.7806 -108.681
34.7596 -108.591
34.7547 -108.513
34.7515 -108.436
34.7562 -108.362
34.7618 -108.287
34.7561 -108.213
34.7592 -108.11
34.7536 -107.995
34.7472 -107.878
34.7378 -107.771
34.7656 -107.65
34.772 -107.524
34.76 -107.39
34.7838 -107.295
34.6992 -107.21
34.6361 -107.139
34.6228 -107.095
34.6149 -107.036
34.6076 -106.975
34.6355 -106.941
34.6492 -106.907
34.6608 -106.842
34.6722 -106.774
34.679 -106.697
34.6846 -106.616
34.6901 -106.535
34.6724 -106.456
34.6756 -106.374
34.6808 -106.293
34.6901 -106.207
34.6774 -106.123
34.6849 -106.036
34.6897 -105.947
34.6706 -105.865
34.6611 -105.795
34.6467 -105.727
34.6317 -105.66


31.5071 -110.876
31.8797 -110.632
32.2895 -110.363
32.6661 -110.032
33.0188 -109.854
33.2071 -109.711
33.3683 -109.555
33.469 -109.442
33.5767 -109.3
33.7022 -109.238
33.8664 -109.161
34.0214 -109.09
34.1664 -109.053
34.2984 -109.02
34.4292 -108.986
34.4954 -108.927
34.5552 -108.865
34.6028 -108.808
34.668 -108.764
34.7366 -108.677
34.7408 -108.6
34.7385 -108.523
34.7355 -108.447
34.7402 -108.372
34.7458 -108.297
34.7619 -108.237
34.7573 -108.165
34.7604 -108.062
34.7549 -107.947
34.7456 -107.84
34.7358 -107.733
34.7637 -107.612
34.7953 -107.49
34.7606 -107.342


33.8015 -110.788
33.9208 -110.532
34.0442 -110.242
34.1488 -110.007
34.2574 -109.877
34.3538 -109.797
34.402 -109.699
34.3931 -109.594
34.3785 -109.488
34.3634 -109.382
34.3802 -109.257
34.4547 -109.18
34.5349 -109.107
34.5961 -109.043
34.6553 -108.981
34.7156 -108.874
34.7286 -108.771
34.7574 -108.682
34.7575 -108.604
34.7548 -108.527
34.7518 -108.451
34.7566 -108.376
34.7621 -108.302
34.7782 -108.241
34.7556 -108.158
34.757 -108.055
34.7513 -107.939
34.7419 -107.832
34.7322 -107.726
34.76 -107.605
34.7916 -107.482
34.7569 -107.334
34.7436 -107.222
34.6876 -107.15
34.6734 -107.071
34.6639 -106.975
34.6916 -106.906
34.6812 -106.839
34.6904 -106.77
34.6747 -106.696
34.6781 -106.615
34.6833 -106.534
34.6888 -106.452
34.6711 -106.373
34.6743 -106.292
34.6834 -106.206
34.693 -106.119
34.6804 -106.035
34.6832 -105.945
34.6837 -105.862
34.6762 -105.792
34.6619 -105.724
34.6467 -105.668
34.6313 -105.614
34.6175 -105.588
34.6038 -105.565
34.5901 -105.543
34.5765 -105.52
34.5628 -105.497
34.5492 -105.474
34.5363 -105.449
34.5234 -105.423
34.5106 -105.398
34.4978 -105.372
34.485 -105.346
34.4796 -105.338
34.475 -105.331
34.4705 -105.324
34.4659 -105.318
34.4614 -105.311
34.4568 -105.304
34.455 -105.317
34.4507 -105.313
34.4462 -105.306
34.4443 -105.319
34.4401 -105.314
34.4356 -105.308


38.9623 -110.725
38.9769 -110.766
38.993 -110.811
38.9834 -110.855
38.9654 -110.903
38.9465 -110.951
38.9137 -111.006
38.8637 -111.085
38.8181 -111.139
38.7707 -111.196
38.7261 -111.228
38.6418 -111.255
38.5535 -111.281
38.4698 -111.332
38.3844 -111.367
38.2639 -111.428
38.1088 -111.521
37.9769 -111.589
37.8473 -111.654
37.6317 -111.674
37.3817 -111.687
37.1376 -111.7
36.8968 -111.691
36.665 -111.624
36.4195 -111.572
36.1072 -111.602
35.761 -111.707
35.4031 -111.674
35.1439 -111.652
34.9177 -111.586
34.7513 -111.609
34.7216 -111.596
34.7056 -111.578
34.6909 -111.561
34.6764 -111.543
34.6619 -111.526
34.6474 -111.508
34.6329 -111.49
34.6681 -111.423
34.6841 -111.217
34.6384 -111.027
34.5865 -110.839
34.5802 -110.527
34.5897 -110.211
34.5899 -110.041
34.594 -109.946
34.5758 -109.906
34.5675 -109.793
34.5601 -109.673
34.5457 -109.565
34.5305 -109.459
34.5153 -109.353
34.5238 -109.292
34.5609 -109.245
34.6374 -109.175
34.7072 -109.105
34.7343 -109.002
34.7572 -108.895
34.7665 -108.792
34.7948 -108.704
34.7729 -108.589
34.7489 -108.497
34.7438 -108.419
34.7483 -108.344
34.7538 -108.27
34.7482 -108.196
34.7512 -108.093
34.7457 -107.978
34.7393 -107.861
34.7298 -107.754
34.7577 -107.633
34.7893 -107.511
34.7798 -107.377


42.2713 -110.659
42.3014 -110.641
42.3345 -110.621
42.3584 -110.59
42.3815 -110.558
42.4136 -110.529
42.4467 -110.5
42.4799 -110.471
42.5294 -110.47
42.5677 -110.503
42.5875 -110.513
42.6056 -110.521
42.6234 -110.528
42.6635 -110.527
42.706 -110.547
42.7489 -110.568
42.8015 -110.6
42.8488 -110.601
42.8972 -110.61
42.9457 -110.619
42.9942 -110.629
43.0445 -110.628
43.0949 -110.627
43.1482 -110.626
43.2018 -110.625
43.2481 -110.647
43.2936 -110.671
43.337 -110.674
43.3724 -110.679
43.406 -110.69
43.4129 -110.715
43.4171 -110.741
43.421 -110.768
43.4249 -110.794
43.4288 -110.82
43.4328 -110.847
43.4367 -110.873
43.4406 -110.899
43.4445 -110.926
43.4484 -110.952
43.4595 -110.994
43.4713 -111.037
43.4832 -111.081
43.4961 -111.142
43.5047 -111.19
43.508 -111.252
43.5107 -111.316
43.5134 -111.379
43.5161 -111.443
43.5239 -111.489
43.5322 -111.534
43.5237 -111.529


43.9236 -110.582
43.9091 -110.646
43.8852 -110.711
43.8731 -110.742
43.8623 -110.768
43.8515 -110.794
43.8432 -110.818
43.8352 -110.841
43.8271 -110.864
43.8191 -110.888
43.7893 -110.886
43.7573 -110.882
43.7225 -110.897
43.7145 -110.917
43.7093 -110.937
43.7113 -110.972
43.7139 -111.009
43.7167 -111.046
43.7194 -111.082
43.7235 -111.137
43.7219 -111.191
43.7153 -111.26
43.7083 -111.33
43.7011 -111.4
43.6987 -111.454
43.6968 -111.506
43.6893 -111.519
43.6814 -111.529
43.6625 -111.529
43.6425 -111.528
43.6204 -111.527
43.5981 -111.527
43.5758 -111.526
43.5484 -111.51
43.5473 -111.509
43.5487 -111.51
43.5504 -111.51
43.5365 -111.504
43.5367 -111.505


41.25 -110.55
41.2724 -110.489
41.3004 -110.406
41.3399 -110.314
41.3739 -110.193
41.4222 -110.069
41.4488 -109.927
41.4731 -109.812
41.4918 -109.731
41.5135 -109.67
41.5331 -109.62
41.5525 -109.57
41.5734 -109.503
41.5945 -109.435
41.5973 -109.408
41.5985 -109.381
41.5974 -109.334
41.596 -109.285
41.6033 -109.286
41.6115 -109.292
41.6198 -109.298
41.628 -109.305
41.6276 -109.261
41.6396 -109.24
41.6528 -109.221
41.6661 -109.203
41.6872 -109.186
41.7088 -109.193
41.7378 -109.176
41.7628 -109.195
41.7875 -109.194
41.8122 -109.191
41.8369 -109.188
41.8614 -109.208
41.8861 -109.208
41.9108 -109.205
41.9354 -109.216
41.952 -109.227
41.9679 -109.238
41.9836 -109.25
41.9994 -109.261
42.0152 -109.272
42.0261 -109.306
42.0276 -109.29
42.0371 -109.321
42.0384 -109.305
42.0389 -109.284
42.0483 -109.314
42.0958 -109.353
42.1471 -109.393
42.194 -109.447
42.2471 -109.492
42.3009 -109.537
42.3714 -109.565
42.4435 -109.591
42.5159 -109.617
42.5706 -109.697
42.6235 -109.782
42.6931 -109.859
42.7583 -109.939
42.8255 -110.01
42.8841 -110.04
42.9419 -110.066
42.99 -110.085


45.4819 -110.528
45.5285 -110.494
45.5962 -110.484
45.6618 -110.473
45.7273 -110.461
45.8204 -110.492
45.9163 -110.528
46.0003 -110.535
46.0831 -110.539
46.1607 -110.579
46.22 -110.631
46.269 -110.659
46.3102 -110.712
46.3254 -110.766
46.3381 -110.821
46.3585 -110.892
46.3908 -111.003
46.4135 -111.102
46.4353 -111.199
46.4797 -111.288
46.5263 -111.377
46.5732 -111.466
46.6288 -111.525
46.675 -111.572
46.7174 -111.633
46.7403 -111.653
46.7654 -111.657
46.7906 -111.658
46.8222 -111.676
46.8712 -111.679
46.922 -111.681
46.973 -111.683
47.024 -111.685
47.075 -111.687


47.9008 -110.467
47.9434 -110.547
47.9683 -110.603
47.9696 -110.645
47.9685 -110.685
47.9672 -110.726
47.9659 -110.766
47.9646 -110.806
47.9669 -110.844
47.9695 -110.881
47.9722 -110.917
47.9884 -111.003
47.9888 -111.09
47.9875 -111.176
47.9861 -111.263
47.9847 -111.35
47.9833 -111.437
47.9892 -111.529
47.9999 -111.578
48.0088 -111.643
47.9963 -111.657
47.9817 -111.666
47.971 -111.661


40.2851 -110.428
40.3887 -110.466
40.4926 -110.46
40.5879 -110.452
40.6858 -110.449
40.7839 -110.447
40.8675 -110.424
40.9408 -110.374
40.9997 -110.309
41.0553 -110.225
41.1196 -110.138
41.1847 -110.05
41.25 -109.963
41.2992 -109.869
41.364 -109.777
41.4448 -109.69
41.4776 -109.601
41.496 -109.512
41.5169 -109.441
41.5227 -109.391
41.5284 -109.338
41.5277 -109.289
41.5351 -109.289
41.5433 -109.295
41.5516 -109.302
41.5637 -109.257
41.5769 -109.236
41.5903 -109.217
41.6036 -109.199
41.6247 -109.182
41.6463 -109.189
41.6679 -109.198


35.4051 -110.31
35.2589 -110.226
35.0926 -109.996
34.9717 -109.869
34.8283 -109.794
34.6827 -109.723
34.6454 -109.622
34.6163 -109.59
34.5879 -109.566
34.5597 -109.543
34.5432 -109.445
34.5488 -109.303
34.5856 -109.248
34.6621 -109.177
34.7337 -109.059
34.761 -108.951
34.7839 -108.844
34.7716 -108.73
34.7764 -108.63
34.7551 -108.54
34.7503 -108.462
34.7548 -108.387
34.7603 -108.313
34.7764 -108.252
34.7538 -108.169
34.7552 -108.066
34.7495 -107.95
34.7431 -107.834
34.7336 -107.726
34.7615 -107.605
34.7931 -107.483
34.7584 -107.335
34.7451 -107.223
34.6891 -107.15
34.6505 -107.074
34.6385 -106.978
34.666 -106.941
34.6789 -106.875
34.6904 -106.807
34.675 -106.732
34.6784 -106.652
34.6836 -106.57
34.689 -106.489
34.6714 -106.41
34.6745 -106.328
34.6836 -106.242
34.6933 -106.156
34.6807 -106.072
34.6834 -105.982
34.684 -105.899
34.6741 -105.843
34.6655 -105.776
34.6511 -105.708
34.6358 -105.653
34.622 -105.627
34.6084 -105.604
34.5947 -105.581
34.581 -105.558


47.0383 -110.268
47.0864 -110.428
47.1276 -110.497
47.1951 -110.585
47.2245 -110.637
47.2502 -110.685
47.2755 -110.732
47.3007 -110.779
47.326 -110.827
47.3553 -110.871
47.385 -110.916
47.4277 -111.004
47.4592 -111.078
47.4895 -111.15
47.5197 -111.222
47.5499 -111.295
47.5801 -111.367
47.6103 -111.439
47.6459 -111.517
47.6753 -111.569
47.689 -111.626
47.6811 -111.659
47.6711 -111.666
47.6609 -111.669


48.7077 -110.102
48.7017 -110.233
48.6952 -110.377
48.6885 -110.523
48.7355 -110.604
48.7878 -110.678
48.8407 -110.752
48.8546 -110.78
48.8646 -110.804
48.8742 -110.828
48.8837 -110.851
48.8933 -110.875
48.9332 -110.868
48.9762 -110.859
49.0195 -110.849
49.0423 -110.956
49.0631 -111.074
49.0836 -111.194
49.1042 -111.314
49.1203 -111.46
49.1568 -111.538
49.1954 -111.608
49.19 -111.664
49.1802 -111.718
49.17 -111.772
49.1714 -111.775


45.8172 -109.952
45.8573 -109.941
45.8791 -109.964
45.8991 -109.99
45.9179 -110.025
45.9389 -110.06
45.9601 -110.096
45.9813 -110.131
46.0026 -110.166
46.0147 -110.196
46.0517 -110.252
46.0873 -110.345
46.1228 -110.441
46.2118 -110.517
46.2812 -110.555
46.3391 -110.637
46.3608 -110.713
46.3788 -110.787
46.3998 -110.86
46.4211 -110.933
46.4534 -111.044
46.4988 -111.135
46.5455 -111.224
46.5924 -111.313
46.6393 -111.402
46.6861 -111.491
46.7418 -111.55
46.7932 -111.583
46.8486 -111.651
46.8832 -111.675
46.9325 -111.679
46.9834 -111.681
47.0343 -111.683
47.0853 -111.685
47.1093 -111.661
47.114 -111.652
47.1168 -111.644
47.1194 -111.637
47.1219 -111.629
47.1245 -111.622
47.1274 -111.637
47.13 -111.632
47.1326 -111.625
47.1356 -111.64
47.1382 -111.635
47.1407 -111.628
47.1437 -111.643


32.9598 -109.882
33.1128 -109.757
33.2705 -109.603
33.4127 -109.461
33.5114 -109.349
33.6215 -109.28
33.7472 -109.225
33.9114 -109.149
34.0664 -109.078
34.1995 -109.041
34.3303 -109.008
34.461 -108.974
34.5272 -108.915
34.5869 -108.852
34.6346 -108.796
34.6998 -108.752
34.7338 -108.669
34.7344 -108.592
34.7318 -108.515
34.7288 -108.438
34.7335 -108.364
34.739 -108.289
34.7552 -108.229
34.7506 -108.156
34.7537 -108.054
34.7482 -107.938
34.7388 -107.831
34.7291 -107.725
34.7569 -107.604
34.7885 -107.482
34.779 -107.348
34.7299 -107.226
34.6702 -107.152
34.6558 -107.073
34.6462 -106.977
34.6739 -106.94
34.6869 -106.874
34.6984 -106.806
34.663 -106.738
34.6643 -106.658
34.6694 -106.576
34.6748 -106.495
34.6803 -106.414
34.6857 -106.332
34.6912 -106.251
34.6781 -106.167
34.6856 -106.081
34.6951 -105.994
34.6787 -105.907
34.667 -105.851


37.613 -109.837
37.5385 -109.755
37.4599 -109.66
37.3578 -109.605
37.2557 -109.558
37.1536 -109.512
37.0575 -109.448
36.9291 -109.397
36.8496 -109.322
36.7756 -109.269
36.6965 -109.207
36.6169 -109.144
36.5385 -109.082
36.4602 -109.02
36.3693 -108.957
36.2847 -108.92
36.2511 -108.863
36.1887 -108.756
36.1635 -108.671
36.1205 -108.595
36.0758 -108.521
36.0309 -108.447
35.9934 -108.374
35.9413 -108.268
35.8787 -108.159
35.7917 -108.039
35.6971 -107.91
35.589 -107.79
35.4686 -107.653
35.3286 -107.514
35.2181 -107.393
35.1084 -107.249
34.9689 -107.194
34.8469 -107.102
34.7305 -106.993
34.6954 -106.934
34.6788 -106.869


46.5 -109.8
46.5636 -109.988
46.616 -110.163
46.6566 -110.327
46.696 -110.49
46.7923 -110.629
46.8516 -110.709
46.9071 -110.783
46.9623 -110.857
47.0223 -110.929
47.0963 -111.043
47.1309 -111.12
47.1615 -111.192
47.1918 -111.265
47.222 -111.337
47.2522 -111.409
47.2824 -111.481
47.3223 -111.52
47.3632 -111.556
47.3922 -111.581
47.4174 -111.623
47.4227 -111.643


31.8583 -109.75
32.2062 -109.638
32.5505 -109.533
32.8681 -109.439
33.1858 -109.303
33.3667 -109.206
33.5364 -109.125
33.692 -109.054
33.8461 -108.983
34.0001 -108.913
34.1542 -108.843
34.2801 -108.813
34.4168 -108.796
34.4909 -108.755
34.5587 -108.713
34.6259 -108.67
34.693 -108.627
34.7272 -108.544
34.7279 -108.467
34.733 -108.392
34.7385 -108.318
34.7547 -108.257
34.7501 -108.185
34.7532 -108.082
34.7477 -107.967
34.7413 -107.85
34.7318 -107.743
34.7597 -107.622
34.7913 -107.499
34.7567 -107.351
34.7434 -107.239
34.6873 -107.167
34.6732 -107.088
34.6637 -106.992
34.6882 -106.926
34.7008 -106.858
34.6682 -106.798
34.6706 -106.722
34.6757 -106.641
34.6812 -106.56
34.6866 -106.478
34.6921 -106.397
34.6744 -106.317
34.6814 -106.232
34.6909 -106.145
34.6782 -106.061
34.681 -105.971
34.6816 -105.888
34.6717 -105.832
34.6631 -105.765
34.6487 -105.698
34.6334 -105.642
34.6196 -105.616
34.6059 -105.593
34.5923 -105.57
34.5786 -105.548
34.565 -105.525
34.5513 -105.502
34.5377 -105.479
34.524 -105.457
34.5111 -105.431
34.4983 -105.406
34.4854 -105.38
34.4726 -105.354
34.4598 -105.329
34.4544 -105.32
34.4498 -105.313


44.5412 -109.594
44.5888 -109.661
44.6411 -109.735
44.6953 -109.797
44.7742 -109.832
44.8489 -109.902
44.8995 -109.927
44.9477 -109.947
44.9819 -109.945
45.0148 -109.941
45.0612 -109.958
45.0952 -109.956
45.1281 -109.952
45.1608 -109.948
45.1935 -109.944
45.2242 -109.949
45.2548 -109.955
45.2853 -109.961
45.3037 -109.942
45.335 -109.942
45.3535 -109.923
45.3814 -109.908
45.4104 -109.895
45.4438 -109.864
45.4931 -109.86
45.544 -109.859
45.5897 -109.854
45.6349 -109.848
45.6801 -109.842
45.7253 -109.836
45.7929 -109.874
45.8557 -109.897
45.8798 -109.923
45.9 -109.95
45.9198 -109.977
45.9417 -110.003
45.963 -110.038
45.9843 -110.073
46.0055 -110.109
46.0267 -110.144
46.0446 -110.214
46.0783 -110.308
46.1136 -110.405
46.1813 -110.456
46.2735 -110.544
46.3338 -110.631
46.3557 -110.706
46.3737 -110.781
46.3913 -110.855
46.4123 -110.928
46.4446 -111.039
46.49 -111.131
46.5367 -111.22
46.5836 -111.308
46.6304 -111.397
46.6773 -111.486
46.733 -111.545
46.7791 -111.591
46.814 -111.637
46.8465 -111.659
46.8788 -111.679
46.9279 -111.682
46.9787 -111.684
47.0297 -111.686
47.0807 -111.688
47.1047 -111.664
47.1094 -111.655


38.95 -109.581
38.9985 -109.498
39.0186 -109.426
39.0315 -109.356
39.0849 -109.242
39.1247 -109.126
39.1703 -109.033
39.2279 -109.012
39.282 -109.02
39.3357 -109.03
39.3894 -109.041
39.4431 -109.052
39.4968 -109.063
39.5504 -109.073
39.6034 -109.071
39.6563 -109.067
39.7099 -109.077
39.7755 -109.058
39.8652 -109.066
39.9595 -109.079
40.0438 -109.063
40.1375 -109.073
40.2661 -109.119
40.3882 -109.148
40.523 -109.128
40.6429 -109.158
40.7643 -109.197
40.8745 -109.22
40.9688 -109.214
41.0407 -109.199
41.1168 -109.186
41.1947 -109.196
41.2713 -109.185
41.3385 -109.178
41.4136 -109.151
41.4707 -109.103
41.486 -109.086
41.4971 -109.072
41.5196 -109.102
41.5053 -109.096
41.5173 -109.105
41.502 -109.097
41.5139 -109.106
41.4985 -109.098
41.5104 -109.107
41.5251 -109.118
41.54 -109.13
41.5549 -109.141
41.5758 -109.15
41.5974 -109.159
41.619 -109.168
41.6406 -109.178
41.6623 -109.187
41.6839 -109.196
41.7058 -109.182
41.7348 -109.187
41.7597 -109.208
41.7845 -109.207
41.8092 -109.205
41.8339 -109.202
41.8586 -109.199
41.8833 -109.195
41.908 -109.192
41.9326 -109.203
41.9572 -109.216
41.9738 -109.227
41.9897 -109.239
42.0055 -109.25
42.0212 -109.261
42.037 -109.273
42.0479 -109.306


40.1146 -109.509
40.2312 -109.51
40.3596 -109.511
40.5117 -109.518
40.6487 -109.475
40.7692 -109.451
40.8794 -109.435
40.9739 -109.415
41.048 -109.391
41.129 -109.337
41.2021 -109.284
41.283 -109.282
41.3402 -109.255
41.4073 -109.202
41.463 -109.131
41.4782 -109.112
41.4893 -109.098
41.5038 -109.107
41.5187 -109.118
41.5336 -109.129
41.5485 -109.14
41.5695 -109.149
41.5911 -109.159
41.6127 -109.168
41.6343 -109.177
41.6559 -109.186
41.6775 -109.195
41.6995 -109.181
41.7285 -109.186
41.7582 -109.193
41.7834 -109.191
41.8082 -109.188
41.8326 -109.208


35.4298 -109.506
35.2423 -109.508
35.0427 -109.378
34.9757 -109.258
34.9489 -109.11
34.9167 -108.975
34.8839 -108.841
34.836 -108.709
34.8086 -108.592
34.7534 -108.485
34.753 -108.407
34.758 -108.333
34.774 -108.272
34.7514 -108.189
34.7528 -108.086
34.7471 -107.97
34.7406 -107.854
34.7312 -107.746
34.7591 -107.625
34.7907 -107.503


45.6633 -109.393
45.751 -109.485
45.8338 -109.586
45.8833 -109.658
45.9039 -109.766
45.9346 -109.879
45.9723 -109.947
45.996 -109.978
46.0183 -110.005
46.0397 -110.039
46.0576 -110.109
46.0751 -110.183
46.0838 -110.251
46.1166 -110.344
46.1518 -110.441
46.2408 -110.516
46.3193 -110.571
46.3382 -110.626
46.3559 -110.698


33.2 -109.262
33.3492 -109.178
33.5157 -109.099
33.6709 -109.028
33.8251 -108.957
33.9791 -108.887
34.1268 -108.822
34.2521 -108.792
34.3888 -108.775
34.4629 -108.735
34.5307 -108.692
34.5979 -108.65
34.665 -108.607
34.7338 -108.52
34.7379 -108.443
34.7434 -108.368
34.749 -108.294
34.7651 -108.233
34.7605 -108.161
34.7637 -108.058


47.2631 -109.234
47.2995 -109.428
47.3324 -109.64
47.3266 -109.819
47.3444 -109.963
47.3551 -110.083
47.3635 -110.213
47.361 -110.335
47.3573 -110.455
47.4204 -110.549
47.4698 -110.611
47.4974 -110.66
47.5229 -110.708
47.5482 -110.755
47.5734 -110.802
47.6028 -110.847
47.6325 -110.891
47.6638 -110.994
47.6827 -111.083
47.7003 -111.17
47.7178 -111.257
47.7219 -111.334
47.7248 -111.41
47.7275 -111.486
47.7407 -111.527
47.7549 -111.563
47.7692 -111.6
47.7614 -111.631
47.7514 -111.637
47.7412 -111.641
47.731 -111.645
47.7208 -111.648
47.7105 -111.652
47.7003 -111.656


46.3868 -109.174
46.4583 -109.425
46.5404 -109.699
46.6061 -109.962
46.6587 -110.133
46.7099 -110.306
46.7505 -110.47
46.8536 -110.599
46.9136 -110.678
46.9692 -110.752
47.0244 -110.826
47.0845 -110.898
47.1302 -110.988
47.162 -111.063
47.1923 -111.135
47.2225 -111.207
47.2527 -111.279
47.2829 -111.352
47.3131 -111.424
47.3487 -111.501
47.3892 -111.541
47.4181 -111.566
47.4459 -111.589
47.4514 -111.607
47.4546 -111.625
47.4576 -111.643
47.4602 -111.638
47.4628 -111.631


45.2117 -109.023
45.2524 -109.178
45.3407 -109.38
45.4384 -109.518
45.4947 -109.6
45.547 -109.673
45.5934 -109.742
45.6392 -109.811
45.6911 -109.832
45.7436 -109.848
45.8049 -109.869
45.8672 -109.89
45.8912 -109.916
45.9114 -109.943
45.9312 -109.97
45.9531 -109.996
45.9744 -110.031
45.9956 -110.066
46.0169 -110.102
46.0381 -110.137
46.056 -110.207
46.0897 -110.301
46.125 -110.398
46.1927 -110.449
46.2849 -110.537
46.3288 -110.6
46.3443 -110.655
46.3617 -110.728
46.3793 -110.802
46.4002 -110.875
46.4215 -110.947
46.4432 -111.042
46.4876 -111.131
46.5342 -111.22
46.581 -111.309
46.6279 -111.398
46.6747 -111.487
46.7304 -111.546
46.7766 -111.592


48.5257 -108.958
48.5707 -109.212
48.6198 -109.48
48.6508 -109.761
48.6469 -109.999
48.6436 -110.145
48.6403 -110.282
48.6371 -110.418
48.6747 -110.492
48.7586 -110.613
48.8146 -110.691
48.8678 -110.765
48.8817 -110.794
48.8917 -110.818
48.9317 -110.811
48.9747 -110.802
49.018 -110.792
49.0408 -110.899
49.0616 -111.018
49.0821 -111.137
49.1027 -111.257
49.1188 -111.403
49.1344 -111.552
49.1709 -111.63
49.1653 -111.686
49.1555 -111.74


31.8515 -108.666
32.2255 -108.647
32.6031 -108.617
32.9298 -108.596
33.183 -108.592
33.3643 -108.526
33.5517 -108.478
33.7394 -108.431
33.927 -108.385
34.1147 -108.339
34.2855 -108.333
34.4332 -108.329
34.5215 -108.304
34.6039 -108.277
34.6657 -108.236
34.7268 -108.153
34.7365 -108.05
34.7316 -107.934
34.7223 -107.827
34.7126 -107.721
34.7404 -107.6
34.772 -107.478


43.041 -108.637
43.1385 -108.706
43.2481 -108.78
43.3423 -108.892
43.4223 -109.002
43.4678 -109.17
43.5466 -109.352
43.6124 -109.499
43.6709 -109.667
43.7286 -109.83
43.7875 -109.977
43.794 -110.036
43.7935 -110.095
43.784 -110.145
43.7736 -110.195
43.7762 -110.285
43.7843 -110.361
43.7879 -110.443
43.8015 -110.515
43.7971 -110.558
43.7909 -110.598
43.7594 -110.623
43.7228 -110.666
43.7122 -110.691
43.7043 -110.714
43.6966 -110.737
43.6889 -110.76
43.6812 -110.783
43.6736 -110.806
43.6684 -110.826
43.6634 -110.846
43.6584 -110.866
43.6535 -110.886
43.6485 -110.906
43.6435 -110.926
43.637 -110.947
43.6375 -110.984
43.6386 -111.023
43.6398 -111.062
43.641 -111.102
43.6436 -111.159
43.6358 -111.231
43.627 -111.304
43.618 -111.378
43.6091 -111.451
43.605 -111.507
43.5957 -111.523
43.5859 -111.534
43.5597 -111.518
43.543 -111.511
43.5429 -111.511


37.3237 -108.605
37.2822 -108.569
37.2366 -108.53
37.1906 -108.49
37.1486 -108.447
37.1128 -108.39
37.0527 -108.295
36.9916 -108.215
36.9074 -108.137
36.8389 -108.074
36.7672 -108.004
36.6952 -107.934
36.6193 -107.86
36.5272 -107.781
36.4454 -107.656
36.3865 -107.541
36.3297 -107.427
36.2833 -107.287
36.2346 -107.21
36.1774 -107.133
36.1187 -107.062
36.0614 -106.979
36.0288 -106.918
35.9871 -106.858
35.9389 -106.795
35.8901 -106.731
35.824 -106.661
35.7608 -106.588
35.698 -106.514
35.64 -106.434
35.5666 -106.357
35.4686 -106.295
35.36 -106.232
35.2504 -106.169
35.1396 -106.09
35.0306 -106.033
34.9393 -105.934
34.8517 -105.837
34.7567 -105.746
34.6954 -105.683
34.6547 -105.63
34.6368 -105.575
34.6227 -105.55
34.609 -105.527
34.5953 -105.504
34.5817 -105.481
34.568 -105.458
34.5551 -105.433
34.5423 -105.407
34.5295 -105.382
34.5166 -105.356
34.5038 -105.33
34.4984 -105.322
34.4938 -105.315
34.4893 -105.308
34.4847 -105.302
34.4829 -105.315
34.4786 -105.31
34.4741 -105.303
34.4722 -105.316
34.468 -105.312
34.4635 -105.305
34.4616 -105.318


37.7767 -108.507
37.7334 -108.431
37.6917 -108.349
37.6382 -108.24
37.5836 -108.129
37.5256 -108.031
37.4709 -107.924
37.4 -107.845
37.3318 -107.753
37.2789 -107.644
37.2289 -107.534
37.1792 -107.423
37.1328 -107.306
37.0808 -107.24
37.0219 -107.195
36.9623 -107.152
36.9027 -107.11
36.8444 -107.057
36.7914 -107.018
36.7403 -106.987
36.7108 -106.976
36.6835 -106.968
36.6495 -106.958
36.6149 -106.947
36.5802 -106.936
36.5207 -106.912
36.4589 -106.887
36.408 -106.86
36.3582 -106.833
36.324 -106.786
36.2906 -106.728
36.2572 -106.669
36.2239 -106.609
36.1821 -106.549
36.1395 -106.489
36.1011 -106.423
36.0631 -106.356
36.0251 -106.289
35.9909 -106.218
35.9571 -106.147
35.9041 -106.084
35.8472 -106.021
35.7766 -105.947
35.7094 -105.853
35.6184 -105.777
35.5003 -105.706
35.3521 -105.662
35.2102 -105.614
35.0763 -105.561
34.9585 -105.51
34.8503 -105.441
34.7405 -105.359
34.6755 -105.305
34.6664 -105.287
34.6439 -105.279
34.6216 -105.297
34.5993 -105.317
34.593 -105.313
34.5883 -105.306
34.5864 -105.319
34.5822 -105.315
34.5777 -105.308
34.5731 -105.302
34.5713 -105.314
34.567 -105.31
34.5625 -105.303
34.5606 -105.316
34.5564 -105.312
34.5518 -105.305
34.55 -105.318
34.5457 -105.313
34.5412 -105.307
34.5393 -105.32
34.5351 -105.315
34.5306 -105.309
34.526 -105.302
34.5242 -105.315
34.5199 -105.31
34.5154 -105.304
34.5135 -105.317
34.5093 -105.312
34.5048 -105.305
34.5029 -105.318


38.9871 -108.466
39.0255 -108.414
39.0633 -108.365
39.0955 -108.288
39.1271 -108.209
39.1442 -108.15
39.1683 -108.126
39.179 -108.109
39.1883 -108.093
39.1946 -108.095
39.2007 -108.1
39.2067 -108.104
39.2127 -108.109
39.2187 -108.114
39.2247 -108.118
39.2307 -108.123
39.2367 -108.128
39.2428 -108.133
39.2488 -108.137
39.2548 -108.142
39.2608 -108.147
39.2805 -108.149
39.3015 -108.15
39.3227 -108.152
39.3439 -108.154
39.365 -108.155
39.3862 -108.157
39.4074 -108.159
39.4286 -108.16
39.4498 -108.162
39.471 -108.164
39.4922 -108.165
39.5133 -108.167
39.5345 -108.169
39.5557 -108.171
39.5769 -108.172
39.5981 -108.174
39.6193 -108.176
39.6405 -108.177
39.6616 -108.179
39.6828 -108.181
39.704 -108.182
39.7619 -108.181
39.8234 -108.18
39.8968 -108.181
39.9729 -108.184
40.0492 -108.187
40.1256 -108.191
40.2509 -108.222
40.3661 -108.225
40.4962 -108.201
40.6339 -108.216
40.7401 -108.268
40.8503 -108.309
40.9608 -108.348
41.0543 -108.382
41.1461 -108.415
41.2377 -108.448
41.3168 -108.451
41.389 -108.446
41.4381 -108.417
41.4561 -108.407
41.4815 -108.424
41.4821 -108.448
41.4831 -108.462
41.484 -108.476
41.485 -108.49
41.486 -108.503
41.4869 -108.517
41.4879 -108.53
41.4928 -108.57
41.4982 -108.612
41.5182 -108.663
41.5011 -108.668
41.5154 -108.692
41.4977 -108.695
41.5119 -108.718
41.4942 -108.721
41.5084 -108.744
41.5308 -108.744
41.5202 -108.721
41.5001 -108.719
41.514 -108.742
41.5026 -108.721
41.5174 -108.742
41.506 -108.721
41.5209 -108.742
41.5095 -108.721
41.5243 -108.742
41.5129 -108.721
41.4927 -108.719
41.5067 -108.742
41.5291 -108.742


43.7215 -108.435
43.7084 -108.655
43.7023 -108.896
43.7399 -109.064
43.7715 -109.29
43.8084 -109.552
43.8258 -109.743
43.8692 -109.927
43.9114 -110.04
43.9222 -110.143
43.9217 -110.237
43.9362 -110.35
43.9523 -110.466
43.9732 -110.576
43.9608 -110.651
43.9371 -110.717
43.9121 -110.761
43.8869 -110.802
43.8637 -110.841
43.8542 -110.865
43.846 -110.889
43.838 -110.912
43.8299 -110.935
43.829 -110.974
43.8287 -111.015
43.8285 -111.056
43.8283 -111.096
43.8296 -111.155
43.8204 -111.229
43.7884 -111.281
43.7542 -111.331
43.7171 -111.398
43.7117 -111.451
43.7094 -111.503
43.702 -111.517
43.694 -111.526
43.6751 -111.526
43.6551 -111.525
43.6351 -111.523
43.613 -111.523
43.6019 -111.532


33.8687 -108.419
34.0376 -108.377
34.2029 -108.361
34.3678 -108.348
34.4497 -108.308
34.5314 -108.28
34.5932 -108.239
34.6529 -108.197
34.7215 -108.083
34.7225 -107.967
34.7168 -107.85
34.7074 -107.743
34.7353 -107.622
34.7669 -107.5
34.7736 -107.373
34.7261 -107.251
34.6666 -107.178
34.6521 -107.099
34.6426 -107.003
34.6673 -106.97
34.6983 -106.907
34.6675 -106.847
34.6746 -106.78
34.681 -106.703
34.6866 -106.622
34.692 -106.541
34.6744 -106.461
34.6775 -106.38
34.6828 -106.299
34.6921 -106.213
34.6794 -106.129
34.6869 -106.042
34.6917 -105.952
34.6726 -105.871
34.6631 -105.801
34.6486 -105.733
34.6336 -105.666


37.9923 -108.403
37.9984 -108.376
37.9943 -108.322
37.9892 -108.265
37.9839 -108.207
37.9586 -108.151
37.9467 -108.108
37.917 -108.063
37.87 -107.982
37.7982 -107.907
37.7254 -107.799
37.6781 -107.648
37.6345 -107.488
37.5912 -107.327
37.5739 -107.218
37.5593 -107.113
37.5452 -107
37.5536 -106.928
37.567 -106.856
37.581 -106.785
37.5951 -106.73
37.6092 -106.677
37.6156 -106.609
37.6233 -106.546
37.6312 -106.483
37.6413 -106.415
37.6517 -106.347
37.662 -106.279
37.6743 -106.209
37.6868 -106.138
37.688 -106.074
37.6878 -106.011
37.6874 -105.949
37.698 -105.896
37.7024 -105.845
37.7062 -105.795
37.7067 -105.746
37.6956 -105.692
37.6744 -105.684
37.6522 -105.68
37.6299 -105.677
37.6076 -105.674
37.5853 -105.671
37.5698 -105.686
37.5527 -105.699
37.5332 -105.696
37.5115 -105.693
37.4917 -105.705
37.47 -105.704
37.4481 -105.701
37.4262 -105.698
37.4042 -105.695
37.382 -105.694
37.3544 -105.686
37.2987 -105.693
37.2429 -105.703
37.187 -105.713
37.1299 -105.719
37.0831 -105.715
37.0316 -105.728
36.98 -105.727
36.9285 -105.724
36.876 -105.73
36.8244 -105.728
36.764 -105.723
36.6973 -105.722
36.6184 -105.721
36.5413 -105.719
36.4495 -105.706
36.3578 -105.657
36.2673 -105.61
36.1746 -105.555
36.0594 -105.522
35.9419 -105.492
35.8169 -105.46
35.6949 -105.422
35.5732 -105.384
35.4072 -105.367
35.2649 -105.314
35.141 -105.287
35.0249 -105.308
34.9404 -105.287
34.8454 -105.27
34.7488 -105.244
34.6821 -105.239
34.6538 -105.233
34.6293 -105.226
34.6052 -105.22
34.5811 -105.213
34.557 -105.207
34.5329 -105.2
34.5088 -105.193
34.4848 -105.187
34.4607 -105.18
34.4366 -105.174
34.4125 -105.167
34.3884 -105.16
34.3643 -105.154
34.3403 -105.147
34.3356 -105.137
34.3329 -105.126
34.3304 -105.116
34.328 -105.105
34.3255 -105.095
34.3269 -105.118
34.3248 -105.111
34.3224 -105.101
34.3199 -105.09
34.3214 -105.114
34.3193 -105.107
34.3169 -105.096
34.3183 -105.12
34.3162 -105.113
34.3138 -105.103
34.3113 -105.092
34.3127 -105.116
34.3107 -105.109
34.3082 -105.098
34.3097 -105.122
34.3076 -105.115
34.3051 -105.105
34.3027 -105.094
34.3041 -105.118
34.302 -105.11
34.2996 -105.1
34.2971 -105.09
34.2986 -105.113
34.2965 -105.106
34.294 -105.096
34.2955 -105.119
34.2934 -105.112
34.291 -105.102
34.2885 -105.091
34.2899 -105.115
34.2878 -105.108
34.2854 -105.098
34.2868 -105.121
34.2848 -105.114
34.2823 -105.104
34.2799 -105.093
34.2813 -105.117
34.2792 -105.11
34.2768 -105.1
34.2782 -105.123
34.2761 -105.116
34.2737 -105.106
34.2712 -105.095
34.2727 -105.119
34.2706 -105.112
34.2681 -105.101
34.2657 -105.091
34.2671 -105.114
34.265 -105.107
34.2626 -105.097
34.264 -105.121
34.2619 -105.114
34.2595 -105.103
34.257 -105.093
34.2585 -105.116
34.2564 -105.109
34.254 -105.099
34.2554 -105.123
34.2533 -105.115
34.2509 -105.105
34.2484 -105.095
34.2498 -105.118
34.2478 -105.111
34.2453 -105.101
34.2429 -105.09
34.2443 -105.114
34.2422 -105.107
34.2398 -105.096
34.2412 -105.12
34.2391 -105.113
34.2367 -105.103
34.2342 -105.092
34.2531 -105.116


46.5 -108.389
46.5437 -108.571
46.6297 -108.82
46.7225 -109.067
46.8302 -109.34
46.9379 -109.61
46.9955 -109.847
47.0714 -110.05
47.0863 -110.189
47.0844 -110.311
47.0809 -110.431
47.1169 -110.496
47.1839 -110.584
47.2133 -110.635
47.239 -110.683
47.2642 -110.731
47.2895 -110.778
47.3147 -110.825
47.3441 -110.87
47.3738 -110.914
47.4165 -111.002
47.448 -111.076
47.4783 -111.149
47.5085 -111.221
47.5387 -111.293
47.5689 -111.365
47.5991 -111.437
47.6347 -111.515
47.6641 -111.567
47.6799 -111.605
47.6723 -111.636
47.6623 -111.642
47.6521 -111.646
47.6418 -111.65
47.6316 -111.654
47.6214 -111.657
47.6226 -111.651


32.7607 -108.382
33.0496 -108.364
33.2333 -108.357
33.4005 -108.34
33.5814 -108.343
33.7601 -108.337
33.9421 -108.34
34.1243 -108.345
34.291 -108.334
34.4382 -108.33
34.5265 -108.305
34.6089 -108.277
34.6707 -108.237
34.7317 -108.154
34.7415 -108.05
34.7366 -107.935
34.7273 -107.828
34.7176 -107.722
34.7454 -107.601
34.777 -107.478
34.7675 -107.345
34.7331 -107.23
34.6749 -107.157
34.6606 -107.078
34.6511 -106.982
34.6756 -106.916
34.6883 -106.848
34.6997 -106.78
34.6643 -106.712
34.6657 -106.631
34.6707 -106.55
34.6761 -106.469


36.5114 -108.33
36.4455 -108.252
36.3691 -108.184
36.2918 -108.118
36.2309 -108.014
36.1616 -107.897
36.0811 -107.789
36.0308 -107.647
35.9835 -107.503
35.9298 -107.352
35.868 -107.202
35.7835 -107.112
35.6992 -107.017
35.6181 -106.923
35.5395 -106.853
35.4383 -106.801
35.3199 -106.752
35.1911 -106.708
35.064 -106.641
34.9623 -106.554
34.8631 -106.465
34.7704 -106.363
34.6911 -106.276
34.6696 -106.192
34.6762 -106.106
34.6856 -106.019
34.6906 -105.929
34.6715 -105.848


45.9341 -108.284
45.9143 -108.408
45.8965 -108.529
45.8789 -108.651
45.8613 -108.772
45.8559 -108.863
45.8537 -108.954
45.8519 -109.045
45.8709 -109.174
45.9255 -109.318
45.9957 -109.465
46.0536 -109.612
46.0739 -109.765
46.1034 -109.919
46.123 -109.992
46.1407 -110.066
46.1582 -110.14
46.1777 -110.231
46.2131 -110.344
46.2419 -110.431
46.3094 -110.489
46.3778 -110.603
46.4004 -110.682
46.4185 -110.756
46.4362 -110.831
46.4798 -110.896
46.5381 -110.999
46.5861 -111.09
46.6331 -111.178
46.68 -111.267
46.7269 -111.356
46.7737 -111.445
46.8376 -111.547
46.8976 -111.604
46.9339 -111.65
46.9665 -111.672
46.9988 -111.692
47.048 -111.696
47.0717 -111.672
47.0764 -111.663
47.0792 -111.655
47.0818 -111.648
47.0843 -111.64
47.0869 -111.633


38.4016 -108.271
38.3821 -108.211
38.3394 -108.145
38.3236 -108.1
38.2915 -108.052
38.2637 -107.991
38.2363 -107.929
38.2322 -107.856
38.2258 -107.736
38.2183 -107.592
38.211 -107.447
38.1976 -107.286
38.1998 -107.171
38.2036 -107.061
38.2132 -106.954
38.233 -106.856
38.2524 -106.759
38.268 -106.672
38.2832 -106.587
38.3004 -106.508
38.3198 -106.425
38.3393 -106.343
38.3589 -106.26
38.3771 -106.168
38.3839 -106.083
38.3892 -105.998
38.4025 -105.912
38.4195 -105.837
38.4297 -105.764
38.4249 -105.687
38.4036 -105.662
38.3807 -105.641
38.3576 -105.622
38.3345 -105.602
38.3227 -105.583
38.2921 -105.592
38.2677 -105.593
38.2439 -105.593
38.2202 -105.593
38.2008 -105.596
38.1818 -105.6
38.1562 -105.6
38.1182 -105.617
38.0907 -105.618
38.0642 -105.617
38.0379 -105.617
38.0121 -105.617
37.9992 -105.606
37.9877 -105.594
37.9639 -105.599
37.9368 -105.609
37.9214 -105.601
37.9071 -105.592
37.8809 -105.6
37.8656 -105.593
37.8393 -105.601
37.824 -105.594
37.7977 -105.602
37.7824 -105.595
37.7561 -105.603
37.7408 -105.595
37.707 -105.61
37.6835 -105.609
37.6611 -105.606
37.6388 -105.603
37.6164 -105.6
37.582 -105.615
37.5653 -105.631
37.548 -105.644
37.5287 -105.658
37.5091 -105.672
37.4896 -105.686
37.47 -105.7


35.5925 -108.226
35.4739 -108.117
35.3202 -107.988
35.1956 -107.877
35.0608 -107.747
35.0118 -107.601
34.9713 -107.454
34.9318 -107.306
34.8197 -107.205
34.6955 -107.108
34.6515 -107.013
34.639 -106.916
34.6487 -106.875
34.6599 -106.81
34.6667 -106.733
34.6723 -106.652
34.6778 -106.571
34.6832 -106.489
34.6887 -106.408
34.6711 -106.329
34.6781 -106.243
34.6875 -106.156
34.6972 -106.07
34.6808 -105.982
34.6795 -105.899
34.6694 -105.844
34.6608 -105.776
34.6464 -105.709
34.6327 -105.682
34.619 -105.658
34.6054 -105.636
34.5917 -105.613
34.578 -105.59
34.5644 -105.568
34.5507 -105.545
34.5371 -105.522


40.6556 -108.218
40.7373 -108.279
40.845 -108.32
40.9553 -108.359
41.0487 -108.393
41.1405 -108.426
41.2321 -108.459
41.3112 -108.463
41.3834 -108.457
41.4326 -108.429
41.4506 -108.418
41.4759 -108.435
41.4766 -108.459
41.4775 -108.474
41.4784 -108.487
41.4794 -108.501
41.4804 -108.514
41.4814 -108.528
41.4823 -108.542
41.4833 -108.555
41.4843 -108.569
41.4852 -108.582
41.4862 -108.596
41.4872 -108.609
41.5067 -108.657
41.5246 -108.685
41.5073 -108.689
41.5216 -108.712
41.5039 -108.715
41.5181 -108.738


39.9884 -108.215
40.0438 -108.206
40.1047 -108.196
40.1927 -108.181
40.3192 -108.211
40.4484 -108.205
40.5818 -108.202
40.7146 -108.273
40.8274 -108.315
40.9382 -108.355
41.0317 -108.389
41.1235 -108.422
41.2151 -108.455
41.3061 -108.478
41.3795 -108.474
41.4288 -108.446
41.4488 -108.427
41.4639 -108.418
41.4635 -108.44
41.4615 -108.464
41.4866 -108.475
41.49 -108.488
41.4952 -108.527
41.5006 -108.569
41.506 -108.612
41.526 -108.663
41.5089 -108.668
41.5231 -108.692
41.5055 -108.695
41.5197 -108.718
41.502 -108.721


44.5412 -107.996
44.4894 -108.185
44.4345 -108.302
44.3793 -108.412
44.3297 -108.506
44.2807 -108.598
44.2318 -108.69
44.1912 -108.78
44.1586 -108.842
44.1386 -108.94
44.1245 -109.036
44.1265 -109.185
44.1746 -109.371
44.2177 -109.5
44.2515 -109.604
44.2904 -109.682
44.3298 -109.757
44.3712 -109.82
44.4224 -109.851
44.4682 -109.861
44.5135 -109.869
44.5587 -109.877
44.6155 -109.886
44.6581 -109.867
44.7145 -109.873
44.7863 -109.883
44.8435 -109.915
44.8923 -109.935
44.9403 -109.955
44.9745 -109.953
45.0074 -109.949
45.0401 -109.945
45.0728 -109.94
45.1191 -109.958
45.1532 -109.955
45.186 -109.951
45.2168 -109.957
45.2473 -109.963
45.2779 -109.969
45.2963 -109.95
45.3134 -109.928
45.3446 -109.928
45.3739 -109.916
45.4029 -109.903
45.4364 -109.871
45.4857 -109.868
45.5365 -109.867
45.5876 -109.866
45.6333 -109.861
45.6785 -109.855
45.7237 -109.849
45.7843 -109.868
45.8465 -109.889
45.8929 -109.88
45.9293 -109.935
45.9529 -109.964
45.9753 -109.991
45.9966 -110.025
46.0179 -110.061
46.0391 -110.096
46.0569 -110.166
46.0657 -110.234
46.0985 -110.327
46.1337 -110.424
46.2015 -110.475
46.2937 -110.563
46.3376 -110.626
46.3578 -110.699
46.3757 -110.773
46.3933 -110.848
46.4143 -110.92
46.4466 -111.032


34.9102 -107.977
34.864 -107.852
34.7916 -107.721
34.7466 -107.572
34.7709 -107.447
34.7607 -107.313
34.7049 -107.238
34.6446 -107.169
34.6317 -107.125
34.6238 -107.065
34.6164 -107.005
34.6413 -106.975
34.6725 -106.944
34.7042 -106.881
34.6734 -106.822
34.6805 -106.754
34.6862 -106.674
34.6916 -106.593
34.674 -106.513
34.6772 -106.432
34.6824 -106.351
34.6878 -106.269
34.6971 -106.183
34.6844 -106.099
34.6919 -106.013
34.6753 -105.925
34.6739 -105.842
34.6662 -105.772
34.6519 -105.704
34.6367 -105.649
34.6228 -105.623
34.6092 -105.6


39.6102 -107.922
39.6062 -107.861
39.6017 -107.795
39.5989 -107.695
39.5953 -107.584
39.5918 -107.473
39.5884 -107.362
39.5775 -107.236
39.5851 -107.139
39.59 -107.059
39.6006 -106.994
39.607 -106.949
39.6129 -106.906
39.6189 -106.863
39.6237 -106.82
39.6281 -106.772
39.6284 -106.731
39.6282 -106.691
39.628 -106.652
39.6278 -106.612
39.6299 -106.577
39.6323 -106.543
39.6347 -106.509
39.6393 -106.47
39.6442 -106.43
39.6491 -106.391
39.6541 -106.351
39.6527 -106.313
39.6507 -106.275
39.6553 -106.232
39.6605 -106.189
39.6672 -106.149
39.6636 -106.116
39.659 -106.084
39.6538 -106.053
39.6485 -106.022
39.6523 -105.977
39.6557 -105.942
39.6609 -105.92
39.6663 -105.899
39.6646 -105.88
39.6621 -105.861
39.6597 -105.842
39.6572 -105.823
39.6547 -105.804
39.6522 -105.785
39.6497 -105.767
39.646 -105.729
39.6422 -105.69
39.6241 -105.702
39.6025 -105.703
39.5805 -105.704
39.563 -105.718
39.5565 -105.709
39.5406 -105.722
39.5402 -105.699
39.5248 -105.71
39.5079 -105.725
39.5074 -105.702
39.492 -105.714
39.4751 -105.728
39.4747 -105.706
39.4593 -105.717
39.453 -105.708
39.4371 -105.72
39.4367 -105.698
39.4213 -105.709
39.4044 -105.723
39.404 -105.701
39.3886 -105.712
39.3717 -105.727
39.3712 -105.704
39.3558 -105.715
39.3496 -105.707
39.3264 -105.732
39.3188 -105.722
39.3127 -105.708
39.2896 -105.733
39.282 -105.723
39.2759 -105.71
39.2528 -105.734
39.2451 -105.724
39.2391 -105.711
39.2159 -105.736
39.2083 -105.726
39.2022 -105.712
39.1791 -105.737
39.1734 -105.712
39.1519 -105.721
39.1464 -105.695
39.1271 -105.719
39.1219 -105.685
39.0989 -105.685
39.07 -105.682
39.0405 -105.678
39.0043 -105.675
38.9673 -105.67
38.9302 -105.665
38.8931 -105.661
38.856 -105.656
38.8189 -105.651
38.7818 -105.646
38.7447 -105.642
38.7109 -105.625
38.6776 -105.608
38.6543 -105.575
38.6114 -105.573
38.5666 -105.573
38.5215 -105.574
38.4764 -105.575
38.4309 -105.587
38.3853 -105.601
38.3599 -105.585
38.3164 -105.595
38.2907 -105.596
38.2667 -105.596


48.3512 -107.878
48.2992 -108.124
48.2682 -108.309
48.2323 -108.541
48.2092 -108.775
48.1874 -109.01
48.2079 -109.275
48.2146 -109.543
48.1633 -109.778
48.1498 -109.953
48.1286 -110.099
48.1065 -110.242
48.0729 -110.371
48.0382 -110.5
48.0747 -110.611
48.0667 -110.675
48.0605 -110.733
48.0546 -110.79
48.0523 -110.845
48.0504 -110.899
48.0624 -111.005
48.0623 -111.094
48.061 -111.181
48.0596 -111.268
48.0582 -111.354
48.0568 -111.441
48.0627 -111.534
48.0734 -111.582
48.0765 -111.649
48.0573 -111.662


37.2685 -107.846
37.1999 -107.763
37.1455 -107.653
37.1052 -107.536
37.0569 -107.423
37.0011 -107.317
36.9672 -107.252
36.9101 -107.208
36.8507 -107.165
36.7911 -107.123
36.733 -107.069
36.6803 -107.029
36.6212 -106.995
36.5841 -106.982
36.5348 -106.96
36.4844 -106.937
36.4245 -106.929
36.3738 -106.904
36.3226 -106.878
36.2875 -106.822
36.254 -106.763
36.2133 -106.698
36.1708 -106.637
36.1282 -106.577
36.0855 -106.516
36.0471 -106.45
36.009 -106.383
35.9711 -106.316
35.9318 -106.243
35.8925 -106.169
35.8229 -106.099
35.7525 -106.026
35.6805 -105.951
35.6132 -105.857
35.5052 -105.784
35.362 -105.729
35.2286 -105.664
35.0955 -105.609
34.9779 -105.559
34.8696 -105.489
34.762 -105.411
34.6972 -105.358
34.656 -105.301
34.6493 -105.283
34.627 -105.275
34.6047 -105.293
34.5825 -105.313


38.8588 -107.821
38.8542 -107.668
38.8485 -107.496
38.8428 -107.323
38.8489 -107.167
38.8517 -107.029
38.8597 -106.904
38.8638 -106.79
38.8671 -106.696
38.8702 -106.604
38.8756 -106.518
38.8834 -106.429
38.8915 -106.34
38.8996 -106.25
38.9141 -106.157
38.9086 -106.085
38.9006 -106.015
38.8923 -105.946
38.8948 -105.886
38.8911 -105.828
38.8835 -105.772
38.8754 -105.715
38.8498 -105.667
38.8139 -105.658
38.7769 -105.653
38.7398 -105.648
38.7061 -105.632
38.6727 -105.615
38.6495 -105.582
38.6066 -105.579
38.5617 -105.58
38.5167 -105.58
38.4716 -105.581
38.426 -105.594
38.3885 -105.595
38.3518 -105.596
38.3152 -105.596


38.1529 -107.782
38.1158 -107.681
38.0749 -107.563
38.0355 -107.437
37.9905 -107.294
37.9773 -107.185
37.9645 -107.084
37.9521 -106.976
37.9553 -106.886
37.9601 -106.798
37.9655 -106.727
37.9709 -106.657
37.9764 -106.588
37.9841 -106.524
37.997 -106.452
38.0104 -106.38
38.0239 -106.308
38.0392 -106.233
38.0491 -106.165
38.0473 -106.105
38.0439 -106.045
38.0403 -105.986
38.0448 -105.925
38.0531 -105.875
38.0543 -105.828
38.0515 -105.782
38.0483 -105.737
38.0338 -105.687
38.0091 -105.683
37.9964 -105.671
37.9849 -105.659
37.9735 -105.646
37.9596 -105.636
37.9455 -105.627
37.9314 -105.618
37.9173 -105.608
37.9032 -105.599
37.877 -105.607
37.8617 -105.6
37.8354 -105.608


32.1464 -107.739
32.455 -107.746
32.7503 -107.747
33.0236 -107.75
33.2409 -107.712
33.4425 -107.663
33.6521 -107.623
33.8624 -107.584
34.0728 -107.545
34.2682 -107.496
34.4262 -107.43
34.5204 -107.366
34.5742 -107.288
34.5726 -107.242
34.5656 -107.2
34.5579 -107.159
34.5502 -107.117
34.5429 -107.059
34.5356 -106.998
34.5605 -106.969
34.5916 -106.938
34.6057 -106.904
34.6181 -106.87
34.6303 -106.836
34.6425 -106.802
34.6503 -106.759
34.656 -106.681
34.6615 -106.6
34.6669 -106.518
34.6724 -106.437
34.6779 -106.356
34.6833 -106.274
34.6927 -106.188
34.68 -106.104
34.6875 -106.018
34.6923 -105.928
34.6732 -105.846
34.6637 -105.776
34.6492 -105.709
34.6339 -105.653
34.6201 -105.627
34.6064 -105.604
34.5928 -105.581
34.5791 -105.559


43.8781 -107.684
43.7534 -108.018
43.6689 -108.391
43.6682 -108.612
43.6759 -108.818
43.7119 -108.992
43.7338 -109.187
43.7996 -109.425
43.8159 -109.632
43.8325 -109.811
43.8861 -109.967
43.9149 -110.052
43.9162 -110.144
43.9147 -110.236
43.9292 -110.349
43.9452 -110.465
43.9662 -110.575


45.3974 -107.479
45.3091 -107.685
45.2119 -107.913
45.1447 -108.139
45.1483 -108.297
45.1559 -108.482
45.1669 -108.652
45.1782 -108.821
45.1997 -108.957
45.2234 -109.091
45.2786 -109.28
45.3663 -109.464
45.4501 -109.599
45.5051 -109.678
45.5573 -109.751
45.6037 -109.82
45.6556 -109.841
45.7014 -109.837
45.7467 -109.832
45.8143 -109.87
45.8772 -109.893
45.9012 -109.919
45.9214 -109.946
45.9434 -109.973
45.9656 -109.999
45.9869 -110.034
46.0081 -110.069
46.0293 -110.104
46.0472 -110.175
46.056 -110.242
46.0888 -110.336
46.124 -110.432
46.1918 -110.483
46.284 -110.571
46.3112 -110.625
46.325 -110.68
46.3375 -110.735
46.3546 -110.807
46.3755 -110.88
46.3968 -110.952
46.4185 -111.047
46.4402 -111.144
46.4845 -111.233
46.5311 -111.322
46.578 -111.411
46.6248 -111.5
46.6805 -111.559
46.7266 -111.605
46.7508 -111.645
46.7759 -111.65
46.8075 -111.668


37.8571 -107.286
37.8286 -107.18
37.7973 -107.064
37.7712 -106.95
37.7731 -106.86
37.7777 -106.772
37.7831 -106.7
37.7885 -106.631
37.7962 -106.567
37.8041 -106.504
37.8142 -106.436
37.8246 -106.368
37.8349 -106.3
37.8472 -106.23
37.8659 -106.155
37.874 -106.087
37.8809 -106.019
37.8877 -105.952
37.9052 -105.894
37.9168 -105.838
37.9277 -105.783
37.9356 -105.729
37.9323 -105.67
37.9193 -105.655
37.9053 -105.646
37.8912 -105.636
37.8771 -105.627
37.863 -105.618
37.8489 -105.608
37.8348 -105.599
37.8086 -105.607
37.7933 -105.6
37.767 -105.608
37.7517 -105.6
37.7374 -105.591
37.7038 -105.605
37.6803 -105.604
37.6579 -105.601
37.6355 -105.598
37.6011 -105.613
37.5844 -105.616
37.5695 -105.631
37.5524 -105.644


46.2063 -107.278
46.1321 -107.491
46.0529 -107.714
45.9721 -107.978
45.9317 -108.178
45.912 -108.29
45.8902 -108.425
45.8722 -108.547
45.8545 -108.669
45.8435 -108.787
45.8665 -108.835
45.8651 -108.918
45.8633 -109.009
45.8823 -109.137
45.9335 -109.293
46.0034 -109.44
46.0613 -109.587
46.0815 -109.74
46.1144 -109.914
46.1343 -109.989
46.1521 -110.063
46.1696 -110.137
46.1891 -110.228
46.2245 -110.341
46.2614 -110.446
46.3343 -110.539
46.3751 -110.626
46.395 -110.701
46.4128 -110.776
46.4304 -110.85
46.474 -110.915
46.5324 -111.018
46.5804 -111.109
46.6274 -111.198
46.6743 -111.286
46.7211 -111.375
46.768 -111.464
46.8291 -111.511
46.8994 -111.572
46.9567 -111.643
46.9915 -111.667
47.0239 -111.688
47.0731 -111.691
47.0969 -111.668
47.1016 -111.658
47.1043 -111.651
47.1069 -111.643
47.1095 -111.636


33.0991 -107.211
33.1527 -107.167
33.2116 -107.119
33.271 -107.071
33.3369 -107.032
33.4035 -106.994
33.5242 -106.974
33.6426 -106.974
33.7608 -106.976
33.8791 -106.978
33.9973 -106.98
34.1101 -107.003
34.2033 -107.014
34.2597 -106.975
34.3233 -106.954
34.3875 -106.935
34.4049 -106.902
34.4176 -106.868
34.4299 -106.834
34.4421 -106.8
34.4499 -106.757
34.4565 -106.71
34.4631 -106.664
34.4696 -106.617
34.4761 -106.571
34.4826 -106.524
34.4892 -106.478
34.4957 -106.431
34.5022 -106.384
34.5087 -106.338
34.5153 -106.291
34.5255 -106.239
34.536 -106.186
34.5467 -106.134
34.5573 -106.081
34.5679 -106.028
34.5739 -105.971
34.5758 -105.918
34.5636 -105.898
34.5537 -105.875
34.5484 -105.847
34.5416 -105.809
34.5289 -105.772
34.5155 -105.735
34.5022 -105.699
34.4885 -105.675
34.4749 -105.652
34.4612 -105.629
34.4476 -105.606
34.4339 -105.584
34.4203 -105.561
34.4066 -105.538
34.393 -105.516
34.3793 -105.493
34.3656 -105.47
34.3527 -105.445
34.3399 -105.419
34.3488 -105.393
34.3598 -105.367
34.3494 -105.341
34.3649 -105.332
34.3624 -105.325
34.3581 -105.318
34.3536 -105.311
34.349 -105.305
34.3671 -105.316
34.3648 -105.311
34.3605 -105.305
34.3586 -105.317


37.1886 -107.007
37.1434 -106.967
37.1207 -106.939
37.098 -106.911
37.0701 -106.891
37.0421 -106.881
37.0141 -106.873
36.986 -106.864
36.958 -106.856
36.93 -106.847
36.9019 -106.839
36.8739 -106.83
36.8459 -106.822
36.8178 -106.813
36.7805 -106.803
36.7422 -106.792
36.7038 -106.782
36.6655 -106.771
36.6199 -106.758
36.5735 -106.745
36.513 -106.721
36.451 -106.696
36.4001 -106.669
36.3503 -106.642
36.3153 -106.586
36.2818 -106.527
36.2484 -106.467
36.2121 -106.396
36.1744 -106.329
36.1402 -106.258
36.1063 -106.187
36.0726 -106.116
36.0248 -106.055
35.972 -105.992
35.9179 -105.903
35.8395 -105.842
35.7474 -105.769
35.6471 -105.696
35.525 -105.636
35.3764 -105.593
35.2389 -105.54
35.1053 -105.486
34.9877 -105.435
34.8772 -105.362
34.7672 -105.279
34.6835 -105.262
34.6535 -105.255
34.6288 -105.248
34.6063 -105.266
34.584 -105.286
34.5618 -105.306


47.2773 -106.992
47.1892 -107.268
47.1085 -107.536
47.0314 -107.79
47.028 -108.083
47.0807 -108.308
47.1042 -108.504
47.1276 -108.677
47.1591 -108.863
47.1924 -109.05
47.2531 -109.263
47.3045 -109.477
47.3389 -109.691
47.3333 -109.871
47.3511 -110.015
47.3602 -110.148
47.3685 -110.28
47.3659 -110.401
47.4021 -110.465
47.4691 -110.554
47.5189 -110.616
47.5466 -110.664
47.5721 -110.712
47.5973 -110.759
47.6226 -110.806
47.6519 -110.851
47.6702 -110.908
47.7003 -111.012
47.7191 -111.101
47.7234 -111.178
47.7263 -111.254
47.729 -111.33
47.7317 -111.406
47.7344 -111.482
47.7476 -111.522
47.7618 -111.559
47.7761 -111.595
47.7683 -111.626
47.7583 -111.656
47.7481 -111.663
47.7379 -111.667
47.7276 -111.67
47.7174 -111.674
47.7239 -111.66


33.983 -106.953
34.084 -106.976
34.1887 -106.993
34.278 -106.985
34.3431 -106.972
34.4075 -106.954
34.4426 -106.924
34.4571 -106.89
34.4695 -106.856
34.4817 -106.822
34.4939 -106.788
34.5017 -106.745
34.5084 -106.698
34.5149 -106.652
34.5214 -106.605
34.528 -106.559
34.5345 -106.512
34.541 -106.466
34.5475 -106.419
34.5541 -106.372
34.5606 -106.326
34.5708 -106.274
34.5814 -106.221
34.592 -106.168
34.6026 -106.115
34.6132 -106.063
34.6192 -106.006
34.6248 -105.948
34.6266 -105.895
34.6182 -105.869
34.611 -105.831
34.604 -105.792
34.5912 -105.756
34.5779 -105.719
34.5643 -105.695
34.5506 -105.672
34.537 -105.649
34.5233 -105.627
34.5096 -105.604
34.496 -105.581
34.4823 -105.558
34.4687 -105.536
34.455 -105.513
34.4414 -105.49
34.4277 -105.468
34.4148 -105.442
34.402 -105.417
34.3892 -105.391
34.3763 -105.365
34.3635 -105.34
34.3582 -105.331
34.3535 -105.324
34.349 -105.317
34.3651 -105.31
34.3627 -105.303
34.361 -105.316


44.8128 -106.919
44.7033 -107.112
44.5202 -107.361
44.3541 -107.604
44.1997 -107.821
44.0585 -108.04
43.9834 -108.287
43.8964 -108.551
43.8081 -108.816
43.7746 -109.034
43.7484 -109.246
43.8182 -109.486
43.8389 -109.675
43.8809 -109.875
43.9301 -110.01
43.9416 -110.116
43.9411 -110.21
43.9557 -110.324
43.9718 -110.439
43.9927 -110.549
43.9965 -110.634
43.9744 -110.701
43.9495 -110.745
43.9244 -110.786
43.9012 -110.824
43.8782 -110.863
43.8687 -110.887
43.8605 -110.911
43.8525 -110.934
43.8444 -110.957
43.8435 -110.996
43.8432 -111.037
43.843 -111.078
43.8443 -111.137
43.8456 -111.198
43.8365 -111.271
43.8263 -111.346
43.8161 -111.422
43.7882 -111.455
43.7586 -111.484
43.726 -111.532
43.7047 -111.536
43.6845 -111.535
43.6644 -111.533


35.733 -106.892
35.6765 -106.826
35.6166 -106.755
35.5372 -106.685
35.4321 -106.63
35.3089 -106.58
35.1796 -106.535
35.058 -106.494
34.9638 -106.404
34.8725 -106.308
34.7865 -106.202
34.7138 -106.111
34.6728 -106.033
34.6728 -105.944
34.6731 -105.861


39.1963 -106.885
39.2005 -106.846
39.21 -106.81
39.22 -106.775
39.2257 -106.747
39.231 -106.721
39.2362 -106.694
39.2415 -106.667
39.2467 -106.641
39.2519 -106.614
39.2594 -106.593
39.2671 -106.572
39.2749 -106.551
39.2826 -106.53
39.2903 -106.509
39.3003 -106.483
39.3105 -106.456
39.3208 -106.429
39.331 -106.402
39.3412 -106.376
39.3552 -106.335
39.3696 -106.292
39.3905 -106.245
39.4121 -106.198
39.4345 -106.154
39.4457 -106.118
39.4558 -106.082
39.4656 -106.048
39.4754 -106.013
39.4852 -105.978
39.503 -105.941
39.5238 -105.916
39.545 -105.891
39.559 -105.869
39.5723 -105.847
39.5856 -105.825
39.5989 -105.803
39.6121 -105.781
39.6207 -105.748
39.6181 -105.709
39.598 -105.706
39.5807 -105.719
39.5802 -105.696


32.2894 -106.848
32.4557 -106.768
32.5558 -106.708
32.6426 -106.654
32.7282 -106.6
32.8181 -106.541
32.9086 -106.481
32.9991 -106.421
33.0802 -106.369
33.1642 -106.318
33.2451 -106.254
33.3266 -106.203
33.4082 -106.153
33.4765 -106.096
33.5434 -106.038
33.5995 -105.999
33.6545 -105.962
33.7026 -105.927
33.7501 -105.893
33.7871 -105.886
33.8232 -105.882
33.8591 -105.879
33.8991 -105.869
33.9359 -105.849
33.9658 -105.822
33.9911 -105.817
34.0161 -105.814
34.041 -105.811
34.0616 -105.806
34.0818 -105.802
34.102 -105.797
34.1221 -105.792
34.1343 -105.777
34.1456 -105.76
34.1566 -105.728
34.1675 -105.695
34.179 -105.673
34.1905 -105.653
34.2021 -105.633
34.2136 -105.612
34.2251 -105.592
34.2367 -105.572
34.2255 -105.55
34.2543 -105.529
34.2659 -105.505
34.2757 -105.482
34.2854 -105.459
34.2965 -105.433
34.3077 -105.407
34.319 -105.381
34.3303 -105.354
34.3416 -105.328
34.3593 -105.319


43 -106.8
42.8976 -106.935
42.814 -107.089
42.7295 -107.295
42.6959 -107.517
42.6709 -107.705
42.6467 -107.89
42.6226 -108.075
42.7189 -108.326
42.7897 -108.552
42.8686 -108.705
42.9483 -108.85
43.0423 -108.96
43.1471 -109.03
43.2466 -109.11
43.3348 -109.229
43.4444 -109.367
43.5132 -109.51
43.5633 -109.652
43.6115 -109.795
43.6697 -109.946
43.7011 -110.025
43.729 -110.107
43.748 -110.18
43.7572 -110.247
43.7619 -110.338
43.7661 -110.433
43.7758 -110.524
43.7709 -110.568
43.7448 -110.619
43.736 -110.666
43.7288 -110.712
43.7212 -110.738
43.7136 -110.761
43.7059 -110.784
43.6982 -110.807
43.693 -110.827
43.688 -110.847
43.6831 -110.867
43.6781 -110.887
43.6732 -110.906
43.6682 -110.926
43.6632 -110.946
43.6652 -110.981
43.6679 -111.018
43.6707 -111.055
43.6734 -111.092
43.6775 -111.147
43.6714 -111.216
43.6644 -111.286
43.6573 -111.356
43.6501 -111.426
43.6477 -111.48
43.6443 -111.534
43.6238 -111.539
43.6017 -111.539
43.5794 -111.539


46.2107 -106.741
46.1309 -106.949
46.0215 -107.144
45.9369 -107.339
45.8803 -107.495
45.7985 -107.665
45.7399 -107.835
45.7022 -108.001
45.6904 -108.138
45.7032 -108.198
45.7185 -108.249
45.7339 -108.3
45.7465 -108.382
45.7587 -108.467
45.7738 -108.539
45.7891 -108.61
45.8045 -108.68
45.8254 -108.749
45.8516 -108.792
45.8506 -108.876
45.8756 -108.925
45.8765 -109.012
45.8958 -109.14
45.9505 -109.284
46.0206 -109.431
46.0786 -109.578
46.0976 -109.737
46.1303 -109.911
46.1503 -109.986
46.168 -110.06
46.1876 -110.151
46.2073 -110.244
46.2428 -110.357
46.2796 -110.462
46.3506 -110.576
46.3735 -110.654
46.3916 -110.729
46.4093 -110.803
46.4302 -110.876
46.4742 -110.94
46.5325 -111.044
46.5806 -111.134
46.6275 -111.223
46.6744 -111.312
46.7213 -111.401
46.7682 -111.49
46.8292 -111.537
46.889 -111.588
46.9253 -111.633
46.9579 -111.656
46.9902 -111.676
47.0393 -111.679
47.0901 -111.681


48.4398 -106.692
48.4011 -106.997
48.3124 -107.299
48.1998 -107.593
48.0869 -107.933
48.0142 -108.206
47.9808 -108.398
47.9583 -108.575
47.9423 -108.776
47.935 -108.972
47.9638 -109.196
47.9951 -109.411
48.0082 -109.662
47.9735 -109.876
47.9727 -110.025
47.9653 -110.143
47.9572 -110.258
47.9379 -110.362
47.9176 -110.466
47.9582 -110.556
47.9829 -110.613
47.98 -110.67
47.9786 -110.712
47.9772 -110.752
47.9759 -110.793
47.9782 -110.83
47.9808 -110.867
47.9835 -110.904
47.996 -111.008
47.996 -111.097
47.9947 -111.183
47.9933 -111.27
47.9919 -111.357
47.9904 -111.444
47.9964 -111.536
48.0071 -111.585
47.9946 -111.623
47.9798 -111.66
47.969 -111.658
47.9587 -111.653
47.9484 -111.647


44.0113 -106.615
43.8572 -106.843
43.6942 -107.147
43.5418 -107.491
43.4055 -107.798
43.2692 -108.11
43.2939 -108.334
43.3594 -108.503
43.4141 -108.648
43.4329 -108.85
43.476 -109.026
43.5123 -109.199
43.5903 -109.381
43.6652 -109.553
43.7246 -109.723
43.7722 -109.913
43.7871 -110.02
43.7876 -110.084
43.7781 -110.135
43.7677 -110.185
43.7704 -110.275
43.7743 -110.369
43.7738 -110.472
43.783 -110.563
43.7781 -110.608
43.7468 -110.634
43.7374 -110.679
43.7295 -110.704
43.7219 -110.727
43.7142 -110.75
43.7065 -110.773
43.6989 -110.796
43.6937 -110.816
43.6887 -110.836
43.6837 -110.856
43.6787 -110.876
43.6738 -110.896
43.6688 -110.916
43.6639 -110.936
43.6659 -110.971
43.6685 -111.008
43.6713 -111.044
43.6741 -111.081
43.6781 -111.136
43.6823 -111.193
43.6763 -111.262
43.6692 -111.332
43.6621 -111.402
43.6597 -111.456
43.6578 -111.508
43.6503 -111.521
43.6423 -111.531
43.6215 -111.532


35.84 -106.32
35.7927 -106.244
35.7407 -106.161
35.6743 -106.088
35.6043 -106.015
35.5165 -105.943
35.4112 -105.864
35.2901 -105.796
35.1548 -105.735
35.03 -105.694
34.9211 -105.625
34.8133 -105.547
34.7058 -105.468
34.6409 -105.415
34.6229 -105.387
34.6096 -105.361
34.5967 -105.335
34.5913 -105.326
34.5867 -105.32
34.5822 -105.313


31.7357 -106.224
31.9465 -106.103
32.0945 -105.957
32.2201 -105.819
32.3271 -105.719
32.4321 -105.622
32.478 -105.563
32.503 -105.507
32.5509 -105.451
32.6046 -105.391
32.6454 -105.331
32.6913 -105.292
32.7152 -105.284
32.7369 -105.28
32.7584 -105.276
32.7799 -105.271
32.8014 -105.267
32.8228 -105.263
32.8443 -105.259
32.8657 -105.255
32.8872 -105.251
32.9087 -105.246
32.9301 -105.242
32.9516 -105.238
32.9727 -105.206
33.0005 -105.171
33.0239 -105.141
33.0455 -105.11
33.0716 -105.078
33.0916 -105.07
33.111 -105.065
33.1304 -105.06
33.1497 -105.055
33.1691 -105.049
33.1974 -105.036
33.2265 -105.021
33.2515 -105.01
33.2809 -105.005
33.3054 -105.003
33.3295 -105
33.3534 -104.997
33.3901 -104.994
33.4281 -104.99
33.4662 -104.987
33.4951 -104.993
33.5323 -104.991
33.5677 -105.003
33.603 -105.017
33.6382 -105.03
33.6734 -105.044
33.7086 -105.058
33.7356 -105.081
33.7617 -105.105
33.7943 -105.109
33.8276 -105.11
33.861 -105.112
33.8925 -105.113
33.9238 -105.114
33.9551 -105.115
33.9771 -105.132
33.9981 -105.151
34.0203 -105.173
34.0543 -105.198
34.0845 -105.221
34.1143 -105.244
34.1366 -105.279
34.1581 -105.315
34.1978 -105.314
34.2394 -105.308
34.2601 -105.301
34.2807 -105.312
34.2993 -105.306
34.3197 -105.317
34.3383 -105.311
34.3568 -105.304


37.1974 -106.195
37.1742 -106.177
37.1467 -106.161
37.1189 -106.145
37.0925 -106.122
37.0614 -106.106
37.0301 -106.098
36.9977 -106.093
36.9651 -106.088
36.9326 -106.083
36.9001 -106.078
36.8675 -106.074
36.833 -106.065
36.7897 -106.054
36.7456 -106.044
36.6979 -106.028
36.6395 -106.011
36.5833 -105.991
36.5242 -105.959
36.4659 -105.943
36.4109 -105.894
36.3457 -105.843
36.2801 -105.784
36.2085 -105.724
36.1092 -105.667
36.0073 -105.609
35.905 -105.552
35.7815 -105.518
35.6618 -105.482
35.5379 -105.447
35.3716 -105.43
35.2293 -105.377
35.0924 -105.319
34.992 -105.29
34.8954 -105.272
34.7986 -105.247
34.7018 -105.221
34.6352 -105.215
34.6068 -105.209
34.5823 -105.202
34.5582 -105.196
34.5341 -105.189
34.51 -105.183
34.4859 -105.176
34.4618 -105.169
34.4378 -105.163
34.4137 -105.156
34.3896 -105.15
34.3657 -105.14
34.3418 -105.131
34.3372 -105.12
34.3345 -105.11
34.332 -105.099


38.7552 -106.193
38.763 -106.111
38.7604 -106.029
38.7563 -105.947
38.7631 -105.874
38.7636 -105.803
38.7601 -105.733
38.745 -105.658
38.7135 -105.635
38.6803 -105.617
38.6571 -105.585
38.6142 -105.582
38.5693 -105.582
38.5243 -105.583
38.4792 -105.584
38.4336 -105.596
38.3961 -105.598
38.3594 -105.598
38.3228 -105.599
38.2978 -105.599
38.2739 -105.599
38.2502 -105.599
38.2265 -105.599
38.207 -105.602
38.1998 -105.589
38.182 -105.591
38.1448 -105.608
38.1173 -105.609


40.1075 -106.106
40.1527 -106.077
40.2025 -106.045
40.2595 -106.03
40.3173 -106.017
40.3811 -105.985
40.4496 -105.972
40.5327 -105.953
40.5807 -105.989
40.6222 -106.017
40.6624 -106.039
40.6944 -106.067
40.725 -106.096
40.7554 -106.126
40.7858 -106.156
40.8203 -106.188
40.8552 -106.221
40.8902 -106.254
40.9251 -106.286
40.9471 -106.315
40.9594 -106.351
40.9707 -106.388
40.9773 -106.441
40.9834 -106.496
40.9894 -106.551
40.9915 -106.606
40.9933 -106.661
40.9919 -106.711
40.9902 -106.762
40.9885 -106.812
40.9963 -106.853
41.0013 -106.906
41.0075 -106.963
41.0138 -107.021
40.9877 -107.076
40.9836 -107.105
40.9744 -107.113
40.9647 -107.119
40.955 -107.124
40.9453 -107.129
40.9355 -107.134
40.9258 -107.14
40.916 -107.145
40.9063 -107.15
40.8965 -107.155
40.9021 -107.166
40.8938 -107.171
40.8996 -107.182
40.9124 -107.177
40.9104 -107.166
40.9014 -107.169


35.5313 -105.994
35.432 -105.917
35.2965 -105.867
35.1686 -105.807
35.0445 -105.766
34.9386 -105.687
34.8312 -105.608
34.7236 -105.528
34.6595 -105.479
34.6393 -105.425
34.6257 -105.396
34.6128 -105.37
34.6 -105.345
34.5946 -105.336
34.59 -105.329
34.5855 -105.323
34.5809 -105.316
34.5764 -105.309
34.5718 -105.303
34.57 -105.316
34.5657 -105.311


47.6391 -105.782
47.5797 -106.189
47.496 -106.47
47.4094 -106.784
47.2894 -107.13
47.2055 -107.405
47.1597 -107.639
47.0768 -107.888
47.0266 -108.136
47.1032 -108.356
47.1291 -108.55
47.1555 -108.745
47.1873 -108.933
47.2207 -109.12
47.2814 -109.334
47.3328 -109.548
47.3264 -109.736
47.3373 -109.935
47.3472 -110.061
47.3556 -110.191
47.353 -110.313
47.3494 -110.433
47.4124 -110.527
47.4618 -110.59
47.4895 -110.638
47.515 -110.686
47.5402 -110.733
47.5655 -110.781
47.5907 -110.828
47.6201 -110.873
47.6498 -110.917
47.6811 -111.02
47.6999 -111.108
47.7176 -111.196
47.7218 -111.273
47.7246 -111.349
47.7273 -111.425
47.7367 -111.506
47.7506 -111.547
47.7649 -111.584
47.777 -111.64


32.6074 -105.729
32.6299 -105.68
32.6546 -105.626
32.6795 -105.572
32.6912 -105.516
32.7251 -105.461
32.7639 -105.402
32.8031 -105.342
32.8489 -105.303
32.8966 -105.288
32.9207 -105.283
32.9424 -105.279
32.9639 -105.275
32.9854 -105.27
33.0019 -105.271
33.0178 -105.271
33.0338 -105.272
33.0546 -105.272
33.0758 -105.271
33.0972 -105.271
33.1185 -105.271
33.1398 -105.27
33.1612 -105.27
33.1825 -105.269
33.2038 -105.269
33.2252 -105.269
33.2465 -105.268
33.2685 -105.279
33.2907 -105.291
33.3128 -105.304
33.3571 -105.311
33.4168 -105.297
33.4572 -105.305
33.5172 -105.31
33.5746 -105.315
33.6318 -105.321
33.689 -105.326
33.7462 -105.332
33.8033 -105.337
33.8605 -105.342
33.9163 -105.347
33.972 -105.353
34.013 -105.359
34.0658 -105.369
34.1133 -105.376
34.1512 -105.372
34.187 -105.35
34.2226 -105.327
34.2637 -105.319
34.2844 -105.312
34.3031 -105.304
34.3235 -105.315
34.3421 -105.309
34.3606 -105.301


39.6857 -105.643
39.6586 -105.672
39.6289 -105.704
39.6061 -105.708
39.584 -105.709
39.5664 -105.722
39.5659 -105.7
39.5505 -105.711
39.5336 -105.726
39.5331 -105.703
39.5177 -105.714
39.5009 -105.729
39.5004 -105.706
39.485 -105.718
39.4788 -105.709
39.4628 -105.721
39.4624 -105.699
39.447 -105.71
39.4302 -105.724
39.4297 -105.702
39.4143 -105.713
39.3974 -105.728
39.3969 -105.705
39.3815 -105.716
39.3753 -105.707
39.3593 -105.72
39.3589 -105.697
39.3436 -105.708
39.3195 -105.736
39.3118 -105.726
39.3057 -105.712
39.2826 -105.737
39.2749 -105.727
39.2689 -105.714
39.2457 -105.739
39.2381 -105.729
39.232 -105.715
39.2199 -105.716
39.2073 -105.718
39.1945 -105.72
39.1879 -105.707
39.1647 -105.732
39.159 -105.707
39.1376 -105.716
39.126 -105.694
39.1066 -105.708
39.0757 -105.691
39.046 -105.686
39.0098 -105.682
38.9728 -105.677
38.9357 -105.673
38.8986 -105.668
38.8615 -105.663
38.8244 -105.658
38.7872 -105.654
38.7501 -105.649
38.7164 -105.633
38.6831 -105.615
38.6598 -105.583
38.6169 -105.58
38.5721 -105.581
38.527 -105.581


36.6098 -105.634
36.5406 -105.631
36.4495 -105.618
36.358 -105.57
36.2536 -105.546
36.1364 -105.513
36.0188 -105.482
35.9011 -105.452
35.7736 -105.418
35.6514 -105.38
35.5102 -105.347
35.3529 -105.345
35.2274 -105.324
35.1122 -105.295
34.9969 -105.315
34.9074 -105.275
34.8113 -105.247
34.7146 -105.221
34.6479 -105.216
34.6196 -105.209
34.5951 -105.203
34.571 -105.196
34.5469 -105.19
34.5228 -105.183
34.4987 -105.176
34.4746 -105.17
34.4505 -105.163
34.4265 -105.157
34.4024 -105.15
34.3785 -105.141
34.3545 -105.131
34.3306 -105.121


45.358 -105.624
45.3016 -105.9
45.2257 -106.119
45.1347 -106.282
45.0409 -106.491
44.9468 -106.706
44.8546 -106.937
44.7359 -107.154
44.5519 -107.405
44.3857 -107.647
44.2313 -107.865
44.0901 -108.084
44.0045 -108.288
43.9392 -108.454
43.8531 -108.71
43.7947 -108.952
43.7697 -109.156
43.799 -109.4
43.8259 -109.608
43.8685 -109.811
43.9247 -109.969
43.9381 -110.068
43.9378 -110.161
43.928 -110.247
43.9416 -110.359
43.9527 -110.481
43.9732 -110.593
43.9528 -110.662
43.9283 -110.728
43.9032 -110.771
43.878 -110.812
43.8683 -110.837
43.8601 -110.861


46.2347 -105.581
46.1702 -105.825
46.0982 -106.089
46.019 -106.231
45.939 -106.36
45.8483 -106.495
45.7823 -106.588
45.7354 -106.686
45.673 -106.838
45.5784 -107.01
45.4823 -107.151
45.3812 -107.382
45.3096 -107.594
45.2141 -107.822
45.1342 -108.045
45.1165 -108.283
45.1221 -108.475
45.1328 -108.646
45.1441 -108.815
45.1656 -108.951
45.1893 -109.085
45.2444 -109.275
45.3429 -109.479
45.4278 -109.617
45.4829 -109.695
45.5351 -109.768
45.5829 -109.823
45.6349 -109.842


48.8453 -105.572
48.9023 -105.872
48.9649 -106.203
49.0101 -106.264
49.0897 -106.415
49.1727 -106.576
49.2412 -106.827
49.2383 -107.123
49.2054 -107.411
49.1695 -107.697
49.0566 -108.044
49.0436 -108.303
49.0893 -108.699
49.1475 -109.075
49.2045 -109.488
49.2089 -109.902
49.1446 -110.175
49.0735 -110.435
49.1252 -110.633
49.1444 -110.787
49.1603 -110.936
49.1759 -111.085
49.1915 -111.234
49.2071 -111.383
49.2227 -111.532
49.2592 -111.61
49.2536 -111.666
49.2438 -111.72
49.2335 -111.774
49.2349 -111.778


44.25 -105.55
44.0629 -105.778
43.893 -106.058
43.7382 -106.288
43.55 -106.552
43.3787 -106.779
43.2064 -107.006
43.0052 -107.279
42.9369 -107.489
42.9022 -107.669
42.8709 -107.846
42.8361 -108.041
42.8788 -108.272
42.9551 -108.445
43.0333 -108.574
43.1386 -108.656
43.2467 -108.733
43.325 -108.863
43.4035 -108.975
43.4821 -109.099
43.5277 -109.264
43.6065 -109.446
43.6664 -109.617
43.7242 -109.781
43.7832 -109.928
43.8037 -110.012
43.8047 -110.073
43.7953 -110.124
43.7849 -110.173
43.7659 -110.217
43.7677 -110.307
43.7716 -110.401
43.7813 -110.492
43.7955 -110.564
43.7911 -110.607
43.7598 -110.633
43.7232 -110.676
43.7126 -110.701
43.7047 -110.724
43.697 -110.747
43.6893 -110.77
43.6817 -110.793
43.6765 -110.813
43.6715 -110.833


40.6914 -105.483
40.6578 -105.62
40.6482 -105.746
40.6784 -105.806
40.7159 -105.871
40.754 -105.936
40.7923 -106.001
40.8274 -106.051
40.8583 -106.083
40.8888 -106.113
40.9192 -106.142
40.9416 -106.171
40.9632 -106.2
40.9838 -106.229
41.0043 -106.257
41.0212 -106.285
41.0378 -106.313
41.0456 -106.349
41.0526 -106.386
41.0548 -106.439
41.0565 -106.494
41.0582 -106.549
41.0598 -106.604
41.0615 -106.659
41.0601 -106.71
41.0585 -106.76
41.0568 -106.81
41.0605 -106.852
41.065 -106.904
41.0712 -106.961
41.0775 -107.019
41.0514 -107.074
41.0426 -107.103
41.028 -107.11
41.013 -107.114
40.9979 -107.118
40.9827 -107.123
40.9724 -107.128
40.9626 -107.133
40.9529 -107.138
40.9431 -107.144
40.9334 -107.149
40.9236 -107.154
40.9139 -107.159
40.9041 -107.165


39.86 -105.48
39.8389 -105.567
39.8238 -105.662
39.8384 -105.719
39.8709 -105.716
39.8995 -105.723
39.9334 -105.715
39.9515 -105.747
39.9843 -105.741
40.0186 -105.733
40.053 -105.724
40.0874 -105.714
40.114 -105.734
40.1561 -105.715
40.1942 -105.708
40.2283 -105.748
40.2783 -105.749
40.3299 -105.747
40.3817 -105.744
40.4343 -105.746
40.5019 -105.742
40.5371 -105.776
40.5803 -105.818
40.6244 -105.86
40.6715 -105.915
40.7111 -105.976
40.7464 -106.025
40.7773 -106.057
40.8077 -106.087
40.8381 -106.117
40.8685 -106.147
40.903 -106.179
40.9258 -106.208
40.9466 -106.237
40.9671 -106.265
40.9876 -106.293
41.0081 -106.322
41.0163 -106.358
41.0233 -106.395
41.0255 -106.448
41.0273 -106.503
41.0289 -106.558
41.0306 -106.613
41.0323 -106.668
41.0309 -106.719
41.0292 -106.769
41.0275 -106.819
41.0313 -106.861
41.0358 -106.913
41.042 -106.97
41.0483 -107.028
41.0428 -107.064
41.036 -107.091
41.0217 -107.098
41.0067 -107.102
40.9916 -107.106
40.9764 -107.11
40.9662 -107.116


42.9902 -105.463
42.8301 -105.582
42.7055 -105.735
42.6414 -105.838
42.5833 -105.935
42.505 -105.946
42.4247 -105.949
42.3628 -105.915
42.3352 -105.943
42.3069 -105.924
42.2773 -105.941
42.2313 -105.912
42.1955 -105.926
42.1607 -105.944
42.1007 -105.918
42.0634 -105.939
42.0172 -105.911
41.962 -105.895
41.9059 -105.879
41.8498 -105.864
41.7901 -105.859
41.73 -105.856
41.6864 -105.842
41.652 -105.831
41.6185 -105.82
41.5851 -105.809
41.5653 -105.808
41.5468 -105.808
41.5284 -105.808
41.51 -105.808
41.5135 -105.822
41.4973 -105.824
41.506 -105.856
41.5122 -105.874
41.4963 -105.876
41.5051 -105.908
41.5113 -105.926
41.5172 -105.942
41.4917 -105.904
41.4994 -105.932
41.5074 -105.941
41.5037 -105.916
41.5136 -105.945
41.4885 -105.909
41.4963 -105.938
41.4977 -105.933
41.5051 -105.939
41.5013 -105.913


37.2649 -105.427
37.2019 -105.454
37.1317 -105.479
37.0708 -105.496
37.0045 -105.532
36.9376 -105.562
36.8706 -105.591
36.8036 -105.62
36.7404 -105.628
36.6735 -105.628
36.5975 -105.625
36.5207 -105.622
36.4272 -105.611
36.3354 -105.563
36.2285 -105.532
36.1119 -105.501
35.9943 -105.471
35.8745 -105.439
35.753 -105.402
35.6314 -105.363
35.4902 -105.33
35.341 -105.337
35.2164 -105.317
35.1012 -105.289
34.9955 -105.287
34.8984 -105.271
34.8016 -105.246


31.4301 -105.415
31.6297 -105.333
31.8372 -105.247
31.9874 -105.204
32.1401 -105.129
32.2644 -105.04
32.3592 -104.966
32.4377 -104.908
32.4783 -104.871
32.5197 -104.849
32.5567 -104.813
32.5892 -104.778
32.6172 -104.74
32.638 -104.7
32.6617 -104.655
32.6857 -104.611
32.7097 -104.566
32.7338 -104.521
32.7433 -104.469
32.7604 -104.42
32.7749 -104.397
32.799 -104.378
32.8241 -104.358
32.8493 -104.339
32.8599 -104.313
32.8718 -104.29
32.8775 -104.266
32.8825 -104.242
32.8823 -104.221
32.8816 -104.2
32.8809 -104.179
32.8801 -104.158
32.882 -104.135
32.8842 -104.112
32.8863 -104.089
32.8885 -104.066
32.8907 -104.042
32.8928 -104.019
32.895 -103.996
32.8921 -103.974
32.8887 -103.953
32.8852 -103.931
32.8761 -103.917
32.8573 -103.904
32.8376 -103.891
32.8171 -103.881
32.7965 -103.87
32.7759 -103.86
32.7553 -103.85
32.7347 -103.839
32.7141 -103.829
32.6936 -103.819
32.673 -103.808
32.6549 -103.795
32.6404 -103.787
32.6262 -103.78
32.612 -103.772
32.5978 -103.764
32.5836 -103.757
32.5695 -103.749
32.5575 -103.745
32.5457 -103.741
32.5339 -103.737
32.5221 -103.732
32.5103 -103.728
32.4986 -103.724
32.4868 -103.72
32.4614 -103.715
32.4346 -103.71
32.394 -103.697
32.3521 -103.684
32.3318 -103.657
32.3137 -103.629
32.3046 -103.595
32.2963 -103.561
32.2882 -103.526
32.2897 -103.5
32.2921 -103.475
32.2946 -103.449
32.2894 -103.426
32.2835 -103.402
32.2774 -103.379
32.2692 -103.356
32.2607 -103.333
32.2472 -103.305
32.2517 -103.267
32.2557 -103.247
32.242 -103.238
32.2442 -103.221
32.2439 -103.216


46.8404 -105.352
46.8235 -105.636
46.8024 -106.011
46.7817 -106.282
46.7569 -106.571
46.7451 -106.902
46.6708 -107.264
46.6407 -107.602
46.6073 -107.923
46.6056 -108.24
46.6871 -108.467
46.7767 -108.703
46.8699 -108.949
46.9622 -109.193
47.0798 -109.452
47.1208 -109.67
47.1158 -109.85
47.1337 -109.994
47.1429 -110.127
47.1512 -110.259
47.1486 -110.38
47.1727 -110.459
47.2385 -110.548
47.2882 -110.61
47.3159 -110.659
47.3414 -110.707
47.3667 -110.754
47.3919 -110.801
47.4212 -110.846
47.451 -110.89
47.4937 -110.978
47.5251 -111.052
47.5555 -111.125
47.5857 -111.197
47.6159 -111.269
47.6461 -111.341
47.6648 -111.427
47.6884 -111.519
47.7166 -111.572
47.7301 -111.63
47.7223 -111.639
47.7123 -111.643
47.7021 -111.647
47.6918 -111.651
47.6816 -111.654


38.8824 -105.176
38.8186 -105.228
38.7484 -105.284
38.6898 -105.326
38.6462 -105.346
38.6042 -105.363
38.5543 -105.374
38.5037 -105.383
38.4531 -105.393
38.402 -105.415
38.351 -105.437
38.3078 -105.448
38.2741 -105.46
38.2414 -105.473
38.2168 -105.474
38.1973 -105.478
38.1783 -105.482
38.1409 -105.499
38.1017 -105.517
38.0622 -105.536
38.023 -105.556
37.9964 -105.565
37.9711 -105.573
37.9438 -105.582
37.9164 -105.593
37.8889 -105.603
37.8734 -105.595
37.8471 -105.604
37.8318 -105.596
37.8055 -105.605
37.7902 -105.597
37.7639 -105.605
37.7485 -105.598
37.7148 -105.612
37.6913 -105.611
37.6689 -105.608
37.6465 -105.605
37.6242 -105.602
37.6019 -105.599
37.5739 -105.618
37.5555 -105.631
37.5381 -105.644
37.5187 -105.657
37.4992 -105.671
37.4796 -105.685
37.4601 -105.699
37.4384 -105.698
37.4165 -105.695
37.3945 -105.692
37.3669 -105.685
37.3387 -105.676
37.283 -105.683
37.2271 -105.693
37.1712 -105.703
37.1238 -105.707
37.078 -105.703
37.0265 -105.716
36.9739 -105.724
36.9213 -105.731
36.8697 -105.729
36.8182 -105.726
36.7578 -105.722
36.6911 -105.721
36.6152 -105.718
36.5384 -105.715
36.4466 -105.702
36.355 -105.653


48.2797 -105.053
48.3035 -105.406
48.3161 -105.869
48.3216 -106.323
48.3106 -106.597
48.2935 -106.907
48.207 -107.209
48.0946 -107.503
47.9889 -107.777
47.899 -108.037
47.8482 -108.233
47.8276 -108.37
47.8047 -108.542
47.7917 -108.722
47.7872 -108.897
47.7861 -109.071
47.8162 -109.274
47.8351 -109.478
47.8528 -109.681
47.8286 -109.847
47.8308 -109.976
47.8259 -110.078
47.8181 -110.192
47.7989 -110.296
47.7785 -110.399
47.7869 -110.465
47.8283 -110.558
47.8531 -110.615
47.8544 -110.657
47.8533 -110.697
47.852 -110.738
47.8506 -110.778
47.8493 -110.819
47.8516 -110.856
47.8543 -110.893
47.8705 -110.978
47.8749 -111.048
47.8782 -111.116
47.8814 -111.184
47.8846 -111.252
47.8878 -111.32
47.8909 -111.388
47.8941 -111.456
47.9042 -111.531
47.9189 -111.562
47.9341 -111.59
47.9264 -111.611
47.9163 -111.633
47.906 -111.63


37.6826 -104.963
37.6393 -105.029
37.5917 -105.102
37.5595 -105.172
37.5267 -105.236
37.492 -105.3
37.4662 -105.359
37.4291 -105.403
37.3882 -105.432
37.3462 -105.445
37.2768 -105.471
37.2068 -105.5
37.1367 -105.526
37.0851 -105.549
37.0198 -105.585
36.9529 -105.614
36.8989 -105.624
36.8461 -105.631
36.7935 -105.638
36.7317 -105.644
36.6649 -105.644
36.589 -105.641
36.4973 -105.628
36.3948 -105.597
36.289 -105.569
36.1807 -105.54
36.0639 -105.51
35.9463 -105.48
35.8212 -105.448
35.6992 -105.411
35.5776 -105.372
35.4116 -105.355
35.2693 -105.302
35.1515 -105.295
35.036 -105.317
34.9464 -105.277
34.851 -105.257
34.7543 -105.232
34.6877 -105.227
34.6593 -105.22
34.6348 -105.214
34.6107 -105.207
34.5866 -105.201
34.5625 -105.194
34.5384 -105.187
34.5143 -105.181
34.4903 -105.174
34.4662 -105.168
34.4421 -105.161
34.418 -105.154
34.3939 -105.148
34.37 -105.138
34.3461 -105.129
34.3415 -105.118
34.3388 -105.108
34.3363 -105.097
34.3377 -105.121


42.15 -104.95
42.0356 -105.066
41.9208 -105.176
41.8213 -105.324
41.692 -105.444
41.5931 -105.538
41.5194 -105.637
41.4765 -105.713
41.4619 -105.804
41.4708 -105.845
41.482 -105.882
41.4934 -105.918
41.5049 -105.954
41.5015 -105.931
41.5114 -105.961
41.4863 -105.924
41.4941 -105.953
41.4956 -105.948


36.0018 -104.936
35.9019 -104.987
35.7857 -105.042
35.673 -105.094
35.5643 -105.139
35.4155 -105.174
35.2892 -105.175
35.1613 -105.179
35.0448 -105.203
34.9467 -105.189
34.8503 -105.172
34.7536 -105.147
34.6881 -105.139
34.6601 -105.13
34.6358 -105.12
34.6118 -105.111
34.5879 -105.101
34.564 -105.091
34.5463 -105.117
34.5231 -105.111
34.4992 -105.101
34.4753 -105.092
34.4576 -105.117
34.4344 -105.111
34.4105 -105.102
34.3866 -105.092
34.3689 -105.118
34.3456 -105.112
34.3411 -105.101
34.3384 -105.091
34.3398 -105.114
34.3377 -105.107
34.3353 -105.097
34.3367 -105.121


47.2835 -104.922
47.2352 -105.264
47.2085 -105.629
47.1518 -106.036
47.0912 -106.317
47.0326 -106.575
47.0174 -106.903
46.958 -107.257
46.9488 -107.584
46.9461 -107.942
46.967 -108.252
47.0508 -108.478
47.0802 -108.654
47.107 -108.847
47.1398 -109.034
47.2005 -109.248
47.2518 -109.462
47.2862 -109.676
47.2806 -109.855
47.2984 -110
47.3075 -110.133
47.3158 -110.264
47.3132 -110.386
47.3374 -110.464
47.4032 -110.554
47.4529 -110.616
47.4806 -110.665
47.506 -110.712
47.5313 -110.759
47.5565 -110.807
47.5859 -110.851
47.6156 -110.896
47.6583 -110.984
47.6783 -111.071
47.6961 -111.158
47.7136 -111.245
47.7177 -111.322
47.7206 -111.398
47.7233 -111.474
47.7365 -111.515


39.3333 -104.919
39.27 -105.008
39.2116 -105.122
39.1547 -105.232
39.0988 -105.329
39.0415 -105.382
38.9698 -105.424
38.9029 -105.454
38.8365 -105.483
38.7702 -105.512
38.7137 -105.529
38.6582 -105.545
38.6121 -105.548
38.5669 -105.548
38.5218 -105.549
38.4767 -105.55
38.4312 -105.562
38.3856 -105.576
38.34 -105.59
38.2974 -105.6


39.8 -104.843
39.7529 -104.914
39.6971 -105.006
39.6405 -105.116
39.5877 -105.198
39.5391 -105.291
39.4998 -105.379
39.4502 -105.452
39.4044 -105.516
39.3664 -105.578
39.3291 -105.64
39.3051 -105.687
39.2824 -105.733
39.2748 -105.725
39.2687 -105.711


35.4808 -104.831
35.353 -104.868
35.2298 -104.92
35.1161 -104.965
35.0077 -105.032
34.9143 -105.068
34.8308 -105.083
34.7483 -105.095
34.6939 -105.124
34.649 -105.118
34.623 -105.109
34.5989 -105.099
34.5812 -105.125
34.5579 -105.119
34.5341 -105.109
34.5102 -105.1
34.4925 -105.125
34.4692 -105.119
34.4454 -105.11
34.4215 -105.1
34.3976 -105.091
34.3799 -105.116
34.3566 -105.11
34.3327 -105.101
34.3281 -105.09


41.2769 -104.673
41.2062 -104.792
41.1348 -104.924
41.0605 -105.043
40.9984 -105.179
40.9528 -105.354
40.9093 -105.52
40.8802 -105.674
40.8824 -105.81
40.917 -105.883
40.9426 -105.946
40.9673 -106.008
40.989 -106.054
41.0025 -106.081
41.0153 -106.107
41.0279 -106.132
41.0406 -106.157
41.0579 -106.185
41.0757 -106.214
41.0924 -106.242
41.1089 -106.27
41.1254 -106.298
41.1419 -106.325
41.1498 -106.362
41.1567 -106.399
41.1589 -106.452
41.1606 -106.507
41.1623 -106.562
41.164 -106.617
41.1657 -106.672
41.1643 -106.723
41.1626 -106.773
41.1609 -106.823
41.1646 -106.865
41.1692 -106.917
41.1754 -106.974
41.1817 -107.032
41.1762 -107.068
41.1694 -107.095
41.1551 -107.102
41.1401 -107.106
41.125 -107.11
41.1098 -107.114
41.0947 -107.118
41.0796 -107.123
41.0644 -107.127
41.0493 -107.131
41.0342 -107.135
41.019 -107.139
41.0039 -107.143
40.9888 -107.148
40.9785 -107.153
40.9687 -107.158
40.9589 -107.163
40.9492 -107.168
40.9394 -107.174
40.9351 -107.163
40.9259 -107.167
40.9162 -107.172
40.9065 -107.177


36.6431 -104.632
36.5441 -104.692
36.4312 -104.755
36.3218 -104.791
36.2104 -104.815
36.0919 -104.837
35.9746 -104.853
35.8506 -104.891
35.7309 -104.927
35.6178 -104.976
35.4952 -105.035
35.3523 -105.109
35.2228 -105.12
35.1011 -105.119
34.9948 -105.12
34.8977 -105.105
34.8008 -105.08
34.7169 -105.089
34.6624 -105.117
34.6354 -105.111
34.6112 -105.102


47.7884 -104.577
47.7464 -104.923
47.6889 -105.335
47.6592 -105.742
47.5968 -106.19
47.5129 -106.475
47.4262 -106.789
47.3062 -107.135
47.2223 -107.41
47.1765 -107.644
47.0936 -107.893
47.0434 -108.141
47.0595 -108.3
47.0793 -108.488
47.1023 -108.661
47.1338 -108.847
47.1671 -109.034
47.2278 -109.247
47.2792 -109.461
47.3136 -109.675
47.308 -109.854
47.3258 -109.999
47.3349 -110.132
47.3432 -110.263
47.3406 -110.385
47.3648 -110.463
47.4306 -110.553
47.4803 -110.615
47.5079 -110.664
47.5334 -110.711
47.5587 -110.759
47.5839 -110.806
47.6133 -110.851
47.643 -110.895
47.6743 -110.998
47.6932 -111.086
47.7108 -111.174
47.7283 -111.261
47.7325 -111.338


43.8 -104.55
43.6263 -104.76
43.4099 -104.985
43.2012 -105.182
43.0021 -105.443
42.8035 -105.614
42.687 -105.756
42.6237 -105.857
42.5657 -105.955
42.4875 -105.966
42.4258 -105.932
42.3722 -105.91
42.3454 -105.94
42.3172 -105.921
42.3006 -105.946
42.2599 -105.917
42.2247 -105.932
42.1847 -105.917
42.1357 -105.935
42.0792 -105.922
42.0412 -105.933
41.9817 -105.891
41.9252 -105.872
41.869 -105.857
41.8093 -105.852
41.7492 -105.848
41.7056 -105.835
41.6636 -105.821
41.6294 -105.81
41.5959 -105.798
41.5761 -105.797
41.5575 -105.797
41.5392 -105.798
41.5208 -105.798
41.5024 -105.798
41.5109 -105.83
41.5171 -105.848
41.5012 -105.85
41.5099 -105.882
41.5161 -105.9
41.5002 -105.902
41.5089 -105.934
41.5118 -105.924
41.4956 -105.923
41.5043 -105.955


44.6 -104.55
44.3988 -104.802
44.1452 -105.1
43.9485 -105.422
43.7461 -105.677
43.5866 -105.929
43.4204 -106.134
43.2452 -106.289
43.0472 -106.48
42.9198 -106.61
42.829 -106.728
42.7586 -106.854
42.6973 -107.011
42.5809 -107.176
42.4965 -107.323
42.4151 -107.467
42.3778 -107.531
42.3448 -107.586
42.323 -107.633
42.3022 -107.68
42.2636 -107.716
42.2231 -107.752
42.1825 -107.788
42.123 -107.826
42.0785 -107.872
42.0436 -107.929
42.0056 -108.028
41.9193 -108.093
41.8559 -108.161
41.8144 -108.216
41.775 -108.269
41.7264 -108.299
41.6769 -108.327
41.6396 -108.356
41.6035 -108.385
41.5675 -108.413
41.5315 -108.442
41.4955 -108.471
41.4968 -108.512
41.5018 -108.554
41.5072 -108.597
41.5126 -108.639
41.494 -108.644
41.5081 -108.667
41.5255 -108.693


45.4913 -104.542
45.4557 -104.789
45.3663 -105.083
45.2971 -105.422
45.2084 -105.707
45.1287 -105.975
45.0195 -106.159
44.9298 -106.348
44.8361 -106.56
44.7592 -106.78
44.5744 -107.002
44.3687 -107.212
44.1623 -107.483
44.0173 -107.728
43.8886 -108
43.7853 -108.374
43.7153 -108.637
43.6952 -108.883
43.7315 -109.051
43.7485 -109.254


38.8569 -104.534
38.771 -104.557
38.6859 -104.582
38.6162 -104.591
38.5481 -104.6
38.4768 -104.621
38.4053 -104.656
38.3338 -104.692
38.2749 -104.726
38.2173 -104.76
38.1721 -104.786
38.1088 -104.825
38.045 -104.86
37.9809 -104.897
37.9292 -104.923
37.8837 -104.962
37.8435 -105.025
37.804 -105.09
37.7737 -105.149
37.7448 -105.189
37.7079 -105.235
37.6701 -105.281
37.6322 -105.327
37.5994 -105.362
37.5651 -105.408
37.5287 -105.45
37.4953 -105.485
37.4621 -105.518
37.429 -105.552
37.3935 -105.57
37.3522 -105.583
37.2835 -105.61
37.2263 -105.622
37.1703 -105.632
37.1228 -105.636
37.077 -105.632
37.0255 -105.645
36.973 -105.653
36.9204 -105.66
36.8677 -105.668
36.8151 -105.675
36.7534 -105.68
36.6866 -105.68
36.6107 -105.678
36.5339 -105.675
36.4421 -105.662
36.3504 -105.613
36.2576 -105.557
36.1506 -105.526
36.0339 -105.496
35.9163 -105.466
35.7889 -105.431
35.6667 -105.394
35.5402 -105.356
35.3737 -105.339
35.2513 -105.31
35.1294 -105.287
35.0135 -105.307
34.929 -105.287
34.8334 -105.261
34.7366 -105.235
34.67 -105.23
34.6417 -105.224
34.6172 -105.217
34.593 -105.211
34.569 -105.204
34.5449 -105.197
34.5208 -105.191
34.4967 -105.184
34.4726 -105.178
34.4485 -105.171
34.4245 -105.164
34.4004 -105.158
34.3763 -105.151
34.3522 -105.145
34.3283 -105.135
34.3237 -105.125
34.321 -105.114


31.4538 -104.528
31.5644 -104.433
31.685 -104.357
31.8065 -104.297
31.8964 -104.231
31.9683 -104.163
32.0383 -104.096
32.1082 -104.028
32.1525 -103.956
32.192 -103.896
32.2124 -103.849
32.2308 -103.804
32.2491 -103.759
32.2687 -103.721
32.2545 -103.692
32.2572 -103.654
32.2414 -103.625
32.2521 -103.581
32.2655 -103.536
32.2691 -103.509
32.2718 -103.483
32.2743 -103.458
32.2768 -103.432
32.2717 -103.409
32.2657 -103.386
32.2575 -103.363
32.249 -103.34
32.254 -103.303
32.2604 -103.264
32.247 -103.252
32.2492 -103.235
32.2529 -103.217
32.2528 -103.212


38.1743 -104.516
38.1155 -104.553
38.0507 -104.593
37.9851 -104.635
37.9321 -104.667
37.8787 -104.699
37.8192 -104.739
37.759 -104.781
37.6987 -104.822
37.632 -104.865
37.5646 -104.908
37.507 -104.977
37.4604 -105.065
37.4216 -105.135
37.3837 -105.185
37.3396 -105.226
37.2647 -105.284
37.1999 -105.34
37.1315 -105.385
37.0643 -105.413
36.9966 -105.449
36.9289 -105.478
36.8618 -105.507
36.7948 -105.536
36.7189 -105.563
36.6377 -105.586
36.547 -105.607
36.4538 -105.596
36.3489 -105.57
36.2407 -105.542
36.1231 -105.508
36.0054 -105.477
35.8877 -105.447
35.7603 -105.413
35.638 -105.375
35.4968 -105.342
35.3476 -105.349
35.2132 -105.32
35.097 -105.29
34.9912 -105.288


43.088 -104.504
42.9302 -104.661
42.7692 -104.815
42.6221 -104.966
42.4891 -105.113
42.3714 -105.273
42.2586 -105.422
42.1292 -105.536
42.0286 -105.676
41.9463 -105.748
41.8876 -105.742
41.8311 -105.727
41.7713 -105.722
41.7157 -105.724
41.6726 -105.712
41.6147 -105.75
41.5789 -105.744
41.5588 -105.743
41.5403 -105.744
41.5219 -105.744
41.5035 -105.744
41.512 -105.776
41.4963 -105.78
41.5051 -105.812
41.5113 -105.83
41.5172 -105.846


33.3794 -104.482
33.3939 -104.464
33.4099 -104.444
33.4232 -104.446
33.4361 -104.451
33.4445 -104.45
33.457 -104.454
33.4727 -104.436
33.486 -104.439
33.4989 -104.444
33.5118 -104.449
33.5231 -104.467
33.537 -104.464
33.5511 -104.46
33.5653 -104.455
33.5795 -104.45
33.5909 -104.467
33.6048 -104.464
33.6189 -104.459
33.6331 -104.454
33.6473 -104.449
33.6587 -104.466
33.6725 -104.463
33.6867 -104.458
33.7009 -104.453
33.7151 -104.448
33.7264 -104.465
33.7403 -104.462
33.7545 -104.457
33.7687 -104.452
33.7755 -104.463
33.7889 -104.46
33.803 -104.455
33.8233 -104.461
33.8441 -104.467
33.8634 -104.474
33.8952 -104.487
33.9364 -104.494
33.9743 -104.497
34.0095 -104.515
34.0447 -104.535
34.0764 -104.553
34.1077 -104.571
34.139 -104.589
34.1642 -104.598
34.1883 -104.595
34.2123 -104.591
34.2363 -104.586
34.2447 -104.581
34.2515 -104.575
34.2482 -104.57
34.2539 -104.564
34.2504 -104.56
34.246 -104.555
34.2516 -104.55
34.2481 -104.545
34.2538 -104.539
34.2503 -104.535
34.246 -104.53
34.2516 -104.524
34.2481 -104.52
34.2537 -104.514
34.2503 -104.509
34.2459 -104.505
34.2515 -104.499
34.2564 -104.497
34.2613 -104.495
34.2662 -104.493
34.271 -104.491
34.2759 -104.489
34.2807 -104.487
34.2856 -104.485
34.2905 -104.484
34.2953 -104.482
34.3002 -104.48
34.305 -104.478
34.3099 -104.476
34.3148 -104.474
34.3196 -104.472
34.3245 -104.47
34.3293 -104.468
34.3342 -104.466
34.339 -104.465
34.3439 -104.463
34.3488 -104.461
34.3536 -104.459
34.3262 -104.463
34.3278 -104.462
34.3323 -104.46
34.3371 -104.458
34.342 -104.456
34.3469 -104.455


46.3204 -104.406
46.198 -104.676
46.1454 -104.941
46.0982 -105.259
46.0459 -105.522
45.9829 -105.819
45.9177 -106.115
45.8344 -106.247
45.7741 -106.32
45.7104 -106.445
45.6464 -106.575
45.5999 -106.715
45.5376 -106.871
45.4806 -107.038
45.357 -107.231
45.2532 -107.468
45.1545 -107.698
45.0563 -107.927
44.9834 -108.188
44.9834 -108.383
44.9908 -108.571
45.0017 -108.742
45.0232 -108.878
45.0468 -109.012
45.0899 -109.18
45.1784 -109.383
45.287 -109.544
45.3399 -109.652
45.3875 -109.751
45.4346 -109.848
45.4852 -109.858
45.5362 -109.858
45.5872 -109.858


40.5623 -104.393
40.5235 -104.485
40.4797 -104.599
40.4548 -104.69
40.4319 -104.779
40.3893 -104.871
40.3306 -104.983
40.296 -105.112
40.2637 -105.241
40.2317 -105.372
40.2152 -105.491
40.2136 -105.599
40.2304 -105.684
40.2634 -105.749
40.3134 -105.753
40.365 -105.751
40.4176 -105.753
40.4852 -105.748
40.5543 -105.743
40.5896 -105.777
40.6462 -105.819
40.6946 -105.873
40.7338 -105.937
40.7722 -106.003
40.8074 -106.052
40.8382 -106.084
40.8687 -106.114
40.8991 -106.144
40.9336 -106.176
40.9564 -106.205
40.9771 -106.234
40.9976 -106.262
41.0146 -106.29
41.0311 -106.318
41.039 -106.354
41.0459 -106.391
41.0481 -106.444
41.0499 -106.499
41.0515 -106.554
41.0532 -106.609
41.0549 -106.664
41.0535 -106.715
41.0518 -106.765
41.0501 -106.815
41.0539 -106.857
41.0584 -106.91
41.0646 -106.967
41.0709 -107.024
41.0448 -107.079
41.0359 -107.108
41.0214 -107.115
41.0063 -107.119
40.9912 -107.124
40.9761 -107.128
40.9658 -107.133
40.956 -107.138
40.9462 -107.143
40.9365 -107.149
40.9267 -107.154
40.917 -107.159
40.9072 -107.165
40.8975 -107.17
40.903 -107.18


39.9 -104.35
39.8657 -104.396
39.8246 -104.448
39.7816 -104.513
39.7323 -104.589
39.6718 -104.661
39.5942 -104.722
39.5263 -104.782
39.4594 -104.842
39.394 -104.896
39.3256 -104.964
39.2668 -105.076
39.2097 -105.186
39.1529 -105.296
39.1065 -105.387
39.0428 -105.432
38.9758 -105.465
38.9094 -105.494
38.8501 -105.522
38.7915 -105.549
38.7329 -105.577
38.6772 -105.594
38.6393 -105.584
38.595 -105.583
38.5499 -105.584
38.5049 -105.585
38.4598 -105.585
38.4142 -105.598
38.3767 -105.6
38.34 -105.6
38.3182 -105.579
38.2867 -105.588
38.2542 -105.601
38.2415 -105.584
38.2188 -105.583
38.1995 -105.586


42.1 -104.35
41.9913 -104.423
41.8734 -104.478
41.7505 -104.558
41.6258 -104.652
41.5193 -104.735
41.4278 -104.823
41.3539 -104.926
41.2866 -105.034
41.2229 -105.19
41.1812 -105.387
41.1375 -105.579
41.111 -105.728
41.1271 -105.799
41.1476 -105.862
41.1684 -105.925
41.1919 -106.011
41.2057 -106.043
41.2184 -106.069
41.2311 -106.094
41.2374 -106.106
41.2432 -106.117
41.2488 -106.128
41.2545 -106.138
41.2648 -106.152
41.2705 -106.163
41.2756 -106.173
41.2808 -106.183
41.2859 -106.193
41.291 -106.203
41.294 -106.212
41.2967 -106.22
41.2995 -106.228
41.3022 -106.236
41.3138 -106.216
41.3262 -106.193
41.3402 -106.174
41.3543 -106.155
41.3684 -106.136
41.3838 -106.111
41.3785 -106.067
41.3714 -106.02
41.3847 -105.992
41.3843 -105.966
41.3825 -105.941
41.383 -105.931
41.3934 -105.962
41.3951 -105.958
41.396 -105.95


39.6462 -104.304
39.6058 -104.322
39.5613 -104.341
39.5205 -104.374
39.4802 -104.409
39.4365 -104.444
39.3914 -104.493
39.3462 -104.543
39.2739 -104.615
39.1988 -104.689
39.1167 -104.762
39.0306 -104.802
38.9361 -104.826
38.8426 -104.848
38.7493 -104.869
38.6618 -104.901
38.5965 -104.933
38.5335 -104.964
38.482 -105.01
38.4313 -105.069
38.3898 -105.122
38.3421 -105.166
38.297 -105.203
38.2616 -105.242
38.2273 -105.282
38.2147 -105.308
38.2043 -105.333
38.1899 -105.353
38.1581 -105.377
38.1145 -105.404
38.0699 -105.432
38.0299 -105.451
37.9946 -105.471
37.9685 -105.479
37.9411 -105.489
37.9136 -105.499
37.8861 -105.51
37.8586 -105.52
37.8311 -105.53
37.8036 -105.54
37.7761 -105.55
37.7486 -105.56
37.7136 -105.576
37.6778 -105.593
37.642 -105.61
37.6184 -105.609
37.5959 -105.606
37.5804 -105.621
37.5656 -105.638


46.97 -104.27
46.833 -104.518
46.7846 -104.822
46.7359 -105.159
46.6915 -105.501
46.6496 -105.889
46.5923 -106.189
46.5491 -106.465
46.5008 -106.802
46.3935 -107.137
46.3279 -107.44
46.2631 -107.704
46.1835 -107.959
46.1334 -108.223
46.1124 -108.397
46.0943 -108.576
46.0765 -108.756
46.07 -108.905
46.0665 -109.051
46.0829 -109.229
46.1361 -109.416
46.2008 -109.601
46.2241 -109.775
46.2554 -109.936
46.2629 -110.027
46.2668 -110.121
46.2703 -110.215
46.2891 -110.328
46.3057 -110.463
46.369 -110.585
46.3912 -110.664
46.4093 -110.739
46.4269 -110.814
46.4705 -110.878
46.5167 -110.942
46.5753 -111.046
46.6233 -111.136
46.6703 -111.225
46.7172 -111.314
46.7641 -111.403
46.8161 -111.48
46.8855 -111.545
46.9461 -111.598
46.9825 -111.643
47.0151 -111.666
47.0474 -111.686
47.0695 -111.663


30.7263 -104.142
30.8293 -104.032
30.9427 -103.911
31.0122 -103.814
31.0739 -103.726
31.1375 -103.641
31.1809 -103.571
31.2323 -103.496
31.2955 -103.432
31.3452 -103.377
31.3882 -103.325
31.4306 -103.273
31.4686 -103.234
31.506 -103.196
31.5391 -103.175
31.5676 -103.156
31.5956 -103.138
31.6236 -103.121
31.6503 -103.126
31.6769 -103.133
31.7035 -103.14
31.7301 -103.148
31.7567 -103.155
31.7833 -103.162
31.8099 -103.17
31.8365 -103.177
31.8536 -103.182
31.8698 -103.188
31.8859 -103.193
31.9019 -103.198
31.918 -103.203
31.9341 -103.208
31.9501 -103.213
31.9662 -103.218
31.9823 -103.223
31.9983 -103.228
32.0144 -103.233
32.0345 -103.223
32.0509 -103.227
32.0521 -103.224


39.28 -104.14
39.2123 -104.186
39.1309 -104.237
39.0648 -104.265
38.9972 -104.271
38.9237 -104.274
38.8496 -104.277
38.7754 -104.279
38.7108 -104.28
38.6471 -104.281
38.6 -104.267
38.5546 -104.25
38.5065 -104.247
38.4527 -104.247
38.3981 -104.258
38.3486 -104.27
38.2954 -104.277
38.2507 -104.288
38.2146 -104.286
38.1794 -104.284
38.1248 -104.295
38.0683 -104.307
38.0136 -104.331
37.9636 -104.356
37.9124 -104.384
37.8611 -104.413
37.813 -104.454
37.7653 -104.496
37.7176 -104.539
37.6506 -104.587
37.5817 -104.636
37.5174 -104.703
37.4512 -104.769
37.393 -104.835
37.3359 -104.898
37.2527 -104.975
37.1751 -105.07
37.1151 -105.155
37.0502 -105.207
36.9844 -105.267
36.9143 -105.316
36.8589 -105.361
36.7923 -105.391
36.7156 -105.417
36.6333 -105.439
36.5411 -105.459
36.4327 -105.47
36.3247 -105.444
36.2142 -105.413
36.0951 -105.381
35.9752 -105.348
35.8565 -105.328
35.7523 -105.313
35.6495 -105.298
35.5235 -105.311
35.3758 -105.323
35.2554 -105.297
35.1281 -105.299
35.0117 -105.322
34.922 -105.282
34.8259 -105.254
34.7292 -105.228
34.6625 -105.223
34.6342 -105.216
34.6097 -105.21
34.5855 -105.203
34.5615 -105.196
34.5374 -105.19
34.5133 -105.183
34.4892 -105.177
34.4651 -105.17
34.441 -105.163
34.417 -105.157
34.3929 -105.15
34.3688 -105.144
34.3449 -105.134
34.3403 -105.124


37.2928 -104.025
37.2237 -104.088
37.1478 -104.158
37.0805 -104.228
37.018 -104.3
36.9502 -104.372
36.881 -104.438
36.8088 -104.51
36.7162 -104.58
36.617 -104.646
36.5081 -104.713
36.3933 -104.777
36.2836 -104.812
36.1723 -104.836
36.0537 -104.859
35.9358 -104.897
35.8116 -104.938
35.6981 -104.988
35.5856 -105.039
35.4437 -105.112
35.3049 -105.126
35.1758 -105.132
35.0591 -105.155
34.961 -105.142
34.8647 -105.125
34.7679 -105.1
34.6981 -105.119
34.6354 -105.116


35.8517 -103.83
35.7578 -103.827
35.6545 -103.823
35.5454 -103.818
35.4057 -103.819
35.288 -103.808
35.1724 -103.796
35.0691 -103.803
34.969 -103.793
34.8806 -103.795
34.7927 -103.793
34.7035 -103.796
34.6235 -103.804
34.5449 -103.805
34.4664 -103.806
34.3879 -103.808
34.3095 -103.809
34.2627 -103.801
34.219 -103.792
34.2001 -103.794
34.1837 -103.797
34.1676 -103.8
34.1514 -103.803
34.1321 -103.802
34.1122 -103.81
34.0921 -103.819
34.0761 -103.835
34.0689 -103.855
34.066 -103.89
34.0634 -103.925
34.0609 -103.961
34.0735 -103.992
34.0876 -104.021
34.1008 -104.056
34.114 -104.092
34.122 -104.119
34.1295 -104.146
34.137 -104.173
34.1419 -104.201
34.1438 -104.227
34.1454 -104.243
34.147 -104.258
34.1533 -104.271
34.1599 -104.283
34.1666 -104.296
34.1733 -104.308
34.1839 -104.326
34.1943 -104.339
34.2047 -104.351
34.228 -104.368
34.2526 -104.386
34.254 -104.404
34.2559 -104.426
34.2577 -104.449
34.2596 -104.472
34.2642 -104.473
34.269 -104.471
34.2739 -104.469
34.2787 -104.467
34.2836 -104.465
34.2885 -104.463
34.2933 -104.462
34.2982 -104.46
34.303 -104.458
34.3079 -104.456
34.3128 -104.454
34.3176 -104.452
34.3147 -104.467


40.25 -103.8
40.1636 -103.884
40.0995 -103.955
40.0376 -104.024
39.9665 -104.093
39.8993 -104.149
39.8325 -104.205
39.7755 -104.247
39.7281 -104.288
39.6759 -104.324
39.621 -104.359
39.5751 -104.381
39.5342 -104.414
39.4906 -104.449
39.4455 -104.498
39.4002 -104.548
39.3356 -104.607
39.2613 -104.679
39.1861 -104.753
39.1039 -104.827
39.0168 -104.855
38.9179 -104.89
38.8205 -104.926
38.7289 -104.973
38.6579 -105.035
38.6057 -105.084
38.5646 -105.124
38.5173 -105.154
38.4693 -105.183
38.4209 -105.223
38.3724 -105.265
38.324 -105.308
38.2969 -105.343
38.268 -105.372
38.2312 -105.394
38.2063 -105.408
38.1825 -105.42
38.1398 -105.446
38.1 -105.465
38.0605 -105.484
38.0213 -105.504
37.9947 -105.513
37.9695 -105.521
37.9422 -105.531
37.9147 -105.541
37.8872 -105.551
37.8597 -105.561
37.8322 -105.571
37.8047 -105.581
37.7771 -105.591
37.7496 -105.602
37.7268 -105.6
37.6923 -105.615
37.6687 -105.614


44.375 -103.775
44.1429 -103.968
43.9173 -104.152
43.6697 -104.376
43.4197 -104.582
43.2057 -104.777
42.9876 -104.985
42.8236 -105.142
42.6925 -105.354
42.5442 -105.489
42.4008 -105.583
42.294 -105.704
42.2236 -105.795
42.1853 -105.821
42.1365 -105.843
42.0908 -105.875
42.0541 -105.902
42.018 -105.917


41.2 -103.7
41.1014 -103.788
40.9872 -103.86
40.9022 -103.925
40.8202 -103.989
40.7384 -104.053
40.6711 -104.15
40.608 -104.248
40.563 -104.331
40.5232 -104.432
40.4805 -104.533
40.4557 -104.623
40.4328 -104.713
40.3902 -104.804
40.3346 -104.901
40.2827 -105.021
40.2487 -105.15
40.2277 -105.284
40.2168 -105.411
40.2025 -105.53
40.2011 -105.638
40.2324 -105.705
40.2658 -105.753
40.3157 -105.755


41.55 -103.7
41.4504 -103.757
41.3396 -103.818
41.2329 -103.881
41.1481 -103.968
41.0605 -104.035
40.9727 -104.099
40.8904 -104.163
40.8086 -104.227
40.7446 -104.276
40.7037 -104.357
40.6634 -104.475
40.6205 -104.605
40.5685 -104.745
40.5147 -104.872
40.4577 -105.015
40.4489 -105.133
40.431 -105.265
40.4121 -105.398
40.3855 -105.521
40.3712 -105.634
40.4017 -105.707
40.4355 -105.761
40.5012 -105.762
40.5362 -105.796
40.5794 -105.838
40.6235 -105.88
40.6706 -105.935
40.7102 -105.997
40.7455 -106.046
40.7764 -106.078
40.8068 -106.108
40.8372 -106.137
40.8717 -106.17
40.9066 -106.203
40.9286 -106.231
40.9492 -106.26
40.9697 -106.288
40.9902 -106.316
40.9985 -106.352
41.0055 -106.389
41.0077 -106.443
41.0094 -106.497
41.0111 -106.553
41.0127 -106.608
41.0144 -106.663
41.013 -106.713
41.0114 -106.764
41.0097 -106.814
41.0134 -106.855
41.0179 -106.908
41.0241 -106.965
41.0304 -107.023
41.0043 -107.078
40.9955 -107.107
40.981 -107.114
40.9707 -107.119
40.9609 -107.124
40.9512 -107.129
40.9414 -107.135
40.9317 -107.14
40.9219 -107.145
40.9122 -107.151
40.9024 -107.156
40.8927 -107.161
40.8982 -107.171


41.85 -103.7
41.7232 -103.737
41.5952 -103.789
41.4827 -103.851
41.3833 -103.912
41.2983 -103.967
41.2085 -104.052
41.1253 -104.141
41.0379 -104.207
40.9607 -104.257
40.903 -104.303
40.8461 -104.384
40.7892 -104.467
40.7424 -104.598
40.6878 -104.742
40.6323 -104.887
40.5759 -105.046
40.5363 -105.2
40.4985 -105.353
40.4675 -105.46
40.4696 -105.549
40.4845 -105.636
40.5327 -105.701
40.5487 -105.788
40.59 -105.834
40.6473 -105.877
40.6957 -105.932
40.735 -105.996
40.7702 -106.045
40.8011 -106.077
40.8316 -106.107
40.862 -106.137
40.8924 -106.167
40.9269 -106.199
40.9497 -106.229
40.9704 -106.257
40.9909 -106.285
41.0078 -106.313
41.0157 -106.349


37.9162 -103.686
37.8356 -103.658
37.7422 -103.634
37.6491 -103.619
37.5528 -103.599
37.4523 -103.604
37.3656 -103.599
37.2824 -103.605
37.1861 -103.617
37.0885 -103.629
37.0091 -103.646
36.9219 -103.654
36.8232 -103.659
36.7151 -103.663
36.6013 -103.661
36.4875 -103.66
36.3636 -103.648
36.2361 -103.636
36.1057 -103.618
35.976 -103.602
35.8528 -103.593
35.7346 -103.583
35.6169 -103.572
35.4958 -103.561
35.3711 -103.564
35.2699 -103.557
35.1712 -103.549
35.0789 -103.554
34.9928 -103.547
34.9155 -103.547
34.8384 -103.543
34.7612 -103.538
34.6921 -103.543
34.6238 -103.548
34.5529 -103.554
34.4817 -103.56
34.4105 -103.566
34.3392 -103.572
34.2974 -103.568
34.2585 -103.564
34.2199 -103.56
34.1888 -103.562
34.1585 -103.564
34.1283 -103.566
34.0975 -103.578
34.0704 -103.597
34.0436 -103.617
34.0169 -103.637
33.9902 -103.657
33.9566 -103.676
33.9224 -103.694
33.8957 -103.703
33.8698 -103.711
33.8387 -103.725
33.806 -103.739
33.7752 -103.752
33.7392 -103.761
33.7028 -103.769
33.6662 -103.777
33.6297 -103.785
33.5932 -103.793
33.5566 -103.801
33.516 -103.805
33.475 -103.809
33.4344 -103.801
33.3939 -103.793
33.3575 -103.789
33.3215 -103.785
33.2882 -103.79
33.2552 -103.795
33.2268 -103.8
33.1989 -103.804
33.1712 -103.801
33.1431 -103.799
33.1185 -103.801
33.0907 -103.799
33.0661 -103.802
33.0383 -103.8
33.0102 -103.798
32.9821 -103.801
32.9503 -103.8
32.9237 -103.8
32.894 -103.797
32.876 -103.792
32.8591 -103.787
32.8423 -103.782
32.8255 -103.777
32.8088 -103.773
32.792 -103.768
32.7752 -103.763
32.7585 -103.758
32.7417 -103.753
32.725 -103.748
32.7082 -103.744
32.6914 -103.739
32.6747 -103.734
32.6602 -103.727
32.646 -103.719
32.6184 -103.71
32.5895 -103.701
32.5604 -103.693
32.5333 -103.687
32.5063 -103.682
32.4793 -103.677
32.4524 -103.672
32.4255 -103.666
32.3849 -103.654
32.343 -103.64
32.3227 -103.613
32.3133 -103.58
32.3051 -103.545
32.3065 -103.519
32.309 -103.493
32.3115 -103.468
32.314 -103.443
32.3089 -103.419
32.3029 -103.396
32.2946 -103.373
32.2861 -103.35
32.2776 -103.327
32.2641 -103.299
32.2487 -103.289
32.2507 -103.271


35.0744 -103.574
34.9975 -103.566
34.9212 -103.567
34.8441 -103.563
34.767 -103.558
34.6882 -103.559
34.6189 -103.564
34.5479 -103.57
34.4767 -103.575
34.4054 -103.581
34.3342 -103.587
34.2924 -103.584
34.2535 -103.58
34.2149 -103.576
34.1838 -103.577
34.1535 -103.58
34.1233 -103.582
34.0924 -103.593
34.0653 -103.612
34.0386 -103.632
34.0118 -103.652
33.9837 -103.673
33.95 -103.692
33.9188 -103.698
33.8925 -103.706
33.8666 -103.714


39.0043 -103.509
38.8986 -103.5
38.7823 -103.49
38.6742 -103.487
38.5841 -103.456
38.492 -103.436
38.4002 -103.43
38.3084 -103.425
38.2169 -103.412
38.1325 -103.386
38.0384 -103.368
37.9515 -103.337
37.8603 -103.322
37.7642 -103.315
37.6676 -103.308
37.5626 -103.307
37.4527 -103.327
37.3486 -103.35
37.2288 -103.387
37.1232 -103.403
37.0381 -103.412
36.945 -103.42
36.8511 -103.428
36.7571 -103.436
36.6502 -103.438
36.5419 -103.438
36.431 -103.443
36.3125 -103.434
36.1767 -103.416
36.0403 -103.401
35.9163 -103.394
35.7881 -103.386
35.664 -103.376
35.5404 -103.364
35.4101 -103.367
35.3032 -103.361
35.1986 -103.353
35.0991 -103.347
35.0055 -103.354
34.9241 -103.36
34.8433 -103.361
34.7625 -103.36
34.6889 -103.365
34.616 -103.371
34.5403 -103.376
34.4644 -103.382
34.3884 -103.388
34.3124 -103.394
34.2656 -103.391
34.2303 -103.393
34.2036 -103.402
34.1791 -103.412
34.1549 -103.422
34.1307 -103.433
34.1061 -103.453
34.0853 -103.48
34.0648 -103.508
34.0479 -103.536
34.0313 -103.563
34.0056 -103.584
33.9776 -103.604
33.9439 -103.623
33.9127 -103.63
33.8863 -103.637
33.8551 -103.651
33.8234 -103.666
33.7808 -103.679
33.7311 -103.687
33.6807 -103.694
33.6302 -103.701
33.5797 -103.708
33.5292 -103.715
33.4787 -103.723
33.4286 -103.719
33.3784 -103.715
33.3283 -103.71
33.2801 -103.714
33.232 -103.718
33.189 -103.722
33.1506 -103.722
33.1123 -103.723
33.0741 -103.725
33.0484 -103.728
33.024 -103.73
32.9963 -103.733
32.9683 -103.737
32.9421 -103.738
32.9162 -103.738
32.8903 -103.739
32.8726 -103.735
32.8557 -103.73
32.8389 -103.725
32.8222 -103.72
32.7917 -103.714
32.7598 -103.708
32.7278 -103.702
32.6957 -103.696
32.6637 -103.69
32.6343 -103.682
32.6052 -103.673
32.5761 -103.664
32.547 -103.655
32.5198 -103.65
32.4929 -103.645
32.4659 -103.64
32.439 -103.634
32.3984 -103.622
32.3565 -103.608
32.3362 -103.581
32.318 -103.553
32.3089 -103.52


44.9 -103.5
44.7599 -103.61
44.5852 -103.78
44.3688 -103.997
44.1151 -104.212
43.8705 -104.413
43.6518 -104.657
43.4309 -104.885
43.2099 -105.111
43.0095 -105.376
42.8108 -105.547
42.6752 -105.721
42.61 -105.825
42.5518 -105.923
42.4861 -105.986
42.4257 -105.957


48.3529 -103.49
48.3977 -103.646
48.4203 -103.817
48.3874 -104.041
48.349 -104.27
48.285 -104.521
48.3203 -104.863
48.3476 -105.251
48.4077 -105.667
48.424 -106.136
48.4142 -106.411
48.4017 -106.667
48.3845 -106.974
48.2979 -107.277
48.1855 -107.571
48.0726 -107.911
47.9999 -108.185
47.9665 -108.376
47.9384 -108.576
47.9219 -108.78
47.9145 -108.976
47.9432 -109.2
47.9746 -109.415
47.992 -109.639
47.9578 -109.85
47.957 -109.998
47.9496 -110.116
47.9415 -110.231
47.9223 -110.335
47.902 -110.439
47.9425 -110.529
47.9672 -110.586
47.9685 -110.628
47.9674 -110.668
47.9661 -110.709
47.9648 -110.749
47.9635 -110.79
47.9658 -110.827
47.9684 -110.864
47.9711 -110.901
47.9873 -110.986
47.9877 -111.073
47.9864 -111.16
47.985 -111.247
47.9836 -111.333
47.9822 -111.42
47.9881 -111.512
47.9988 -111.561
48.0099 -111.606
47.9975 -111.643
47.9828 -111.654


36.5168 -103.486
36.4157 -103.491
36.2982 -103.482
36.1625 -103.465
36.0261 -103.45
35.9021 -103.442
35.7739 -103.435
35.6497 -103.425
35.5229 -103.414
35.3922 -103.418
35.2853 -103.411
35.1807 -103.404
35.0831 -103.409
34.9919 -103.403
34.9096 -103.404
34.8274 -103.4
34.7453 -103.396
34.6715 -103.401
34.5984 -103.407
34.5224 -103.413
34.4461 -103.42
34.3698 -103.426
34.2935 -103.433
34.2564 -103.437
34.2232 -103.441
34.1981 -103.45
34.1738 -103.461
34.1497 -103.471
34.1255 -103.481
34.1008 -103.501
34.0835 -103.528
34.0669 -103.555
34.0412 -103.576
34.0146 -103.596
33.9864 -103.616
33.9527 -103.635
33.9216 -103.641
33.8952 -103.649
33.8693 -103.657
33.8382 -103.671
33.7932 -103.684
33.7433 -103.692
33.6929 -103.699
33.6424 -103.706
33.5919 -103.713
33.5414 -103.721
33.4909 -103.728
33.4535 -103.725
33.4174 -103.722
33.3687 -103.717
33.3187 -103.713
33.2705 -103.716
33.2275 -103.72


34.0309 -103.484
34.0125 -103.51
33.9946 -103.538
33.9712 -103.564
33.938 -103.583
33.9069 -103.589
33.8805 -103.597
33.8493 -103.611
33.8043 -103.624
33.7604 -103.637
33.7105 -103.644
33.6601 -103.652
33.6096 -103.659
33.5591 -103.666
33.5086 -103.673
33.4582 -103.681
33.408 -103.677
33.3578 -103.673
33.3077 -103.668
33.2595 -103.672
33.2165 -103.675
33.178 -103.675
33.14 -103.675
33.1018 -103.677
33.0636 -103.678
33.0253 -103.68
32.9834 -103.682
32.941 -103.685
32.9003 -103.685
32.8598 -103.684
32.8269 -103.679
32.7948 -103.673
32.7627 -103.667
32.7307 -103.661
32.6987 -103.655
32.6666 -103.649
32.6372 -103.641
32.6081 -103.632
32.579 -103.623
32.5499 -103.614
32.5228 -103.609
32.4958 -103.603
32.4689 -103.598
32.4419 -103.593
32.4013 -103.58
32.3594 -103.567
32.3391 -103.54
32.331 -103.52
32.3324 -103.495
32.3265 -103.476
32.3282 -103.451
32.3306 -103.426
32.3254 -103.402
32.3195 -103.379
32.3112 -103.356
32.3027 -103.333
32.2892 -103.305
32.2752 -103.276
32.2598 -103.266


43.6612 -103.431
43.4694 -103.588
43.2432 -103.731
43.0059 -103.888
42.804 -104.028
42.6384 -104.137
42.4619 -104.239
42.3027 -104.239
42.1802 -104.261
42.0496 -104.286
41.9295 -104.298
41.8104 -104.309
41.6883 -104.367
41.5928 -104.421
41.5111 -104.482
41.4482 -104.572
41.3773 -104.674
41.3072 -104.774
41.2385 -104.877
41.1638 -105.025
41.106 -105.185
41.0608 -105.362
41.0127 -105.531
40.9788 -105.688
40.9806 -105.824
41.0029 -105.894
41.0239 -105.957
41.0448 -106.02
41.0583 -106.049
41.071 -106.074
41.0836 -106.1
41.0963 -106.125
41.1089 -106.15
41.1263 -106.178
41.1441 -106.207
41.1607 -106.235
41.1772 -106.263
41.1938 -106.291
41.2103 -106.319
41.2181 -106.355
41.2251 -106.392
41.2209 -106.43
41.222 -106.484
41.2172 -106.524
41.2183 -106.578
41.2199 -106.633
41.2215 -106.688
41.2137 -106.724
41.2114 -106.772
41.2096 -106.822
41.2133 -106.864
41.2179 -106.917
41.224 -106.974
41.2229 -107.014
41.1896 -107.051
41.18 -107.078
41.1728 -107.105
41.1585 -107.111
41.1434 -107.115
41.1283 -107.119
41.1131 -107.124
41.098 -107.128
41.0829 -107.132
41.0677 -107.136
41.0526 -107.14
41.0375 -107.144
41.0223 -107.149
41.0072 -107.153
40.9921 -107.157
40.9769 -107.161
40.9667 -107.166
40.9568 -107.171
40.9471 -107.177
40.9428 -107.166
40.9336 -107.17
40.9239 -107.175
40.9196 -107.165
40.9104 -107.168


47.7533 -103.382
47.7267 -103.579
47.6697 -103.798
47.5915 -104.067
47.469 -104.314
47.3248 -104.607
47.2494 -104.951
47.1936 -105.327
47.1661 -105.696
47.1093 -106.103
47.0487 -106.385
46.9902 -106.643
46.9749 -106.97
46.9163 -107.295
46.9072 -107.619
46.8942 -107.928
46.9142 -108.234
46.9978 -108.459
47.0877 -108.695
47.1259 -108.887
47.1599 -109.075
47.2206 -109.288
47.272 -109.502
47.2656 -109.69
47.2559 -109.867
47.2733 -110.011
47.2824 -110.144
47.2907 -110.275
47.2882 -110.397
47.3243 -110.461
47.3913 -110.55
47.4411 -110.611
47.4688 -110.66
47.4943 -110.708
47.5196 -110.755
47.5448 -110.802
47.5741 -110.847
47.6039 -110.891
47.6466 -110.979
47.6666 -111.067
47.6843 -111.154
47.7018 -111.241
47.7193 -111.328
47.7235 -111.405
47.7263 -111.481
47.7395 -111.521


34.5488 -103.373
34.4804 -103.378
34.4052 -103.384
34.3293 -103.39
34.2825 -103.386
34.2472 -103.389
34.2205 -103.398
34.1946 -103.407
34.1702 -103.417
34.146 -103.428
34.1219 -103.438
34.0972 -103.458
34.0764 -103.485
34.0559 -103.514
34.039 -103.541
34.0224 -103.568
33.9967 -103.589
33.9633 -103.608
33.9291 -103.627
33.9024 -103.635
33.8765 -103.643
33.8453 -103.657
33.8004 -103.67
33.7564 -103.683
33.7065 -103.691
33.6561 -103.698
33.6057 -103.705
33.5552 -103.713
33.5047 -103.72
33.4542 -103.727


39.9615 -103.196
39.8392 -103.193
39.7047 -103.189
39.5649 -103.183
39.4438 -103.169
39.3245 -103.153
39.1964 -103.15
39.0627 -103.141
38.9362 -103.114
38.8079 -103.09
38.6794 -103.067
38.5784 -103.025
38.4763 -102.993
38.3869 -103.003
38.2885 -103.005
38.1837 -102.99
38.0845 -102.98
37.9859 -102.971
37.8886 -102.952
37.7844 -102.941
37.6801 -102.928
37.5678 -102.92
37.4599 -102.937
37.3489 -102.951
37.2323 -102.986
37.1318 -103.014
37.0247 -103.023
36.911 -103.02
36.7967 -103.017
36.6749 -103.012
36.5478 -103.002
36.432 -103.012
36.3111 -103.011
36.1753 -103.003
36.0389 -102.997
35.9091 -103.006
35.7751 -103.015
35.6446 -103.022
35.5182 -103.027
35.3914 -103.05
35.2856 -103.065
35.1818 -103.08
35.0853 -103.107
34.9895 -103.136
34.901 -103.161
34.8128 -103.181
34.7247 -103.2
34.6417 -103.232
34.5621 -103.249
34.4829 -103.265
34.4037 -103.28
34.3246 -103.296
34.2719 -103.303
34.2343 -103.306
34.2055 -103.315
34.1745 -103.32
34.1433 -103.324
34.1121 -103.329
34.0803 -103.343
34.0571 -103.368
34.0347 -103.395
34.0125 -103.421
33.9905 -103.451
33.9631 -103.478
33.9352 -103.505
33.9136 -103.519
33.8971 -103.534
33.881 -103.549
33.8596 -103.57
33.8288 -103.585
33.7863 -103.598
33.7366 -103.606
33.6862 -103.613
33.6357 -103.62
33.5852 -103.627
33.5347 -103.635
33.4842 -103.642
33.4341 -103.638
33.3839 -103.634
33.3338 -103.629
33.2856 -103.633
33.2375 -103.637
33.1945 -103.641
33.1561 -103.641
33.1178 -103.643
33.0796 -103.644
33.0413 -103.646
33.0031 -103.648
32.9611 -103.65
32.9205 -103.65
32.88 -103.65
32.8471 -103.644
32.815 -103.638
32.7829 -103.632
32.7509 -103.626
32.7188 -103.621
32.6868 -103.615
32.6547 -103.609
32.6254 -103.6
32.5962 -103.591
32.5672 -103.582
32.54 -103.577
32.513 -103.572
32.4861 -103.567
32.4591 -103.561
32.4322 -103.556
32.3916 -103.543
32.3599 -103.537
32.3507 -103.52
32.3436 -103.501
32.3368 -103.482
32.33 -103.463
32.3316 -103.438
32.3263 -103.415
32.3204 -103.392
32.3121 -103.369
32.3036 -103.346
32.2951 -103.323
32.2816 -103.295
32.2662 -103.284
32.2507 -103.276


42.76 -103.127
42.6014 -103.182
42.4471 -103.213
42.2958 -103.192
42.1584 -103.193
42.0132 -103.199
41.864 -103.188
41.7229 -103.186
41.5938 -103.196
41.4521 -103.207
41.3241 -103.226
41.2221 -103.265
41.1143 -103.353
41.0002 -103.423
40.8855 -103.492
40.7771 -103.559
40.6818 -103.679
40.581 -103.788
40.4766 -103.875
40.437 -103.954
40.3835 -104.036
40.3173 -104.124
40.2497 -104.212
40.2028 -104.289
40.1705 -104.365
40.1342 -104.42
40.0941 -104.474
40.0524 -104.541
39.9959 -104.629
39.9429 -104.708
39.8903 -104.786
39.8377 -104.864
39.7834 -104.951
39.7493 -105.067
39.707 -105.173
39.6639 -105.279
39.6035 -105.372
39.5483 -105.434
39.502 -105.497
39.4639 -105.558
39.4266 -105.62
39.4095 -105.654
39.3945 -105.686
39.3796 -105.717
39.3735 -105.71
39.3575 -105.723
39.3571 -105.7
39.3417 -105.711
39.3177 -105.739
39.31 -105.729
39.3039 -105.715
39.2918 -105.716
39.2791 -105.718


37.95 -103.1
37.858 -103.071
37.7554 -103.047
37.6518 -103.024
37.5399 -103.006
37.4229 -103.009
37.3314 -103.024
37.2117 -103.049
37.1005 -103.065
36.9923 -103.073
36.8785 -103.07
36.7642 -103.067
36.6379 -103.057
36.5103 -103.047
36.3937 -103.057
36.2631 -103.054
36.1263 -103.047
35.9898 -103.041
35.86 -103.049
35.7299 -103.056
35.5998 -103.062
35.4704 -103.081
35.3433 -103.105
35.2375 -103.12
35.1377 -103.134
35.0395 -103.156
34.9508 -103.18
34.8631 -103.205
34.7736 -103.233
34.6869 -103.25
34.6088 -103.269
34.5297 -103.285
34.4506 -103.3
34.3724 -103.307
34.2942 -103.313
34.2541 -103.316
34.2146 -103.314
34.1826 -103.318
34.1513 -103.323
34.12 -103.327
34.0882 -103.341
34.06 -103.362


40.7547 -103.092
40.6581 -103.144
40.5461 -103.199
40.4179 -103.235
40.3147 -103.282
40.2088 -103.365
40.1129 -103.454
40.0135 -103.523
39.9049 -103.577
39.7974 -103.63
39.6956 -103.678
39.5772 -103.713
39.4739 -103.736
39.372 -103.759
39.2703 -103.781
39.1598 -103.816
39.059 -103.851
38.9631 -103.858
38.8737 -103.857
38.785 -103.857
38.7036 -103.865
38.6252 -103.864
38.5631 -103.845
38.479 -103.838
38.393 -103.843
38.3068 -103.851
38.2361 -103.861
38.1844 -103.856
38.1146 -103.864
38.043 -103.873
37.9804 -103.868
37.9219 -103.865
37.8637 -103.862
37.8021 -103.867
37.7401 -103.874
37.6702 -103.886
37.5994 -103.899
37.5332 -103.93
37.4604 -103.97
37.3949 -104.011
37.3391 -104.061
37.2574 -104.127
37.1801 -104.197
37.1103 -104.265
37.0479 -104.327
36.9793 -104.392
36.9128 -104.461
36.8409 -104.533
36.7566 -104.605
36.6583 -104.671
36.5494 -104.737
36.4356 -104.801
36.3285 -104.832
36.2174 -104.855
36.0958 -104.881
35.9732 -104.908
35.8548 -104.961
35.7418 -105.012
35.6294 -105.064
35.514 -105.114
35.3645 -105.149
35.2381 -105.151
35.1167 -105.149
35.0009 -105.171
34.9028 -105.158
34.8059 -105.133
34.709 -105.107
34.6436 -105.099
34.6218 -105.125
34.5981 -105.119
34.5742 -105.11
34.5503 -105.1
34.5264 -105.09
34.5087 -105.116
34.4854 -105.11
34.4616 -105.1
34.4377 -105.091
34.42 -105.116
34.3967 -105.11
34.3729 -105.101
34.349 -105.091
34.3483 -105.115


42.1919 -103.078
42.0832 -103.082
41.9604 -103.084
41.8363 -103.071
41.707 -103.066
41.5887 -103.073
41.4715 -103.081
41.3532 -103.089
41.2406 -103.102
41.1171 -103.144
40.9768 -103.165
40.8419 -103.185
40.7076 -103.205
40.6028 -103.268
40.5134 -103.367
40.4112 -103.449
40.3055 -103.536
40.1994 -103.622
40.1069 -103.713
40.0069 -103.785
39.9016 -103.829
39.8155 -103.877
39.753 -103.921
39.679 -103.97
39.5983 -104.011
39.5304 -104.049
39.4638 -104.086
39.3973 -104.124
39.3308 -104.161
39.2564 -104.211
39.1907 -104.249
39.125 -104.286
39.0655 -104.311
39.0001 -104.328
38.9282 -104.343
38.8555 -104.357
38.7828 -104.371
38.7173 -104.395
38.6526 -104.409
38.6047 -104.407
38.5585 -104.404
38.5095 -104.414
38.4603 -104.426
38.4107 -104.45
38.361 -104.475
38.3113 -104.5
38.274 -104.524
38.2185 -104.557
38.1735 -104.583
38.1102 -104.622
38.045 -104.662
37.9793 -104.705
37.9247 -104.738
37.8711 -104.77
37.8115 -104.811
37.7526 -104.847
37.6938 -104.884
37.6272 -104.926
37.5661 -104.981
37.5206 -105.068
37.4844 -105.151
37.4494 -105.217
37.4118 -105.266
37.374 -105.314
37.3397 -105.35
37.2652 -105.388
37.1888 -105.427
37.1173 -105.454
37.0558 -105.471
36.9887 -105.506
36.9217 -105.535
36.8547 -105.564
36.7877 -105.593
36.7118 -105.621
36.6436 -105.623
36.5675 -105.621
36.4758 -105.608
36.3841 -105.559
36.2795 -105.529
36.1712 -105.5
36.0545 -105.47
35.9348 -105.438
35.8071 -105.403
35.6849 -105.366
35.5632 -105.327
35.4159 -105.334
35.2955 -105.308
35.1798 -105.304
35.077 -105.322
34.98 -105.301
34.8973 -105.276
34.8019 -105.25
34.7052 -105.224
34.6386 -105.219
34.6102 -105.212


41.2028 -102.989
41.1037 -103.042
40.9751 -103.063
40.8507 -103.08
40.7266 -103.097
40.6177 -103.15
40.5044 -103.206
40.3873 -103.243
40.2746 -103.296
40.1678 -103.38
40.0673 -103.448
39.9675 -103.515
39.8632 -103.556
39.7562 -103.607
39.6446 -103.64
39.5536 -103.647
39.4679 -103.664
39.3718 -103.681
39.2747 -103.697
39.1646 -103.732
39.0477 -103.761
38.9162 -103.76
38.7867 -103.756
38.6669 -103.757
38.5641 -103.732
38.4592 -103.718
38.3547 -103.717
38.2503 -103.717
38.1536 -103.697
38.0471 -103.685
37.9514 -103.653
37.8613 -103.622
37.7767 -103.6
37.6882 -103.589
37.5908 -103.584
37.4908 -103.594
37.4004 -103.615
37.3302 -103.619
37.2325 -103.635
37.1383 -103.651
37.0521 -103.662
36.9623 -103.677
36.8634 -103.682
36.7636 -103.687
36.6506 -103.686
36.5363 -103.683
36.4196 -103.684
36.2954 -103.672
36.1654 -103.654
36.0356 -103.639
35.9178 -103.631
35.7958 -103.623
35.6777 -103.612
35.5632 -103.599
35.4391 -103.602
35.3286 -103.601
35.2289 -103.593
35.133 -103.583
35.041 -103.588
34.9631 -103.59
34.8867 -103.591
34.8096 -103.587
34.7325 -103.582
34.6634 -103.587
34.5951 -103.592
34.5241 -103.598
34.4529 -103.604
34.3817 -103.61
34.3105 -103.615
34.2687 -103.612
34.2298 -103.608
34.1987 -103.61
34.1683 -103.612
34.1381 -103.614
34.1073 -103.626
34.0802 -103.645
34.0534 -103.665
34.0267 -103.685
34 -103.705
33.9664 -103.724
33.9322 -103.742
33.9139 -103.749
33.9014 -103.758
33.8896 -103.766
33.8723 -103.781
33.8545 -103.796
33.8366 -103.812
33.8014 -103.822
33.7745 -103.835
33.7431 -103.842
33.7112 -103.85
33.6792 -103.857
33.6487 -103.873
33.6183 -103.89
33.5879 -103.907
33.5576 -103.923
33.5272 -103.94
33.5047 -103.957
33.4877 -103.968
33.4722 -103.967
33.4569 -103.965
33.4416 -103.962
33.4263 -103.959
33.411 -103.957
33.3957 -103.954
33.3803 -103.952
33.365 -103.949
33.3497 -103.946
33.3403 -103.948
33.3315 -103.95
33.3138 -103.948
33.2952 -103.946
33.2765 -103.944
33.2578 -103.942
33.244 -103.938
33.2256 -103.942
33.2158 -103.936
33.2018 -103.935
33.1874 -103.935
33.173 -103.935
33.1585 -103.935
33.1441 -103.936
33.1296 -103.936
33.1152 -103.936
33.1007 -103.936
33.0862 -103.936
33.0718 -103.936
33.0573 -103.936
33.0429 -103.936
33.0284 -103.936
33.0103 -103.937
32.9918 -103.938
32.9732 -103.939
32.957 -103.937
32.941 -103.935
32.9251 -103.932
32.9092 -103.93
32.8932 -103.928
32.8829 -103.916
32.864 -103.903
32.8442 -103.89
32.8237 -103.88
32.8031 -103.869
32.7825 -103.859
32.762 -103.849
32.7414 -103.838
32.7208 -103.828
32.7002 -103.818


34.1 -102.85
34.0635 -102.878
34.0234 -102.909
33.9929 -102.943
33.9576 -102.977
33.921 -103.012
33.8909 -103.038
33.8614 -103.063
33.8234 -103.096
33.7753 -103.127
33.7149 -103.154
33.6533 -103.181
33.5916 -103.208
33.5289 -103.243
33.4705 -103.266
33.4126 -103.28
33.3548 -103.293
33.297 -103.305
33.2447 -103.318
33.1943 -103.326
33.1482 -103.33
33.1024 -103.335
33.0565 -103.34
33.0107 -103.345
32.9699 -103.355
32.9312 -103.363
32.8926 -103.371
32.8613 -103.374
32.8306 -103.377
32.8 -103.38
32.7695 -103.383
32.7389 -103.386
32.7083 -103.389
32.6777 -103.392
32.6496 -103.393
32.6217 -103.393
32.5938 -103.393
32.5659 -103.393
32.5399 -103.397
32.514 -103.4
32.4896 -103.405
32.4654 -103.409
32.4412 -103.414
32.4041 -103.411
32.3657 -103.408
32.3271 -103.404
32.3178 -103.383
32.3092 -103.36


33.5917 -102.808
33.5268 -102.825
33.4554 -102.843
33.3834 -102.853
33.3112 -102.862
33.2443 -102.89
33.1824 -102.918
33.138 -102.949
33.0945 -102.981
33.0527 -103.014
33.0111 -103.047
32.9695 -103.079
32.9266 -103.11
32.8835 -103.14
32.8456 -103.166
32.8082 -103.192
32.7709 -103.218
32.7329 -103.252
32.6993 -103.274
32.6662 -103.295
32.6354 -103.313
32.6054 -103.315
32.5723 -103.31
32.5439 -103.313
32.5159 -103.317
32.4847 -103.316
32.4532 -103.314
32.4217 -103.313
32.3772 -103.304
32.3314 -103.295
32.3128 -103.286
32.2969 -103.278
32.2812 -103.27
32.2656 -103.262
32.25 -103.254
32.252 -103.236
32.2556 -103.218
32.2376 -103.223
32.2353 -103.22


33.15 -102.8
33.0985 -102.824
33.0418 -102.85
32.9846 -102.877
32.928 -102.91
32.8818 -102.944
32.8457 -102.977
32.8116 -103.012
32.7777 -103.046
32.7438 -103.081
32.7068 -103.107
32.6695 -103.133
32.6345 -103.156
32.5998 -103.178
32.5652 -103.201
32.5315 -103.236
32.5024 -103.258
32.4737 -103.28
32.4451 -103.301
32.4045 -103.3
32.3594 -103.309
32.3338 -103.289
32.3093 -103.286
32.2929 -103.278
32.2772 -103.27
32.2616 -103.261


34.55 -102.8
34.4667 -102.822
34.3752 -102.846
34.2827 -102.87
34.2291 -102.889
34.1879 -102.911
34.1579 -102.935
34.1289 -102.96
34.0988 -102.995
34.0685 -103.031
34.0382 -103.067
34.0037 -103.106
33.9629 -103.144
33.9214 -103.182
33.8868 -103.211
33.8477 -103.252
33.8007 -103.28
33.755 -103.307
33.7021 -103.323
33.645 -103.334
33.5876 -103.345
33.5352 -103.359
33.4832 -103.374
33.4316 -103.38
33.3801 -103.384
33.3285 -103.388
33.2787 -103.4
33.2297 -103.414
33.1857 -103.427
33.1462 -103.437
33.1069 -103.448
33.0676 -103.459
33.0346 -103.469
33.0023 -103.478
32.97 -103.488
32.9395 -103.495
32.9093 -103.503
32.879 -103.51
32.8568 -103.513
32.8354 -103.515
32.8141 -103.517
32.7927 -103.519
32.7714 -103.521
32.7501 -103.523
32.7288 -103.525
32.7074 -103.528
32.6861 -103.53
32.6648 -103.532
32.6459 -103.531
32.6272 -103.53
32.6085 -103.53
32.5899 -103.529
32.5713 -103.528
32.5547 -103.531
32.5383 -103.533
32.522 -103.536
32.5057 -103.539
32.4893 -103.542
32.473 -103.545
32.4567 -103.548
32.4403 -103.551
32.4008 -103.539
32.3693 -103.533
32.3385 -103.528
32.3293 -103.51
32.3307 -103.486
32.3331 -103.46
32.3272 -103.441
32.3212 -103.418
32.3152 -103.395
32.3069 -103.372
32.2984 -103.349
32.2899 -103.326
32.2764 -103.298
32.261 -103.287
32.2454 -103.279
32.2473 -103.262
32.251 -103.244
32.2549 -103.226


44.0044 -102.791
43.9448 -102.883
43.8792 -102.984
43.7642 -103.092
43.6131 -103.254
43.3796 -103.426
43.1492 -103.57
42.9333 -103.706
42.7316 -103.827
42.5624 -103.929
42.4129 -103.994
42.2796 -104.024
42.1673 -104.06
42.0416 -104.119
41.898 -104.153
41.7526 -104.184
41.6099 -104.228
41.5076 -104.245
41.442 -104.282
41.3852 -104.319
41.3279 -104.392
41.27 -104.469
41.202 -104.586
41.1309 -104.718
41.0552 -104.831
40.979 -104.943
40.9093 -105.058
40.8525 -105.192
40.8121 -105.363
40.7692 -105.529
40.7401 -105.683
40.7423 -105.819
40.777 -105.891
40.8148 -105.958
40.8531 -106.023
40.8842 -106.056
40.9147 -106.086
40.9326 -106.113
40.9493 -106.138
40.9703 -106.167
40.9918 -106.196
41.01 -106.224
41.0267 -106.252
41.0432 -106.28
41.0597 -106.308
41.0676 -106.344
41.0746 -106.381
41.0768 -106.434
41.0785 -106.489
41.0802 -106.544
41.0818 -106.599
41.0835 -106.654
41.0821 -106.705
41.0804 -106.755
41.0787 -106.805
41.0825 -106.847
41.0868 -106.888
41.0914 -106.94
41.0975 -106.998
41.1038 -107.055
41.0982 -107.084
41.0841 -107.091
41.069 -107.095
41.0539 -107.1
41.0388 -107.104
41.0236 -107.108
41.0085 -107.112
40.9934 -107.116
40.9782 -107.12
40.9679 -107.125
40.9581 -107.131
40.9484 -107.136
40.9386 -107.141
40.9289 -107.146
40.9191 -107.152
40.9094 -107.157


44.5804 -102.701
44.5475 -102.841
44.4878 -102.982
44.367 -103.127
44.1918 -103.295
44.017 -103.444
43.8544 -103.633
43.6501 -103.847
43.4113 -104.025
43.1804 -104.17
42.9546 -104.305
42.7773 -104.422
42.6375 -104.539
42.5065 -104.674
42.3733 -104.781
42.2492 -104.894
42.1149 -105.013
41.9989 -105.147
41.8992 -105.297
41.7734 -105.408
41.6475 -105.527
41.5571 -105.621
41.5001 -105.694
41.4864 -105.801
41.4954 -105.844
41.5066 -105.88
41.5131 -105.898
41.4972 -105.9
41.5059 -105.933
41.5088 -105.923
41.5144 -105.936
41.4888 -105.898
41.4966 -105.926
41.5077 -105.962
41.5042 -105.939
41.5046 -105.929
41.51 -105.942
41.506 -105.917
41.5109 -105.929
41.5167 -105.944
41.4912 -105.906
41.4989 -105.935


47.3545 -102.635
47.3493 -102.938
47.2969 -103.254
47.2036 -103.541
47.1138 -103.785
46.9777 -104.072
46.8049 -104.346
46.6822 -104.629
46.6163 -104.948
46.5481 -105.296
46.5047 -105.626
46.4327 -105.98
46.3437 -106.246
46.2532 -106.46
46.1725 -106.68
46.0879 -106.891
45.9763 -107.115
45.8916 -107.312
45.8349 -107.469
45.7791 -107.597
45.723 -107.763
45.667 -107.933
45.6457 -108.1
45.6318 -108.17
45.6443 -108.223
45.6596 -108.274
45.675 -108.325
45.6876 -108.407
45.7027 -108.479
45.718 -108.549
45.7334 -108.62
45.7488 -108.69
45.7697 -108.759
45.7959 -108.802
45.8226 -108.842
45.8505 -108.887
45.8784 -108.932
45.8796 -109.018
45.8989 -109.146
45.9536 -109.291
46.0237 -109.438
46.0817 -109.584
46.1019 -109.737
46.1348 -109.911
46.1548 -109.986
46.1725 -110.06
46.192 -110.151
46.2118 -110.244
46.239 -110.33
46.275 -110.432
46.3247 -110.522
46.3577 -110.589
46.3768 -110.663
46.3946 -110.737
46.4122 -110.812
46.4332 -110.885
46.4771 -110.949
46.5237 -111.036
46.5705 -111.124
46.6174 -111.213
46.6642 -111.302
46.7111 -111.391
46.758 -111.479
46.8191 -111.526
46.8788 -111.577
46.935 -111.647
46.9697 -111.672
47.0022 -111.692
47.0513 -111.695


32.75 -102.6
32.7134 -102.609
32.6732 -102.62
32.6348 -102.628
32.5965 -102.636
32.5582 -102.644
32.5213 -102.655
32.4845 -102.666
32.4518 -102.675
32.4196 -102.683
32.37 -102.679
32.3187 -102.674
32.2902 -102.654
32.264 -102.633
32.238 -102.612
32.2272 -102.583
32.2179 -102.554
32.2088 -102.525
32.1997 -102.495
32.1902 -102.468
32.1808 -102.441
32.1713 -102.414
32.1618 -102.387
32.1528 -102.357
32.1437 -102.327
32.1384 -102.294
32.128 -102.259
32.1142 -102.22
32.0975 -102.167
32.0805 -102.113
32.0635 -102.058
32.0464 -102.004
32.0376 -101.962
32.028 -101.923
32.0227 -101.889
32.0177 -101.856
32.0127 -101.825
32.0096 -101.797
32.0084 -101.773
32.0073 -101.749
32.0093 -101.723
32.0098 -101.695
32.0082 -101.669
32.0063 -101.643
32.0044 -101.617


34.95 -102.6
34.8914 -102.612
34.8261 -102.62
34.7602 -102.629
34.6893 -102.636
34.6153 -102.647
34.5395 -102.654
34.4635 -102.662
34.3875 -102.669
34.3115 -102.676
34.2621 -102.675
34.2221 -102.677
34.191 -102.683
34.1607 -102.69
34.1305 -102.696
34.0999 -102.709
34.0697 -102.719
34.0394 -102.729
34.0091 -102.739
33.9777 -102.749
33.9423 -102.758
33.9026 -102.767
33.8611 -102.778
33.8151 -102.794
33.7569 -102.816
33.6862 -102.835
33.6142 -102.853
33.5421 -102.872
33.47 -102.89
33.3979 -102.9
33.3344 -102.911
33.2776 -102.942
33.2259 -102.977
33.1835 -103.009
33.1419 -103.04
33.1003 -103.073
33.056 -103.105
33.0113 -103.137
32.9667 -103.169
32.9235 -103.199
32.8804 -103.229
32.8463 -103.251
32.8131 -103.272
32.78 -103.292
32.7469 -103.313
32.7143 -103.318
32.6783 -103.316
32.6446 -103.311
32.6143 -103.311
32.5843 -103.311
32.5544 -103.311
32.5263 -103.314
32.4951 -103.313
32.4668 -103.316
32.4356 -103.315
32.3912 -103.307
32.3454 -103.297
32.3189 -103.295
32.3022 -103.287
32.2865 -103.279
32.2709 -103.271
32.2553 -103.262


35.4 -102.6
35.3341 -102.594
35.2616 -102.587
35.1884 -102.58
35.1104 -102.579
35.0348 -102.589
34.9686 -102.602
34.9034 -102.615
34.8375 -102.623
34.7715 -102.632
34.7006 -102.639
34.6292 -102.647
34.5537 -102.654
34.4777 -102.661
34.4017 -102.668
34.3257 -102.676
34.2763 -102.674
34.2363 -102.677
34.2052 -102.683
34.1749 -102.689
34.1447 -102.695
34.1146 -102.702
34.0843 -102.711
34.0541 -102.721
34.0238 -102.73
33.9935 -102.74
33.9582 -102.749
33.9223 -102.757
33.8826 -102.767
33.8369 -102.783
33.7798 -102.798
33.7092 -102.816
33.6373 -102.835
33.5652 -102.853
33.4931 -102.872
33.421 -102.881
33.3489 -102.89
33.2819 -102.918
33.2292 -102.953
33.1817 -102.988
33.1396 -103.02
33.0979 -103.053
33.0536 -103.085
33.009 -103.117
32.9643 -103.149
32.9211 -103.179
32.8781 -103.21
32.8395 -103.244
32.8059 -103.266
32.7727 -103.287
32.7396 -103.308
32.707 -103.313
32.6743 -103.316
32.6409 -103.311


36.3 -102.6
36.2004 -102.604
36.0909 -102.609
35.9861 -102.619
35.8817 -102.629
35.7773 -102.639
35.676 -102.647
35.5835 -102.645
35.4865 -102.644
35.3916 -102.646
35.3162 -102.641
35.2427 -102.634
35.1647 -102.632
35.0891 -102.642
35.0137 -102.654
34.9476 -102.667
34.8823 -102.68
34.8164 -102.688
34.7504 -102.697
34.6795 -102.704
34.6052 -102.711
34.5291 -102.714
34.4528 -102.717
34.3765 -102.719
34.3002 -102.722
34.2509 -102.716
34.2111 -102.714
34.1803 -102.716
34.1504 -102.718
34.1206 -102.72
34.0904 -102.728
34.0602 -102.738
34.0299 -102.748
33.9996 -102.757
33.9579 -102.778
33.915 -102.799
33.8713 -102.818
33.8217 -102.842
33.7631 -102.865
33.6924 -102.884
33.6204 -102.902
33.5569 -102.923
33.4984 -102.946
33.4405 -102.96
33.3824 -102.975
33.3255 -102.99
33.2747 -103.024
33.2246 -103.061
33.1795 -103.092
33.1349 -103.123
33.0903 -103.155
33.0457 -103.187
33.001 -103.219
32.9557 -103.259
32.916 -103.286
32.8768 -103.312
32.8435 -103.317
32.8075 -103.315
32.7712 -103.313
32.7382 -103.315
32.7022 -103.314
32.6692 -103.316
32.6358 -103.312


43.2909 -102.577
43.154 -102.639
42.9993 -102.709
42.8497 -102.787
42.7222 -102.837
42.612 -102.872
42.4925 -102.895
42.36 -102.873
42.2759 -102.852
42.1891 -102.843
42.1001 -102.855
42.0097 -102.859
41.9189 -102.834
41.8259 -102.824
41.729 -102.827
41.632 -102.859
41.5372 -102.875
41.4306 -102.896
41.3067 -102.916
41.2151 -102.956
41.1151 -103.029
40.9865 -103.051
40.862 -103.068
40.738 -103.085
40.629 -103.139
40.5256 -103.193
40.3947 -103.221
40.2806 -103.274
40.1736 -103.357
40.0732 -103.425
39.9734 -103.492
39.8691 -103.533
39.7643 -103.571
39.6513 -103.617
39.5439 -103.637
39.4565 -103.656
39.3602 -103.673
39.2631 -103.689
39.1567 -103.719
39.0401 -103.747
38.9087 -103.746
38.7792 -103.742
38.6594 -103.744
38.5566 -103.719
38.4517 -103.704
38.3472 -103.703
38.2438 -103.695
38.1471 -103.674
38.0443 -103.656
37.949 -103.623
37.8691 -103.594
37.7811 -103.583
37.6922 -103.572
37.5948 -103.568
37.4949 -103.577
37.3941 -103.585
37.3094 -103.593
37.2002 -103.615
37.1013 -103.629
37.0224 -103.637
36.9352 -103.644
36.8472 -103.651
36.7485 -103.656
36.6356 -103.654
36.5213 -103.652
36.4038 -103.654
36.2795 -103.642
36.1495 -103.624
36.0197 -103.608
35.9018 -103.601
35.7799 -103.593
35.6618 -103.582
35.5442 -103.569
35.4198 -103.572
35.3093 -103.571
35.2095 -103.564
35.1136 -103.554
35.0216 -103.558
34.9438 -103.56
34.8673 -103.561
34.7903 -103.557
34.7114 -103.558
34.6422 -103.563
34.5712 -103.569
34.4999 -103.575
34.4287 -103.58
34.3575 -103.586
34.2863 -103.592
34.2444 -103.589
34.213 -103.591
34.1827 -103.593
34.1525 -103.595
34.1222 -103.597
34.0914 -103.609
34.0643 -103.628
34.0375 -103.648
34.0108 -103.668
33.9827 -103.689
33.949 -103.708
33.9178 -103.714
33.8914 -103.721
33.8656 -103.729
33.8469 -103.744
33.8154 -103.757
33.7848 -103.771
33.7488 -103.779
33.7124 -103.787
33.6758 -103.795
33.6393 -103.803
33.5987 -103.808
33.5577 -103.811
33.5166 -103.815
33.4756 -103.819
33.435 -103.812
33.3945 -103.804
33.354 -103.795
33.3176 -103.791
33.2842 -103.795
33.2512 -103.801
33.2189 -103.801
33.1908 -103.798
33.1667 -103.798
33.1425 -103.8


36.75 -102.55
36.6617 -102.573
36.5645 -102.599
36.4792 -102.631
36.3894 -102.653
36.2826 -102.664
36.1724 -102.67
36.0618 -102.675
35.9568 -102.685
35.8524 -102.695
35.7511 -102.702
35.6494 -102.706
35.551 -102.701
35.4529 -102.695
35.3578 -102.698
35.2824 -102.692
35.209 -102.685
35.1309 -102.683
35.0553 -102.694
34.98 -102.705
34.9137 -102.714
34.8475 -102.718
34.7814 -102.722
34.7103 -102.725
34.6386 -102.728
34.5628 -102.731
34.4865 -102.733
34.4102 -102.736
34.3339 -102.739
34.2846 -102.733
34.2448 -102.731
34.214 -102.733
34.1841 -102.735
34.1543 -102.736
34.1245 -102.738
34.0943 -102.747
34.0641 -102.757
34.0279 -102.778
33.9912 -102.8
33.9453 -102.83
33.9013 -102.85
33.856 -102.869
33.8063 -102.893
33.7477 -102.916
33.6897 -102.939
33.6317 -102.962
33.5734 -102.987
33.5163 -103.011
33.4593 -103.036
33.4026 -103.051
33.3414 -103.068
33.2871 -103.102
33.2335 -103.138
33.1844 -103.173
33.1394 -103.204
33.0941 -103.244
33.0528 -103.272
33.0121 -103.3
32.9713 -103.327
32.9276 -103.333
32.8835 -103.336
32.8464 -103.334
32.81 -103.332
32.7737 -103.33
32.7373 -103.327
32.701 -103.325
32.6647 -103.323
32.6309 -103.318
32.5974 -103.313
32.5672 -103.312
32.539 -103.316
32.5078 -103.315
32.4763 -103.313
32.448 -103.316
32.4038 -103.308
32.3581 -103.299
32.3316 -103.296
32.3149 -103.288
32.2992 -103.28


37.3 -102.55
37.2258 -102.599
37.1442 -102.652
37.0643 -102.7
36.9861 -102.746
36.9013 -102.772
36.8061 -102.792
36.7026 -102.811
36.5941 -102.826
36.4953 -102.857
36.3874 -102.883
36.2628 -102.881
36.1319 -102.874
36.0005 -102.866
35.8753 -102.872
35.7545 -102.877
35.6341 -102.882
35.5169 -102.886
35.3995 -102.907
35.3036 -102.921
35.2097 -102.934
35.1093 -102.948
35.0113 -102.975
34.925 -103.006
34.8393 -103.032
34.7537 -103.058
34.6746 -103.088
34.5961 -103.118
34.5158 -103.146
34.4329 -103.167
34.3496 -103.187
34.2931 -103.199
34.2471 -103.215
34.208 -103.245
34.1737 -103.265
34.1398 -103.284
34.1054 -103.31
34.08 -103.337
34.0525 -103.359
34.0297 -103.386
34.0074 -103.412
33.9855 -103.442
33.9581 -103.469
33.9301 -103.496
33.9086 -103.51
33.892 -103.525
33.8759 -103.54
33.8545 -103.561
33.8238 -103.576
33.7812 -103.589
33.7315 -103.597
33.6811 -103.604
33.6306 -103.611
33.5801 -103.619
33.5296 -103.626
33.4792 -103.633
33.429 -103.629
33.3788 -103.625
33.3287 -103.62
33.2805 -103.624
33.2325 -103.628
33.1894 -103.632
33.151 -103.632
33.1127 -103.634
33.0745 -103.635
33.0363 -103.637
32.998 -103.639
32.9561 -103.641
32.9154 -103.641
32.8749 -103.641
32.842 -103.635
32.8099 -103.629
32.7778 -103.623
32.7458 -103.618
32.7138 -103.612
32.6817 -103.606
32.6497 -103.6
32.6203 -103.591
32.5912 -103.582
32.5621 -103.573
32.5349 -103.568
32.5079 -103.563
32.481 -103.558
32.4541 -103.552
32.4271 -103.547
32.3968 -103.542
32.3661 -103.537
32.3355 -103.532
32.3263 -103.514
32.3276 -103.49
32.3301 -103.464


39.9944 -102.445
39.8836 -102.518
39.7455 -102.582
39.6114 -102.646
39.5018 -102.678
39.4 -102.72
39.299 -102.762
39.1886 -102.818
39.0709 -102.859
38.9557 -102.862
38.8269 -102.866
38.6968 -102.869
38.5946 -102.853
38.4969 -102.86
38.4054 -102.883
38.3058 -102.912
38.1998 -102.921
38.0999 -102.917
38.0005 -102.911
37.909 -102.892
37.8174 -102.874
37.7236 -102.864
37.6217 -102.861
37.517 -102.868
37.4099 -102.886
37.3283 -102.916
37.225 -102.952
37.1208 -102.98
37.0238 -103
36.9112 -102.999
36.8068 -103.006
36.686 -103.002
36.559 -102.993
36.4524 -103.011
36.3324 -103.011
36.1967 -103.004
36.0603 -102.998
35.9304 -103.006
35.7965 -103.016
35.666 -103.023
35.5424 -103.027
35.4136 -103.045
35.3076 -103.059
35.2038 -103.074
35.1042 -103.088
35.0082 -103.115
34.9221 -103.146
34.8341 -103.166
34.7459 -103.186
34.6642 -103.209
34.5818 -103.241
34.5023 -103.258
34.4231 -103.274
34.344 -103.29
34.2913 -103.297
34.2491 -103.309
34.2199 -103.318
34.1889 -103.323
34.1576 -103.328
34.1264 -103.332
34.0946 -103.346
34.0714 -103.371
34.049 -103.398
34.0268 -103.425
34.0062 -103.453
33.9844 -103.482
33.957 -103.51
33.9327 -103.536
33.9116 -103.549
33.895 -103.564
33.8701 -103.573
33.8391 -103.587
33.7941 -103.6
33.7442 -103.608
33.6938 -103.615
33.6433 -103.622
33.5928 -103.629
33.5423 -103.636
33.4918 -103.644
33.4416 -103.64
33.3915 -103.636


42.5099 -102.41
42.4239 -102.43
42.343 -102.421
42.2816 -102.425
42.202 -102.445
42.1276 -102.451
42.0367 -102.474
41.9424 -102.48
41.8477 -102.485
41.7482 -102.501
41.6496 -102.548
41.551 -102.597
41.4524 -102.646
41.3374 -102.695
41.2549 -102.762
41.1639 -102.862
41.0641 -102.941
40.9572 -102.99
40.848 -103.023
40.7255 -103.042
40.6167 -103.096
40.5132 -103.15
40.3824 -103.178
40.2479 -103.211
40.1366 -103.254
40.0357 -103.318
39.9239 -103.38
39.8184 -103.42
39.7135 -103.458
39.6027 -103.491
39.5087 -103.497
39.4194 -103.514
39.3307 -103.531
39.2332 -103.562
39.1265 -103.598
39.0211 -103.624
38.9047 -103.619
38.7904 -103.611
38.682 -103.604
38.5975 -103.572
38.504 -103.564
38.4097 -103.558
38.3158 -103.565
38.2224 -103.564
38.1363 -103.55
38.0401 -103.545
37.953 -103.515
37.871 -103.486
37.7794 -103.464
37.687 -103.442
37.5858 -103.426
37.4801 -103.435
37.3838 -103.457
37.2946 -103.468
37.1919 -103.481
37.0879 -103.494
37.0022 -103.512
36.9144 -103.521
36.8263 -103.528
36.7301 -103.533
36.6287 -103.534
36.5268 -103.534
36.4209 -103.539
36.3085 -103.529
36.1796 -103.511
36.05 -103.496
35.9321 -103.488
35.8045 -103.481
35.6804 -103.47
35.5601 -103.457
35.4301 -103.461
35.3137 -103.461
35.2082 -103.453
35.107 -103.444
35.0155 -103.436
34.9331 -103.436
34.8509 -103.433
34.7688 -103.429
34.685 -103.43
34.6109 -103.436
34.5348 -103.442
34.4585 -103.449
34.3822 -103.455
34.3059 -103.462
34.2598 -103.459
34.2258 -103.462
34.2006 -103.472
34.1763 -103.482
34.1521 -103.493
34.128 -103.503
34.1068 -103.522
34.0898 -103.548
34.0733 -103.576
34.0476 -103.596
34.021 -103.616
33.9942 -103.636
33.9607 -103.655
33.9265 -103.674
33.8998 -103.683
33.8739 -103.691
33.8428 -103.705
33.7978 -103.718
33.7479 -103.725
33.71 -103.733
33.6733 -103.741
33.6368 -103.749
33.6002 -103.757
33.5637 -103.765
33.5271 -103.773
33.4906 -103.781
33.4546 -103.779
33.4187 -103.775
33.3827 -103.772
33.3468 -103.768
33.3135 -103.773
33.2805 -103.778
33.2475 -103.783
33.2191 -103.788
33.1949 -103.789
33.1711 -103.79
33.1469 -103.792


37.95 -102.4
37.8719 -102.437
37.7858 -102.489
37.6937 -102.518
37.593 -102.551
37.4896 -102.596
37.3952 -102.653
37.3173 -102.705
37.2248 -102.764
37.1327 -102.814
37.0439 -102.849
36.9483 -102.87
36.851 -102.88
36.7535 -102.888
36.6447 -102.891
36.5346 -102.893
36.4347 -102.913
36.3296 -102.923
36.2007 -102.917
36.0695 -102.909
35.9443 -102.915
35.8198 -102.923
35.699 -102.928
35.5797 -102.926
35.4597 -102.942
35.3342 -102.961
35.2285 -102.976
35.1288 -102.99
35.0327 -103.018
34.9466 -103.049
34.8615 -103.08
34.776 -103.106
34.6884 -103.133
34.6091 -103.162
34.5262 -103.184
34.443 -103.204
34.3584 -103.233
34.2787 -103.25
34.2338 -103.263
34.1989 -103.281
34.1649 -103.299
34.1311 -103.317
34.099 -103.333
34.0708 -103.354
34.0479 -103.38
34.0256 -103.407
34.005 -103.435
33.9832 -103.464
33.9559 -103.492
33.9279 -103.519
33.9107 -103.535
33.8946 -103.55
33.8697 -103.559
33.8387 -103.573
33.7937 -103.586
33.7438 -103.593
33.6933 -103.601
33.6429 -103.608
33.5924 -103.615
33.5419 -103.622
33.4914 -103.63
33.4412 -103.626
33.3911 -103.622
33.341 -103.617
33.2927 -103.621
33.2447 -103.625
33.2017 -103.629
33.1632 -103.629
33.125 -103.63
33.0868 -103.632
33.0485 -103.634
33.0103 -103.635
32.9683 -103.638
32.9277 -103.638
32.8872 -103.637
32.8543 -103.632
32.8221 -103.626
32.7901 -103.62
32.758 -103.614
32.726 -103.608
32.694 -103.602
32.6619 -103.596
32.6325 -103.588
32.6034 -103.579
32.5743 -103.57
32.5472 -103.565
32.5202 -103.559
32.4932 -103.554
32.4663 -103.549
32.4489 -103.551
32.4093 -103.539
32.3777 -103.533
32.3469 -103.528
32.3378 -103.51
32.3307 -103.492


41.1 -102.35
41.0221 -102.417
40.9364 -102.49
40.8361 -102.568
40.7344 -102.647
40.6505 -102.77
40.5753 -102.873
40.475 -102.939
40.3678 -102.991
40.2564 -103.037
40.1423 -103.072
40.0239 -103.085
39.894 -103.094
39.7668 -103.089
39.6455 -103.086
39.5315 -103.057
39.4209 -103.038
39.3106 -103.019
39.1914 -103.013
39.066 -103.002
38.9425 -102.98
38.8141 -102.979
38.6782 -102.981
38.5761 -102.963
38.4669 -102.958
38.3595 -102.984
38.2695 -102.999
38.1751 -102.995
38.077 -102.987
37.9784 -102.978
37.8804 -102.962
37.7808 -102.952
37.6763 -102.942
37.5639 -102.934
37.4466 -102.946
37.35 -102.967
37.2398 -103.002
37.1296 -103.019
37.0215 -103.027
36.9077 -103.025
36.7934 -103.021
36.6715 -103.016
36.5444 -103.007
36.4287 -103.016
36.3078 -103.015
36.172 -103.008
36.0356 -103.002
35.9057 -103.01


35.85 -101.9
35.7765 -101.909
35.6956 -101.918
35.6208 -101.916
35.5431 -101.915
35.465 -101.903
35.3893 -101.894
35.3323 -101.876
35.2772 -101.858
35.2223 -101.839
35.1675 -101.826
35.1125 -101.814
35.0574 -101.802
35.0024 -101.791
34.9569 -101.778
34.9124 -101.765
34.8679 -101.752
34.8235 -101.74
34.7754 -101.722
34.7198 -101.703
34.6634 -101.682
34.6068 -101.668
34.5531 -101.654
34.4997 -101.641
34.4463 -101.628
34.3929 -101.614
34.3395 -101.601
34.3076 -101.581
34.2779 -101.561
34.257 -101.544
34.2354 -101.53
34.221 -101.518
34.2073 -101.505
34.1927 -101.493
34.1818 -101.482


47.3079 -101.837
47.341 -102.046
47.3029 -102.402
47.2705 -102.836
47.2338 -103.174
47.1421 -103.464
47.0524 -103.708
46.9399 -103.957
46.7754 -104.25
46.6319 -104.497
46.5639 -104.813
46.4955 -105.16
46.4295 -105.488
46.3283 -105.817
46.2378 -106.138
46.1632 -106.309
46.0783 -106.461
45.9919 -106.648
45.922 -106.81
45.8057 -106.984
45.7091 -107.089
45.6051 -107.235
45.5424 -107.412
45.516 -107.563
45.4732 -107.73
45.3807 -107.953
45.3138 -108.18
45.3175 -108.338
45.3252 -108.522
45.3361 -108.693
45.3529 -108.857
45.3761 -108.993
45.4246 -109.153
45.5061 -109.311
45.6058 -109.421
45.6897 -109.523
45.7391 -109.599
45.7852 -109.669
45.831 -109.738
45.8928 -109.83
45.9366 -109.915
45.961 -109.948
45.9834 -109.975
46.0056 -110.002
46.027 -110.036
46.0448 -110.106
46.0623 -110.18
46.0711 -110.248
46.1039 -110.341
46.1391 -110.438
46.2281 -110.513
46.3065 -110.568
46.3255 -110.623
46.3385 -110.677
46.3556 -110.75
46.3731 -110.824
46.3941 -110.897
46.4264 -111.008
46.4718 -111.099
46.5185 -111.188
46.5654 -111.277
46.6123 -111.366
46.6591 -111.455
46.7104 -111.548
46.7561 -111.598
46.7845 -111.626
46.8176 -111.669
46.8499 -111.691


37.55 -101.8
37.4604 -101.843
37.3663 -101.898
37.2782 -101.968
37.2015 -102.03
37.1304 -102.084
37.0631 -102.145
36.9974 -102.196
36.9277 -102.225
36.8576 -102.252
36.7873 -102.28
36.7146 -102.306
36.6384 -102.328
36.5446 -102.36
36.4657 -102.404
36.3794 -102.432
36.2753 -102.448
36.1684 -102.468
36.0582 -102.474
35.9532 -102.484
35.8488 -102.494
35.7475 -102.502
35.6465 -102.51
35.5487 -102.509
35.4512 -102.508
35.3562 -102.511
35.2808 -102.505
35.2073 -102.499
35.1293 -102.497
35.0537 -102.507
34.9783 -102.518
34.9122 -102.531
34.8462 -102.54
34.7802 -102.548
34.7093 -102.556
34.6379 -102.563
34.5624 -102.571
34.4864 -102.578
34.4104 -102.585
34.3344 -102.592
34.285 -102.591
34.245 -102.594
34.2139 -102.6
34.1836 -102.606
34.1534 -102.612
34.1233 -102.618
34.0927 -102.632
34.0621 -102.646
34.0314 -102.66
34.0008 -102.674
33.9651 -102.687
33.929 -102.7
33.8951 -102.704
33.8602 -102.704
33.8213 -102.708
33.7738 -102.711
33.716 -102.712
33.6571 -102.712
33.5981 -102.712
33.539 -102.712
33.48 -102.712
33.4211 -102.704
33.3623 -102.695
33.3034 -102.69
33.2487 -102.701
33.1983 -102.709
33.1515 -102.713
33.1051 -102.719
33.0587 -102.725
33.0123 -102.731
32.9659 -102.737
32.9212 -102.747
32.8767 -102.758
32.8302 -102.776
32.7834 -102.794
32.7331 -102.821
32.6824 -102.849
32.6317 -102.877
32.5835 -102.902
32.5453 -102.93
32.5138 -102.963
32.4821 -102.998
32.4522 -103.033
32.4225 -103.068
32.3745 -103.085
32.3245 -103.101
32.3015 -103.1
32.2811 -103.097
32.2609 -103.094
32.2408 -103.091
32.2384 -103.079
32.2376 -103.067
32.2371 -103.054
32.2365 -103.041
32.2374 -103.038
32.2385 -103.036
32.2395 -103.034
32.2406 -103.032
32.2416 -103.031
32.2427 -103.029
32.2437 -103.027


39.8 -101.75
39.7287 -101.793
39.6546 -101.832
39.5763 -101.881
39.4853 -101.951
39.3758 -102.015
39.2645 -102.078
39.1458 -102.16
39.0196 -102.234
38.8967 -102.305
38.7774 -102.373
38.6718 -102.457
38.5818 -102.496
38.4855 -102.528
38.3911 -102.59
38.2969 -102.654
38.199 -102.697
38.1093 -102.724
38.0204 -102.749
37.9312 -102.768
37.8385 -102.787
37.7442 -102.804
37.6415 -102.827
37.5361 -102.861
37.429 -102.882
37.3474 -102.912
37.244 -102.949
37.1406 -102.972
37.0437 -102.992
36.9409 -103.001
36.8277 -102.999
36.7159 -103.004
36.5899 -102.996
36.4834 -103.015
36.3634 -103.015
36.23 -103.012
36.0939 -103.007
35.9607 -103.006
35.8264 -103.014
35.6959 -103.021
35.575 -103.024
35.4465 -103.042
35.3322 -103.062
35.2276 -103.076
35.128 -103.09
35.0319 -103.118
34.9458 -103.149
34.8584 -103.174
34.7703 -103.194
34.6802 -103.214
34.5971 -103.246
34.5175 -103.263
34.4383 -103.279
34.3591 -103.294
34.2799 -103.31
34.2397 -103.314
34.2107 -103.323
34.1796 -103.328
34.1484 -103.332
34.1172 -103.337
34.0854 -103.35
34.0622 -103.376
34.0398 -103.403
34.0192 -103.431
33.9988 -103.459
33.9715 -103.486
33.9436 -103.513
33.9221 -103.527
33.9055 -103.542
33.8894 -103.557
33.8592 -103.572


40.55 -101.7
40.5168 -101.768
40.4705 -101.841
40.4187 -101.939
40.2982 -102.039
40.1664 -102.145
40.05 -102.24
39.9428 -102.346
39.8174 -102.429
39.6941 -102.511
39.5671 -102.57
39.4612 -102.616
39.3575 -102.662
39.254 -102.707
39.1433 -102.764
39.0242 -102.814
38.8998 -102.844
38.7783 -102.871
38.6607 -102.884
38.5598 -102.869
38.4567 -102.864
38.3559 -102.89
38.2553 -102.92
38.1492 -102.929
38.0395 -102.921
37.947 -102.901
37.8552 -102.884
37.7615 -102.874
37.6676 -102.865
37.5656 -102.861
37.4588 -102.878
37.3578 -102.897
37.2526 -102.933
37.1489 -102.956
37.0498 -102.982
36.9462 -102.998
36.8428 -103.007
36.7295 -103.005
36.6032 -102.996
36.4866 -102.998
36.3748 -103.006
36.2423 -103.004
36.1053 -102.997
35.9687 -102.991
35.8341 -102.999
35.7036 -103.005
35.5734 -103.012
35.444 -103.03
35.3297 -103.05
35.225 -103.065
35.1254 -103.079
35.0293 -103.106
34.9432 -103.137
34.8558 -103.163
34.7677 -103.182
34.6776 -103.202
34.5945 -103.234
34.5149 -103.251
34.4357 -103.267
34.3565 -103.282
34.2773 -103.298
34.2325 -103.311
34.203 -103.32
34.172 -103.325
34.1408 -103.33
34.1089 -103.344
34.0857 -103.369
34.0634 -103.396
34.0411 -103.422
34.0205 -103.451
34.0001 -103.479
33.9729 -103.506
33.9486 -103.532
33.9274 -103.546
33.9108 -103.561
33.886 -103.569
33.8549 -103.583
33.8232 -103.598
33.7805 -103.611
33.7308 -103.619
33.6804 -103.626
33.63 -103.633
33.5795 -103.64
33.529 -103.648
33.4785 -103.655
33.4283 -103.651
33.3782 -103.647
33.3281 -103.642
33.2798 -103.646
33.2318 -103.65
33.1888 -103.654
33.1503 -103.654
33.1121 -103.656
33.0739 -103.657
33.0356 -103.659
32.9974 -103.661
32.9554 -103.663
32.9148 -103.663
32.8743 -103.663
32.8414 -103.657
32.8092 -103.651
32.7772 -103.645
32.7451 -103.639
32.7131 -103.634
32.6811 -103.628
32.649 -103.622
32.6196 -103.613
32.5905 -103.604
32.5614 -103.595
32.5343 -103.59
32.5073 -103.585
32.4803 -103.58
32.4534 -103.574
32.4265 -103.569
32.3859 -103.556
32.344 -103.543
32.3337 -103.524
32.3265 -103.505
32.3281 -103.481
32.3305 -103.455
32.3331 -103.43


44.9769 -101.675
44.9187 -101.596
44.8546 -101.508
44.79 -101.42
44.7623 -101.325
44.7382 -101.229
44.7025 -101.121
44.6656 -101.011
44.6225 -100.923
44.5859 -100.8
44.5452 -100.684
44.5042 -100.57
44.4965 -100.455
44.494 -100.371
44.4981 -100.308
44.5028 -100.247
44.5021 -100.155
44.4884 -100.034
44.4843 -99.8986
44.485 -99.7162
44.4587 -99.5577
44.4518 -99.3777
44.4718 -99.2113
44.4812 -99.0685
44.4896 -98.8934
44.4926 -98.7508
44.4951 -98.6116
44.4767 -98.5053
44.4559 -98.3879
44.4313 -98.2649
44.4186 -98.129
44.3949 -97.9878
44.3766 -97.8639
44.3593 -97.7421
44.3332 -97.619
44.3075 -97.4943
44.285 -97.3633
44.2504 -97.2274
44.2211 -97.095
44.1946 -96.9713
44.1596 -96.8553
44.1241 -96.7384
44.0969 -96.6362
44.0772 -96.5435
44.0537 -96.4565
44.0279 -96.3797
43.9996 -96.3063
43.975 -96.2314
43.9574 -96.1648
43.9425 -96.1028
43.9233 -96.0527
43.9087 -96.0044
43.8925 -95.9581
43.8756 -95.9086
43.8565 -95.8576
43.8379 -95.8066
43.8137 -95.7621
43.7896 -95.7168
43.7674 -95.6719
43.7405 -95.6277
43.7132 -95.5835
43.6881 -95.5403
43.6634 -95.4971
43.6395 -95.454
43.6166 -95.4108
43.5934 -95.3645
43.5675 -95.3208
43.5409 -95.2793
43.5157 -95.2403
43.4892 -95.2054
43.4649 -95.1736
43.4439 -95.1432
43.42 -95.1087
43.3959 -95.0739
43.3728 -95.0468
43.3497 -95.0205
43.3286 -94.9943
43.308 -94.9714
43.2873 -94.9487
43.2676 -94.9276
43.2455 -94.9138
43.2227 -94.9016
43.1998 -94.8896
43.1822 -94.8787
43.1652 -94.8679
43.1477 -94.8557
43.1301 -94.8433
43.1136 -94.8355
43.0972 -94.8282
43.0835 -94.8236
43.0715 -94.8185
43.0596 -94.8133
43.0478 -94.808
43.0364 -94.8013
43.026 -94.797
43.0156 -94.7939
43.0052 -94.791
42.9948 -94.7881
42.9844 -94.7851
42.9763 -94.7799
42.9686 -94.7745
42.9608 -94.769
42.9531 -94.7635
42.9453 -94.7581
42.9349 -94.7524
42.9265 -94.7439
42.92 -94.7347
42.9137 -94.7254
42.9075 -94.7162
42.9009 -94.7082
42.8965 -94.7015
42.8944 -94.6988
42.8897 -94.6995
42.8847 -94.7006
42.8826 -94.6986
42.8779 -94.6994
42.873 -94.7005
42.8708 -94.6985
42.8661 -94.6993
42.8612 -94.7004
42.859 -94.6985
42.8543 -94.6993
42.85 -94.6996
42.8456 -94.7008
42.844 -94.699


46.3691 -101.651
46.3833 -101.747
46.399 -101.852
46.4413 -102.049
46.4301 -102.35
46.4233 -102.697
46.445 -102.973
46.4337 -103.229
46.3577 -103.481
46.2806 -103.702
46.2123 -103.885
46.1067 -104.095
45.9956 -104.36
45.8916 -104.633
45.8436 -104.92
45.7955 -105.201
45.7412 -105.418
45.6735 -105.648
45.6322 -105.909
45.5771 -106.079
45.5469 -106.19
45.5193 -106.296
45.4971 -106.422
45.4722 -106.602
45.4176 -106.796
45.3189 -107.016
45.1911 -107.214
45.0869 -107.451
44.9875 -107.719
44.8826 -107.986
44.8577 -108.251
44.8625 -108.446
44.8732 -108.618
44.8845 -108.787
44.906 -108.923
44.9297 -109.056
44.9727 -109.225
45.0613 -109.428
45.1565 -109.589
45.2208 -109.717
45.282 -109.841
45.334 -109.89
45.3687 -109.897
45.3983 -109.886
45.4274 -109.872
45.4762 -109.87
45.527 -109.87
45.578 -109.869
45.6238 -109.864
45.669 -109.858
45.7142 -109.852
45.7593 -109.846
45.82 -109.865
45.8822 -109.886
45.9061 -109.912
45.9263 -109.939
45.9483 -109.965
45.9705 -109.992
45.9918 -110.026
46.013 -110.062
46.0343 -110.097
46.0521 -110.167
46.0609 -110.235
46.0937 -110.328
46.1289 -110.425
46.1967 -110.476
46.2889 -110.564
46.3328 -110.627
46.353 -110.7
46.3709 -110.774
46.3885 -110.849
46.4095 -110.921
46.4418 -111.033
46.4872 -111.124


44.2806 -101.556
44.2774 -101.497
44.2681 -101.407
44.2582 -101.315
44.2482 -101.222
44.2257 -101.116
44.1876 -101.03
44.1525 -100.94
44.1198 -100.883
44.0753 -100.793
44.0295 -100.7
43.9742 -100.592
43.9419 -100.483
43.879 -100.369
43.8048 -100.288
43.702 -100.187
43.5592 -100.086
43.4131 -99.9453
43.2839 -99.8206
43.1657 -99.7043
43.0305 -99.6145
42.9362 -99.5376
42.8568 -99.4879
42.779 -99.4409
42.7069 -99.4002
42.6444 -99.3597
42.6073 -99.3248
42.5727 -99.2905
42.5369 -99.2581
42.501 -99.2259
42.464 -99.1934
42.4545 -99.135
42.4396 -99.0582
42.423 -98.9828
42.4044 -98.9183
42.3857 -98.8548
42.367 -98.7915
42.3481 -98.7276
42.3235 -98.679
42.2985 -98.6429
42.2712 -98.6202
42.2464 -98.602
42.2217 -98.5927
42.2057 -98.5708
42.1906 -98.5477
42.1785 -98.5332
42.1667 -98.5197
42.155 -98.5062
42.1432 -98.4927
42.1273 -98.4769
42.111 -98.4608
42.0946 -98.4447
42.0742 -98.4285
42.0534 -98.4121
42.0326 -98.3958
42.0132 -98.3873
41.9939 -98.3795
41.9747 -98.3719
41.9555 -98.3642
41.9363 -98.3565
41.917 -98.3489
41.8978 -98.3412
41.8831 -98.3273
41.8689 -98.3127
41.8548 -98.2981
41.8422 -98.281
41.8269 -98.247
41.8109 -98.2207
41.7949 -98.1951
41.7764 -98.1652
41.7538 -98.1323
41.7307 -98.099
41.7073 -98.0698
41.6842 -98.0451
41.6585 -98.0202
41.6327 -97.9952
41.6129 -97.9721
41.5938 -97.9492
41.5747 -97.9262
41.5556 -97.9033
41.54 -97.8822
41.5387 -97.8599
41.5362 -97.8415
41.5296 -97.8256
41.5226 -97.81
41.5156 -97.7945
41.5096 -97.7801
41.5037 -97.7657
41.4977 -97.7515
41.4918 -97.7372
41.4859 -97.7229
41.48 -97.7086
41.4743 -97.6949
41.4668 -97.6784
41.4591 -97.6617
41.4513 -97.6449
41.4401 -97.6203
41.4284 -97.5948
41.4168 -97.5693
41.4075 -97.5414
41.3984 -97.5133
41.3939 -97.4806
41.39 -97.4479
41.387 -97.4116
41.3845 -97.3754
41.3778 -97.3415
41.3755 -97.3108
41.371 -97.28
41.3677 -97.2533
41.3649 -97.2297
41.3622 -97.2064
41.3638 -97.182
41.3649 -97.1594
41.3659 -97.137
41.3669 -97.1146
41.3688 -97.0932
41.3708 -97.0719
41.3728 -97.0507
41.3748 -97.0294
41.3779 -97.0073
41.3811 -96.9851
41.385 -96.9612
41.3896 -96.9363
41.392 -96.9086
41.3942 -96.8806
41.3909 -96.8445
41.3821 -96.8114
41.3728 -96.7786
41.3634 -96.7459
41.3532 -96.7135
41.3429 -96.6813
41.3352 -96.648
41.3273 -96.6184
41.3193 -96.589
41.3114 -96.5607
41.3034 -96.5324
41.2967 -96.5056
41.2902 -96.479
41.2859 -96.4573
41.2818 -96.436
41.275 -96.4127
41.268 -96.3891
41.2606 -96.3665
41.2531 -96.3439
41.2456 -96.3214
41.2373 -96.2995
41.2299 -96.278
41.2227 -96.2567
41.2135 -96.2404
41.2086 -96.2279
41.2042 -96.2157
41.1998 -96.2036
41.1984 -96.1891
41.1984 -96.1761
41.1987 -96.1631
41.1989 -96.1502
41.1992 -96.1373
41.1994 -96.1244
41.1997 -96.1115
41.1999 -96.0986
41.2002 -96.0857
41.2005 -96.075
41.2014 -96.0666


48.2281 -101.556
48.2994 -101.662
48.3926 -101.844
48.5219 -102.047
48.6168 -102.356
48.7235 -102.751
48.79 -103.039
48.8439 -103.278
48.8726 -103.386
48.8842 -103.461
48.8942 -103.533
48.904 -103.605
48.9138 -103.676
48.9236 -103.748
48.9132 -103.877
48.8529 -104.004
48.8139 -104.093
48.7736 -104.205
48.7153 -104.383
48.6968 -104.688
48.7366 -105.035
48.8039 -105.338
48.9194 -105.66
48.9879 -105.993
49.0337 -106.055
49.1133 -106.206
49.1963 -106.366
49.2797 -106.527
49.3482 -106.779
49.3845 -107.09
49.3966 -107.395
49.4063 -107.699
49.3345 -108.073
49.3779 -108.369
49.4293 -108.77
49.4854 -109.209
49.5422 -109.62
49.3758 -110.02
49.2944 -110.292
49.2216 -110.551
49.2284 -110.711
49.2431 -110.861
49.2586 -111.01
49.2742 -111.159
49.2898 -111.308
49.3053 -111.457
49.333 -111.612
49.3265 -111.676
49.3166 -111.731
49.3063 -111.785
49.3078 -111.788


35.85 -101.35
35.78 -101.345
35.703 -101.34
35.6252 -101.334
35.5482 -101.323
35.4692 -101.304
35.3922 -101.288
35.3315 -101.264
35.2724 -101.24
35.217 -101.216
35.1649 -101.197
35.1137 -101.182
35.0594 -101.167
35.0048 -101.152
34.9563 -101.142
34.9085 -101.132
34.8607 -101.123
34.8129 -101.113
34.765 -101.102
34.7134 -101.086
34.6615 -101.07
34.6121 -101.06
34.5659 -101.05
34.52 -101.04
34.4742 -101.03
34.4283 -101.021
34.3811 -101.011
34.3348 -101.005
34.3074 -100.993
34.2817 -100.981
34.2666 -100.976
34.2525 -100.972
34.2368 -100.968
34.2276 -100.965
34.219 -100.962
34.2105 -100.96
34.202 -100.957
34.1934 -100.954
34.1849 -100.952
34.1764 -100.949
34.1679 -100.947
34.1593 -100.944
34.1508 -100.942
34.1423 -100.939
34.1338 -100.936
34.1253 -100.934
34.1167 -100.931
34.1092 -100.927
34.1017 -100.922
34.0943 -100.918
34.0869 -100.913
34.0783 -100.911
34.0696 -100.909
34.0608 -100.906
34.0521 -100.904
34.0434 -100.902
34.0347 -100.9
34.026 -100.898
34.0172 -100.896
34.0085 -100.893
33.9985 -100.892
33.9854 -100.89
33.972 -100.888
33.9586 -100.886
33.9451 -100.884
33.9317 -100.882
33.918 -100.881
33.9043 -100.88
33.8894 -100.88
33.8712 -100.883
33.8528 -100.887
33.8343 -100.891
33.8081 -100.894
33.7812 -100.897
33.7507 -100.891
33.7188 -100.884
33.6859 -100.873
33.6544 -100.865
33.623 -100.856
33.5916 -100.847
33.5602 -100.838
33.5288 -100.829
33.4973 -100.82
33.4626 -100.81
33.4275 -100.8
33.3924 -100.79
33.3537 -100.78
33.3135 -100.771
33.2782 -100.772
33.2434 -100.773
33.2112 -100.775
33.1793 -100.776
33.149 -100.773
33.1183 -100.772
33.0876 -100.77
33.0568 -100.769
33.0261 -100.767
32.9953 -100.766
32.9647 -100.769
32.9333 -100.767
32.9019 -100.765
32.8704 -100.762
32.8421 -100.756
32.8161 -100.749
32.7904 -100.743
32.7665 -100.739
32.7427 -100.734
32.7191 -100.731
32.6955 -100.728
32.6719 -100.725
32.6496 -100.72
32.6265 -100.716
32.6033 -100.712
32.5801 -100.706
32.5568 -100.701
32.5329 -100.696
32.5106 -100.691
32.4884 -100.686
32.4697 -100.68
32.4513 -100.675


36.3 -101.35
36.2306 -101.335
36.1543 -101.319
36.0749 -101.305
35.995 -101.296
35.9148 -101.292
35.8346 -101.29
35.7544 -101.287
35.6741 -101.285
35.5996 -101.273
35.5209 -101.254
35.4439 -101.238
35.3806 -101.22
35.3248 -101.197
35.2707 -101.177
35.2168 -101.158
35.1656 -101.143
35.1144 -101.128
35.0601 -101.113
35.0055 -101.098
34.9571 -101.088
34.9092 -101.078
34.8614 -101.069
34.8145 -101.061
34.7676 -101.052
34.7169 -101.038
34.6658 -101.024
34.6165 -101.013
34.5714 -101.008
34.5267 -101.002
34.482 -100.997
34.4374 -100.992
34.3914 -100.987
34.3452 -100.981
34.3184 -100.969
34.2936 -100.957
34.274 -100.95
34.2596 -100.945
34.2457 -100.942
34.2366 -100.939
34.2281 -100.936
34.2195 -100.934
34.211 -100.931
34.2035 -100.927
34.196 -100.922
34.1886 -100.918
34.1811 -100.913
34.1725 -100.911
34.1638 -100.908
34.1551 -100.906
34.1464 -100.904
34.1377 -100.902
34.129 -100.9
34.1202 -100.898
34.1115 -100.895
34.1028 -100.893
34.0927 -100.891
34.0825 -100.89
34.0723 -100.888
34.0621 -100.886
34.0519 -100.884
34.0417 -100.883
34.0315 -100.881
34.0213 -100.879
34.0111 -100.877
34.0008 -100.875
33.9877 -100.873
33.9743 -100.871
33.9622 -100.872
33.9502 -100.872
33.9383 -100.873
33.925 -100.871
33.9127 -100.873
33.8991 -100.873
33.8855 -100.875
33.8675 -100.879
33.8491 -100.883
33.8229 -100.886
33.796 -100.889
33.7644 -100.883
33.7323 -100.877
33.6994 -100.865
33.668 -100.858
33.6366 -100.849
33.6052 -100.84
33.5738 -100.831
33.5423 -100.821
33.5109 -100.812
33.4795 -100.803
33.4447 -100.793
33.4097 -100.783
33.3745 -100.774
33.3358 -100.764
33.3007 -100.764
33.2659 -100.766
33.2337 -100.767
33.2018 -100.768
33.1699 -100.769
33.1394 -100.768
33.1087 -100.766
33.0779 -100.765
33.0472 -100.763
33.0164 -100.762
32.9857 -100.76
32.9551 -100.763
32.9237 -100.762
32.8922 -100.759
32.8639 -100.753
32.8359 -100.746
32.81 -100.74
32.7843 -100.733
32.7605 -100.73
32.7369 -100.727
32.7132 -100.723
32.6896 -100.72
32.666 -100.717
32.6437 -100.713
32.6205 -100.707
32.5973 -100.702
32.5733 -100.696
32.5509 -100.691
32.5286 -100.686
32.5073 -100.683
32.486 -100.679
32.4674 -100.674


47.6026 -101.312
47.6496 -101.363
47.7296 -101.417
47.8129 -101.471
47.8965 -101.525
47.9802 -101.579
48.0599 -101.691
48.1391 -101.808
48.2671 -102.005
48.3618 -102.313
48.4685 -102.708
48.5892 -103.004
48.6767 -103.242
48.6997 -103.47
48.7201 -103.648
48.7402 -103.821
48.7061 -103.985
48.6676 -104.209
48.6118 -104.46
48.5819 -104.767
48.6206 -105.115
48.6482 -105.503
48.6612 -105.968
48.6506 -106.303
48.6435 -106.572
48.6315 -106.892
48.5464 -107.251
48.4333 -107.56
48.3297 -107.913
48.2673 -108.195
48.2353 -108.383
48.1993 -108.615
48.1762 -108.85
48.1584 -109.081
48.1766 -109.345
48.183 -109.613
48.1373 -109.835
48.1232 -110.013
48.1019 -110.158
48.0684 -110.289
48.0414 -110.414
48.0457 -110.49
48.0861 -110.596
48.0785 -110.66
48.0661 -110.718
48.0595 -110.776
48.0535 -110.833
48.0512 -110.888
48.0493 -110.942
48.0613 -111.048
48.0612 -111.137
48.0599 -111.224
48.0585 -111.31
48.0571 -111.397
48.0557 -111.484
48.0656 -111.532


33.2 -101.3
33.1721 -101.287
33.143 -101.273
33.1133 -101.259
33.0835 -101.245
33.0538 -101.232
33.024 -101.218
32.9942 -101.204
32.9645 -101.196
32.9342 -101.185
32.9026 -101.174
32.8709 -101.163
32.8425 -101.149
32.8165 -101.134
32.7907 -101.118
32.765 -101.103
32.7393 -101.088
32.7136 -101.073
32.6893 -101.06
32.6636 -101.047
32.639 -101.033
32.6146 -101.019
32.5902 -101.004
32.5659 -100.99
32.5415 -100.976
32.5186 -100.961
32.4961 -100.946
32.4765 -100.93
32.4571 -100.913
32.4368 -100.904
32.4066 -100.888
32.3747 -100.869
32.3429 -100.854
32.3112 -100.838
32.2842 -100.82
32.2576 -100.801
32.2337 -100.781


37.15 -101.3
37.1016 -101.303
37.0483 -101.307
36.9885 -101.301
36.9281 -101.293
36.8675 -101.285
36.807 -101.277
36.7459 -101.276
36.6871 -101.273
36.6284 -101.27
36.5698 -101.267
36.5177 -101.269
36.465 -101.273
36.4069 -101.263
36.3482 -101.252
36.2706 -101.238
36.1937 -101.223
36.1211 -101.201
36.0493 -101.18
35.9823 -101.167
35.9174 -101.157
35.8527 -101.147
35.788 -101.137
35.7233 -101.128
35.6586 -101.118
35.5995 -101.101
35.5365 -101.077
35.4696 -101.059
35.4053 -101.045
35.3511 -101.028
35.298 -101.011
35.2462 -100.998
35.1971 -100.989
35.148 -100.981
35.0959 -100.972
35.044 -100.962
34.9985 -100.959
34.9536 -100.956
34.9088 -100.953
34.864 -100.949
34.8192 -100.946
34.7742 -100.941
34.7253 -100.932
34.6774 -100.92
34.6316 -100.911
34.5873 -100.906
34.5432 -100.901
34.4991 -100.896
34.455 -100.891
34.4085 -100.886
34.3617 -100.882
34.315 -100.877
34.2869 -100.866
34.2688 -100.867
34.2545 -100.867
34.2387 -100.866
34.2293 -100.867
34.2205 -100.868
34.2118 -100.869
34.2031 -100.87
34.1945 -100.871
34.1858 -100.873
34.1771 -100.874
34.167 -100.872
34.1582 -100.873
34.1482 -100.872
34.1393 -100.873
34.1306 -100.874
34.1206 -100.872
34.1118 -100.873
34.1017 -100.872
34.0929 -100.873
34.0842 -100.874
34.0741 -100.872
34.0653 -100.873
34.0552 -100.872
34.0464 -100.873
34.0377 -100.874
34.0276 -100.872
34.0188 -100.873
34.0088 -100.872
34 -100.873
33.987 -100.871


37.55 -101.3
37.4622 -101.309
37.3744 -101.33
37.3083 -101.346
37.2445 -101.362
37.1907 -101.368
37.1394 -101.368
37.0883 -101.369
37.0385 -101.367
36.9814 -101.357
36.9235 -101.346
36.8656 -101.335
36.8087 -101.324
36.748 -101.323
36.6892 -101.32
36.6305 -101.317
36.5719 -101.314
36.5198 -101.316
36.4671 -101.32
36.4089 -101.31
36.3503 -101.299
36.2726 -101.285
36.1931 -101.272
36.1133 -101.258
36.0336 -101.244
35.9559 -101.239
35.8798 -101.237
35.8039 -101.236
35.728 -101.235
35.6522 -101.233
35.5801 -101.225
35.5087 -101.203
35.4365 -101.188
35.3748 -101.173
35.3201 -101.155
35.2661 -101.136
35.2121 -101.117
35.1609 -101.101
35.1098 -101.087
35.0555 -101.072
35.0016 -101.058
34.9541 -101.05
34.9073 -101.042
34.8604 -101.035
34.8136 -101.028
34.7667 -101.018
34.716 -101.004
34.666 -100.994
34.6179 -100.988
34.5729 -100.983
34.5284 -100.977
34.484 -100.971
34.4401 -100.966
34.3948 -100.96
34.3494 -100.955
34.3229 -100.943
34.2982 -100.931
34.2795 -100.922
34.2663 -100.916
34.2535 -100.91
34.2378 -100.905
34.2284 -100.903
34.2196 -100.901
34.2108 -100.898
34.2021 -100.896
34.1934 -100.894
34.1833 -100.892
34.1731 -100.891
34.1629 -100.889
34.1527 -100.887
34.1425 -100.885
34.1323 -100.883
34.1221 -100.882
34.1119 -100.88


46.6833 -101.245
46.6442 -101.305
46.6058 -101.353
46.5835 -101.397
46.5628 -101.44
46.5423 -101.484
46.5218 -101.528
46.5066 -101.602
46.492 -101.679
46.4883 -101.786
46.5127 -101.991
46.5256 -102.22
46.4942 -102.509
46.4878 -102.842
46.4729 -103.117
46.4183 -103.394
46.3434 -103.617
46.2601 -103.847
46.153 -104.062
46.0417 -104.328
45.9189 -104.569
45.8691 -104.853
45.8186 -105.166
45.7913 -105.442
45.7271 -105.635
45.6861 -105.892
45.6311 -106.062
45.5732 -106.176
45.5428 -106.281
45.5113 -106.406
45.4887 -106.534
45.4343 -106.723
45.3621 -106.929
45.2632 -107.121
45.1618 -107.357
45.0901 -107.57
44.9879 -107.832
44.9016 -108.091
44.8749 -108.288
44.8795 -108.476
44.8902 -108.647
44.9015 -108.816
44.923 -108.952
44.9466 -109.086
45.0018 -109.275
45.1002 -109.48
45.1965 -109.641
45.2609 -109.769
45.3221 -109.893
45.3577 -109.908
45.3874 -109.897
45.4165 -109.884
45.45 -109.853
45.4993 -109.849
45.5501 -109.848
45.5959 -109.843
45.6411 -109.837
45.6863 -109.831
45.7381 -109.844
45.7994 -109.865
45.8616 -109.886
45.8856 -109.912
45.9058 -109.939
45.9256 -109.966
45.9475 -109.993
45.9688 -110.027
45.9901 -110.062
46.0113 -110.098
46.0325 -110.133
46.0504 -110.203
46.0841 -110.297
46.1194 -110.394
46.1784 -110.456
46.2697 -110.545
46.3324 -110.612
46.3545 -110.686
46.3725 -110.76
46.3902 -110.835
46.4111 -110.907
46.4435 -111.019
46.4889 -111.11
46.5356 -111.199
46.5824 -111.288
46.6293 -111.377
46.6762 -111.466
46.7318 -111.525
46.778 -111.571
46.8328 -111.64
46.8673 -111.664
46.8998 -111.685
46.949 -111.688
46.9998 -111.69
47.0508 -111.692
47.0747 -111.668
47.0794 -111.659


38.9 -101.15
38.8275 -101.131
38.7551 -101.108
38.69 -101.091
38.6325 -101.072
38.5758 -101.053
38.5168 -101.044
38.4597 -101.051
38.4086 -101.06
38.3582 -101.07
38.3078 -101.08
38.2481 -101.082
38.1936 -101.073
38.1402 -101.068
38.0879 -101.064
38.0356 -101.059
37.9849 -101.047
37.922 -101.026
37.858 -101.005
37.7892 -100.984
37.7194 -100.964
37.6494 -100.944
37.5677 -100.924
37.4873 -100.9
37.4157 -100.888
37.362 -100.875
37.3101 -100.863
37.2601 -100.85
37.2199 -100.828
37.1803 -100.806
37.1408 -100.785
37.1017 -100.764
37.0628 -100.743
37.0247 -100.72
36.9793 -100.695
36.9287 -100.651
36.8775 -100.606
36.8251 -100.565
36.7833 -100.519
36.7478 -100.466
36.7097 -100.413
36.6745 -100.364
36.6387 -100.318
36.6051 -100.27
36.5732 -100.214
36.5398 -100.162
36.5051 -100.115
36.4694 -100.073
36.4293 -100.015
36.3937 -99.9482
36.335 -99.8811
36.2785 -99.8164
36.2216 -99.7553
36.1663 -99.6927
36.1174 -99.6383
36.0689 -99.5864
36.0135 -99.5414
35.9579 -99.5013
35.9036 -99.4635
35.8503 -99.4271
35.8003 -99.3855
35.7497 -99.3429
35.6948 -99.2983
35.6496 -99.2554
35.6042 -99.2135
35.5615 -99.1709
35.5204 -99.1221
35.484 -99.0806
35.449 -99.0399
35.4095 -99.001
35.3696 -98.9623
35.3298 -98.9267
35.29 -98.8915
35.2493 -98.86
35.2145 -98.8364
35.1811 -98.8185
35.1519 -98.7996
35.1242 -98.7774
35.094 -98.7573
35.0641 -98.74
35.0347 -98.7196
35.0062 -98.704
34.9778 -98.6889
34.9494 -98.6739
34.9207 -98.6582
34.8919 -98.6425
34.8645 -98.6284
34.8373 -98.6139
34.8105 -98.6004
34.7836 -98.5855
34.7512 -98.5671
34.7182 -98.5484
34.6843 -98.5295
34.655 -98.5125
34.6263 -98.4957
34.6003 -98.4878
34.5751 -98.4801
34.5501 -98.4724
34.525 -98.4647
34.4993 -98.4584
34.4734 -98.4523
34.4468 -98.4452
34.4189 -98.4377
34.3908 -98.4301
34.3632 -98.4238
34.3355 -98.4176
34.31 -98.4104
34.2847 -98.4026
34.2628 -98.4034
34.2422 -98.4013
34.2217 -98.3973
34.2033 -98.3899
34.1854 -98.3819
34.1676 -98.3738
34.1497 -98.3657
34.1319 -98.3576
34.1142 -98.3481
34.0955 -98.3382
34.0768 -98.3282
34.058 -98.3182
34.0396 -98.3088
34.0208 -98.2976
34.0074 -98.2799
33.9947 -98.2622
33.9818 -98.2436
33.9689 -98.225
33.9559 -98.2063
33.943 -98.1876
33.93 -98.1729
33.9168 -98.1595
33.9037 -98.1451
33.8873 -98.1315
33.8705 -98.1203
33.8537 -98.1093
33.8369 -98.0984
33.8201 -98.0875
33.8033 -98.0766
33.7857 -98.0622
33.7709 -98.0455
33.7541 -98.0297
33.7367 -98.0173
33.7187 -98.0014
33.7007 -97.9852
33.6828 -97.9711
33.6649 -97.9573
33.6477 -97.9416
33.6306 -97.9256
33.6136 -97.91
33.5963 -97.8931
33.5843 -97.8767
33.5741 -97.8616
33.5636 -97.8457
33.5531 -97.8299
33.5425 -97.814
33.532 -97.7981
33.5216 -97.7823
33.5098 -97.7691
33.4976 -97.7541
33.4827 -97.7381
33.467 -97.7269
33.4526 -97.7144
33.4385 -97.7018
33.4217 -97.6868
33.4018 -97.6696
33.3816 -97.652
33.3568 -97.6342
33.3305 -97.6176
33.3034 -97.6019
33.2754 -97.5882
33.2488 -97.5762
33.2223 -97.5644
33.1978 -97.5524
33.1766 -97.5377
33.1557 -97.5233
33.1369 -97.5099
33.1172 -97.4964
33.0975 -97.4817
33.078 -97.4669
33.059 -97.4519
33.0397 -97.4344
33.0264 -97.4158
33.0101 -97.397
32.9932 -97.3799
32.9769 -97.3634
32.9593 -97.3448
32.9395 -97.328
32.9174 -97.3131
32.8982 -97.2989
32.8792 -97.2848
32.8603 -97.2707
32.8411 -97.2578
32.826 -97.2515
32.8114 -97.2444
32.796 -97.2384
32.7794 -97.232
32.7656 -97.2326
32.7515 -97.2328
32.7374 -97.233
32.724 -97.2326
32.7108 -97.2322
32.6976 -97.2317
32.6839 -97.2354
32.6686 -97.2333
32.6539 -97.235
32.6371 -97.2334
32.6224 -97.236
32.6072 -97.2346
32.5919 -97.2328
32.5774 -97.2354
32.5622 -97.2338
32.5473 -97.2363
32.5318 -97.2347
32.5166 -97.2316
32.5035 -97.2361
32.4899 -97.2342
32.4763 -97.2317
32.4642 -97.2348
32.4507 -97.2328
32.4383 -97.2384
32.4251 -97.2405
32.4122 -97.2405
32.3994 -97.2404
32.3868 -97.2411
32.3741 -97.243
32.3622 -97.2441
32.3495 -97.2444
32.337 -97.2462
32.325 -97.2484
32.3144 -97.2503
32.3039 -97.252
32.2934 -97.2542
32.2828 -97.2564
32.2722 -97.2585
32.2632 -97.2607
32.2531 -97.2603
32.243 -97.2596
32.2329 -97.2589
32.2228 -97.2583
32.2133 -97.2595
32.2028 -97.2584
32.1933 -97.2596
32.1827 -97.2585
32.1732 -97.2597
32.1631 -97.2588
32.153 -97.2577
32.144 -97.259
32.1339 -97.258
32.1249 -97.2593
32.1148 -97.2583
32.1057 -97.2598
32.0955 -97.2591
32.0853 -97.2581
32.0762 -97.2578
32.0672 -97.2576
32.0595 -97.2572
32.0518 -97.2569
32.0442 -97.2566
32.0366 -97.2563
32.0292 -97.2547
32.0218 -97.253
32.0152 -97.252
32.0086 -97.2512
32.002 -97.2503
31.9955 -97.2494
31.9889 -97.2486
31.9823 -97.2477
31.9757 -97.2474
31.9682 -97.2484
31.9616 -97.2483
31.9549 -97.2481
31.949 -97.2471
31.9412 -97.2486
31.9342 -97.2492
31.9272 -97.2496
31.9202 -97.25
31.9133 -97.2504
31.9063 -97.2508
31.8997 -97.2508
31.8931 -97.2507
31.8865 -97.2506
31.8799 -97.2505
31.8726 -97.2497
31.8652 -97.2489
31.8575 -97.2482
31.8499 -97.2476
31.8401 -97.2468
31.8325 -97.2478
31.8259 -97.2477
31.8195 -97.2475
31.8119 -97.2474
31.8042 -97.2472
31.7965 -97.2471


39.8 -101.1
39.7359 -101.101
39.6655 -101.103
39.5967 -101.085
39.5245 -101.064
39.452 -101.044
39.3795 -101.024
39.307 -101.003
39.2292 -100.969
39.1378 -100.941
39.0449 -100.914
38.9552 -100.894
38.8658 -100.875
38.7851 -100.852
38.7147 -100.841
38.6513 -100.821
38.5928 -100.804
38.5324 -100.798
38.4739 -100.807
38.4213 -100.818
38.3693 -100.83
38.3194 -100.839
38.2605 -100.836
38.2007 -100.831
38.1469 -100.817
38.0936 -100.813
38.0404 -100.809
37.9861 -100.795
37.9195 -100.772
37.8518 -100.748
37.7819 -100.731
37.7129 -100.714
37.644 -100.698
37.5625 -100.658
37.4774 -100.605
37.3997 -100.561
37.3494 -100.509
37.3088 -100.449
37.2675 -100.395
37.2349 -100.332
37.2031 -100.269
37.1697 -100.2
37.1361 -100.131
37.1055 -100.069
37.0728 -99.9896
37.0447 -99.9029
37.0101 -99.8167
36.9753 -99.7383
36.9427 -99.6613
36.9138 -99.5843
36.8817 -99.5056
36.8488 -99.4314
36.8207 -99.3708
36.789 -99.3096
36.7519 -99.2466
36.7181 -99.1858
36.686 -99.1265
36.6584 -99.0719
36.6323 -99.0179
36.6033 -98.9635
36.5753 -98.9071
36.5455 -98.8559
36.5156 -98.8115
36.489 -98.7705
36.467 -98.7326
36.4427 -98.6951
36.4182 -98.6585
36.3937 -98.623
36.3567 -98.5826
36.3185 -98.5416
36.2787 -98.504
36.2382 -98.467
36.1992 -98.4287
36.1605 -98.3946
36.1209 -98.3666
36.0809 -98.3405
36.0397 -98.3105
35.9968 -98.2819
35.9605 -98.2486
35.927 -98.211
35.8896 -98.1781
35.8515 -98.1466
35.8168 -98.1122
35.7848 -98.0753
35.753 -98.0381
35.7246 -97.9995
35.6965 -97.9608
35.6718 -97.9201
35.6473 -97.88
35.622 -97.8417
35.5942 -97.8068
35.5664 -97.7652
35.5364 -97.7217
35.5066 -97.6873
35.4762 -97.6517
35.4458 -97.616
35.4109 -97.5818
35.3755 -97.5478
35.3366 -97.5218
35.2988 -97.4964
35.2611 -97.467
35.2284 -97.4398
35.2036 -97.415
35.1797 -97.3903
35.1561 -97.3668
35.1325 -97.3435
35.1065 -97.3258
35.084 -97.3101
35.0624 -97.2954
35.0416 -97.2803
35.0235 -97.2765
35.0057 -97.2738
34.9878 -97.2713
34.97 -97.2675
34.9521 -97.2636
34.9334 -97.2568
34.9166 -97.2551
34.9013 -97.254
34.8863 -97.253
34.8711 -97.2512
34.8558 -97.2487
34.8405 -97.2462
34.8246 -97.2458
34.8083 -97.244
34.7916 -97.2418
34.7749 -97.2395
34.7581 -97.2372
34.7414 -97.2349
34.7245 -97.2317
34.7072 -97.23
34.6889 -97.2282
34.6736 -97.2258
34.6587 -97.2233
34.6437 -97.2208
34.6305 -97.2283
34.6174 -97.2368
34.6037 -97.2442
34.59 -97.2514
34.5776 -97.2577
34.5651 -97.2652
34.5511 -97.2706
34.5371 -97.275
34.5219 -97.2794
34.5066 -97.2838
34.4913 -97.2882
34.476 -97.2925
34.4598 -97.2958
34.4436 -97.2989
34.4261 -97.3017
34.4085 -97.3045
34.3909 -97.3073
34.3736 -97.3111
34.3563 -97.3151
34.339 -97.3191
34.3206 -97.321
34.3021 -97.3222
34.2824 -97.3238
34.2677 -97.3308
34.2535 -97.3383
34.2386 -97.3416
34.2237 -97.3444
34.2101 -97.3439
34.1965 -97.3432
34.1832 -97.342
34.17 -97.3408
34.1568 -97.3396
34.1436 -97.3383
34.1303 -97.3371
34.1172 -97.3346
34.1042 -97.3319
34.0911 -97.3292
34.0781 -97.3265
34.065 -97.3238
34.052 -97.3211
34.0392 -97.319
34.0273 -97.3171
34.016 -97.3158
34.0047 -97.3146
33.9935 -97.3138
33.9823 -97.3131
33.971 -97.3123
33.9598 -97.3116
33.9486 -97.3109
33.9374 -97.3101
33.9262 -97.3094
33.9148 -97.3097
33.9035 -97.3102
33.8912 -97.3105
33.8801 -97.315
33.8687 -97.3192
33.8573 -97.3235
33.8459 -97.3278
33.8344 -97.332
33.823 -97.3363
33.8116 -97.3405
33.7993 -97.3441
33.7864 -97.3444
33.7734 -97.3444
33.7605 -97.344
33.7473 -97.3462
33.7336 -97.3447
33.7198 -97.3429
33.706 -97.3411
33.6923 -97.3413
33.6786 -97.3417
33.6646 -97.3406
33.6506 -97.3394
33.6366 -97.3381
33.6225 -97.3368
33.6085 -97.3356
33.5941 -97.3331
33.5789 -97.3322
33.5635 -97.3316
33.5477 -97.3302
33.5319 -97.3289
33.5161 -97.3274
33.5007 -97.3247
33.4852 -97.322
33.4672 -97.3184
33.4504 -97.3129
33.4337 -97.3073
33.4145 -97.2995
33.3919 -97.292
33.3661 -97.2837
33.339 -97.2768
33.3118 -97.2699
33.2846 -97.2631
33.2596 -97.2613
33.2354 -97.2601
33.2113 -97.2589
33.189 -97.2574
33.1711 -97.2563
33.1539 -97.254
33.1389 -97.2524
33.123 -97.2508
33.107 -97.2491
33.0906 -97.247
33.0733 -97.2462
33.0558 -97.2454
33.0378 -97.2419
33.0256 -97.2373
33.0102 -97.2325
32.9944 -97.2277
32.9805 -97.2241
32.9674 -97.2218
32.9544 -97.2197
32.9414 -97.2177
32.9265 -97.2177
32.9114 -97.218
32.8963 -97.2182
32.8811 -97.2185
32.866 -97.2188
32.8507 -97.2204
32.8353 -97.222
32.8213 -97.2235
32.8073 -97.225
32.7936 -97.2263
32.7804 -97.2288
32.7669 -97.2303
32.7534 -97.2317


40.15 -101.05
40.0986 -101.05
40.042 -101.05
39.9737 -101.039
39.909 -101.014
39.8392 -101.004
39.7629 -100.98
39.6857 -100.978
39.6106 -100.959
39.5328 -100.939
39.4547 -100.918
39.3766 -100.897
39.2985 -100.877
39.2204 -100.856
39.1289 -100.83
39.0349 -100.809
38.9439 -100.796
38.8532 -100.784
38.7711 -100.768
38.6993 -100.763
38.6399 -100.748
38.5818 -100.731
38.5214 -100.725
38.4629 -100.734
38.4103 -100.745
38.3583 -100.757
38.3085 -100.766
38.248 -100.769
38.1926 -100.761
38.1381 -100.757
38.0847 -100.754
38.0315 -100.751
37.9772 -100.737
37.9106 -100.713
37.8429 -100.689
37.7669 -100.639
37.6914 -100.587
37.6246 -100.515
37.5585 -100.431
37.4912 -100.353
37.4307 -100.287
37.3852 -100.227
37.3411 -100.17
37.2971 -100.114
37.2641 -100.055
37.2298 -99.9768
37.1978 -99.8907
37.1666 -99.8085
37.1355 -99.7289
37.1062 -99.6517
37.077 -99.5747
37.0449 -99.4954
37.0113 -99.4192
36.9777 -99.3436
36.9355 -99.2646
36.8959 -99.1879
36.8594 -99.1148
36.8276 -99.0453
36.8007 -98.987
36.7751 -98.9349
36.7491 -98.8849
36.7229 -98.8352
36.6995 -98.7916
36.6822 -98.7453
36.6651 -98.7011
36.6465 -98.6629
36.6249 -98.625
36.5996 -98.5827
36.575 -98.5398
36.5488 -98.4951
36.5215 -98.4548
36.4953 -98.4161
36.47 -98.3782
36.4425 -98.3422
36.4177 -98.3003
36.3917 -98.2562
36.3586 -98.2075
36.3238 -98.1579
36.2873 -98.1149
36.2508 -98.0705
36.2142 -98.026
36.18 -97.9825
36.1455 -97.9429
36.1116 -97.9054
36.078 -97.8674
36.0422 -97.8292
36.0049 -97.7966
35.9645 -97.7582
35.9233 -97.7234
35.8775 -97.692
35.8317 -97.6572
35.7906 -97.6205
35.7492 -97.5845
35.7139 -97.549
35.6789 -97.5142
35.6463 -97.4812
35.6162 -97.451
35.5868 -97.4226
35.5577 -97.3875
35.5287 -97.3523
35.4993 -97.3225
35.4719 -97.3016
35.4453 -97.2823
35.4152 -97.264
35.3847 -97.2419
35.3521 -97.2323
35.3192 -97.224
35.2904 -97.2094
35.2609 -97.196
35.2334 -97.1824
35.2118 -97.1686
35.1936 -97.1524
35.1757 -97.136
35.1598 -97.1194
35.144 -97.1027
35.1261 -97.0852
35.1079 -97.0677
35.0904 -97.0505
35.0732 -97.0368
35.056 -97.0234
35.0396 -97.0096
35.026 -97.0076
35.0128 -97.0067
34.9996 -97.006
34.9863 -97.004
34.9731 -97.0018
34.9595 -97.0006
34.946 -96.9994
34.9323 -96.9977
34.9186 -96.996
34.906 -96.9957
34.8935 -96.9955
34.8811 -96.9954
34.8684 -96.9944
34.8557 -96.9928
34.843 -96.9911
34.8305 -96.9903
34.8178 -96.988
34.805 -96.9855
34.7923 -96.9829
34.7795 -96.9804
34.7667 -96.9778
34.7539 -96.9753
34.7412 -96.9727
34.7282 -96.9692
34.7142 -96.9662
34.7001 -96.9633
34.6851 -96.96
34.6731 -96.9561
34.6615 -96.9521
34.6498 -96.9482
34.6401 -96.9543
34.6306 -96.9614
34.6211 -96.9687
34.6115 -96.9759
34.602 -96.9831
34.5931 -96.9916
34.5841 -97.0001
34.5752 -97.0087
34.5663 -97.0173
34.5574 -97.0258
34.5485 -97.0344
34.5396 -97.043
34.5293 -97.0516
34.519 -97.0602
34.5084 -97.0651
34.4977 -97.0697
34.487 -97.0742
34.4754 -97.0777
34.4638 -97.081
34.4521 -97.0843
34.4392 -97.0872
34.4261 -97.0902
34.4131 -97.0931
34.4 -97.096
34.3872 -97.1
34.3744 -97.1042
34.3616 -97.1083
34.3488 -97.1124
34.3358 -97.1154
34.3223 -97.118
34.3089 -97.12
34.2943 -97.1223
34.2808 -97.128
34.2691 -97.1377
34.2575 -97.1479
34.2469 -97.1545
34.2348 -97.16
34.2225 -97.1654
34.2115 -97.1676
34.2005 -97.1695
34.1898 -97.1709
34.1792 -97.1724
34.1685 -97.1738
34.1579 -97.1752
34.1472 -97.1766
34.1361 -97.1789
34.125 -97.1799
34.114 -97.1808
34.103 -97.1817
34.092 -97.1826
34.0809 -97.1835
34.0699 -97.1844
34.0589 -97.1853
34.0482 -97.1868
34.0383 -97.1884
34.0284 -97.1926
34.0186 -97.1972
34.0087 -97.2017
33.9989 -97.2067
33.9887 -97.2113
33.9784 -97.2159
33.9686 -97.2206
33.9589 -97.2253
33.9492 -97.23
33.9389 -97.2336
33.928 -97.2358
33.9168 -97.2391
33.9057 -97.2424
33.8936 -97.2457
33.8828 -97.2532
33.873 -97.2595
33.8619 -97.2644
33.8502 -97.2695
33.8388 -97.2738
33.8274 -97.2781
33.8159 -97.2824
33.8038 -97.2859
33.7908 -97.2863
33.7779 -97.2863
33.7649 -97.2859
33.752 -97.2855
33.7388 -97.2876
33.7251 -97.2862
33.7113 -97.2844
33.6976 -97.2833
33.6838 -97.2835
33.6701 -97.284
33.6561 -97.2829
33.6421 -97.2816
33.6281 -97.2803
33.6141 -97.2791
33.5997 -97.2766
33.5853 -97.274
33.57 -97.2731
33.5542 -97.2718
33.5384 -97.2704
33.5226 -97.2689
33.5071 -97.2663
33.4914 -97.2643
33.4732 -97.2616
33.4562 -97.2619
33.4409 -97.2607
33.4232 -97.2571
33.4025 -97.2568
33.3798 -97.2557
33.3562 -97.2537
33.3317 -97.253
33.307 -97.2525
33.2823 -97.2519
33.2583 -97.2524
33.2351 -97.2529


46.1278 -101.05
46.107 -101.167
46.0995 -101.3
46.096 -101.416
46.1084 -101.53
46.1283 -101.674
46.149 -101.82
46.1953 -102.055
46.1985 -102.299
46.2063 -102.587
46.2287 -102.82
46.2459 -103.027
46.2575 -103.209
46.2137 -103.418
46.1687 -103.6
46.1037 -103.779
46.0312 -104.021
45.9337 -104.268
45.8055 -104.498
45.7577 -104.747
45.692 -104.975
45.6171 -105.23
45.5598 -105.486
45.5211 -105.713
45.5097 -105.965
45.4702 -106.073
45.394 -106.234
45.3238 -106.4
45.2494 -106.587
45.1799 -106.774
45.0685 -106.986
44.9478 -107.2
44.8371 -107.474
44.7311 -107.742
44.5827 -107.962
44.4648 -108.175
44.4033 -108.295
44.3474 -108.405
44.2978 -108.499
44.2488 -108.591
44.1999 -108.683
44.1593 -108.773
44.1385 -108.874
44.1242 -108.97
44.1302 -109.109
44.1472 -109.284
44.2054 -109.472
44.2408 -109.582
44.2745 -109.68
44.3133 -109.757
44.3546 -109.82
44.4059 -109.852
44.4517 -109.862
44.497 -109.869
44.5422 -109.877
44.5989 -109.886
44.6498 -109.879
44.7071 -109.887
44.7623 -109.868
44.834 -109.875
44.9005 -109.926
44.9502 -109.948
44.9846 -109.947
45.0175 -109.943
45.0502 -109.939
45.0966 -109.956


37.15 -100.85
37.1167 -100.826
37.0783 -100.804
37.0402 -100.782
36.9949 -100.757
36.9488 -100.732
36.9026 -100.707
36.8564 -100.682
36.8053 -100.644
36.7555 -100.617
36.7066 -100.589
36.6656 -100.543
36.6319 -100.489
36.594 -100.436
36.5627 -100.395
36.5321 -100.355
36.4995 -100.324
36.4642 -100.284
36.4274 -100.236
36.3904 -100.187
36.337 -100.135
36.2814 -100.088
36.2223 -100.026
36.1683 -99.9551
36.1139 -99.8917
36.0608 -99.8325
36.0037 -99.78
35.9468 -99.7324
35.8947 -99.6885
35.843 -99.6442
35.7947 -99.6008
35.7469 -99.5585
35.6995 -99.5161
35.6597 -99.4714
35.6214 -99.4265
35.5822 -99.3834
35.5396 -99.3315
35.4925 -99.2805
35.4493 -99.2359
35.405 -99.1918
35.3609 -99.1483
35.3196 -99.1064
35.279 -99.0663
35.2391 -99.0287
35.2001 -98.9993
35.1614 -98.9737
35.1245 -98.9489
35.0852 -98.9233
35.0493 -98.8972
35.017 -98.8775
34.9862 -98.8597
34.9556 -98.8421
34.9259 -98.8298
34.8962 -98.818
34.8702 -98.8056
34.8445 -98.7927
34.8174 -98.7778
34.7904 -98.7648
34.7591 -98.7504
34.7273 -98.7359
34.6948 -98.7173
34.6671 -98.7003
34.6399 -98.6835
34.6156 -98.6757
34.5915 -98.6688
34.5675 -98.662
34.5435 -98.6552
34.5182 -98.6486
34.4928 -98.642
34.4674 -98.6354
34.4411 -98.6276
34.4136 -98.6195
34.3859 -98.6114
34.3586 -98.6045
34.3313 -98.5977
34.3062 -98.59
34.2799 -98.5807
34.2619 -98.5802
34.2448 -98.5806
34.2278 -98.5794
34.212 -98.5749
34.1964 -98.5699
34.1811 -98.5646
34.1658 -98.5592
34.1506 -98.5538
34.1353 -98.5484
34.1161 -98.5384
34.0965 -98.5279
34.0769 -98.5174
34.0572 -98.507
34.038 -98.4971
34.0196 -98.4875
34.0019 -98.4774
33.9844 -98.4676
33.9669 -98.4579
33.9498 -98.4495
33.9327 -98.4412
33.9154 -98.4339
33.8982 -98.4268
33.8797 -98.4226
33.8617 -98.4191
33.8438 -98.4157
33.8258 -98.4122
33.8078 -98.4087
33.7897 -98.4052
33.7735 -98.3961
33.7584 -98.3862
33.7431 -98.379
33.7273 -98.368
33.7115 -98.3567
33.6957 -98.3461
33.6789 -98.3368
33.6619 -98.3261
33.6448 -98.3153
33.6277 -98.3044
33.6092 -98.2914
33.5959 -98.2712
33.5828 -98.2495
33.5697 -98.2276
33.5562 -98.2048
33.5426 -98.1819
33.5289 -98.1629
33.5154 -98.1444
33.5009 -98.1243
33.4849 -98.1034
33.4661 -98.0814
33.4486 -98.0576
33.4292 -98.0312
33.4036 -98.007
33.3774 -97.983
33.3471 -97.9589
33.3158 -97.9344
33.2844 -97.9099
33.254 -97.8869
33.2297 -97.8652
33.2075 -97.845
33.1879 -97.8245
33.1717 -97.8018
33.1558 -97.7789
33.1404 -97.7607
33.1236 -97.7407
33.1064 -97.7262
33.0887 -97.7118
33.071 -97.6974
33.0535 -97.6805
33.0362 -97.6633
33.0241 -97.6423
33.0088 -97.6211
32.9922 -97.6006
32.9754 -97.5827
32.9577 -97.5607
32.9396 -97.5388
32.9194 -97.5188
32.8991 -97.4989
32.8788 -97.478
32.8592 -97.4574
32.8399 -97.4379
32.8221 -97.4186
32.8044 -97.3993
32.7866 -97.3815
32.7695 -97.3652
32.7521 -97.351
32.7345 -97.337
32.7156 -97.3245
32.6966 -97.3118
32.6795 -97.3026
32.6624 -97.2931
32.6439 -97.2841
32.6268 -97.2753
32.6099 -97.2666
32.5928 -97.2587
32.5772 -97.254
32.5632 -97.2507
32.5494 -97.2474
32.5344 -97.2456
32.5196 -97.2428
32.5045 -97.2391


37.55 -100.85
37.4801 -100.828
37.4102 -100.821
37.3568 -100.815
37.305 -100.808
37.2534 -100.801
37.2114 -100.784
37.1716 -100.763
37.132 -100.742
37.093 -100.721
37.054 -100.7
37.016 -100.678
36.966 -100.634
36.915 -100.588
36.8715 -100.524
36.8343 -100.457
36.7956 -100.403
36.76 -100.354
36.7241 -100.308
36.6905 -100.261
36.6579 -100.209
36.6253 -100.156
36.5928 -100.103
36.5603 -100.058
36.5237 -99.996
36.489 -99.9332
36.4489 -99.8734
36.4103 -99.8129
36.3715 -99.7549
36.3176 -99.6933
36.266 -99.634
36.2144 -99.5768
36.1609 -99.5209
36.1094 -99.4705
36.059 -99.4236
36.005 -99.38
35.9466 -99.3398
35.8851 -99.2998
35.8233 -99.26
35.7677 -99.219
35.7156 -99.1772
35.6644 -99.1357
35.6255 -99.0949
35.5878 -99.0559
35.5498 -99.0108
35.5145 -98.9643
35.4791 -98.9273
35.4438 -98.8911
35.4045 -98.8558
35.366 -98.8221
35.3278 -98.7949
35.293 -98.7624
35.2575 -98.7367
35.2231 -98.7086
35.193 -98.6871
35.1634 -98.6669
35.1357 -98.6467
35.1058 -98.6255
35.0764 -98.6047
35.0471 -98.584
35.0172 -98.5684
34.9871 -98.5533
34.9571 -98.5383
34.927 -98.5232
34.8967 -98.5076
34.8676 -98.4935
34.8388 -98.4791
34.811 -98.465
34.7836 -98.4507
34.7523 -98.4331
34.7206 -98.4153
34.6879 -98.3972
34.6598 -98.385
34.6321 -98.3732
34.6071 -98.3705
34.5824 -98.3687
34.5578 -98.367
34.5331 -98.3653
34.5073 -98.3637
34.4813 -98.3621
34.4545 -98.3594
34.4264 -98.3563
34.3983 -98.3531
34.3696 -98.3508
34.3408 -98.3485
34.3142 -98.3453
34.2878 -98.3415
34.2634 -98.3443
34.2423 -98.3422
34.2216 -98.338
34.2022 -98.3303
34.1832 -98.322
34.1643 -98.3136
34.144 -98.303
34.1236 -98.2921
34.1089 -98.2735
34.0947 -98.254
34.0803 -98.2336
34.0659 -98.2131
34.0515 -98.1926
34.0383 -98.1771
34.0251 -98.1621
34.0119 -98.1471
33.9976 -98.1315
33.982 -98.1148
33.9662 -98.0978
33.9503 -98.0809
33.9345 -98.064
33.9187 -98.0471
33.8999 -98.0324
33.8801 -98.0214
33.8607 -98.0123
33.8413 -98.0033
33.8219 -97.9943
33.8026 -97.9854
33.7824 -97.9731
33.7649 -97.9585
33.7487 -97.9431
33.7324 -97.9302
33.7155 -97.9137
33.6987 -97.898
33.6875 -97.8845
33.6768 -97.8712
33.667 -97.8576
33.6573 -97.8441
33.6476 -97.8305
33.6379 -97.8169
33.6282 -97.8033
33.6185 -97.7898
33.6088 -97.7762
33.5972 -97.7651
33.5851 -97.7522
33.5729 -97.739
33.5597 -97.7301
33.5464 -97.7216
33.533 -97.7132
33.5198 -97.7048
33.5068 -97.6952
33.4942 -97.683
33.479 -97.6696
33.4635 -97.6562
33.449 -97.6408
33.4326 -97.6229
33.4154 -97.6047
33.3934 -97.5896
33.3669 -97.5746
33.339 -97.5609
33.3105 -97.5478
33.282 -97.5347
33.2543 -97.5227
33.2273 -97.5112
33.2028 -97.4992
33.1785 -97.4862
33.158 -97.4713
33.1404 -97.457
33.122 -97.4427
33.1035 -97.4283
33.0847 -97.4135
33.0659 -97.3984
33.0464 -97.3823
33.033 -97.3654
33.0196 -97.3504
33.0025 -97.3357
32.9828 -97.323
32.9627 -97.3066
32.9456 -97.2903
32.9268 -97.276
32.9079 -97.2619
32.8903 -97.2517
32.8744 -97.2431
32.8572 -97.2357
32.8396 -97.2296
32.825 -97.2293
32.8104 -97.2293
32.796 -97.2293
32.781 -97.2288
32.7674 -97.2301


34.9429 -100.814
34.9016 -100.819
34.8561 -100.824
34.8102 -100.829
34.7642 -100.833
34.7155 -100.827
34.6654 -100.825
34.617 -100.826
34.5717 -100.829
34.5267 -100.832
34.4829 -100.831
34.4392 -100.83
34.393 -100.832
34.3477 -100.83
34.3199 -100.826
34.2937 -100.822
34.2725 -100.822
34.2565 -100.826
34.2391 -100.829
34.2281 -100.834
34.2192 -100.836
34.2105 -100.837
34.2018 -100.838
34.1931 -100.839
34.1844 -100.84
34.1758 -100.842
34.1671 -100.843
34.1584 -100.844
34.1497 -100.845
34.141 -100.846
34.1323 -100.847
34.1237 -100.849
34.115 -100.85
34.1063 -100.851
34.0976 -100.852
34.0889 -100.853
34.0803 -100.855
34.0716 -100.856
34.0629 -100.857
34.0542 -100.858
34.0455 -100.859
34.0368 -100.861
34.0282 -100.862
34.0195 -100.863
34.0108 -100.864
34.0021 -100.865
33.9905 -100.866
33.9786 -100.867
33.9666 -100.868
33.9547 -100.868
33.9427 -100.869
33.9307 -100.87
33.9186 -100.872


35.4 -100.8
35.3549 -100.794
35.3054 -100.788
35.2553 -100.782
35.2011 -100.776
35.1515 -100.775
35.1022 -100.776
35.0498 -100.776
35.0033 -100.782
34.9573 -100.788
34.9114 -100.794
34.8655 -100.799
34.8196 -100.805
34.7735 -100.808
34.7237 -100.806
34.6735 -100.804
34.6251 -100.805
34.5798 -100.808
34.5348 -100.811
34.4897 -100.814
34.4447 -100.817
34.3984 -100.82
34.3519 -100.822
34.3055 -100.825
34.2775 -100.821
34.2607 -100.824
34.2451 -100.828
34.2343 -100.833
34.2254 -100.835
34.2167 -100.836
34.208 -100.837
34.1993 -100.838
34.1906 -100.839
34.1819 -100.841
34.1732 -100.842
34.1646 -100.843
34.1559 -100.844
34.1472 -100.845
34.1385 -100.846
34.1298 -100.848
34.1212 -100.849
34.1125 -100.85
34.1038 -100.851
34.0951 -100.852
34.0864 -100.854
34.0777 -100.855
34.0691 -100.856
34.0604 -100.857
34.0517 -100.858
34.043 -100.86
34.0343 -100.861
34.0257 -100.862
34.017 -100.863
34.0083 -100.864
33.9997 -100.866
33.9881 -100.867
33.9761 -100.868
33.9642 -100.868
33.9522 -100.869
33.9403 -100.87
33.9283 -100.871
33.9162 -100.873
33.904 -100.875
33.8892 -100.875


35.85 -100.8
35.7956 -100.803
35.7357 -100.806
35.6753 -100.809
35.6201 -100.804
35.5609 -100.802
35.5013 -100.791
35.4406 -100.787
35.3894 -100.781
35.3392 -100.775
35.2892 -100.768
35.2391 -100.763
35.1899 -100.762
35.1407 -100.763
35.0883 -100.763
35.0356 -100.762
34.9891 -100.768
34.9431 -100.774
34.8972 -100.78
34.8513 -100.787
34.8054 -100.793
34.7593 -100.796
34.7095 -100.794
34.6629 -100.794
34.6149 -100.795
34.5696 -100.798
34.5245 -100.801
34.4795 -100.804
34.4345 -100.807
34.3882 -100.81
34.3417 -100.812
34.3137 -100.808
34.2876 -100.804
34.2683 -100.809
34.2524 -100.813
34.2351 -100.816
34.2241 -100.821
34.2151 -100.823
34.2064 -100.824
34.1978 -100.825
34.1891 -100.826
34.1804 -100.827
34.1717 -100.829
34.163 -100.83
34.1544 -100.831
34.1457 -100.832
34.137 -100.833
34.1283 -100.835
34.1196 -100.836
34.1109 -100.837
34.1023 -100.838
34.0936 -100.839
34.0849 -100.84
34.0762 -100.842
34.0675 -100.843
34.0589 -100.844
34.0502 -100.845
34.0415 -100.846
34.0328 -100.848
34.0241 -100.849
34.0154 -100.85
34.0068 -100.851
33.9982 -100.853
33.9865 -100.854
33.9746 -100.855
33.9627 -100.855
33.9507 -100.856
33.9387 -100.857
33.9268 -100.858
33.9146 -100.86
33.9025 -100.862
33.889 -100.865
33.8724 -100.871
33.8554 -100.878
33.8371 -100.882
33.8109 -100.885
33.784 -100.888
33.7524 -100.882
33.7203 -100.876


36.3 -100.8
36.2462 -100.79
36.187 -100.779
36.1273 -100.767
36.0676 -100.756
36.0057 -100.75
35.9436 -100.749
35.883 -100.752
35.8225 -100.755
35.762 -100.759
35.7016 -100.762
35.6407 -100.764
35.5809 -100.762
35.5213 -100.751
35.4606 -100.747
35.3997 -100.745
35.3486 -100.739
35.2984 -100.732
35.2483 -100.726
35.1991 -100.725
35.1498 -100.726
35.0975 -100.725
35.0448 -100.725
34.9982 -100.731
34.9523 -100.737
34.9064 -100.743
34.8605 -100.749
34.8145 -100.756
34.7685 -100.76
34.7188 -100.759
34.6686 -100.758
34.6203 -100.76
34.575 -100.764
34.5299 -100.767
34.4849 -100.771
34.4399 -100.775
34.3936 -100.779
34.3472 -100.782
34.319 -100.779
34.2926 -100.776
34.2712 -100.777
34.2549 -100.782
34.2372 -100.785
34.2259 -100.791
34.2166 -100.794
34.2078 -100.795
34.1991 -100.796
34.1905 -100.797
34.1818 -100.799
34.1731 -100.8
34.1644 -100.801
34.1557 -100.802
34.147 -100.803
34.1384 -100.804
34.1297 -100.806
34.121 -100.807
34.1123 -100.808
34.1036 -100.809
34.095 -100.81
34.0863 -100.812
34.0776 -100.813
34.0689 -100.814
34.0602 -100.815
34.0515 -100.816
34.0429 -100.818
34.0342 -100.819
34.0255 -100.82
34.0168 -100.821
34.0081 -100.822
33.9995 -100.824
33.9879 -100.825
33.976 -100.826
33.964 -100.826
33.9521 -100.827
33.9401 -100.828
33.9282 -100.829
33.916 -100.831
33.9038 -100.833
33.8904 -100.836
33.8768 -100.839
33.8601 -100.845
33.8432 -100.852
33.8185 -100.858
33.793 -100.863
33.7629 -100.861
33.7323 -100.857
33.7009 -100.849
33.6697 -100.841
33.6382 -100.832
33.6068 -100.823
33.5754 -100.814
33.544 -100.805
33.5126 -100.796
33.4811 -100.787
33.4463 -100.778
33.4111 -100.769
33.3759 -100.759
33.3372 -100.749
33.3021 -100.75
33.2673 -100.751
33.2351 -100.753
33.2032 -100.754
33.1713 -100.755
33.1409 -100.754
33.1101 -100.752
33.0794 -100.751
33.0486 -100.749
33.0179 -100.748
32.9871 -100.746
32.9565 -100.749
32.9251 -100.747
32.8937 -100.745
32.8654 -100.739
32.8374 -100.732
32.8116 -100.726
32.786 -100.721
32.7622 -100.717
32.7386 -100.714
32.715 -100.711
32.6912 -100.707
32.6675 -100.702
32.6444 -100.697
32.6221 -100.692
32.5998 -100.687
32.5783 -100.683
32.5569 -100.679
32.5356 -100.676
32.5143 -100.672
32.4931 -100.669
32.4745 -100.663
32.4561 -100.658
32.438 -100.657
32.4095 -100.648
32.3801 -100.637
32.3507 -100.625
32.3212 -100.613
32.2961 -100.598
32.2748 -100.583
32.2537 -100.569
32.2351 -100.553
32.2161 -100.54
32.1905 -100.527
32.1641 -100.515
32.1375 -100.502
32.1107 -100.489
32.0839 -100.476
32.0566 -100.465
32.0307 -100.453


41.05 -100.75
40.9639 -100.718
40.8668 -100.678
40.769 -100.584
40.7089 -100.494
40.6727 -100.402
40.6424 -100.33
40.6188 -100.258
40.5959 -100.186
40.5722 -100.131
40.5522 -100.089
40.5385 -100.048
40.5317 -100
40.5165 -99.9457
40.4949 -99.8923
40.4882 -99.8384
40.4812 -99.7957
40.4741 -99.7541
40.4664 -99.7045
40.4521 -99.6533
40.4413 -99.6016
40.4434 -99.5297
40.4314 -99.4564
40.4179 -99.3828
40.4117 -99.3154
40.4127 -99.2474
40.4198 -99.1768
40.4335 -99.0995
40.448 -99.0231
40.4674 -98.9482
40.4824 -98.874
40.4971 -98.8056
40.5112 -98.7357
40.5196 -98.6759
40.5249 -98.6205
40.5313 -98.5704
40.5425 -98.5143
40.5574 -98.4735
40.5709 -98.4359
40.5802 -98.3986
40.5891 -98.3614
40.598 -98.3241
40.6069 -98.2869
40.6175 -98.2404
40.629 -98.2024
40.6356 -98.1679
40.6387 -98.1301
40.6413 -98.0921
40.6405 -98.0562
40.6392 -98.0246
40.6351 -97.9929
40.6293 -97.9571
40.6234 -97.9208
40.6175 -97.8845
40.6148 -97.8501
40.6098 -97.8195
40.601 -97.7916
40.5904 -97.7637
40.5792 -97.7433
40.5679 -97.7238
40.5566 -97.7043
40.547 -97.6823
40.5356 -97.6573
40.5264 -97.6275
40.5166 -97.5922
40.5089 -97.5541
40.5014 -97.5157
40.494 -97.4773
40.488 -97.439
40.4821 -97.3964
40.473 -97.3492
40.4675 -97.3036
40.4579 -97.2605
40.4496 -97.2246
40.4451 -97.1891
40.4452 -97.1555
40.4458 -97.1221
40.4473 -97.0898
40.4488 -97.0576
40.4504 -97.0254
40.4488 -96.9939
40.4509 -96.9601
40.4508 -96.9261
40.4482 -96.8893
40.4437 -96.8441
40.4338 -96.7965
40.4237 -96.7521
40.4135 -96.7081
40.4059 -96.6659
40.399 -96.625
40.3942 -96.5792
40.3895 -96.5337
40.3862 -96.4899
40.3852 -96.4515
40.3844 -96.4137
40.3797 -96.3754
40.3742 -96.338
40.3686 -96.3008
40.363 -96.2636
40.3574 -96.2364
40.3549 -96.2182
40.3508 -96.2044
40.3466 -96.1911
40.34 -96.18
40.3331 -96.1692
40.3256 -96.1625
40.3181 -96.1563
40.3106 -96.1501
40.3031 -96.1438
40.2956 -96.139
40.2876 -96.1336
40.2796 -96.1281
40.2715 -96.1226
40.2635 -96.1171
40.2554 -96.1116
40.2474 -96.1061
40.2385 -96.0977
40.2296 -96.089
40.2206 -96.0802
40.2122 -96.0754
40.2034 -96.0726
40.1946 -96.07
40.1858 -96.0674
40.1752 -96.0648
40.1645 -96.0622
40.1538 -96.0597
40.143 -96.0571
40.1311 -96.0547
40.1191 -96.0524
40.1071 -96.0501
40.0951 -96.0477
40.0879 -96.0502
40.0789 -96.049
40.072 -96.0515
40.0631 -96.0503
40.054 -96.0487
40.0471 -96.0513
40.035 -96.0433
40.0246 -96.0383
40.0144 -96.0337
40.0042 -96.0291
39.9915 -96.0228
39.9781 -96.0172
39.9647 -96.0117
39.9512 -96.0063
39.9378 -96.0008
39.9244 -95.9958
39.9125 -95.9839
39.9007 -95.9713
39.8878 -95.9574
39.8695 -95.947
39.8507 -95.9369
39.83 -95.9289
39.8065 -95.9205
39.7828 -95.9121
39.759 -95.9037
39.7353 -95.8953
39.709 -95.8866
39.6825 -95.8779
39.6487 -95.8701
39.6156 -95.8567
39.5835 -95.8429
39.5507 -95.8301
39.52 -95.8175
39.4928 -95.8065
39.466 -95.7957
39.4386 -95.7839
39.4068 -95.7729
39.3746 -95.7619
39.3428 -95.7484
39.3113 -95.7351
39.2798 -95.7229
39.2476 -95.7085
39.2164 -95.6958
39.1881 -95.6938
39.1607 -95.6934
39.1324 -95.6926
39.099 -95.6924
39.0657 -95.6889
39.0346 -95.6859
39.0053 -95.6836
38.9762 -95.6813
38.9471 -95.6789
38.9179 -95.6765
38.8888 -95.6741
38.8608 -95.6688
38.8346 -95.6623
38.812 -95.6515
38.7905 -95.6412
38.7684 -95.6303
38.7461 -95.6193
38.7239 -95.6083
38.7014 -95.5979
38.6794 -95.593
38.6569 -95.5887
38.6343 -95.5845
38.6117 -95.5803
38.5891 -95.5794
38.5665 -95.5789
38.5443 -95.5789
38.5221 -95.579
38.5 -95.5791
38.4775 -95.577
38.4564 -95.5754
38.4354 -95.5739
38.4196 -95.5734
38.407 -95.5726
38.3946 -95.5717
38.383 -95.5689
38.3715 -95.5658
38.3604 -95.5621
38.3494 -95.5583
38.3371 -95.5535
38.3248 -95.5485
38.3063 -95.548
38.2872 -95.5478
38.2677 -95.5472
38.2481 -95.5464
38.2272 -95.5459
38.2062 -95.5455
38.1852 -95.545
38.1625 -95.544
38.1397 -95.543
38.1161 -95.5373
38.0924 -95.5312
38.0691 -95.5254
38.0453 -95.5199
38.014 -95.5165
37.9811 -95.5147
37.9475 -95.5133
37.9162 -95.512
37.8851 -95.5107
37.8487 -95.5039
37.811 -95.4952
37.775 -95.4849
37.7391 -95.4745
37.7009 -95.4637
37.6632 -95.4526
37.627 -95.4447
37.588 -95.4382
37.5521 -95.4301
37.5158 -95.4259
37.4789 -95.4207
37.4425 -95.4155
37.4048 -95.408
37.3679 -95.3981
37.3293 -95.3891
37.2931 -95.3788
37.2613 -95.3708
37.2317 -95.3623
37.2034 -95.3536
37.1753 -95.3449
37.1482 -95.3351
37.1213 -95.326
37.0946 -95.3169
37.0687 -95.3093
37.0427 -95.3044
37.0165 -95.2983
36.9912 -95.2958
36.9656 -95.2929
36.9402 -95.2895
36.9132 -95.2863
36.8868 -95.2831
36.8602 -95.2802
36.8332 -95.2774
36.8062 -95.2778
36.7789 -95.2805
36.7515 -95.2835
36.7236 -95.2882
36.6952 -95.2909
36.6669 -95.2935
36.6382 -95.2959
36.6066 -95.2974
36.5744 -95.2968
36.5438 -95.2963
36.5136 -95.2963
36.4829 -95.2991
36.4562 -95.3021
36.4296 -95.3021
36.403 -95.3024
36.3765 -95.3027
36.3474 -95.3012
36.3168 -95.3026
36.2861 -95.3043
36.2555 -95.306
36.2248 -95.3077
36.196 -95.309
36.1651 -95.3095
36.1355 -95.3099
36.1055 -95.3126
36.0763 -95.3158
36.0474 -95.3188
36.0197 -95.3193
35.9921 -95.3195
35.9646 -95.3197
35.937 -95.3199
35.9093 -95.3235
35.881 -95.3283
35.8526 -95.331
35.8245 -95.3271
35.7965 -95.3225
35.7677 -95.3194
35.7388 -95.3164
35.7144 -95.3162
35.691 -95.3162
35.6691 -95.3154
35.6472 -95.3134
35.6273 -95.3115
35.6063 -95.3093
35.5847 -95.3068
35.5631 -95.3043
35.5414 -95.3003
35.5215 -95.2931
35.503 -95.2897
35.4847 -95.2866
35.4664 -95.2836
35.4481 -95.2806
35.4298 -95.2776
35.4119 -95.2745
35.3958 -95.2707
35.3773 -95.2736
35.3585 -95.2771
35.3396 -95.2807
35.326 -95.282
35.313 -95.2778
35.3001 -95.2729
35.2872 -95.2681
35.2744 -95.2632
35.2615 -95.2583
35.2519 -95.2524
35.2426 -95.2463
35.2355 -95.2425
35.2297 -95.2387
35.224 -95.235
35.2188 -95.2278
35.2137 -95.2203
35.2086 -95.2127
35.2035 -95.2051
35.2014 -95.2009


43.9556 -100.689
43.9048 -100.59
43.8292 -100.507
43.7269 -100.418
43.5864 -100.358
43.4432 -100.291
43.2843 -100.166
43.142 -100.025
43.0177 -99.9374
42.9118 -99.8802
42.8109 -99.838
42.7124 -99.8206
42.6141 -99.8057
42.5449 -99.7958
42.4786 -99.7864
42.4125 -99.777
42.3654 -99.7436
42.313 -99.7064
42.2698 -99.6722
42.2247 -99.6501
42.1854 -99.6173
42.1567 -99.5704
42.1282 -99.5205
42.0886 -99.4652
42.048 -99.4095
42.0168 -99.3645
41.9886 -99.3274
41.9608 -99.2911
41.9312 -99.2569
41.9013 -99.223
41.8751 -99.1867
41.8643 -99.1337
41.8468 -99.0725
41.8248 -98.9909
41.8094 -98.9187
41.7947 -98.8475
41.7804 -98.7746
41.7659 -98.7011
41.7461 -98.6433
41.7287 -98.5994
41.7188 -98.5535
41.7096 -98.5075
41.7034 -98.4699
41.6935 -98.4311
41.6792 -98.3923
41.6646 -98.3534
41.6498 -98.3146
41.6384 -98.2762
41.6273 -98.2383
41.6158 -98.2097
41.6042 -98.182
41.5856 -98.1496
41.5662 -98.1168
41.5468 -98.0839
41.5417 -98.0575
41.538 -98.0319
41.5316 -98.0057
41.5279 -97.981
41.5244 -97.9565
41.5209 -97.9321
41.5175 -97.9076
41.5175 -97.8851
41.5178 -97.8627
41.5188 -97.8422
41.5126 -97.8261
41.5057 -97.8105
41.4987 -97.795
41.4927 -97.7805
41.4868 -97.7662
41.4808 -97.752
41.4752 -97.7383
41.4696 -97.7247
41.463 -97.7107
41.4562 -97.6966
41.4486 -97.6801
41.4409 -97.6634
41.4331 -97.6466
41.4231 -97.6219
41.4115 -97.5964
41.3999 -97.5709
41.3951 -97.5385
41.391 -97.5053
41.3878 -97.4727
41.3849 -97.4407
41.382 -97.4044
41.3796 -97.3682
41.3729 -97.3343
41.3679 -97.3033
41.3631 -97.2725
41.3598 -97.2457
41.3571 -97.2221
41.3544 -97.1989
41.355 -97.1764
41.356 -97.154
41.357 -97.1316
41.3581 -97.1092
41.36 -97.0878
41.3619 -97.0666
41.3639 -97.0453
41.367 -97.0232
41.3702 -97.001
41.3734 -96.9788
41.3774 -96.9549
41.3819 -96.93
41.3843 -96.9023
41.3865 -96.8743
41.384 -96.8388
41.3753 -96.8057
41.366 -96.7729
41.3566 -96.7402
41.3464 -96.7079
41.3377 -96.6731
41.3296 -96.6432
41.3217 -96.6139
41.3137 -96.5846
41.3058 -96.5562
41.2978 -96.528
41.2911 -96.5012
41.2846 -96.4746
41.2803 -96.4528
41.2762 -96.4316
41.2694 -96.4082
41.2624 -96.3847
41.255 -96.362
41.2475 -96.3395
41.2392 -96.3176
41.2308 -96.2957
41.2234 -96.2743
41.2162 -96.2529
41.207 -96.2366
41.2021 -96.2241
41.1977 -96.212
41.1963 -96.1975
41.1963 -96.1844
41.1966 -96.1715
41.1968 -96.1585
41.1971 -96.1456
41.1973 -96.1327
41.1976 -96.1198
41.1978 -96.1069
41.1981 -96.094
41.1983 -96.0811
41.1995 -96.0688
41.2003 -96.058
41.2012 -96.0496
41.2041 -96.0454
41.2071 -96.0416
41.2102 -96.0379
41.2134 -96.0342
41.2165 -96.0304
41.2178 -96.0273
41.2189 -96.0243
41.22 -96.0213
41.2211 -96.0183
41.2222 -96.0152
41.2233 -96.0122
41.2245 -96.0092
41.2256 -96.0062
41.2267 -96.0031


48.2444 -100.63
48.3076 -100.535
48.3881 -100.526
48.4704 -100.525
48.5529 -100.525
48.6353 -100.525
48.6894 -100.514
48.7407 -100.501
48.7916 -100.488
48.8079 -100.442
48.8207 -100.393
48.8331 -100.343
48.8455 -100.293
48.8579 -100.244
48.8447 -100.179
48.8291 -100.113
48.8347 -100.005
48.8425 -99.892
48.8505 -99.7788
48.8585 -99.6657
48.8449 -99.5523
48.8291 -99.439
48.8132 -99.3257
48.8337 -99.2411
48.8579 -99.1594
48.8824 -99.0779
48.8884 -99.0174
48.8951 -98.8995
48.8732 -98.7845
48.8393 -98.7329
48.7825 -98.7338
48.7624 -98.7696
48.798 -98.757
48.7698 -98.7157
48.79 -98.7372
48.7387 -98.7454
48.7711 -98.7301
48.7974 -98.7542


38.9 -100.5
38.8479 -100.421
38.8018 -100.33
38.7577 -100.244
38.717 -100.163
38.6821 -100.072
38.6477 -99.9791
38.6148 -99.8817
38.5905 -99.8003
38.5654 -99.7285
38.5419 -99.6589
38.5209 -99.6002
38.5029 -99.5292
38.4748 -99.4571
38.4506 -99.3887
38.4267 -99.3207
38.4044 -99.2548
38.3842 -99.1937
38.3789 -99.1258
38.3781 -99.0588
38.3777 -98.992
38.3813 -98.9309
38.3854 -98.8703
38.3901 -98.8123
38.3954 -98.7542
38.4051 -98.6945
38.4088 -98.6464
38.4102 -98.5989
38.4175 -98.5514
38.4253 -98.5039
38.4333 -98.4619
38.434 -98.4211
38.434 -98.3804
38.4327 -98.3447
38.4352 -98.3015
38.438 -98.2576
38.4396 -98.2132
38.4382 -98.1679
38.4339 -98.1193
38.4292 -98.068
38.4279 -98.02
38.4248 -97.9708
38.4176 -97.9158
38.4145 -97.8628
38.4126 -97.812
38.4072 -97.7654
38.3976 -97.7138
38.387 -97.6595
38.3755 -97.6039
38.363 -97.5463
38.3513 -97.4875
38.3387 -97.4269
38.3272 -97.3643
38.3173 -97.2936
38.3098 -97.2465
38.3026 -97.2008
38.2954 -97.1553
38.2919 -97.107
38.2887 -97.0584
38.2856 -97.0099
38.2825 -96.9613
38.28 -96.9121
38.2752 -96.8602
38.2649 -96.799
38.2462 -96.7386
38.2271 -96.6815
38.2096 -96.6261
38.1922 -96.5709
38.173 -96.5155
38.1537 -96.4602
38.1336 -96.4085
38.1113 -96.3512
38.0899 -96.3005
38.0669 -96.2586
38.0438 -96.2247
38.0125 -96.1989
37.9794 -96.1755
37.9456 -96.1528
37.9152 -96.1283
37.8851 -96.1035
37.8521 -96.0744
37.8182 -96.0445
37.7841 -96.016
37.7488 -95.9882
37.7102 -95.9569
37.6718 -95.9259
37.6356 -95.8979
37.5947 -95.8713
37.5543 -95.84
37.5163 -95.8122
37.4788 -95.7808
37.4417 -95.7502
37.4033 -95.7172
37.3678 -95.6824
37.3339 -95.6596
37.3025 -95.6393
37.2722 -95.6192
37.2472 -95.6005
37.2228 -95.5821
37.1988 -95.5696
37.1748 -95.5577
37.1503 -95.5435
37.1213 -95.5369
37.092 -95.5319
37.0634 -95.5311
37.0349 -95.5308
37.005 -95.531
36.975 -95.5313
36.9448 -95.5304
36.9144 -95.5284
36.8846 -95.5262
36.8548 -95.5243
36.8241 -95.5239
36.7942 -95.5266
36.7636 -95.5304
36.7323 -95.536
36.7006 -95.5398
36.6688 -95.5434
36.6367 -95.5467
36.6016 -95.5488
36.5669 -95.5472
36.5316 -95.5459
36.4955 -95.5458
36.4643 -95.5481
36.4346 -95.5487
36.4052 -95.5496
36.3759 -95.5511
36.3477 -95.5448
36.3137 -95.5489
36.2801 -95.552
36.2503 -95.5489
36.2171 -95.5513
36.1893 -95.5475
36.155 -95.5494
36.1225 -95.551
36.0933 -95.5489
36.0617 -95.5528
36.0336 -95.5519
36.0072 -95.5479
35.9772 -95.5496
35.9468 -95.552
35.9194 -95.5509
35.8928 -95.5504
35.8663 -95.5475
35.8329 -95.5475
35.8013 -95.5465
35.7708 -95.5461
35.7388 -95.5464
35.711 -95.5498
35.6853 -95.5513
35.6647 -95.5446
35.6399 -95.5451
35.6169 -95.547
35.5923 -95.5479
35.5685 -95.5468
35.5437 -95.5459
35.5207 -95.542
35.4978 -95.5378
35.475 -95.5335
35.4522 -95.5292
35.4293 -95.525
35.4069 -95.5206
35.3863 -95.5156
35.3632 -95.517
35.3398 -95.5192
35.3215 -95.5192
35.3042 -95.5145
35.287 -95.5094
35.2692 -95.5051
35.2517 -95.5002
35.2373 -95.4948
35.2277 -95.4892
35.219 -95.4802
35.2105 -95.4709
35.2018 -95.4617
35.1931 -95.4525
35.187 -95.4412
35.1811 -95.4274
35.1753 -95.4134
35.1696 -95.3994
35.1638 -95.3853
35.1587 -95.3699
35.1536 -95.3536
35.1486 -95.3372
35.1463 -95.3235
35.1459 -95.3115
35.1457 -95.2997
35.1477 -95.2912
35.1499 -95.283
35.1522 -95.2748
35.1515 -95.2663
35.1506 -95.2577
35.1497 -95.2492
35.1516 -95.241
35.151 -95.2325
35.1501 -95.224
35.1491 -95.2154
35.1511 -95.2072
35.1535 -95.2015
35.1559 -95.1967
35.1583 -95.1919
35.1606 -95.1871
35.163 -95.1824
35.1658 -95.1767
35.1686 -95.171
35.1729 -95.1635
35.177 -95.1565
35.181 -95.1496
35.1836 -95.1418
35.1861 -95.1339
35.1887 -95.126
35.1913 -95.1181
35.192 -95.1102


46.9846 -100.483
46.9743 -100.477
46.963 -100.471
46.9516 -100.464
46.9402 -100.458
46.9288 -100.451
46.9174 -100.445
46.9059 -100.438
46.8945 -100.432
46.8831 -100.425
46.8717 -100.419
46.8603 -100.412
46.8489 -100.406
46.8374 -100.399
46.826 -100.393
46.8146 -100.386
46.8032 -100.38
46.7918 -100.373
46.7803 -100.366
46.7737 -100.327
46.7676 -100.284
46.7615 -100.241
46.7401 -100.189
46.7027 -100.103
46.6843 -99.9659
46.6685 -99.8097
46.653 -99.6516
46.634 -99.4866
46.6147 -99.321
46.6337 -99.169
46.6679 -99.0112
46.6935 -98.8332
46.7163 -98.7017
46.7025 -98.5864
46.6794 -98.4681
46.6424 -98.3043
46.5747 -98.1068
46.5189 -97.9282
46.4435 -97.7527
46.3823 -97.5774
46.3164 -97.3892
46.2428 -97.2201
46.1789 -97.072
46.1194 -96.9221
46.0407 -96.8001
45.9662 -96.6717
45.885 -96.575
45.8064 -96.4913
45.7412 -96.4229
45.6749 -96.357
45.61 -96.2927
45.552 -96.2293
45.4977 -96.167
45.4404 -96.122
45.3821 -96.0888
45.3334 -96.056
45.2857 -96.0233
45.2332 -95.9943
45.1769 -95.9583
45.1207 -95.9223
45.0667 -95.8862
45.0096 -95.8553
44.9523 -95.8249
44.8953 -95.7984
44.8468 -95.7723
44.8057 -95.7387
44.7657 -95.7028
44.7266 -95.6673
44.6876 -95.6319
44.6525 -95.5951
44.6193 -95.5595
44.5852 -95.524
44.5504 -95.4818
44.5127 -95.4389
44.4715 -95.3952
44.4267 -95.3509
44.3935 -95.2965
44.366 -95.2457
44.3382 -95.1971
44.3091 -95.1483
44.283 -95.1102
44.2572 -95.0731
44.2315 -95.0418
44.2058 -95.0112
44.18 -94.9805
44.154 -94.9523
44.1292 -94.925
44.109 -94.9085
44.0869 -94.89
44.0716 -94.8726
44.0557 -94.8554
44.038 -94.8362
44.0201 -94.8169
44.0022 -94.7976
43.9844 -94.7798
43.9697 -94.7608
43.9553 -94.7416
43.9436 -94.723
43.9318 -94.706
43.9199 -94.6891
43.9047 -94.6755
43.8875 -94.6629
43.8702 -94.6491
43.851 -94.6343
43.8314 -94.6223
43.8083 -94.6139
43.7841 -94.6053
43.7606 -94.5975
43.7343 -94.5912
43.7079 -94.5849
43.6818 -94.5782
43.6553 -94.5718
43.6289 -94.5655
43.6035 -94.5588
43.5793 -94.5525
43.5551 -94.5463
43.531 -94.5401
43.5069 -94.5338
43.4821 -94.53
43.4611 -94.5269
43.4406 -94.5239
43.4172 -94.5175
43.3935 -94.5107
43.3713 -94.5065
43.3493 -94.5024
43.3273 -94.4985
43.3054 -94.4945
43.2834 -94.4905
43.2618 -94.4871
43.2402 -94.4837
43.2198 -94.4809
43.1995 -94.4781
43.1791 -94.4752
43.1586 -94.4722
43.1381 -94.4692
43.1197 -94.4727
43.1004 -94.4749
43.0811 -94.477
43.0659 -94.4811
43.051 -94.4853
43.0362 -94.4896
43.0223 -94.4966
43.0086 -94.5039
42.9948 -94.5112
42.981 -94.5185
42.9697 -94.5234
42.9587 -94.5281
42.9476 -94.5328
42.9339 -94.5371
42.9222 -94.5386
42.9101 -94.5388
42.898 -94.5389
42.8904 -94.544
42.8832 -94.5495
42.8761 -94.5552
42.869 -94.5608
42.8619 -94.5664
42.8537 -94.5716
42.846 -94.5759
42.8383 -94.581
42.8306 -94.5863
42.8231 -94.5911
42.8156 -94.5959
42.8081 -94.6007
42.7992 -94.6049
42.7906 -94.6133
42.7821 -94.622
42.7745 -94.6313
42.7683 -94.6405
42.7623 -94.6495
42.7562 -94.6586
42.7507 -94.6655


36.75 -100.45
36.7154 -100.402
36.6806 -100.354
36.6448 -100.308
36.6112 -100.261
36.5786 -100.209
36.5452 -100.157
36.5105 -100.11
36.4747 -100.068
36.4347 -100.01
36.3991 -99.9434
36.3404 -99.8762
36.2839 -99.8115
36.227 -99.7504
36.1716 -99.6878
36.1227 -99.6334
36.0744 -99.5827
36.0191 -99.5378
35.9634 -99.4977
35.91 -99.461
35.8568 -99.4247
35.8068 -99.3831
35.7562 -99.3406
35.7013 -99.296
35.646 -99.2536
35.5996 -99.2117
35.557 -99.1612
35.5176 -99.112
35.4813 -99.0705
35.4464 -99.0298
35.4069 -98.9909
35.3672 -98.9553
35.3274 -98.9201
35.2876 -98.8848
35.2468 -98.8533
35.2121 -98.8298
35.1787 -98.8118
35.1495 -98.7929
35.1192 -98.7697
35.0887 -98.7496
35.0593 -98.7289
35.03 -98.7081
35.0015 -98.6925
34.9731 -98.6774
34.9447 -98.6624
34.916 -98.6467
34.8886 -98.6326
34.8613 -98.6187
34.8341 -98.6042
34.8071 -98.5891
34.7786 -98.5731
34.746 -98.5546
34.713 -98.535
34.6791 -98.5161
34.6499 -98.4991
34.6238 -98.4911
34.5981 -98.4841
34.5729 -98.4765
34.5479 -98.4688
34.5216 -98.4612
34.4957 -98.455
34.4699 -98.4489
34.4432 -98.4418
34.4153 -98.4343
34.3873 -98.4267
34.3596 -98.4204
34.332 -98.4142
34.3064 -98.407
34.2811 -98.3992
34.2601 -98.4003
34.2395 -98.3982
34.2198 -98.3944
34.2015 -98.387
34.1836 -98.379
34.1657 -98.3709
34.1479 -98.3628
34.1301 -98.3547
34.1123 -98.3452
34.0937 -98.3352
34.0749 -98.3253
34.0562 -98.3153
34.0378 -98.3059
34.0189 -98.2947
34.0056 -98.277
33.9928 -98.2593
33.9799 -98.2407
33.967 -98.222
33.9541 -98.2034
33.9412 -98.1847
33.9281 -98.1699
33.9149 -98.1566
33.9005 -98.1427
33.8826 -98.1285
33.8656 -98.1172
33.8488 -98.1062
33.832 -98.0953
33.8152 -98.0844
33.7984 -98.0735
33.7836 -98.0573
33.769 -98.0404


37.75 -100.45
37.6992 -100.382
37.6469 -100.312
37.5811 -100.235
37.5128 -100.153
37.4444 -100.069
37.396 -99.9909
37.3558 -99.9159
37.3144 -99.8402
37.2738 -99.772
37.2413 -99.6955
37.2112 -99.6193
37.1822 -99.5362
37.1495 -99.4553
37.1172 -99.378
37.0807 -99.299
37.0409 -99.2218
37.0026 -99.1442
36.9687 -99.0704
36.9366 -98.9972
36.9068 -98.9261
36.8773 -98.8551
36.8482 -98.7909
36.8303 -98.7398
36.813 -98.6925
36.7947 -98.6534
36.7762 -98.6151
36.7525 -98.575
36.7295 -98.5335
36.707 -98.4912
36.6845 -98.4489
36.6632 -98.4079
36.6419 -98.367
36.617 -98.3302
36.5947 -98.2868
36.5751 -98.2369
36.5558 -98.1812
36.5323 -98.132
36.5081 -98.0868
36.4843 -98.0396
36.4625 -97.9959
36.4357 -97.9447
36.4094 -97.8932
36.3832 -97.8428
36.3511 -97.8001
36.3183 -97.7581
36.2793 -97.7164
36.2371 -97.6726
36.1948 -97.6256
36.1518 -97.5807
36.1079 -97.5395
36.0642 -97.4978
36.0178 -97.4585
35.9729 -97.4242
35.9294 -97.3921
35.8851 -97.3564
35.8399 -97.3192
35.8015 -97.2922
35.7644 -97.2671
35.7274 -97.2422
35.6971 -97.2198
35.6721 -97.1976
35.6466 -97.1755
35.6255 -97.1501
35.6031 -97.1244
35.5803 -97.0986
35.5575 -97.0728
35.5346 -97.0469
35.5123 -97.0283
35.4901 -97.0103
35.4679 -96.9925
35.4456 -96.9746
35.4198 -96.9576
35.3941 -96.9406
35.3654 -96.9312
35.3363 -96.9225
35.3106 -96.9133
35.2856 -96.899
35.26 -96.8859
35.236 -96.8725
35.218 -96.8616
35.2026 -96.8505
35.1875 -96.8394
35.1736 -96.8191
35.1595 -96.7966
35.1447 -96.7775
35.1275 -96.7588
35.111 -96.7403
35.0972 -96.7245
35.0866 -96.709
35.0787 -96.6943
35.0732 -96.6784
35.0679 -96.6624
35.0626 -96.6465
35.0571 -96.6314
35.0517 -96.6164
35.0462 -96.6014
35.0444 -96.5937
35.0429 -96.5867
35.0415 -96.5798
35.04 -96.5729
35.0386 -96.566
35.0372 -96.5591
35.0358 -96.5522
35.0343 -96.5453
35.0329 -96.5384
35.0315 -96.5316
35.0305 -96.5255
35.0295 -96.5196
35.0296 -96.5134


40.5548 -100.361
40.5334 -100.314
40.5154 -100.253
40.4929 -100.186
40.4698 -100.118
40.4495 -100.052
40.4374 -99.979
40.4219 -99.9046
40.4159 -99.8308
40.4158 -99.7769
40.4163 -99.725
40.4102 -99.6724
40.4156 -99.6183
40.4193 -99.5462
40.4075 -99.4728
40.4008 -99.398
40.4005 -99.3232
40.4021 -99.2546
40.4047 -99.186
40.4245 -99.1077
40.4396 -99.0311
40.459 -98.9562
40.474 -98.882
40.4885 -98.8079
40.5026 -98.7375
40.5111 -98.6775
40.5164 -98.6222
40.5227 -98.5721
40.534 -98.516
40.5515 -98.4699
40.5652 -98.4317
40.5746 -98.3944
40.5835 -98.3571
40.5924 -98.3199
40.6013 -98.2827
40.6119 -98.2362
40.6226 -98.1981
40.6286 -98.164
40.6316 -98.1263
40.6342 -98.0882
40.6333 -98.0564
40.632 -98.0251
40.6279 -97.9935
40.6222 -97.9576
40.6163 -97.9214
40.6103 -97.885
40.6077 -97.8506
40.6027 -97.8201
40.5938 -97.7921
40.5828 -97.7718
40.5715 -97.7522
40.5602 -97.7327
40.5488 -97.7132
40.5371 -97.694
40.5279 -97.6648
40.5189 -97.6347
40.5091 -97.5993
40.4991 -97.5634
40.4927 -97.5248
40.4866 -97.486
40.4808 -97.4477
40.4749 -97.4051
40.4693 -97.3589
40.4606 -97.307
40.4507 -97.2632
40.4423 -97.2273
40.4379 -97.1918
40.438 -97.1582
40.4385 -97.1247
40.44 -97.0925
40.4416 -97.0603
40.4432 -97.0281
40.4448 -96.9959
40.4472 -96.9621
40.4502 -96.9275
40.4479 -96.8906
40.4435 -96.8455


37.2 -100.35
37.1715 -100.293
37.1384 -100.225
37.1052 -100.156
37.072 -100.088
37.0397 -100.008
37.0085 -99.92
36.9736 -99.8337
36.9391 -99.7548
36.9064 -99.6761
36.8775 -99.5989
36.8482 -99.5222
36.8196 -99.4597
36.7919 -99.4
36.7603 -99.3389
36.7235 -99.2759
36.6883 -99.2163
36.6558 -99.1564
36.6247 -99.0984
36.5952 -99.0436
36.5667 -98.9911
36.5368 -98.9403
36.5057 -98.8942
36.4745 -98.8486
36.444 -98.8073
36.4159 -98.7644
36.3911 -98.7258
36.3531 -98.6879
36.3138 -98.6502
36.2727 -98.6159
36.2321 -98.5792
36.1924 -98.5414
36.1521 -98.5061
36.1114 -98.4738
36.0732 -98.4416
36.0303 -98.4133
35.987 -98.3896
35.9443 -98.3723
35.9007 -98.3586
35.857 -98.3453
35.8189 -98.3208
35.7845 -98.2963
35.7546 -98.2622
35.725 -98.2264
35.6978 -98.1871
35.6739 -98.1495
35.6497 -98.1109
35.6234 -98.0712
35.5955 -98.0306
35.5678 -97.9847
35.5401 -97.9382
35.5136 -97.8958
35.4872 -97.8537
35.4611 -97.8133
35.4337 -97.7745
35.4005 -97.7366
35.3656 -97.7022
35.3283 -97.6769
35.2921 -97.645
35.2556 -97.6136
35.2201 -97.5838
35.1924 -97.5565
35.1652 -97.5305
35.1399 -97.5044
35.1125 -97.4774
35.0855 -97.4508
35.0616 -97.426
35.0388 -97.4011
35.0189 -97.3871
34.9974 -97.3751
34.9758 -97.3634
34.9536 -97.3537
34.9313 -97.3442
34.9091 -97.3374
34.8881 -97.3323
34.8671 -97.3266
34.8492 -97.3215
34.8316 -97.3164
34.8145 -97.3113
34.7976 -97.3062
34.7806 -97.3011
34.7636 -97.2959
34.7467 -97.2908
34.7297 -97.2857
34.7117 -97.2803
34.6935 -97.2748
34.6775 -97.2684
34.6616 -97.262
34.6467 -97.2556
34.6342 -97.2605
34.6212 -97.265
34.6071 -97.2701
34.5932 -97.2745
34.5792 -97.2788
34.5652 -97.2831
34.5513 -97.2874
34.5373 -97.2917
34.5221 -97.2961
34.5068 -97.3004
34.4915 -97.3048
34.4762 -97.3092
34.46 -97.3124
34.4438 -97.3156
34.4263 -97.3184
34.4083 -97.3205
34.3901 -97.3227
34.3723 -97.3259
34.3544 -97.3292
34.3366 -97.3326
34.3181 -97.3345
34.2996 -97.3357
34.2811 -97.3405
34.2665 -97.3478
34.2523 -97.3554
34.2375 -97.3586
34.2226 -97.3615
34.2089 -97.361
34.1954 -97.3602
34.1821 -97.359
34.1689 -97.3578
34.1557 -97.3566
34.1424 -97.3554
34.1292 -97.3542
34.1161 -97.3516
34.1031 -97.3489
34.09 -97.3463
34.0769 -97.3436
34.0639 -97.3409
34.0508 -97.3382
34.0389 -97.3362
34.0271 -97.3343
34.0153 -97.3324
34.0035 -97.3305
33.9918 -97.3291
33.9801 -97.3277
33.9684 -97.3263
33.9567 -97.3248
33.945 -97.3234
33.9333 -97.322
33.9216 -97.3206
33.9098 -97.3203
33.897 -97.3199
33.885 -97.3223
33.8735 -97.3264
33.8621 -97.3306
33.8506 -97.3349
33.8392 -97.3391
33.8278 -97.3434
33.8164 -97.3477
33.8042 -97.3512
33.7913 -97.3516
33.7804 -97.3494
33.7677 -97.3488
33.7548 -97.3484
33.7417 -97.3505
33.7301 -97.3469
33.7165 -97.3448
33.7028 -97.3437
33.689 -97.344
33.6753 -97.3444
33.6613 -97.3433
33.6473 -97.342
33.6333 -97.3408
33.6193 -97.3395
33.6053 -97.3382
33.5909 -97.3357
33.5756 -97.3349
33.5598 -97.3336
33.544 -97.3322
33.5281 -97.3308
33.5124 -97.3293
33.4969 -97.3266
33.4789 -97.3231
33.4606 -97.3194
33.4438 -97.3139
33.4245 -97.3061
33.4019 -97.2986
33.3772 -97.2899
33.3511 -97.2815
33.324 -97.2746
33.2968 -97.2677
33.2696 -97.2609
33.2452 -97.2592
33.2205 -97.2583
33.1992 -97.2594
33.1803 -97.2555
33.163 -97.2529
33.146 -97.2504
33.1298 -97.2487
33.1138 -97.247
33.0969 -97.2466
33.0794 -97.2459
33.0619 -97.2452
33.044 -97.2416
33.0318 -97.237
33.0201 -97.2322
33.0047 -97.2274
32.9896 -97.2237
32.9764 -97.2215
32.9633 -97.2194
32.9503 -97.2173
32.9354 -97.2174
32.9203 -97.2176
32.9052 -97.2179
32.89 -97.2182
32.8749 -97.2185
32.8598 -97.2187
32.8445 -97.2203
32.8307 -97.222
32.8168 -97.2235
32.8028 -97.225
32.7884 -97.2259
32.7754 -97.2285
32.7619 -97.23
32.7485 -97.2315
32.735 -97.2329
32.7217 -97.2327
32.7085 -97.2322
32.6953 -97.2318
32.6816 -97.2355
32.6663 -97.2333
32.6516 -97.2351
32.6348 -97.2335
32.6201 -97.2361
32.6049 -97.2347
32.5896 -97.2329
32.5751 -97.2355
32.5599 -97.2338
32.545 -97.2364
32.5299 -97.2337
32.5155 -97.2349
32.501 -97.2342
32.4873 -97.2318
32.4752 -97.2349
32.4617 -97.2329
32.449 -97.2348
32.4358 -97.2366
32.4226 -97.2384


35.85 -100.25
35.8035 -100.217
35.7524 -100.18
35.7007 -100.145
35.6487 -100.108
35.6042 -100.071
35.5582 -100.019
35.5166 -99.9514
35.4715 -99.8919
35.4298 -99.8352
35.3838 -99.7852
35.3377 -99.7355
35.2936 -99.6865
35.2505 -99.6422
35.2044 -99.5996
35.1614 -99.5627
35.1208 -99.5265
35.0779 -99.4892
35.0354 -99.4528
34.9982 -99.4253
34.9606 -99.3974
34.9192 -99.3683
34.879 -99.3408
34.8368 -99.3134
34.7945 -99.2854
34.7499 -99.2559
34.7031 -99.2293
34.661 -99.2034
34.6213 -99.1785
34.5843 -99.1581
34.55 -99.1391
34.5165 -99.1218
34.4831 -99.1046
34.4489 -99.0864
34.4144 -99.0678
34.3799 -99.049
34.3451 -99.0325
34.3133 -99.0136
34.2818 -98.9938
34.2584 -98.987
34.2359 -98.9815
34.2135 -98.9745
34.1923 -98.964
34.1716 -98.953
34.1497 -98.942
34.1277 -98.9311
34.1078 -98.9173
34.0917 -98.903
34.0761 -98.8887
34.0599 -98.8756
34.0449 -98.8629
34.031 -98.8506
34.0171 -98.8382
34.0045 -98.8309
33.9921 -98.8247
33.9797 -98.8185
33.9692 -98.8102
33.959 -98.8016
33.9487 -98.7931
33.9372 -98.7824
33.9259 -98.7749
33.9144 -98.7688
33.9029 -98.7629
33.8888 -98.7591
33.8759 -98.7586
33.8631 -98.7584
33.8504 -98.7582
33.8376 -98.7581
33.8248 -98.7579
33.812 -98.7578
33.7992 -98.7576
33.7851 -98.7525
33.7709 -98.7468
33.7567 -98.7411
33.7422 -98.7381
33.7271 -98.7313
33.712 -98.7241
33.6969 -98.7177
33.6819 -98.7128
33.6668 -98.7081
33.6515 -98.7018
33.6362 -98.6953
33.6208 -98.6889
33.6055 -98.6824
33.5902 -98.676
33.5748 -98.6695
33.559 -98.6623
33.5432 -98.6548
33.5274 -98.6473
33.512 -98.6387
33.4966 -98.6299
33.4785 -98.6202
33.4602 -98.6104
33.4419 -98.6006
33.4215 -98.5884
33.3962 -98.5755
33.3693 -98.5639
33.3384 -98.5532
33.3089 -98.548
33.2754 -98.5402
33.2431 -98.5335
33.2108 -98.527
33.1786 -98.5205
33.1496 -98.5118
33.1225 -98.5029
33.0956 -98.494
33.0687 -98.4851
33.042 -98.4759
33.0215 -98.466
32.9978 -98.4561
32.9738 -98.4499
32.9528 -98.4395
32.9321 -98.4286
32.9095 -98.4198
32.8867 -98.4111
32.8647 -98.3998
32.8435 -98.3883
32.8241 -98.3769
32.8046 -98.3654
32.7853 -98.3538
32.7665 -98.3436
32.7478 -98.3336
32.7291 -98.3235
32.7104 -98.3135
32.6904 -98.3013
32.6691 -98.2918
32.65 -98.273
32.6297 -98.2537
32.609 -98.2335
32.5882 -98.2132
32.5675 -98.1929
32.5466 -98.1764
32.5255 -98.1606
32.5048 -98.1431
32.4842 -98.127
32.4646 -98.1093
32.445 -98.0913
32.4236 -98.0754
32.4023 -98.0576
32.3836 -98.0401
32.3633 -98.019
32.3435 -97.9976
32.3231 -97.976
32.3032 -97.9553
32.2843 -97.9346
32.2655 -97.914
32.2486 -97.8926
32.2366 -97.8711
32.2254 -97.8523
32.2137 -97.8331
32.2021 -97.8137
32.1904 -97.7944
32.1766 -97.7762
32.1614 -97.762
32.146 -97.7476
32.1324 -97.741
32.119 -97.7352
32.1057 -97.7294
32.0923 -97.724
32.0792 -97.7156
32.0658 -97.7078
32.0535 -97.7002
32.0415 -97.6925
32.0297 -97.6823
32.018 -97.6719
32.0066 -97.6595
31.9946 -97.6468
31.9826 -97.634
31.9706 -97.6217
31.9585 -97.6095
31.9462 -97.5984
31.9329 -97.5888
31.9196 -97.5794
31.9062 -97.57
31.8932 -97.5601
31.8796 -97.5504
31.8653 -97.5402
31.8507 -97.53
31.8361 -97.5197
31.8185 -97.5055
31.8004 -97.4896
31.7853 -97.4747
31.7711 -97.4613
31.7564 -97.4491
31.7418 -97.437
31.7267 -97.4258
31.7117 -97.4146
31.6968 -97.4032
31.6819 -97.3918
31.6685 -97.3836
31.6551 -97.3758
31.6418 -97.3681
31.6284 -97.3595
31.615 -97.3508
31.6016 -97.3421
31.5871 -97.3365
31.5724 -97.3313
31.5592 -97.3281
31.5461 -97.3247
31.5331 -97.3213
31.52 -97.3179
31.5069 -97.3146
31.4963 -97.3104
31.4853 -97.306
31.4746 -97.3007
31.4671 -97.2987
31.4619 -97.3
31.457 -97.301
31.4503 -97.299
31.4453 -97.2997
31.4416 -97.3008
31.4362 -97.2989
31.4325 -97.2997
31.429 -97.3008
31.4237 -97.2984
31.4202 -97.2985


36.3 -100.25
36.2503 -100.203
36.1953 -100.152
36.1422 -100.105
36.0896 -100.063
36.0305 -100.008
35.9751 -99.9512
35.9183 -99.8981
35.8626 -99.8483
35.8058 -99.7986
35.7527 -99.7512
35.7007 -99.7035
35.6519 -99.6588
35.6106 -99.6148
35.57 -99.5709
35.53 -99.5191
35.4923 -99.4723
35.4556 -99.4272
35.419 -99.3823
35.3747 -99.3366
35.3254 -99.289
35.2776 -99.2454
35.2324 -99.2039
35.1895 -99.1706
35.1496 -99.1394
35.1094 -99.1092
35.0693 -99.0791
35.0302 -99.0489
34.9941 -99.0245
34.9584 -99.0008
34.9226 -98.977
34.8871 -98.9565
34.8531 -98.938
34.8192 -98.9191
34.7894 -98.8995
34.7553 -98.8778
34.722 -98.8572
34.6878 -98.8366
34.6592 -98.8227
34.6312 -98.8096
34.6083 -98.7989
34.5841 -98.7862
34.5607 -98.7736
34.5371 -98.7643
34.5118 -98.7575
34.4864 -98.7508
34.4602 -98.7431
34.4339 -98.7352
34.4063 -98.7271
34.379 -98.7202
34.3517 -98.7135
34.3245 -98.7067
34.2994 -98.6984
34.2792 -98.6961
34.2635 -98.6966
34.2482 -98.6973
34.233 -98.6964
34.219 -98.6921
34.2052 -98.6875
34.1913 -98.6828
34.1778 -98.6778
34.1643 -98.6728
34.1508 -98.6678
34.1373 -98.6625
34.124 -98.6559
34.1108 -98.6491
34.0975 -98.6423
34.0842 -98.6355
34.0709 -98.6287
34.0576 -98.6218
34.0447 -98.6157
34.0326 -98.6097
34.0207 -98.6038
34.0087 -98.5979
33.9968 -98.5925
33.9834 -98.5862
33.9697 -98.5805
33.9561 -98.575
33.9424 -98.5695
33.9287 -98.564
33.9149 -98.5595
33.901 -98.5551
33.8852 -98.5511
33.8705 -98.5501
33.8559 -98.5495
33.8374 -98.5457
33.8184 -98.5417
33.7994 -98.5376
33.7791 -98.5285
33.7585 -98.519
33.7378 -98.512
33.7164 -98.5014
33.6951 -98.4911
33.6739 -98.4824
33.6531 -98.4714
33.6324 -98.4602
33.6121 -98.4502
33.5914 -98.439
33.5737 -98.4271
33.5559 -98.4143
33.538 -98.4014
33.5202 -98.3885
33.5035 -98.3745
33.487 -98.3604
33.4677 -98.3454
33.4489 -98.3284
33.428 -98.3087
33.4023 -98.2869
33.3816 -98.2591
33.3571 -98.2297
33.3312 -98.2014
33.3038 -98.1744
33.276 -98.1514
33.2487 -98.13
33.2201 -98.1081
33.1915 -98.0861
33.1659 -98.062
33.1432 -98.0372
33.1198 -98.0131
33.0963 -97.9891
33.0729 -97.9651
33.0504 -97.9404
33.028 -97.9157
33.0081 -97.8906
32.994 -97.866
32.9819 -97.8428
32.9693 -97.8156
32.9565 -97.788
32.9438 -97.7604
32.9272 -97.7364
32.91 -97.7184
32.8926 -97.7011
32.8752 -97.6839
32.8582 -97.6641
32.84 -97.6423
32.8232 -97.6205
32.8056 -97.5994
32.7872 -97.5803
32.7696 -97.5627
32.7516 -97.5456
32.7335 -97.5286
32.7162 -97.5109
32.699 -97.4931
32.6809 -97.4772
32.6632 -97.461
32.6444 -97.4453
32.6256 -97.4297
32.6067 -97.414
32.5881 -97.3982
32.5691 -97.384
32.55 -97.37
32.5306 -97.3562
32.5112 -97.3432
32.4902 -97.3346
32.4698 -97.3248
32.4494 -97.3146
32.4324 -97.3089
32.4157 -97.3036
32.3994 -97.2966
32.385 -97.2904
32.3708 -97.2854
32.3573 -97.2797
32.3433 -97.2748
32.3292 -97.2699
32.3156 -97.2659
32.3018 -97.2628
32.2895 -97.2632
32.2757 -97.261
32.2633 -97.2615


46.2875 -100.25
46.2911 -100.247
46.2801 -100.234
46.2676 -100.219
46.2549 -100.205
46.2423 -100.19
46.2157 -100.145
46.1895 -100.051
46.1555 -99.9355
46.1207 -99.8176
46.0774 -99.6967
46.0318 -99.5677
45.984 -99.4379
45.9369 -99.3073
45.9226 -99.1882
45.9009 -99.0914
45.8802 -98.9605
45.8469 -98.8244
45.8353 -98.7245
45.7898 -98.643
45.7473 -98.5628
45.7037 -98.4831
45.6503 -98.3494
45.5921 -98.1933
45.5412 -98.0534
45.4823 -97.9595
45.4217 -97.8646
45.3641 -97.7773
45.3146 -97.6881
45.2614 -97.5919
45.2107 -97.4932
45.1574 -97.3777
45.0928 -97.2541
45.025 -97.1402
44.9588 -97.0377
44.8983 -96.94
44.8433 -96.8485
44.7934 -96.7488
44.7401 -96.6633
44.6913 -96.589
44.6479 -96.5146
44.6036 -96.4461
44.5568 -96.3829
44.5069 -96.3228
44.4524 -96.2656
44.4023 -96.2091
44.3721 -96.1428
44.3451 -96.0839
44.3222 -96.025
44.2943 -95.9693
44.2651 -95.9124
44.2358 -95.8561
44.2106 -95.8018
44.1843 -95.7483
44.159 -95.6923
44.1357 -95.638
44.1179 -95.5863
44.1002 -95.5362
44.081 -95.4817
44.0657 -95.4267
44.0482 -95.3719
44.0257 -95.3147
44.0026 -95.2605
43.9805 -95.2081
43.9597 -95.156
43.9423 -95.1048
43.9251 -95.0631
43.9082 -95.0276
43.8912 -94.9927
43.8765 -94.9604
43.8601 -94.9275
43.8409 -94.9052
43.8196 -94.8884
43.8011 -94.8733
43.7837 -94.8592
43.7659 -94.8437
43.7436 -94.8288
43.7209 -94.8141
43.6984 -94.7988
43.6761 -94.7848
43.6539 -94.7709
43.6316 -94.7571
43.61 -94.745
43.5912 -94.7315
43.5728 -94.718
43.5541 -94.7058
43.5354 -94.6938
43.5135 -94.6851
43.4889 -94.6799
43.468 -94.6755
43.4474 -94.6713
43.424 -94.6636
43.4004 -94.6556
43.3767 -94.6475
43.3546 -94.642
43.3326 -94.6367
43.3106 -94.6314
43.2887 -94.6261
43.2671 -94.6214
43.2441 -94.6171
43.2213 -94.6128
43.1986 -94.6085
43.1756 -94.604
43.1527 -94.5995
43.1312 -94.5956
43.1109 -94.5963
43.0907 -94.5974
43.0745 -94.6006
43.0573 -94.6033
43.0399 -94.606
43.0226 -94.6087
43.0061 -94.614
42.9898 -94.6196
42.9768 -94.6235
42.9656 -94.6269
42.9545 -94.6303
42.9434 -94.6337
42.9296 -94.6367
42.9172 -94.6359
42.905 -94.6348
42.895 -94.6347
42.8876 -94.6386
42.8803 -94.6429
42.8731 -94.6473
42.8659 -94.6516
42.8593 -94.6538
42.8528 -94.6558
42.8468 -94.6569
42.8409 -94.659
42.8349 -94.6611
42.829 -94.6632
42.823 -94.6653
42.8171 -94.6674
42.8111 -94.6695
42.8052 -94.6716
42.7989 -94.6736
42.7934 -94.6797
42.7879 -94.6863
42.7825 -94.6929
42.7785 -94.6987
42.7747 -94.7045
42.7737 -94.7071
42.7729 -94.7095


44.7421 -100.132
44.7156 -99.9649
44.6973 -99.8076
44.6882 -99.6311
44.6736 -99.4517
44.661 -99.2767
44.663 -99.1355
44.6682 -98.9633
44.6694 -98.8025
44.6747 -98.6474
44.6592 -98.527
44.637 -98.4096
44.6136 -98.288
44.5883 -98.1641
44.5509 -98.0488
44.5053 -97.9495
44.4673 -97.853
44.4301 -97.7569
44.4046 -97.6458
44.375 -97.5305
44.3525 -97.4041
44.3197 -97.2671
44.2841 -97.1307
44.2536 -97.0017
44.224 -96.8807
44.1891 -96.7633
44.1567 -96.6403
44.1266 -96.5434
44.0972 -96.4564
44.076 -96.3791
44.0516 -96.3058
44.0235 -96.2327
44.0015 -96.168
43.9824 -96.1079
43.9658 -96.0504
43.9544 -95.9938
43.9376 -95.9391
43.9215 -95.8906
43.9066 -95.8406
43.8921 -95.7893
43.8749 -95.7358
43.8561 -95.6804
43.8374 -95.629
43.8147 -95.5824
43.7934 -95.5374
43.7741 -95.4928
43.7505 -95.4487
43.7274 -95.4046
43.7031 -95.36
43.6774 -95.3137
43.652 -95.2705
43.6278 -95.2287
43.6029 -95.188
43.581 -95.1484
43.5579 -95.1135
43.5346 -95.0791
43.5114 -95.0498
43.4868 -95.0234
43.4667 -94.999
43.4471 -94.978
43.4247 -94.9534
43.4021 -94.9283
43.3775 -94.9115
43.3542 -94.898
43.3352 -94.8862
43.3167 -94.874
43.2984 -94.8618
43.2799 -94.8488
43.2614 -94.8356
43.2429 -94.8225
43.2254 -94.8103
43.208 -94.7982
43.1907 -94.7873
43.1732 -94.7762
43.1557 -94.7652
43.1382 -94.7542
43.1217 -94.7466
43.1076 -94.741
43.0937 -94.7354
43.0825 -94.7327
43.0729 -94.7293
43.0635 -94.7259
43.0542 -94.7224
43.0445 -94.7203
43.0353 -94.7168
43.027 -94.7157
43.0188 -94.7149
43.0106 -94.714
43.0025 -94.7132
42.9943 -94.7124
42.9861 -94.7116
42.9804 -94.7084
42.9748 -94.7051
42.9693 -94.7017
42.9638 -94.6983
42.9554 -94.6981
42.9467 -94.6981
42.9353 -94.6979
42.9259 -94.6949
42.9161 -94.6906
42.9063 -94.6863
42.895 -94.6826
42.888 -94.684
42.8814 -94.6859
42.8748 -94.6878
42.8697 -94.689
42.8647 -94.6901
42.8597 -94.6912


40.15 -99.95
40.1442 -99.8812
40.1512 -99.8139
40.1562 -99.7552
40.161 -99.6974
40.1631 -99.6387
40.1668 -99.5616
40.1656 -99.4873
40.1567 -99.4099
40.1471 -99.3321
40.1386 -99.26
40.1288 -99.1877
40.1357 -99.106
40.1449 -99.0267
40.1593 -98.9493
40.1729 -98.8706
40.1864 -98.7918
40.1994 -98.7112
40.2093 -98.6467
40.2184 -98.5866
40.2342 -98.524
40.2533 -98.4693
40.2707 -98.4208
40.2837 -98.3731
40.2964 -98.3255
40.309 -98.2779
40.3207 -98.2293
40.3355 -98.1914
40.3484 -98.1446
40.3611 -98.097
40.373 -98.0514
40.3845 -98.0119
40.3958 -97.9726
40.4067 -97.9274
40.4147 -97.8844
40.4212 -97.8441
40.4211 -97.8101
40.4212 -97.7774
40.4188 -97.7441
40.4161 -97.7108
40.4134 -97.6775
40.4139 -97.6416
40.4095 -97.6009
40.4086 -97.5592
40.4103 -97.5152
40.4122 -97.471
40.4143 -97.4274
40.4125 -97.38
40.4107 -97.3274
40.4089 -97.2826
40.4084 -97.2428
40.4084 -97.2065
40.4127 -97.1692
40.4174 -97.1351
40.4184 -97.1016
40.4199 -97.0693
40.4215 -97.0371
40.4231 -97.005
40.4247 -96.9728
40.4271 -96.939
40.4279 -96.9017
40.4285 -96.864
40.4241 -96.8159
40.4142 -96.768
40.4041 -96.7236
40.3958 -96.6812
40.3909 -96.6352
40.3862 -96.5889
40.3816 -96.5434
40.374 -96.498
40.3697 -96.4597
40.3657 -96.422
40.3607 -96.3837
40.3552 -96.3464
40.3496 -96.3092
40.3401 -96.2743
40.3322 -96.2444
40.325 -96.232
40.3179 -96.2215
40.3089 -96.2147
40.2997 -96.2083
40.2901 -96.2026
40.2803 -96.1969
40.2721 -96.1914
40.264 -96.1859
40.256 -96.1804
40.248 -96.1749
40.2391 -96.1664
40.2301 -96.1577
40.2212 -96.149
40.2117 -96.1436
40.2022 -96.1386
40.1927 -96.1336
40.1832 -96.1287
40.1719 -96.1237
40.1605 -96.1188
40.149 -96.1139
40.1376 -96.109
40.125 -96.1043
40.1122 -96.0996
40.0994 -96.0949
40.0893 -96.0909
40.0794 -96.0869
40.0695 -96.083
40.0597 -96.079
40.0509 -96.0756
40.0417 -96.0738
40.0294 -96.0654
40.0167 -96.0563
40.004 -96.0471
39.9929 -96.0397
39.9814 -96.0333
39.9699 -96.0271
39.9567 -96.0216
39.9432 -96.0161
39.9299 -96.0111
39.9166 -96.0061
39.9032 -96.001
39.8874 -95.9952
39.8674 -95.9857
39.845 -95.978
39.8198 -95.9699
39.7959 -95.9615
39.7721 -95.9531
39.7484 -95.9447
39.7246 -95.9363
39.7009 -95.9279
39.6771 -95.9195
39.646 -95.912
39.6156 -95.8988
39.5838 -95.8851
39.5507 -95.8731
39.5197 -95.8614
39.4923 -95.8513
39.4651 -95.8414
39.4383 -95.8307
39.4069 -95.8208
39.375 -95.811
39.3436 -95.7984
39.3122 -95.7858
39.2807 -95.7744
39.2484 -95.7606
39.2172 -95.7485
39.1861 -95.7361
39.1556 -95.7241
39.1241 -95.7117
39.0877 -95.6995
39.0541 -95.6948
39.0245 -95.692
38.9953 -95.6893
38.9661 -95.6869
38.9369 -95.6845
38.9078 -95.682
38.8795 -95.6797
38.8521 -95.6751
38.8258 -95.6677
38.8032 -95.6568
38.7809 -95.6458
38.7587 -95.6348
38.7365 -95.6238
38.7142 -95.6131
38.6916 -95.6027
38.6698 -95.5919
38.6473 -95.587
38.6247 -95.5828
38.6017 -95.5808
38.579 -95.5801
38.5564 -95.5796
38.5342 -95.5796
38.512 -95.5797
38.4906 -95.5785
38.4696 -95.5771
38.4486 -95.5756
38.4295 -95.5761
38.4139 -95.5758
38.4012 -95.575
38.3903 -95.5751
38.3789 -95.5724
38.3678 -95.5687
38.3567 -95.5649
38.3457 -95.5611
38.3335 -95.5562
38.3211 -95.5513
38.3088 -95.5463
38.2903 -95.5458
38.2708 -95.5451
38.2513 -95.5443
38.2316 -95.541
38.2107 -95.5402
38.1897 -95.5397
38.167 -95.5388


37.7 -99.9
37.6645 -99.8301
37.6276 -99.7614
37.5775 -99.6869
37.5279 -99.6128
37.4791 -99.5337
37.4202 -99.4544
37.3722 -99.3836
37.3209 -99.3117
37.2646 -99.2383
37.221 -99.1629
37.1827 -99.0874
37.1493 -99.0138
37.1164 -98.9418
37.0837 -98.873
37.053 -98.8062
37.0262 -98.7407
37.003 -98.6763
36.9787 -98.6181
36.9511 -98.5562
36.9233 -98.4939
36.8972 -98.4305
36.8717 -98.3729
36.8455 -98.3204
36.8258 -98.2732
36.8085 -98.226
36.7897 -98.1792
36.7702 -98.1371
36.7503 -98.0958
36.7306 -98.0519
36.7114 -98.0073
36.6928 -97.9627
36.6703 -97.9128
36.6485 -97.8629
36.6243 -97.8144
36.5983 -97.7676
36.569 -97.7145
36.536 -97.6566
36.5013 -97.6002
36.4666 -97.5468
36.4313 -97.4919
36.3961 -97.4379
36.3581 -97.3907
36.3188 -97.3364
36.2763 -97.2976
36.2353 -97.2652
36.1952 -97.2327
36.1542 -97.2019
36.1127 -97.174
36.0742 -97.1396
36.0342 -97.1092
35.9953 -97.0798
35.9579 -97.0524
35.9207 -97.0287
35.8826 -97.0082
35.8444 -96.9852
35.8109 -96.9605
35.7778 -96.9356
35.7448 -96.9108
35.7182 -96.8886
35.693 -96.8672
35.671 -96.8463
35.6472 -96.8163
35.6248 -96.7877
35.5998 -96.7638
35.5754 -96.7404
35.5535 -96.7197
35.5368 -96.6999
35.523 -96.681
35.5095 -96.6623
35.4961 -96.6435
35.4826 -96.6248
35.4692 -96.6061
35.4557 -96.5873
35.4423 -96.5686
35.4259 -96.5506
35.4093 -96.5327
35.3932 -96.5158
35.3755 -96.5057
35.358 -96.4946
35.3377 -96.4823
35.3225 -96.4672
35.3083 -96.4468
35.2943 -96.4259
35.2796 -96.406
35.2644 -96.387
35.2506 -96.3676
35.2414 -96.3521
35.2361 -96.3425
35.2269 -96.3395
35.2178 -96.3335
35.2088 -96.3272
35.1997 -96.3209
35.1907 -96.3146
35.1836 -96.3082
35.1757 -96.3046
35.1677 -96.3012
35.1597 -96.2978
35.1517 -96.2945
35.1438 -96.2912
35.1337 -96.2871
35.1235 -96.283
35.1132 -96.2789
35.103 -96.2748
35.094 -96.2728
35.0851 -96.271
35.0763 -96.2692
35.0675 -96.2675
35.0586 -96.2657
35.0497 -96.2646
35.0443 -96.2711
35.0392 -96.2784
35.0341 -96.2858
35.0291 -96.2931
35.024 -96.3005
35.019 -96.3078
35.014 -96.3152
35.0099 -96.32
35.006 -96.3245
35.0021 -96.329
34.9981 -96.3334
34.9949 -96.337
34.9917 -96.3404
34.9886 -96.3438
34.9854 -96.3472
34.9822 -96.3506
34.9836 -96.3478


38.1 -99.9
38.078 -99.8429
38.0583 -99.7866
38.0389 -99.7304
38.0117 -99.6661
37.9795 -99.6001
37.944 -99.5177
37.8984 -99.4341
37.8538 -99.3545
37.8101 -99.2737
37.7624 -99.1955
37.7237 -99.1193
37.6857 -99.0436
37.6518 -98.972
37.6208 -98.9046
37.5776 -98.8365
37.536 -98.7742
37.501 -98.7085
37.4643 -98.6481
37.4237 -98.5835
37.3912 -98.5173
37.3595 -98.4509
37.3259 -98.385
37.2914 -98.324
37.2646 -98.2574
37.2388 -98.189
37.212 -98.1195
37.1865 -98.0483
37.1611 -97.977
37.1319 -97.9006
37.1035 -97.8247
37.0752 -97.7535
37.0455 -97.6817
37.0125 -97.6075
36.9785 -97.5343
36.9446 -97.4612
36.9147 -97.3899
36.8863 -97.3107
36.8606 -97.2573
36.8367 -97.2061
36.812 -97.1622
36.7908 -97.115
36.77 -97.0674
36.7475 -97.0219
36.7251 -96.98
36.7024 -96.9361
36.6797 -96.892
36.6562 -96.848
36.629 -96.7956
36.5982 -96.7494
36.5694 -96.705
36.54 -96.6631
36.5099 -96.6255
36.4795 -96.5904
36.4533 -96.5566
36.4283 -96.5239
36.404 -96.4932
36.3785 -96.4594
36.3489 -96.4223
36.3177 -96.3877
36.2859 -96.3534
36.2546 -96.327
36.221 -96.3072
36.1873 -96.2905
36.1532 -96.2753
36.1199 -96.2668
36.0864 -96.2605
36.0541 -96.2588
36.0235 -96.256
35.9928 -96.2526
35.9635 -96.251
35.9343 -96.2496
35.9026 -96.2511
35.8729 -96.2537
35.8435 -96.2539
35.8172 -96.2482
35.7899 -96.242
35.7625 -96.2358
35.735 -96.2295
35.7124 -96.2256
35.6887 -96.2265
35.6679 -96.227
35.6474 -96.2273
35.6314 -96.2238
35.6141 -96.2242
35.5949 -96.2238
35.5755 -96.2233
35.556 -96.2229
35.5359 -96.2179
35.5183 -96.2121
35.501 -96.2057
35.4838 -96.1991
35.4666 -96.191
35.4494 -96.1826
35.4289 -96.1751
35.4085 -96.1675
35.3881 -96.16
35.3648 -96.1583
35.3412 -96.1571
35.323 -96.1536
35.3058 -96.1452
35.2887 -96.1363
35.2711 -96.129
35.2538 -96.1212
35.2397 -96.1129
35.2282 -96.107
35.2175 -96.0977
35.2073 -96.0873
35.1972 -96.0768
35.187 -96.0662
35.1792 -96.0544
35.1716 -96.0423
35.1641 -96.0303
35.1569 -96.0178
35.1499 -96.0052
35.1423 -95.9898
35.1347 -95.974
35.1271 -95.9582
35.1177 -95.9421
35.1099 -95.9248
35.1023 -95.9084
35.0958 -95.8943
35.0905 -95.8801
35.0853 -95.8659
35.0796 -95.852
35.0738 -95.838
35.0681 -95.8232
35.0645 -95.8054
35.0617 -95.7869
35.0599 -95.7695
35.0581 -95.7521
35.0564 -95.7347
35.0544 -95.7167
35.0553 -95.698
35.056 -95.6783
35.0567 -95.6585
35.0574 -95.6387
35.056 -95.6202
35.0545 -95.6018
35.0529 -95.5835
35.0511 -95.5703
35.0493 -95.5576
35.051 -95.5477
35.048 -95.5422
35.048 -95.5399


39.35 -99.85
39.3195 -99.7847
39.284 -99.7217
39.2412 -99.6546
39.1952 -99.5855
39.1479 -99.5123
39.0944 -99.436
39.0402 -99.3594
38.9929 -99.2877
38.942 -99.2194
38.8962 -99.1492
38.8662 -99.072
38.8447 -98.9915
38.8282 -98.9167
38.8121 -98.8424
38.7961 -98.7694
38.7846 -98.702
38.7693 -98.647
38.7522 -98.5927
38.7414 -98.5359
38.7356 -98.477
38.7266 -98.4164
38.7172 -98.3556
38.7065 -98.3001
38.7007 -98.2353
38.6973 -98.1745
38.6876 -98.114
38.6773 -98.0511
38.6662 -97.9921
38.6481 -97.9256
38.6305 -97.8588
38.6137 -97.7979
38.5932 -97.7394
38.5729 -97.6812
38.5523 -97.6248
38.5312 -97.5665
38.51 -97.5081
38.4889 -97.4497
38.4705 -97.3885
38.453 -97.3196
38.4372 -97.2682
38.4266 -97.2297
38.4194 -97.1884
38.4137 -97.1476
38.4104 -97.1049
38.4074 -97.062
38.4045 -97.019
38.4031 -96.9775
38.402 -96.9362
38.3991 -96.8916
38.3894 -96.8371
38.3724 -96.7739
38.3547 -96.7168
38.3401 -96.6631
38.3249 -96.6113
38.3096 -96.5596
38.2943 -96.5079
38.2787 -96.4552
38.2622 -96.4059
38.2444 -96.3561
38.226 -96.3115
38.2047 -96.2737
38.1844 -96.2415
38.163 -96.2166
38.1401 -96.195
38.1163 -96.1687
38.0924 -96.1421
38.0689 -96.1159
38.0448 -96.0902
38.0134 -96.0653
37.9803 -96.042
37.9492 -96.0238
37.9205 -96.0047
37.8914 -95.9826
37.8566 -95.954
37.8219 -95.9238
37.7871 -95.8928
37.7498 -95.8616
37.7098 -95.8298
37.6709 -95.7949
37.6332 -95.7638
37.5925 -95.7343
37.5532 -95.6997
37.5221 -95.6795
37.4917 -95.6623
37.4615 -95.6433
37.4313 -95.6242
37.3997 -95.6026
37.3665 -95.5811
37.3329 -95.566
37.3013 -95.5516
37.2707 -95.5372
37.241 -95.5323
37.2114 -95.5284
37.1824 -95.5251
37.1532 -95.5198
37.1237 -95.514
37.0944 -95.5091
37.0659 -95.5057
37.0374 -95.5051
37.0076 -95.5053
36.9776 -95.5056
36.9474 -95.5047
36.9169 -95.5027
36.8872 -95.5005
36.8573 -95.4986
36.8285 -95.4969
36.8001 -95.4969
36.7714 -95.4991
36.7421 -95.5031
36.7113 -95.5079
36.6797 -95.5116
36.6476 -95.515
36.6126 -95.5174
36.577 -95.5178
36.5416 -95.5168
36.5065 -95.5159
36.4708 -95.5179
36.4398 -95.5204
36.4094 -95.5235
36.379 -95.5272
36.3461 -95.5292
36.3117 -95.534
36.2772 -95.5392
36.2426 -95.5444
36.2092 -95.55
36.1814 -95.5466
36.1486 -95.5497
36.116 -95.5522
36.0869 -95.5502
36.059 -95.548
36.0276 -95.5525
36.0008 -95.5491
35.9708 -95.5509
35.9441 -95.5471
35.9124 -95.5536
35.8854 -95.5538
35.8589 -95.551
35.8327 -95.5415


40.85 -99.85
40.8497 -99.7924
40.8476 -99.7407
40.8382 -99.6887
40.8325 -99.6363
40.8334 -99.5626
40.8296 -99.4915
40.8178 -99.417
40.808 -99.343
40.7998 -99.2754
40.7925 -99.2079
40.7898 -99.1377
40.7998 -99.0617
40.8125 -98.9838
40.8291 -98.9085
40.8487 -98.8329
40.8683 -98.7557
40.8982 -98.6753
40.9198 -98.6132
40.9413 -98.5588
40.9678 -98.4985
40.9927 -98.4472
41.0132 -98.3969
41.0358 -98.3488
41.0585 -98.301
41.082 -98.2584
41.1049 -98.2169
41.129 -98.1844
41.1498 -98.149
41.1703 -98.1133
41.1834 -98.0737
41.1942 -98.0417
41.2018 -98.01
41.2077 -97.983
41.2094 -97.9508
41.2107 -97.9181
41.2151 -97.8872
41.2198 -97.8565
41.222 -97.8294
41.2202 -97.8049
41.219 -97.7812
41.2186 -97.7588
41.2183 -97.7366
41.218 -97.7144
41.2177 -97.6921
41.2165 -97.6676
41.2152 -97.6429
41.2102 -97.611
41.2048 -97.5785
41.2015 -97.5436
41.1985 -97.5086
41.1991 -97.4708
41.2002 -97.4333
41.1978 -97.3942
41.1947 -97.3551
41.1923 -97.3155
41.1915 -97.2788
41.1921 -97.2465
41.1932 -97.2174
41.1985 -97.1874
41.2032 -97.1594
41.2046 -97.1342
41.2057 -97.1092
41.2075 -97.0853
41.2095 -97.0615
41.2115 -97.0378
41.2145 -97.0132
41.2177 -96.9885
41.2216 -96.9622
41.2261 -96.9349
41.2284 -96.9049
41.2306 -96.8746
41.2281 -96.8369
41.2196 -96.8017
41.2104 -96.7667
41.2011 -96.7317
41.1911 -96.6971
41.1856 -96.662
41.1802 -96.6305
41.1747 -96.5992
41.1693 -96.5689
41.1638 -96.5387
41.1584 -96.5085
41.1542 -96.4798
41.1523 -96.4561
41.1506 -96.4329
41.1463 -96.4076
41.1477 -96.3835
41.1493 -96.3605
41.1508 -96.3377
41.1464 -96.3134
41.1473 -96.2904
41.1498 -96.268
41.1518 -96.2452
41.1511 -96.2296
41.15 -96.2148
41.149 -96.2
41.1541 -96.1871
41.1548 -96.1742
41.1551 -96.1613
41.1554 -96.1484
41.1556 -96.1355
41.1559 -96.1225
41.1561 -96.1096
41.1564 -96.0967
41.1566 -96.0838
41.1569 -96.0709
41.1576 -96.0601
41.1583 -96.0495
41.1611 -96.0428
41.164 -96.0365
41.167 -96.0303
41.1682 -96.0247
41.1692 -96.0192
41.1702 -96.0137
41.1711 -96.0082
41.1721 -96.0027
41.1731 -95.9972
41.1756 -95.985
41.1783 -95.9722
41.1822 -95.9591
41.1863 -95.946
41.1903 -95.9329
41.1944 -95.9198
41.1985 -95.9067
41.2025 -95.8935
41.2079 -95.8812
41.2133 -95.8689
41.2188 -95.8566
41.2243 -95.8443
41.2298 -95.8308
41.2353 -95.8173
41.2408 -95.8037
41.2463 -95.7901
41.2507 -95.7705
41.2564 -95.7503
41.2623 -95.73
41.2682 -95.7097
41.2743 -95.6898
41.2795 -95.677
41.2847 -95.6649
41.2899 -95.6528
41.2951 -95.6408
41.3003 -95.6287
41.3054 -95.6167
41.3106 -95.6047
41.3158 -95.5926
41.3199 -95.5824
41.3238 -95.5723
41.3277 -95.5623
41.3317 -95.5522
41.3356 -95.5422
41.3376 -95.53
41.3387 -95.516
41.3396 -95.5018
41.3405 -95.4876
41.3401 -95.4728
41.3396 -95.4581
41.34 -95.4434
41.3412 -95.4284
41.3414 -95.4151
41.3413 -95.3994
41.3409 -95.3837
41.3395 -95.3681
41.338 -95.3525
41.3364 -95.3369
41.3349 -95.3214
41.3333 -95.3058
41.332 -95.2911
41.3312 -95.277
41.3305 -95.263
41.3298 -95.249
41.3284 -95.2366
41.3269 -95.2243
41.3252 -95.2117
41.3234 -95.1991
41.3217 -95.1865
41.3216 -95.1733
41.3217 -95.1601
41.3219 -95.1468
41.3198 -95.1334
41.3175 -95.12
41.3152 -95.1066
41.3129 -95.0932
41.312 -95.0822
41.3095 -95.0713
41.3064 -95.0605
41.3032 -95.0497
41.3001 -95.0389
41.2969 -95.0274
41.2937 -95.0158
41.2933 -95.0046
41.2933 -94.9935
41.2932 -94.9859


40.5286 -99.8357
40.5196 -99.7992
40.5098 -99.7591
40.4999 -99.7187
40.486 -99.6763
40.4759 -99.6331
40.4684 -99.5624
40.4565 -99.4934
40.4368 -99.4209
40.4286 -99.3476
40.4228 -99.2802
40.4181 -99.2129
40.419 -99.143
40.4322 -99.0673
40.4443 -98.9914
40.4634 -98.9166
40.4784 -98.8424
40.493 -98.7724
40.5071 -98.7024
40.5132 -98.6452
40.5178 -98.5914
40.5288 -98.5349
40.5432 -98.4861
40.5542 -98.4441
40.5633 -98.4064
40.5722 -98.3691
40.5811 -98.3318
40.59 -98.2946
40.5998 -98.2573
40.6083 -98.2206
40.6146 -98.1862
40.6176 -98.1484
40.6203 -98.1104
40.6229 -98.0723
40.622 -98.0404
40.6179 -98.0087
40.6163 -97.9786
40.6108 -97.9429
40.6049 -97.9066
40.6023 -97.8722
40.6006 -97.8399
40.5921 -97.8118
40.5834 -97.7926
40.5723 -97.7731
40.561 -97.7536
40.5497 -97.7341
40.5379 -97.7149
40.5296 -97.6879
40.5207 -97.658
40.5118 -97.6277
40.5019 -97.5923
40.4942 -97.5542
40.488 -97.5154
40.482 -97.4766
40.4761 -97.4383
40.47 -97.3919
40.4605 -97.3405
40.455 -97.2945
40.447 -97.2557
40.4425 -97.2198
40.4426 -97.1831
40.4432 -97.1493
40.4438 -97.1159
40.4453 -97.0836
40.4469 -97.0514
40.4485 -97.0193
40.4501 -96.9871
40.4493 -96.9539
40.452 -96.9193
40.4497 -96.8825
40.4443 -96.8349
40.4343 -96.787
40.4242 -96.7426
40.4126 -96.7006
40.4048 -96.6586
40.3979 -96.6177
40.393 -96.5719
40.3884 -96.5265
40.3851 -96.4826
40.3841 -96.4443
40.3794 -96.4059
40.3743 -96.3675
40.3688 -96.3301
40.3632 -96.2929
40.3587 -96.2564
40.3535 -96.2322
40.351 -96.2142
40.347 -96.2005
40.3388 -96.1892
40.3318 -96.1784
40.3243 -96.1717
40.3168 -96.1654
40.3093 -96.1592
40.3018 -96.153
40.2943 -96.1482
40.2863 -96.1428
40.2783 -96.1373
40.2702 -96.1318
40.2622 -96.1263
40.2541 -96.1208
40.2461 -96.1153
40.2372 -96.1068
40.2283 -96.0981
40.2188 -96.0928
40.2093 -96.0877
40.1998 -96.0828
40.1903 -96.0778
40.1797 -96.075
40.1689 -96.0724
40.1582 -96.0698
40.1475 -96.0673
40.1367 -96.0647
40.1248 -96.0624
40.1128 -96.06
40.1008 -96.0577
40.0888 -96.0553


37.2107 -99.8321
37.1832 -99.7602
37.1529 -99.6811
37.1237 -99.604
37.0946 -99.5224
37.0619 -99.4433
37.0302 -99.3658
36.9927 -99.2879
36.9511 -99.2124
36.913 -99.135
36.8812 -99.0602
36.8504 -98.9904
36.8205 -98.9245
36.7946 -98.8717
36.7703 -98.8221
36.7466 -98.7793
36.7286 -98.7377
36.7108 -98.7
36.6921 -98.6624
36.6733 -98.6249
36.6512 -98.583
36.6288 -98.5407
36.6034 -98.498
36.5787 -98.4502
36.5536 -98.4064
36.5285 -98.363
36.5016 -98.3284
36.4776 -98.2878
36.4534 -98.239
36.432 -98.1869
36.4072 -98.1415
36.3823 -98.0967
36.3488 -98.0485
36.313 -98.0032
36.2786 -97.9602
36.2439 -97.9178
36.2108 -97.8753
36.1782 -97.8344
36.1437 -97.7991
36.1047 -97.7585
36.0648 -97.7203
36.0202 -97.6819
35.9743 -97.6448
35.9296 -97.6096
35.8833 -97.5783
35.8368 -97.5443
35.7946 -97.5092
35.7529 -97.4739
35.7142 -97.4364
35.6816 -97.4034
35.6519 -97.3725
35.6219 -97.337
35.5911 -97.3109
35.5639 -97.2875
35.537 -97.2644
35.5104 -97.2449
35.4846 -97.2277
35.459 -97.2115
35.433 -97.1955
35.4043 -97.1805
35.3753 -97.1628
35.346 -97.1496
35.3199 -97.1344
35.2945 -97.1139
35.2687 -97.0939
35.243 -97.0741
35.2244 -97.0573
35.2067 -97.0443
35.1891 -97.0315
35.1735 -97.0187
35.158 -97.0059
35.1426 -96.9931
35.1249 -96.9795
35.107 -96.9658
35.0898 -96.9524
35.0726 -96.9391
35.0554 -96.9258
35.0395 -96.913
35.0261 -96.913
35.0131 -96.9142
35 -96.9156
34.987 -96.9171
34.9739 -96.9172
34.9606 -96.9181
34.9472 -96.9191
34.9337 -96.9196
34.9201 -96.9201
34.9066 -96.9205
34.8942 -96.9224
34.8819 -96.9244
34.8697 -96.9245
34.8575 -96.9239
34.845 -96.9242
34.833 -96.9244
34.8208 -96.923
34.8082 -96.9225
34.7956 -96.9221
34.783 -96.9216
34.7704 -96.9211
34.7578 -96.9206
34.7452 -96.9201
34.7324 -96.9186
34.7186 -96.9177
34.7046 -96.9168
34.6898 -96.9155
34.6779 -96.9137
34.6664 -96.9118
34.655 -96.9098
34.6435 -96.9079
34.634 -96.9162
34.6246 -96.9255
34.6155 -96.9337
34.6061 -96.9411
34.5966 -96.9483
34.5876 -96.9568
34.5787 -96.9653
34.5698 -96.9739
34.5608 -96.9824
34.5519 -96.991
34.543 -96.9996
34.5328 -97.0082
34.5225 -97.0168
34.5121 -97.0254
34.5018 -97.034
34.4914 -97.0426
34.4811 -97.0512
34.4698 -97.0586
34.4585 -97.0659
34.4469 -97.0696
34.434 -97.0726
34.4209 -97.0756
34.4079 -97.0785
34.3948 -97.0814
34.382 -97.0854
34.3692 -97.0896
34.3564 -97.0937
34.3436 -97.0979
34.3301 -97.1005
34.3166 -97.1031
34.3032 -97.1051
34.2885 -97.1074
34.2766 -97.1168
34.2651 -97.127
34.2536 -97.1372
34.2414 -97.1431
34.2291 -97.1485
34.218 -97.151
34.207 -97.1529
34.1961 -97.1547
34.1854 -97.1562
34.1748 -97.1576
34.1641 -97.159
34.1535 -97.1605
34.1428 -97.1619
34.1322 -97.1633
34.1217 -97.1634
34.1112 -97.1634
34.1008 -97.1634
34.0903 -97.1634
34.0799 -97.1634
34.0694 -97.1634
34.059 -97.1634
34.0488 -97.1639
34.0395 -97.1646
34.0302 -97.1654
34.021 -97.1661
34.0117 -97.1668
34.0025 -97.1676
33.9933 -97.1687
33.9841 -97.1699
33.975 -97.1711
33.9658 -97.1723
33.9566 -97.1735
33.9474 -97.1747
33.9383 -97.1758
33.9291 -97.177
33.9193 -97.1801
33.9094 -97.1834
33.8987 -97.1866
33.8887 -97.1926
33.8792 -97.2029
33.8693 -97.2131
33.8589 -97.2229
33.8489 -97.2327
33.8378 -97.2403
33.8266 -97.2475
33.8159 -97.2551
33.8054 -97.2607
33.7936 -97.2614
33.7816 -97.2615
33.7696 -97.2613
33.7577 -97.261
33.7455 -97.2633
33.7316 -97.2627
33.7192 -97.2649
33.7053 -97.2643
33.6913 -97.2655
33.6773 -97.2668
33.6633 -97.2658
33.649 -97.2653
33.6347 -97.265
33.6204 -97.2646
33.6061 -97.2642
33.5914 -97.2626
33.5775 -97.2658
33.5621 -97.2663
33.546 -97.2659
33.5299 -97.2654
33.5139 -97.2649
33.4981 -97.2631
33.4814 -97.2635
33.4631 -97.261
33.4476 -97.2595
33.4298 -97.2561
33.4126 -97.254
33.3923 -97.2526
33.369 -97.2505
33.3445 -97.2498
33.3198 -97.2493
33.2951 -97.2488
33.2711 -97.2492
33.2479 -97.2498
33.2248 -97.2503
33.204 -97.2503
33.1835 -97.2503
33.166 -97.248
33.1489 -97.2456
33.1324 -97.2444
33.1153 -97.244
33.0978 -97.2435
33.0799 -97.2425
33.062 -97.2414


47.013 -99.7804
46.9947 -99.6617
46.9712 -99.5226
46.9472 -99.3814
46.9437 -99.2395
46.954 -99.1278
46.9854 -98.9699
47.0064 -98.7827
47.0203 -98.6265
47.0181 -98.488
46.9998 -98.3038
46.9478 -98.085
46.9008 -97.8777
46.8574 -97.6661
46.8164 -97.4542
46.7766 -97.2311
46.7074 -97.0221
46.6281 -96.8226
46.5523 -96.6333
46.4713 -96.4824
46.3741 -96.3749
46.2763 -96.276
46.2033 -96.206
46.1378 -96.1281
46.0595 -96.0599
45.985 -95.9917
45.9016 -95.9302
45.8199 -95.8765
45.7607 -95.8261
45.708 -95.7799
45.6586 -95.7344
45.6113 -95.6882
45.5642 -95.6418
45.5171 -95.5954
45.4676 -95.5624
45.4179 -95.5354
45.3673 -95.5009
45.3211 -95.4655
45.2754 -95.4299
45.2311 -95.394
45.1839 -95.3483
45.1361 -95.302
45.0882 -95.2556
45.0394 -95.2105
44.9845 -95.1701
44.934 -95.1348
44.8832 -95.112
44.8419 -95.0917
44.8075 -95.074
44.7737 -95.0566
44.7401 -95.0393
44.7064 -95.0219
44.6727 -95.0045
44.641 -94.9869
44.6083 -94.9691
44.5754 -94.9514
44.5423 -94.9359
44.5013 -94.9227
44.4596 -94.9146
44.4216 -94.9052
44.3891 -94.8892
44.3636 -94.8737
44.3388 -94.8582
44.3134 -94.841
44.288 -94.823
44.2626 -94.8049
44.2372 -94.7867
44.2121 -94.7702
44.187 -94.7539
44.1619 -94.7375
44.1407 -94.7225
44.1257 -94.7104
44.1114 -94.6986
44.0937 -94.6901
44.077 -94.6791
44.0587 -94.6687
44.0379 -94.6579
44.0168 -94.647
43.9957 -94.6362
43.9778 -94.6239
43.9603 -94.6115
43.9403 -94.5988
43.9216 -94.5868
43.9031 -94.5748
43.8846 -94.5629
43.8674 -94.55
43.8485 -94.5362
43.8273 -94.5282
43.8059 -94.5208
43.7853 -94.5142
43.7649 -94.5077
43.74 -94.502
43.7148 -94.4962
43.6895 -94.4903
43.6642 -94.4844
43.6389 -94.4786
43.6142 -94.4745
43.5901 -94.4685
43.567 -94.4654
43.544 -94.4626
43.5211 -94.4597
43.4981 -94.4569
43.4783 -94.4579
43.4588 -94.4583
43.4405 -94.4559
43.4183 -94.4536
43.3957 -94.4514
43.3746 -94.4516
43.3537 -94.452
43.3327 -94.4525
43.3118 -94.453
43.2909 -94.4535
43.2704 -94.4546
43.2498 -94.4557
43.2304 -94.4571
43.2112 -94.4586
43.1919 -94.4591
43.1725 -94.4593
43.1531 -94.4595
43.1337 -94.4598
43.1153 -94.4635
43.097 -94.4686
43.0814 -94.4766


36.2476 -99.7643
36.1979 -99.7078
36.1497 -99.6523
36.1013 -99.6004
36.053 -99.5499
35.9981 -99.5048
35.9439 -99.4665
35.8906 -99.43
35.8375 -99.3905
35.7866 -99.3482
35.7317 -99.3036
35.6766 -99.2576
35.6313 -99.2135
35.5886 -99.1708
35.5475 -99.1219
35.5116 -99.0739
35.4767 -99.0325
35.4412 -98.9929
35.4018 -98.9572
35.3621 -98.9219
35.3223 -98.8867
35.2821 -98.853
35.2426 -98.823
35.2087 -98.8044
35.1775 -98.7849
35.1494 -98.7661
35.1192 -98.7471
35.089 -98.7261
35.0596 -98.7053
35.0304 -98.6845
35.0018 -98.6689
34.9734 -98.6538
34.945 -98.6388
34.9163 -98.6231
34.8889 -98.609
34.8616 -98.5951
34.8329 -98.5797
34.8043 -98.5646
34.7757 -98.5494
34.7431 -98.531
34.7101 -98.5115
34.6792 -98.4936
34.6503 -98.4767
34.6222 -98.4593
34.5973 -98.452
34.5727 -98.4456
34.5482 -98.4394
34.5225 -98.4333
34.4967 -98.4272
34.4708 -98.4212
34.4442 -98.414
34.4163 -98.4065
34.3882 -98.3989
34.3604 -98.3965
34.3326 -98.3946
34.3069 -98.3918
34.2815 -98.3883
34.2604 -98.3898
34.2406 -98.388
34.221 -98.3842
34.2027 -98.3768
34.1848 -98.3688
34.1669 -98.3607
34.1491 -98.3526
34.1303 -98.3442
34.1115 -98.3344
34.0928 -98.3244
34.074 -98.3144
34.0552 -98.3044
34.0355 -98.2929
34.022 -98.2752
34.0092 -98.2569
33.9963 -98.2382
33.9833 -98.2196
33.9704 -98.2009
33.9575 -98.1822
33.9445 -98.1675
33.9314 -98.1531
33.917 -98.1391
33.9011 -98.1245
33.8831 -98.1091
33.8662 -98.0978
33.8493 -98.0868
33.8325 -98.0759
33.8157 -98.065
33.7989 -98.054
33.7841 -98.0379
33.7671 -98.0228
33.75 -98.0079
33.7326 -97.9957
33.7146 -97.9798
33.6966 -97.9643
33.6797 -97.9499
33.6626 -97.934
33.6455 -97.9181
33.6285 -97.9025
33.6116 -97.8869
33.5996 -97.8706
33.5894 -97.8555
33.5793 -97.8404
33.5693 -97.8254
33.5588 -97.8096
33.5483 -97.7938
33.5378 -97.7779
33.5258 -97.7658
33.5135 -97.751
33.5011 -97.7358
33.4882 -97.7256
33.4727 -97.7149
33.4569 -97.7042
33.4425 -97.6918
33.4261 -97.6743
33.4062 -97.6567
33.3855 -97.6391
33.3606 -97.6212
33.3336 -97.6053
33.3057 -97.5916
33.2776 -97.5781
33.251 -97.5661
33.2241 -97.5547
33.1996 -97.5427
33.1783 -97.528
33.1574 -97.5136
33.1386 -97.5002
33.1189 -97.4867
33.0999 -97.4724
33.0805 -97.4576
33.0615 -97.4426
33.0421 -97.4251
33.0288 -97.4065
33.0126 -97.3877
32.9957 -97.3706
32.9787 -97.3536
32.961 -97.335
32.9412 -97.3181
32.9192 -97.3032
32.8999 -97.2891
32.881 -97.275
32.862 -97.2609
32.8442 -97.2518
32.8296 -97.2447
32.814 -97.2388
32.7981 -97.2326
32.7823 -97.2305
32.7686 -97.2315


33.5931 -99.7586
33.566 -99.7431
33.5381 -99.727
33.5101 -99.7108
33.4835 -99.6945
33.4538 -99.6783
33.4238 -99.6621
33.3881 -99.6438
33.3487 -99.6248
33.3114 -99.6124
33.2744 -99.6007
33.2383 -99.5902
33.2023 -99.5798
33.1663 -99.5693
33.1318 -99.5565
33.097 -99.5426
33.0665 -99.5312
33.0365 -99.52
33.013 -99.5081
32.9901 -99.4961
32.964 -99.4872
32.9367 -99.474
32.9101 -99.4608
32.8835 -99.4476
32.8544 -99.4318
32.8248 -99.4187
32.7969 -99.4059
32.7694 -99.3931
32.7394 -99.3819
32.7092 -99.371
32.6789 -99.36
32.6483 -99.3485
32.6167 -99.3374
32.585 -99.3262
32.5534 -99.3149
32.5216 -99.3038
32.4904 -99.2919
32.4645 -99.2827
32.4395 -99.2748
32.411 -99.2669
32.3824 -99.2569
32.3537 -99.2467
32.3288 -99.2348
32.3088 -99.2211
32.2893 -99.2072
32.2698 -99.1938
32.2524 -99.1791
32.2352 -99.1643
32.2181 -99.1524
32.2018 -99.1403
32.1859 -99.1294
32.1708 -99.1192
32.1562 -99.1093
32.1416 -99.0991
32.127 -99.0889
32.1124 -99.0787
32.0977 -99.0685
32.0835 -99.059
32.0689 -99.0506
32.0547 -99.0431
32.0406 -99.0357
32.0267 -99.0298
32.0128 -99.0244
31.9989 -99.019
31.9849 -99.0136
31.971 -99.0083
31.9571 -99.0034
31.9439 -98.9979
31.9316 -98.9934


41.3919 -99.7203
41.3873 -99.6883
41.3866 -99.6523
41.3904 -99.6144
41.3977 -99.5603
41.4025 -99.5044
41.3748 -99.4384
41.3743 -99.3771
41.3778 -99.3226
41.3818 -99.2687
41.3872 -99.2125
41.3968 -99.153
41.4154 -99.0846
41.4159 -99.0101
41.4207 -98.9367
41.4259 -98.8633
41.4312 -98.79
41.4361 -98.7145
41.4337 -98.6547
41.4304 -98.6041
41.4316 -98.563
41.4384 -98.516
41.4487 -98.4769
41.455 -98.4367
41.4567 -98.3963
41.4627 -98.3567
41.4691 -98.317
41.4755 -98.2774
41.4828 -98.2386
41.4898 -98.2093
41.4957 -98.1799
41.4942 -98.1455
41.492 -98.1106
41.4897 -98.0757
41.4863 -98.0492
41.4799 -98.0229
41.4735 -97.9974
41.469 -97.9733
41.4646 -97.9493
41.4603 -97.9253
41.4559 -97.9013
41.4549 -97.8792
41.4543 -97.8573
41.4509 -97.8391
41.4436 -97.8236
41.4358 -97.8083
41.428 -97.793
41.4211 -97.7789
41.4144 -97.7648
41.4076 -97.7508
41.4009 -97.7368
41.3941 -97.7227
41.3923 -97.7035
41.3909 -97.682
41.3895 -97.6602
41.3882 -97.6384
41.383 -97.6092
41.3775 -97.5793
41.3742 -97.547
41.3711 -97.5145
41.368 -97.482
41.3652 -97.45
41.3623 -97.4137
41.3594 -97.3769
41.3526 -97.343
41.3503 -97.3123
41.3457 -97.2815
41.3435 -97.2517
41.3419 -97.2248
41.3404 -97.1982
41.3422 -97.1725
41.3442 -97.1468
41.3463 -97.1211
41.3493 -97.0965
41.3524 -97.072
41.3545 -97.0504
41.3565 -97.0291
41.3596 -97.007
41.3628 -96.9848
41.3667 -96.9609
41.3713 -96.936
41.3737 -96.9083
41.3759 -96.8803
41.3734 -96.8448
41.3646 -96.8117
41.3553 -96.7789
41.3459 -96.7462
41.3367 -96.7112
41.3276 -96.676
41.3195 -96.6461
41.3116 -96.6167
41.3036 -96.5874
41.2956 -96.5591
41.2877 -96.5308
41.281 -96.504
41.2745 -96.4774
41.2701 -96.4557
41.266 -96.4344
41.2593 -96.4111
41.2523 -96.3875
41.2449 -96.3649
41.2365 -96.3429
41.2281 -96.321
41.2197 -96.2991
41.2124 -96.2777
41.2052 -96.2564
41.196 -96.2401
41.1941 -96.2252
41.1929 -96.2104
41.1918 -96.1956
41.192 -96.1825
41.1922 -96.1696
41.1925 -96.1567
41.1927 -96.1438
41.193 -96.1309
41.1932 -96.1179
41.1935 -96.105
41.1937 -96.0921
41.194 -96.0792
41.1951 -96.0669
41.1959 -96.0561
41.1967 -96.0455
41.1994 -96.0389
41.2024 -96.0326
41.2055 -96.0286
41.2068 -96.0255
41.2079 -96.0225
41.209 -96.0194
41.2101 -96.0164
41.2112 -96.0134
41.2123 -96.0104
41.2134 -96.0073
41.2146 -96.0043
41.2157 -96.0013
41.2168 -95.9983
41.2194 -95.9885
41.2222 -95.9781
41.2251 -95.9676
41.2292 -95.9569
41.2334 -95.9462
41.2376 -95.9354
41.2418 -95.9247
41.2461 -95.914
41.2503 -95.9033
41.256 -95.8927
41.2631 -95.8807
41.2702 -95.8686
41.2774 -95.8564
41.2846 -95.8442
41.2918 -95.8309
41.299 -95.8175
41.3062 -95.804
41.3134 -95.7905
41.3194 -95.7709
41.3253 -95.7507
41.3311 -95.7304
41.337 -95.7101
41.3431 -95.6903
41.3484 -95.6775
41.3536 -95.6653
41.3579 -95.6558
41.3622 -95.6465
41.3665 -95.6373
41.3708 -95.6281
41.3751 -95.6188
41.3794 -95.6096
41.3837 -95.6004
41.388 -95.5911
41.3911 -95.5837
41.3942 -95.5764
41.3966 -95.5688
41.399 -95.5612
41.4014 -95.5536
41.4025 -95.5447
41.4016 -95.5335
41.4005 -95.5221
41.3985 -95.509
41.3977 -95.497
41.3957 -95.4847
41.3935 -95.4722
41.3913 -95.4598
41.3907 -95.4479
41.3903 -95.4361
41.3894 -95.4256
41.3886 -95.4153
41.3876 -95.4024
41.3865 -95.3892
41.3842 -95.3764
41.3818 -95.3635
41.3793 -95.3507
41.3768 -95.3379
41.3744 -95.325
41.3719 -95.3122
41.3696 -95.3002
41.3673 -95.2883
41.3657 -95.2769
41.364 -95.2656
41.3624 -95.2543
41.3608 -95.243
41.3586 -95.2333
41.3562 -95.2237
41.3538 -95.2141
41.3515 -95.2045
41.3491 -95.1949
41.3475 -95.1829
41.3478 -95.17
41.3482 -95.157
41.3486 -95.1441
41.3468 -95.131
41.3448 -95.1179
41.3427 -95.1048
41.3407 -95.0917
41.3401 -95.081
41.3379 -95.0704
41.3351 -95.0599
41.3322 -95.0494
41.3293 -95.0389
41.3264 -95.0277
41.3232 -95.0161
41.3229 -95.005
41.3228 -94.9939
41.3227 -94.9862


35.2923 -99.7038
35.2537 -99.6644
35.208 -99.6223
35.165 -99.5855
35.1241 -99.5496
35.0811 -99.5123
35.0379 -99.4749
35.0007 -99.4473
34.9631 -99.4194
34.9254 -99.3914
34.884 -99.3623
34.8438 -99.3348
34.8017 -99.3069
34.7598 -99.2764
34.7132 -99.2497
34.668 -99.2227
34.6276 -99.1973
34.5906 -99.1769
34.5539 -99.1569
34.5197 -99.138
34.4861 -99.1207
34.4519 -99.1025
34.4165 -99.084
34.3818 -99.0652
34.3478 -99.0479
34.316 -99.0289
34.2845 -99.0091
34.2615 -98.9973
34.239 -98.9914
34.2166 -98.9843
34.1955 -98.9738
34.1748 -98.9628
34.1541 -98.9516
34.1322 -98.9407
34.1123 -98.9269
34.0963 -98.9126
34.0806 -98.8983
34.0644 -98.8852
34.0481 -98.8722
34.034 -98.8598
34.0202 -98.8475
34.0075 -98.8402
33.9951 -98.8339
33.9827 -98.8277
33.9703 -98.8216
33.9579 -98.8154
33.9474 -98.8071
33.9372 -98.7986
33.9256 -98.7879
33.9145 -98.7783
33.903 -98.7721
33.8895 -98.7664
33.877 -98.7646
33.8643 -98.7643
33.8515 -98.7642
33.8387 -98.764
33.8259 -98.7639
33.8132 -98.7637
33.8004 -98.7636
33.7869 -98.7601
33.7727 -98.7546
33.7585 -98.7489
33.744 -98.7459
33.7289 -98.7391
33.7138 -98.732
33.6987 -98.7255
33.6837 -98.7206
33.6686 -98.7159
33.6533 -98.7096
33.638 -98.7032
33.6227 -98.6967
33.6073 -98.6903
33.592 -98.6838
33.5766 -98.6773
33.5613 -98.6709
33.5455 -98.6637
33.5297 -98.6562
33.514 -98.6487
33.4986 -98.64
33.4805 -98.6304
33.4622 -98.6206
33.4439 -98.6108
33.4235 -98.5986
33.3997 -98.5866
33.374 -98.5747
33.3441 -98.5626
33.3148 -98.5573
33.2856 -98.5526
33.2571 -98.549
33.2252 -98.5428
33.193 -98.5363
33.1639 -98.527
33.1352 -98.518
33.1081 -98.5091
33.0812 -98.5002
33.0543 -98.4913
33.0274 -98.4824
33.0069 -98.4726
32.9832 -98.4626
32.9593 -98.4525
32.9353 -98.4424
32.9123 -98.4336
32.8894 -98.425
32.8658 -98.4154
32.8422 -98.4058
32.8217 -98.3945
32.8021 -98.3831
32.7828 -98.3715
32.765 -98.3616
32.7473 -98.3518
32.7287 -98.3418
32.7101 -98.3318
32.6913 -98.3217
32.6716 -98.3146
32.6515 -98.3072
32.6284 -98.2981
32.6076 -98.2798
32.5871 -98.2605
32.5663 -98.2403
32.5456 -98.2199
32.5251 -98.1986
32.5044 -98.1806
32.4852 -98.1639
32.4684 -98.1462
32.4504 -98.1289
32.4313 -98.1146
32.4099 -98.099
32.3886 -98.0812
32.3674 -98.0654
32.3472 -98.0489
32.3268 -98.0257
32.3076 -98.005
32.2878 -97.9845
32.2679 -97.9644
32.2509 -97.9427
32.2342 -97.9208
32.217 -97.9012
32.1985 -97.8805
32.1865 -97.8604
32.1747 -97.841
32.1635 -97.8218
32.1524 -97.8026
32.1412 -97.783
32.1262 -97.7685
32.1106 -97.7538
32.095 -97.7394
32.0814 -97.7331
32.0679 -97.7255
32.0557 -97.7179
32.0436 -97.7103
32.0319 -97.7001
32.0202 -97.6896
32.0093 -97.6801
31.9984 -97.6706
31.987 -97.6583
31.9751 -97.6456
31.963 -97.6333
31.9509 -97.621
31.9395 -97.6081
31.9264 -97.5983
31.913 -97.5889
31.8997 -97.5795
31.8866 -97.5695
31.873 -97.5598
31.8588 -97.5496
31.8441 -97.5394
31.8266 -97.5252
31.8088 -97.5106
31.7907 -97.4947
31.7726 -97.4775
31.7572 -97.4649
31.7424 -97.4528
31.7274 -97.4416
31.7123 -97.4304
31.6973 -97.4192
31.6824 -97.4078
31.6692 -97.3979
31.6559 -97.3899
31.6425 -97.3821
31.6291 -97.3735
31.6158 -97.3648
31.6024 -97.3561
31.5899 -97.3485
31.5755 -97.343
31.5623 -97.3397
31.5493 -97.3367
31.5363 -97.3336
31.5233 -97.3305
31.5103 -97.3275
31.4967 -97.3228
31.4823 -97.3177
31.468 -97.3118
31.4586 -97.3096


35.7 -99.6882
35.6646 -99.6469
35.6257 -99.6015
35.5854 -99.5575
35.5454 -99.5057
35.5083 -99.4523
35.4715 -99.4066
35.435 -99.3616
35.3907 -99.3158
35.3414 -99.2683
35.2936 -99.2247
35.2484 -99.1821
35.2055 -99.1487
35.1654 -99.1174
35.1278 -99.0882
35.0889 -99.0581
35.0493 -99.0288
35.0132 -99.0046
34.9774 -98.9808
34.9419 -98.9603
34.9064 -98.94
34.8723 -98.9215
34.8421 -98.9029
34.8129 -98.8849
34.783 -98.8667
34.75 -98.8464
34.7175 -98.8307
34.6841 -98.8153
34.6577 -98.7999
34.6302 -98.7815
34.6061 -98.7717
34.5824 -98.7627
34.5584 -98.7557
34.5344 -98.7488
34.5091 -98.7422
34.4837 -98.7356
34.4575 -98.7279
34.4312 -98.72
34.4036 -98.7119
34.3763 -98.705
34.349 -98.6983
34.3239 -98.6906
34.2991 -98.6821
34.2789 -98.6799
34.2631 -98.6803
34.2479 -98.681
34.2327 -98.6801
34.2187 -98.6758
34.2049 -98.6712
34.191 -98.6665
34.1775 -98.6614
34.1641 -98.6561
34.1506 -98.6509
34.1372 -98.6456
34.1239 -98.6389
34.1106 -98.6322
34.0973 -98.6253
34.084 -98.6185
34.0707 -98.6117
34.0574 -98.6049
34.0445 -98.5987
34.0324 -98.5928
34.0189 -98.5859
34.0051 -98.5798
33.9915 -98.5742
33.9778 -98.5687
33.9641 -98.5632
33.9504 -98.5576
33.9368 -98.5521
33.9231 -98.5466
33.9053 -98.539
33.885 -98.5315
33.8659 -98.5271
33.8469 -98.523
33.8279 -98.5189
33.8089 -98.5148
33.7897 -98.5106
33.7693 -98.5016
33.7488 -98.492
33.728 -98.485
33.7074 -98.4735
33.6869 -98.4636
33.6668 -98.4553
33.6466 -98.4456
33.6294 -98.4351
33.6124 -98.4245
33.5951 -98.4126
33.5777 -98.4005
33.5604 -98.3885
33.5433 -98.3757
33.5263 -98.3628
33.5097 -98.3488
33.4922 -98.3345
33.4719 -98.3192
33.4514 -98.3038
33.431 -98.2845
33.4142 -98.2565
33.3942 -98.2273
33.3697 -98.1978
33.3437 -98.1734
33.316 -98.1507
33.2872 -98.1276
33.2578 -98.105
33.229 -98.083
33.2003 -98.061
33.1741 -98.0386
33.1494 -98.0141
33.1264 -97.9894
33.1029 -97.9654
33.0804 -97.9407
33.0581 -97.916
33.0358 -97.8917
33.0253 -97.867
33.0131 -97.8433
33.0006 -97.8197
32.9881 -97.796
32.9763 -97.773
32.9619 -97.7489
32.9468 -97.729
32.9297 -97.7115
32.9123 -97.6943
32.8953 -97.6744
32.8778 -97.6517
32.8597 -97.6285
32.8414 -97.6064
32.823 -97.5872
32.8044 -97.5683
32.7855 -97.5498
32.7674 -97.5326
32.7493 -97.5155
32.7313 -97.4985
32.7141 -97.4797
32.6976 -97.4611
32.6807 -97.4454
32.6634 -97.4293
32.6448 -97.4136
32.6261 -97.3978
32.6071 -97.3837
32.588 -97.3697
32.569 -97.3558
32.5494 -97.3438
32.5273 -97.3343
32.5053 -97.3239
32.4848 -97.3136
32.4675 -97.304
32.4504 -97.2944
32.4353 -97.2885
32.4205 -97.2834
32.406 -97.2765
32.3916 -97.2695
32.3774 -97.2633
32.3629 -97.2592
32.3499 -97.2567
32.3385 -97.2586
32.3272 -97.2608
32.3152 -97.2614


36.7865 -99.6757
36.7615 -99.6216
36.737 -99.5588
36.7097 -99.497
36.6827 -99.4368
36.6559 -99.3769
36.6252 -99.3152
36.5859 -99.251
36.5483 -99.193
36.5109 -99.1387
36.4778 -99.0891
36.4448 -99.0379
36.4118 -98.9866
36.3791 -98.9394
36.3323 -98.89
36.2824 -98.8438
36.2337 -98.8049
36.1886 -98.7637
36.1463 -98.7287
36.1043 -98.6994
36.0642 -98.671
36.0184 -98.6439
35.9732 -98.6184
35.9295 -98.5949
35.8849 -98.5747
35.8402 -98.5528
35.8018 -98.53
35.764 -98.507
35.7262 -98.4841
35.6892 -98.4606
35.6582 -98.4357
35.6279 -98.4107
35.5952 -98.3867
35.5619 -98.3598
35.5285 -98.3325
35.5001 -98.3049
35.4707 -98.2747
35.4443 -98.2373
35.414 -98.1937
35.3831 -98.1534
35.3489 -98.1167
35.3151 -98.0773
35.2818 -98.0321
35.2481 -97.9906
35.2187 -97.954
35.1896 -97.918
35.164 -97.8808
35.1433 -97.8436
35.1198 -97.8083
35.0961 -97.7732
35.0711 -97.7419
35.0453 -97.7144
35.0237 -97.6998
35.002 -97.6845
34.9803 -97.669
34.9585 -97.6536
34.9368 -97.6381
34.9149 -97.622
34.8933 -97.6082
34.8718 -97.5945
34.8501 -97.5802
34.8285 -97.5653
34.8065 -97.5502
34.7845 -97.535
34.7612 -97.519
34.7377 -97.5029
34.7132 -97.4867
34.6892 -97.4707
34.6726 -97.4561
34.6567 -97.4416
34.6409 -97.4272
34.6267 -97.4239
34.6128 -97.4218
34.5989 -97.4195
34.5851 -97.4171
34.5714 -97.4148
34.5576 -97.4125
34.5438 -97.4101
34.5288 -97.4079
34.5136 -97.4057
34.4985 -97.4035
34.4833 -97.4012
34.4674 -97.398
34.451 -97.3965
34.4333 -97.395
34.4155 -97.3934
34.3977 -97.3918
34.3802 -97.3914
34.3627 -97.3911
34.3452 -97.3908
34.3273 -97.3902
34.3093 -97.3896
34.2901 -97.389
34.2737 -97.3951
34.2598 -97.4004
34.2473 -97.3998
34.2332 -97.4001
34.2204 -97.3956
34.2074 -97.3922
[truncated: 4,197,537 more chars]
