# Supplementary material for: Conjunction of factors triggering waves of seasonal influenza
Source: eLife. 2018 Feb 27;7:e30756. doi: 10.7554/eLife.30756 (PMC5864297; doi:10.7554/eLife.30756)
Supplement: Source data 1. — Each streamline is a a series of physical coordinates (latitude and longitude in degrees), with a linebreak after each streamline. [file elife-30756-data1.zip › streamline_data/log_causal_inference.log]

01001 01021 0.1761 7  0.051 0.015
01001 01047 0.1105 6  0.047 0.005
01001 01051 0.1391 1  0.037 0.050
01001 01085 0.0695 5  0.051 0.040
01001 01101 0.0953 0  0.034 0.020
01003 01097 0.1135 4  0.040 0.020
01003 01099 0.1461 3  0.062 0.005
01003 01129 0.0956 3  0.053 0.045
01003 12033 0.0614 1  0.038 0.025
01005 01011 0.1493 3  0.050 0.010
01005 01067 0.1745 2  0.050 0.015
01005 01113 0.1309 0  0.044 0.010
01005 13239 0.0700 0  0.083 0.020
01005 13259 0.2363 2  0.079 0.015
01007 01021 0.1057 2  0.050 0.035
01007 01065 0.2253 3  0.061 0.010
01007 01105 0.1603 3  0.063 0.010
01007 01117 0.0820 1  0.034 0.030
01007 01125 0.0749 5  0.040 0.015
01009 01043 0.1249 2  0.040 0.015
01009 01073 0.0478 4  0.038 0.025
01009 01095 0.1402 2  0.042 0.005
01009 01115 0.0559 4  0.041 0.015
01009 01127 0.2010 4  0.049 0.005
01011 01005 0.1757 3  0.389 0.095
01011 01087 0.0443 2  0.050 0.050
01011 01101 0.0647 8  0.327 0.065
01011 01109 0.0030 3  0.044 0.020
01011 01113 0.0446 3  0.047 0.015
01013 01035 0.1273 3  0.057 0.025
01013 01039 0.0382 2  0.050 0.035
01013 01041 0.1562 6  0.056 0.015
01013 01085 0.1193 5  0.056 0.015
01013 01099 0.2168 2  0.068 0.035
01013 01131 0.2080 3  0.067 0.025
01015 01019 0.1944 5  0.052 0.005
01015 01027 0.2324 4  0.073 0.020
01015 01029 0.1818 3  0.047 0.005
01015 01055 0.1094 5  0.035 0.005
01015 01121 0.1228 3  0.042 0.045
01017 01111 0.2048 1  0.056 0.015
01017 01123 0.0807 1  0.040 0.025
01017 13285 0.1515 3  0.046 0.005
01019 01015 0.1168 3  0.043 0.010
01019 01029 0.2382 4  0.057 0.010
01019 01049 0.1993 3  0.049 0.010
01019 01055 0.0560 1  0.037 0.010
01019 13055 0.1333 3  0.049 0.025
01019 13115 0.0997 0  0.041 0.055
01019 13233 0.1513 1  0.044 0.015
01021 01001 0.1142 5  0.044 0.015
01021 01007 0.1383 2  0.051 0.035
01021 01037 0.1595 4  0.060 0.015
01021 01047 0.1205 3  0.045 0.035
01021 01051 0.0653 5  0.037 0.025
01021 01105 0.2301 6  0.065 0.015
01021 01117 0.1385 2  0.037 0.005
01021 01121 0.1178 4  0.044 0.045
01023 01025 0.1559 6  0.056 0.015
01023 01091 0.1173 1  0.046 0.020
01023 01129 0.2324 1  0.056 0.010
01023 28023 0.1327 1  0.044 0.030
01023 28153 0.1117 4  0.050 0.060
01025 01023 0.0018 5  0.046 0.015
01025 01091 0.0458 9  0.128 0.040
01025 01099 0.0092 5  0.225 0.050
01025 01129 0.0167 0  0.056 0.090
01027 01015 0.0187 0  0.038 0.080
01027 01029 0.0000 0  0.050 0.090
01027 01121 0.0000 10 0.044 0.015
01027 01123 0.0230 9  0.088 0.075
01029 01015 0.1265 2  0.039 0.010
01029 01019 0.1851 2  0.049 0.035
01029 01027 0.1712 2  0.070 0.010
01029 01111 0.2073 0  0.057 0.010
01029 13233 0.1342 0  0.042 0.025
01031 01039 0.1303 1  0.049 0.005
01031 01041 0.1204 0  0.057 0.020
01031 01045 0.1416 7  0.047 0.010
01031 01061 0.1112 1  0.042 0.060
01033 01059 0.1590 3  0.050 0.075
01033 01077 0.1044 2  0.045 0.030
01033 01079 0.1224 2  0.047 0.015
01035 01013 0.0433 3  0.048 0.090
01035 01039 0.1546 5  0.052 0.005
01035 01053 0.0346 1  0.045 0.005
01035 01099 0.1992 5  0.060 0.040
01037 01021 0.0381 1  0.048 0.005
01037 01117 0.0282 2  0.038 0.005
01037 01121 0.0014 3  0.043 0.005
01037 01123 0.0295 6  0.083 0.090
01039 01013 0.1021 3  0.049 0.025
01039 01031 0.0774 10 0.046 0.005
01039 01035 0.1966 3  0.060 0.015
01039 01041 0.2520 2  0.055 0.040
01039 01053 0.0959 9  0.046 0.005
01039 12091 0.0707 5  0.039 0.005
01039 12113 0.0830 3  0.039 0.015
01039 12131 0.1124 7  0.056 0.005
01041 01013 0.1283 2  0.048 0.040
01041 01031 0.0699 0  0.043 0.025
01041 01039 0.1536 2  0.051 0.085
01041 01085 0.1600 10 0.051 0.005
01041 01101 0.0274 3  0.035 0.020
01041 01109 0.1183 0  0.049 0.025
01043 01009 0.1060 1  0.042 0.040
01043 01073 0.0501 1  0.039 0.055
01043 01079 0.0910 3  0.041 0.005
01043 01103 0.1597 2  0.035 0.005
01043 01127 0.1835 2  0.049 0.010
01045 01031 0.1773 1  0.046 0.010
01045 01061 0.1860 4  0.050 0.005
01045 01067 0.1781 4  0.058 0.040
01045 01069 0.2108 2  0.042 0.040
01047 01001 0.1365 5  0.040 0.020
01047 01021 0.1223 3  0.048 0.035
01047 01105 0.1952 6  0.066 0.005
01047 01131 0.1974 2  0.074 0.010
01049 01019 0.1730 2  0.054 0.005
01049 01055 0.1050 2  0.038 0.025
01049 01071 0.1488 4  0.045 0.020
01049 13055 0.1452 2  0.044 0.010
01049 13083 0.1049 1  0.054 0.030
01049 13295 0.1164 3  0.043 0.030
01051 01001 0.1579 6  0.046 0.040
01051 01021 0.1521 7  0.050 0.015
01051 01087 0.1300 5  0.060 0.005
01051 01101 0.0553 2  0.034 0.005
01051 01123 0.1821 4  0.048 0.015
01053 01035 0.1910 5  0.054 0.015
01053 01039 0.1275 0  0.047 0.005
01053 01099 0.1475 1  0.067 0.015
01053 12033 0.0359 1  0.040 0.085
01053 12091 0.0489 2  0.042 0.010
01053 12113 0.1275 1  0.042 0.005
01055 01015 0.0551 3  0.037 0.025
01055 01019 0.1440 3  0.049 0.090
01055 01049 0.1984 2  0.049 0.020
01055 01095 0.1668 3  0.049 0.005
01055 01115 0.0670 2  0.039 0.015
01057 01075 0.1493 3  0.060 0.030
01057 01093 0.2619 4  0.056 0.015
01057 01107 0.1769 2  0.061 0.020
01057 01125 0.0424 4  0.040 0.010
01057 01127 0.2126 4  0.052 0.005
01059 01033 0.0973 1  0.044 0.050
01059 01079 0.1642 4  0.049 0.005
01059 01093 0.2943 3  0.055 0.010
01061 01031 0.0903 4  0.043 0.015
01061 01045 0.1664 6  0.053 0.005
01061 01069 0.1989 2  0.046 0.040
01061 12059 0.1036 1  0.071 0.075
01061 12131 0.1420 4  0.053 0.005
01063 01065 0.0442 3  0.051 0.050
01063 01091 0.0237 0  0.047 0.035
01063 01107 0.0156 2  0.050 0.065
01063 01119 0.0660 2  0.055 0.060
01063 01125 0.0249 2  0.037 0.005
01065 01007 0.1831 3  0.048 0.015
01065 01063 0.1070 1  0.061 0.015
01065 01091 0.1470 2  0.046 0.030
01065 01105 0.2820 1  0.065 0.010
01065 01125 0.0358 6  0.037 0.005
01067 01005 0.1851 4  0.049 0.035
01067 01045 0.1835 4  0.051 0.010
01067 13061 0.1803 6  0.072 0.020
01067 13099 0.2112 1  0.058 0.030
01069 01045 0.1675 1  0.048 0.020
01069 01061 0.1964 5  0.049 0.015
01069 12059 0.2308 9  0.072 0.010
01069 12063 0.1479 4  0.057 0.005
01069 13099 0.1683 2  0.055 0.010
01069 13201 0.2727 2  0.064 0.020
01069 13253 0.1867 4  0.057 0.025
01071 01049 0.1609 3  0.043 0.020
01071 01095 0.1823 4  0.044 0.015
01071 13083 0.1106 5  0.057 0.005
01071 47051 0.1696 7  0.048 0.010
01071 47115 0.1383 0  0.055 0.020
01073 01009 0.1073 8  0.043 0.020
01073 01043 0.1386 4  0.045 0.005
01073 01115 0.1101 1  0.042 0.010
01073 01117 0.1160 1  0.039 0.015
01073 01125 0.0873 5  0.043 0.020
01073 01127 0.1534 2  0.050 0.010
01075 01057 0.0856 5  0.061 0.060
01075 01093 0.2697 6  0.049 0.005
01075 01107 0.1380 3  0.056 0.075
01075 28057 0.2168 4  0.049 0.020
01075 28087 0.1474 10 0.056 0.005
01075 28095 0.0803 2  0.045 0.005
01077 01033 0.0539 0  0.042 0.040
01077 01079 0.1719 3  0.048 0.020
01077 01083 0.1180 4  0.043 0.035
01077 28141 0.1554 1  0.055 0.010
01077 47055 0.1296 2  0.046 0.015
01077 47071 0.1601 3  0.045 0.040
01077 47099 0.1158 2  0.040 0.015
01077 47181 0.0843 3  0.048 0.065
01079 01033 0.0974 0  0.039 0.080
01079 01043 0.1156 1  0.042 0.030
01079 01059 0.2629 3  0.052 0.010
01079 01077 0.1585 0  0.046 0.025
01079 01083 0.0824 3  0.041 0.055
01079 01103 0.1504 1  0.038 0.060
01079 01133 0.1388 3  0.049 0.015
01081 01087 0.1197 3  0.051 0.005
01081 01113 0.1057 1  0.046 0.065
01081 13145 0.0991 3  0.048 0.040
01081 13215 0.0657 4  0.043 0.010
01083 01077 0.1326 1  0.045 0.045
01083 01079 0.1679 7  0.047 0.035
01083 01089 0.0987 5  0.033 0.010
01083 01103 0.1131 2  0.037 0.065
01083 47055 0.2025 4  0.046 0.010
01083 47099 0.0594 9  0.038 0.005
01083 47103 0.1888 6  0.051 0.035
01085 01001 0.0327 0  0.096 0.025
01085 01013 0.0083 6  0.047 0.065
01085 01041 0.0088 0  0.056 0.055
01085 01101 0.0091 7  0.034 0.080
01087 01011 0.0841 0  0.055 0.040
01087 01051 0.0312 2  0.040 0.040
01087 01081 0.0425 4  0.041 0.070
01087 01101 0.0851 3  0.035 0.005
01087 01113 0.0167 7  0.045 0.035
01087 01123 0.0937 2  0.048 0.035
01089 01083 0.1129 4  0.039 0.025
01089 01095 0.1373 3  0.037 0.005
01089 01103 0.1454 3  0.041 0.040
01089 47103 0.1596 3  0.050 0.060
01091 01023 0.1116 4  0.049 0.035
01091 01025 0.1287 4  0.050 0.005
01091 01063 0.1426 6  0.060 0.005
01091 01065 0.2287 6  0.061 0.010
01091 01105 0.1585 4  0.056 0.010
01091 01119 0.1199 1  0.062 0.040
01091 01131 0.2134 2  0.068 0.015
01093 01057 0.2445 3  0.068 0.040
01093 01059 0.2021 1  0.057 0.005
01093 01075 0.2471 2  0.060 0.005
01095 01009 0.1141 2  0.044 0.085
01095 01055 0.0437 1  0.032 0.085
01095 01071 0.1584 5  0.052 0.015
01095 01089 0.0946 1  0.035 0.085
01095 01103 0.1027 4  0.039 0.045
01097 01003 0.0816 3  0.037 0.015
01097 28039 0.1456 3  0.046 0.075
01097 28041 0.1408 5  0.053 0.005
01097 28059 0.1399 1  0.039 0.030
01099 01003 0.0105 10 0.037 0.010
01099 01013 0.0000 0  0.045 0.020
01099 01025 0.0039 3  0.049 0.090
01099 01035 0.0156 6  0.048 0.050
01099 01053 0.0133 0  0.043 0.025
01101 01001 0.0995 7  0.040 0.035
01101 01011 0.0898 2  0.058 0.030
01101 01041 0.0827 0  0.060 0.030
01101 01051 0.1063 3  0.042 0.045
01101 01085 0.0803 4  0.051 0.040
01101 01087 0.1177 2  0.053 0.015
01101 01109 0.1292 3  0.046 0.045
01103 01043 0.1175 3  0.041 0.065
01103 01079 0.1713 4  0.045 0.020
01103 01083 0.1043 2  0.044 0.090
01103 01089 0.1358 1  0.038 0.020
01103 01095 0.1351 4  0.042 0.020
01105 01007 0.0137 7  0.047 0.070
01105 01021 0.0611 1  0.048 0.065
01105 01047 0.0417 1  0.057 0.065
01105 01065 0.0000 10 0.081 0.040
01105 01091 0.0354 10 0.089 0.075
01107 01057 0.2402 1  0.059 0.015
01107 01063 0.1477 3  0.071 0.005
01107 01075 0.1835 3  0.062 0.025
01107 01119 0.1443 2  0.062 0.020
01107 28087 0.1550 5  0.053 0.010
01109 01011 0.1587 2  0.056 0.025
01109 01041 0.0963 1  0.057 0.045
01109 01101 0.0356 3  0.032 0.005
01111 01017 0.1317 3  0.052 0.035
01111 01029 0.1779 9  0.050 0.010
01111 01123 0.1633 3  0.044 0.075
01111 13045 0.0859 1  0.037 0.015
01111 13149 0.1243 2  0.049 0.045
01111 13285 0.0553 2  0.041 0.080
01113 01005 0.0956 4  0.049 0.030
01113 01011 0.1029 4  0.054 0.040
01113 01081 0.1642 4  0.044 0.030
01113 01087 0.1262 5  0.052 0.020
01113 13053 0.1559 2  0.128 0.005
01113 13215 0.0622 0  0.040 0.050
01113 13259 0.1398 3  0.069 0.035
01115 01009 0.0902 2  0.048 0.015
01115 01055 0.0842 3  0.036 0.010
01115 01073 0.0792 1  0.036 0.050
01115 01117 0.0458 0  0.036 0.070
01115 01121 0.1079 8  0.047 0.015
01117 01007 0.1517 3  0.049 0.005
01117 01021 0.1528 5  0.049 0.040
01117 01037 0.1635 5  0.058 0.040
01117 01073 0.1029 3  0.035 0.030
01117 01115 0.0928 3  0.037 0.060
01117 01121 0.0743 1  0.039 0.075
01119 01063 0.0676 3  0.064 0.015
01119 01091 0.0611 1  0.045 0.070
01119 01107 0.1133 2  0.054 0.070
01119 28075 0.0621 3  0.040 0.030
01121 01015 0.0605 0  0.035 0.070
01121 01021 0.1391 0  0.050 0.040
01121 01027 0.2163 4  0.064 0.030
01121 01037 0.2364 5  0.065 0.025
01121 01115 0.1100 1  0.040 0.005
01121 01117 0.0590 3  0.036 0.040
01123 01017 0.0934 4  0.051 0.040
01123 01027 0.1807 1  0.071 0.050
01123 01037 0.2068 1  0.061 0.060
01123 01051 0.1351 3  0.040 0.005
01123 01087 0.1243 5  0.048 0.015
01123 01111 0.1957 2  0.058 0.015
01125 01007 0.1696 4  0.047 0.020
01125 01057 0.1242 9  0.067 0.010
01125 01063 0.1033 8  0.065 0.005
01125 01065 0.1994 2  0.059 0.005
01125 01073 0.0626 2  0.034 0.075
01125 01127 0.2336 3  0.048 0.030
01127 01009 0.1643 4  0.051 0.030
01127 01043 0.2956 2  0.055 0.020
01127 01057 0.1822 9  0.067 0.005
01127 01073 0.0292 3  0.037 0.015
01127 01125 0.1090 3  0.037 0.075
01127 01133 0.2030 2  0.051 0.030
01129 01003 0.0954 3  0.038 0.020
01129 01023 0.2163 3  0.052 0.005
01129 01025 0.1201 0  0.046 0.045
01129 28041 0.1582 0  0.061 0.005
01129 28153 0.1314 7  0.052 0.020
01131 01013 0.1539 1  0.047 0.010
01131 01047 0.1194 3  0.046 0.010
01131 01091 0.1416 3  0.048 0.005
01133 01079 0.1490 4  0.043 0.020
01133 01127 0.2206 2  0.050 0.040
02020 02122 0.0703 1  0.049 0.015
02020 02170 0.1079 2  0.041 0.020
02020 02261 0.0000 10 0.077 0.065
02050 02070 0.0000 10 0.151 0.035
02050 02122 0.0000 10 0.051 0.050
02050 02164 0.0000 10 0.150 0.085
02050 02170 0.0000 10 0.051 0.040
02050 02290 0.0000 10 0.153 0.085
02068 02090 0.0167 7  0.052 0.010
02068 02170 0.0019 0  0.039 0.045
02068 02240 0.0000 10 0.124 0.090
02068 02290 0.0000 10 0.157 0.015
02070 02050 0.0000 10 0.109 0.025
02070 02164 0.0000 10 0.141 0.050
02090 02068 0.0000 10 0.385 0.040
02090 02240 0.1485 1  0.402 0.035
02090 02290 0.3068 0  0.437 0.010
02122 02020 0.0105 1  0.034 0.055
02122 02050 0.0280 2  0.126 0.010
02122 02150 0.0207 0  0.091 0.020
02122 02164 0.2763 0  0.288 0.010
02122 02170 0.1085 8  0.046 0.005
02122 02261 0.0865 4  0.084 0.025
02150 02122 0.2924 0  0.464 0.080
02150 02164 0.0210 2  0.236 0.080
02164 02050 0.0000 10 0.111 0.010
02164 02070 0.0178 2  0.217 0.015
02164 02122 0.0000 10 0.044 0.035
02164 02150 0.0000 10 0.082 0.035
02170 02020 0.0673 1  0.038 0.065
02170 02050 0.0763 1  0.133 0.015
02170 02068 0.1891 0  0.392 0.010
02170 02122 0.0824 6  0.051 0.020
02170 02240 0.3241 0  0.192 0.010
02170 02261 0.1809 8  0.075 0.070
02170 02290 0.0030 10 0.157 0.025
02180 02290 0.0000 10 0.158 0.045
02185 02290 0.0000 10 0.173 0.070
02240 02068 0.0196 2  0.233 0.090
02240 02090 0.0097 8  0.055 0.090
02240 02170 0.0000 10 0.050 0.055
02240 02261 0.0000 10 0.083 0.085
02240 02290 0.0000 10 0.148 0.035
02261 02020 0.0000 10 0.034 0.065
02261 02122 0.0000 10 0.265 0.035
02261 02170 0.0306 3  0.042 0.045
02261 02240 0.0243 1  0.170 0.030
02290 02050 0.0000 10 0.101 0.095
02290 02068 0.0000 10 0.154 0.090
02290 02090 0.0084 7  0.051 0.085
02290 02170 0.0000 10 0.046 0.045
02290 02180 0.0000 10 0.152 0.010
02290 02185 0.0000 10 0.122 0.065
02290 02240 0.0000 10 0.120 0.010
04001 04009 0.0000 10 0.075 0.070
04001 04011 0.0000 10 0.088 0.035
04001 04017 0.0041 0  0.064 0.015
04001 08083 0.0015 8  0.066 0.050
04001 35003 0.0276 9  0.084 0.060
04001 35006 0.0000 10 0.085 0.020
04001 35031 0.0011 5  0.050 0.055
04001 35045 0.0052 10 0.040 0.020
04001 49037 0.0000 10 0.156 0.065
04003 04009 0.0752 0  0.051 0.010
04003 04011 0.1176 2  0.065 0.010
04003 04019 0.0395 4  0.041 0.005
04003 04023 0.0873 7  0.066 0.005
04003 35023 0.1423 3  0.070 0.010
04005 04007 0.0402 4  0.047 0.075
04005 04015 0.0222 1  0.036 0.095
04005 04017 0.0505 0  0.051 0.010
04005 04025 0.0668 3  0.045 0.025
04005 49025 0.1214 0  0.152 0.070
04005 49037 0.1005 4  0.082 0.020
04007 04005 0.0702 3  0.046 0.010
04007 04009 0.0833 3  0.051 0.015
04007 04013 0.0223 0  0.037 0.040
04007 04017 0.0535 10 0.052 0.005
04007 04021 0.0131 10 0.035 0.090
04007 04025 0.0064 4  0.045 0.050
04009 04001 0.0386 4  0.084 0.045
04009 04003 0.0546 5  0.051 0.055
04009 04007 0.0512 1  0.049 0.035
04009 04011 0.2254 5  0.067 0.015
04009 04017 0.0771 0  0.046 0.030
04009 04019 0.0283 1  0.036 0.075
04009 04021 0.0183 1  0.037 0.005
04011 04001 0.1811 4  0.093 0.030
04011 04003 0.0704 9  0.045 0.075
04011 04009 0.1406 0  0.052 0.015
04011 35003 0.1931 0  0.100 0.075
04011 35017 0.0244 9  0.040 0.085
04011 35023 0.1506 8  0.071 0.015
04012 04015 0.0000 0  0.041 0.020
04012 04027 0.0174 6  0.047 0.050
04012 06025 0.0034 1  0.037 0.085
04012 06065 0.0016 2  0.032 0.085
04012 06071 0.0036 7  0.033 0.060
04013 04007 0.0716 4  0.047 0.010
04013 04019 0.0725 1  0.042 0.050
04013 04021 0.0733 4  0.036 0.005
04013 04025 0.0498 5  0.048 0.020
04015 04005 0.1067 9  0.056 0.010
04015 04012 0.1051 4  0.107 0.005
04015 06071 0.0183 3  0.032 0.060
04015 32003 0.0475 0  0.033 0.010
04015 32017 0.0522 4  0.098 0.055
04015 49025 0.0315 9  0.110 0.030
04015 49053 0.0890 3  0.053 0.010
04017 04001 0.0682 3  0.084 0.080
04017 04005 0.1654 8  0.054 0.005
04017 04007 0.0382 6  0.064 0.045
04017 04009 0.1815 9  0.058 0.005
04017 49037 0.0543 3  0.083 0.010
04019 04003 0.0780 3  0.050 0.015
04019 04009 0.1200 4  0.056 0.020
04019 04013 0.0588 10 0.034 0.005
04019 04021 0.0399 7  0.034 0.005
04019 04023 0.1323 6  0.070 0.015
04021 04007 0.0545 10 0.049 0.015
04021 04009 0.0994 2  0.049 0.005
04021 04013 0.0525 9  0.036 0.030
04021 04019 0.0650 3  0.037 0.020
04023 04003 0.0165 0  0.045 0.060
04023 04019 0.0024 0  0.036 0.010
04025 04005 0.1056 3  0.056 0.015
04025 04007 0.0877 3  0.052 0.005
04025 04013 0.0277 6  0.036 0.015
04027 04012 0.0522 6  0.098 0.005
04027 06025 0.0255 3  0.032 0.045
05001 05041 0.1365 3  0.087 0.015
05001 05069 0.1305 3  0.054 0.025
05001 05079 0.0484 3  0.094 0.020
05001 05085 0.1339 3  0.053 0.015
05001 05095 0.1895 4  0.081 0.005
05001 05107 0.0639 1  0.087 0.095
05001 05117 0.1261 2  0.082 0.010
05003 05011 0.3938 3  0.075 0.025
05003 05017 0.1990 4  0.102 0.090
05003 05043 0.1680 1  0.063 0.015
05003 22067 0.1805 4  0.061 0.025
05003 22111 0.2438 4  0.054 0.035
05003 22123 0.2401 9  0.077 0.020
05005 05089 0.1171 1  0.058 0.090
05005 05129 0.1627 3  0.117 0.040
05005 05137 0.0190 1  0.092 0.010
05005 29153 0.1377 2  0.092 0.005
05007 05143 0.0948 1  0.033 0.075
05007 29009 0.1238 3  0.055 0.050
05007 29119 0.0489 7  0.049 0.045
05007 40001 0.0580 0  0.045 0.010
05007 40041 0.1847 4  0.058 0.005
05009 05015 0.1885 1  0.058 0.010
05009 05101 0.1279 3  0.091 0.005
05009 05129 0.1261 4  0.111 0.075
05009 29213 0.1994 1  0.055 0.005
05011 05003 0.0737 0  0.050 0.065
05011 05043 0.0101 0  0.112 0.040
05011 05139 0.0000 10 0.051 0.080
05013 05025 0.0149 10 0.067 0.070
05013 05039 0.0000 10 0.097 0.095
05013 05103 0.0099 4  0.064 0.080
05013 05139 0.0000 10 0.053 0.005
05015 05009 0.1051 3  0.048 0.085
05015 05087 0.0836 0  0.065 0.025
05015 05101 0.2205 5  0.094 0.010
05015 29009 0.0874 3  0.056 0.005
05015 29209 0.1101 4  0.066 0.010
05015 29213 0.0704 4  0.054 0.025
05017 05003 0.0298 6  0.051 0.005
05017 05041 0.0541 1  0.079 0.060
05017 05043 0.1077 0  0.067 0.095
05017 22035 0.0652 8  0.108 0.005
05017 22067 0.0158 8  0.051 0.040
05017 28151 0.0140 5  0.047 0.040
05019 05039 0.1176 3  0.066 0.015
05019 05057 0.1716 1  0.071 0.015
05019 05059 0.1432 2  0.053 0.030
05019 05097 0.2256 2  0.137 0.090
05019 05099 0.2902 4  0.081 0.020
05019 05103 0.1349 4  0.070 0.015
05019 05109 0.3123 3  0.072 0.015
05021 05121 0.1122 1  0.068 0.005
05021 29023 0.0901 0  0.046 0.085
05021 29069 0.1274 1  0.043 0.015
05021 29181 0.0861 4  0.054 0.015
05023 05045 0.1270 0  0.053 0.015
05023 05137 0.1784 5  0.082 0.005
05023 05141 0.1198 2  0.064 0.090
05023 05145 0.2293 7  0.054 0.010
05025 05013 0.0181 3  0.085 0.030
05025 05039 0.0000 10 0.081 0.030
05025 05053 0.0518 0  0.067 0.090
05025 05069 0.0368 3  0.124 0.090
05025 05079 0.0375 3  0.083 0.055
05027 05073 0.1764 4  0.068 0.030
05027 05099 0.1124 5  0.068 0.010
05027 05103 0.1434 0  0.071 0.005
05027 05139 0.0092 3  0.050 0.095
05027 22027 0.1830 3  0.064 0.010
05027 22119 0.1078 1  0.051 0.035
05029 05045 0.1725 6  0.054 0.010
05029 05105 0.2606 2  0.085 0.025
05029 05115 0.2147 3  0.060 0.030
05029 05141 0.1913 3  0.074 0.010
05031 05055 0.2925 4  0.056 0.005
05031 05067 0.0926 9  0.056 0.005
05031 05075 0.3544 6  0.067 0.030
05031 05093 0.1267 4  0.053 0.035
05031 05111 0.2490 10 0.068 0.010
05031 29069 0.1065 1  0.049 0.005
05033 05047 0.2609 3  0.063 0.040
05033 05131 0.1457 2  0.042 0.015
05033 40001 0.0893 5  0.037 0.085
05033 40135 0.1250 3  0.050 0.015
05035 05037 0.1332 7  0.050 0.010
05035 05093 0.1514 2  0.060 0.010
05035 05111 0.1825 5  0.053 0.015
05035 05123 0.1270 1  0.057 0.005
05035 28033 0.0755 1  0.038 0.015
05035 47157 0.0527 0  0.036 0.085
05035 47167 0.1139 5  0.045 0.015
05037 05035 0.1607 3  0.053 0.015
05037 05067 0.0310 4  0.055 0.050
05037 05111 0.1427 2  0.060 0.005
05037 05123 0.0661 1  0.045 0.005
05037 05147 0.0843 5  0.070 0.020
05039 05013 0.0821 2  0.082 0.070
05039 05019 0.2490 5  0.078 0.005
05039 05025 0.2382 2  0.091 0.005
05039 05053 0.1554 2  0.071 0.005
05039 05059 0.1391 2  0.049 0.025
05041 05001 0.0294 10 0.068 0.075
05041 05017 0.0000 10 0.183 0.060
05041 05043 0.0064 2  0.097 0.060
05041 05079 0.0098 7  0.079 0.035
05041 05107 0.0000 10 0.074 0.050
05041 28011 0.0118 4  0.041 0.025
05041 28151 0.0023 3  0.047 0.050
05043 05003 0.2095 7  0.046 0.015
05043 05011 0.2114 2  0.096 0.010
05043 05017 0.1397 3  0.095 0.095
05043 05041 0.2146 3  0.092 0.015
05045 05023 0.2683 3  0.066 0.040
05045 05029 0.1510 3  0.063 0.030
05045 05105 0.1805 3  0.067 0.065
05045 05119 0.0750 0  0.043 0.025
05045 05141 0.2140 3  0.075 0.005
05047 05033 0.1894 8  0.052 0.020
05047 05083 0.2036 4  0.061 0.025
05047 05131 0.1315 0  0.038 0.060
05049 05121 0.0000 0  0.091 0.055
05049 05135 0.0000 10 0.117 0.075
05049 29091 0.0080 1  0.074 0.095
05049 29149 0.0000 10 0.113 0.080
05051 05059 0.1606 6  0.056 0.020
05051 05097 0.1583 3  0.150 0.055
05051 05109 0.3287 4  0.070 0.040
05051 05125 0.1801 6  0.053 0.015
05053 05025 0.2176 0  0.077 0.025
05053 05039 0.1813 3  0.054 0.005
05053 05069 0.1261 2  0.056 0.010
05053 05119 0.0632 2  0.041 0.035
05053 05125 0.1505 1  0.054 0.040
05055 05031 0.1319 1  0.050 0.095
05055 05075 0.2597 5  0.074 0.025
05055 05121 0.2223 4  0.074 0.005
05057 05019 0.1702 5  0.065 0.025
05057 05073 0.1729 4  0.078 0.005
05057 05081 0.1408 1  0.068 0.015
05057 05091 0.0740 0  0.048 0.070
05057 05099 0.1301 2  0.067 0.045
05057 05109 0.2237 1  0.084 0.040
05059 05019 0.2761 0  0.067 0.045
05059 05039 0.1152 1  0.061 0.020
05059 05051 0.2280 2  0.056 0.020
05059 05125 0.2138 3  0.048 0.015
05061 05097 0.1611 1  0.155 0.060
05061 05109 0.1822 4  0.073 0.015
05061 05113 0.1392 1  0.061 0.010
05061 05133 0.0353 0  0.062 0.045
05063 05065 0.1696 5  0.095 0.020
05063 05067 0.0717 3  0.055 0.010
05063 05075 0.1333 2  0.073 0.010
05063 05135 0.1650 5  0.083 0.010
05063 05145 0.1581 3  0.060 0.005
05065 05063 0.0107 10 0.056 0.035
05065 05137 0.0000 10 0.076 0.010
05067 05031 0.0650 0  0.048 0.035
05067 05037 0.0448 0  0.045 0.025
05067 05063 0.0625 2  0.060 0.015
05067 05075 0.1915 4  0.069 0.010
05067 05111 0.0193 2  0.048 0.025
05067 05145 0.1231 0  0.051 0.020
05067 05147 0.0719 2  0.074 0.035
05069 05001 0.2301 5  0.074 0.015
05069 05025 0.1221 1  0.075 0.055
05069 05053 0.1680 1  0.068 0.030
05069 05079 0.1590 0  0.095 0.060
05069 05085 0.1225 1  0.055 0.010
05069 05119 0.1156 1  0.043 0.030
05071 05083 0.2400 1  0.059 0.020
05071 05115 0.2043 3  0.059 0.030
05073 05027 0.0359 2  0.046 0.090
05073 05057 0.0789 1  0.064 0.020
05073 05091 0.0758 6  0.048 0.015
05073 05099 0.2167 2  0.067 0.010
05073 22015 0.0399 2  0.044 0.020
05073 22119 0.1953 1  0.053 0.010
05075 05031 0.0154 0  0.048 0.065
05075 05055 0.0272 7  0.047 0.050
05075 05063 0.0309 5  0.058 0.080
05075 05067 0.0000 10 0.052 0.035
05075 05121 0.0019 0  0.058 0.095
05077 05095 0.0000 0  0.086 0.070
05077 05107 0.0000 10 0.124 0.040
05077 05123 0.0094 0  0.073 0.060
05077 28143 0.0095 7  0.070 0.030
05079 05001 0.0262 5  0.067 0.020
05079 05025 0.0072 9  0.067 0.075
05079 05041 0.0739 5  0.080 0.025
05079 05069 0.0234 9  0.052 0.055
05081 05057 0.1640 3  0.068 0.035
05081 05091 0.1472 2  0.044 0.010
05081 05133 0.1001 1  0.063 0.060
05081 40089 0.0927 0  0.055 0.035
05081 48037 0.0217 3  0.040 0.010
05083 05047 0.2507 7  0.068 0.010
05083 05071 0.2959 3  0.068 0.035
05083 05115 0.2024 2  0.054 0.060
05083 05127 0.2645 3  0.068 0.035
05083 05131 0.1300 0  0.048 0.065
05083 05149 0.0693 2  0.054 0.065
05085 05001 0.2235 7  0.068 0.005
05085 05069 0.1656 6  0.056 0.010
05085 05117 0.1750 3  0.079 0.045
05085 05119 0.0853 4  0.040 0.010
05085 05145 0.1290 2  0.049 0.045
05087 05015 0.0288 4  0.053 0.020
05087 05101 0.0334 1  0.089 0.035
05087 05143 0.0151 8  0.052 0.080
05089 05005 0.1550 2  0.059 0.020
05089 05129 0.1805 3  0.121 0.080
05089 29153 0.2189 10 0.106 0.010
05091 05057 0.1752 0  0.071 0.015
05091 05073 0.2933 3  0.082 0.015
05091 05081 0.2128 7  0.074 0.010
05091 22017 0.0502 4  0.038 0.055
05091 48037 0.1573 2  0.045 0.005
05091 48067 0.1580 5  0.055 0.045
05093 05031 0.1897 2  0.045 0.020
05093 05035 0.1339 4  0.048 0.010
05093 05111 0.1197 9  0.055 0.010
05093 29069 0.0935 2  0.046 0.030
05093 29155 0.1908 2  0.060 0.005
05093 47097 0.0959 5  0.048 0.035
05093 47157 0.0085 0  0.032 0.040
05093 47167 0.0585 1  0.041 0.045
05095 05001 0.1642 2  0.070 0.050
05095 05077 0.1093 1  0.096 0.045
05095 05107 0.1710 1  0.082 0.090
05095 05117 0.1029 2  0.074 0.015
05095 05147 0.1567 3  0.077 0.010
05097 05019 0.0026 0  0.062 0.005
05097 05051 0.0143 2  0.049 0.075
05097 05061 0.0000 10 0.061 0.045
05097 05109 0.0115 3  0.075 0.010
05097 05113 0.0000 0  0.059 0.090
05097 05127 0.0095 1  0.060 0.085
05099 05019 0.1334 2  0.059 0.080
05099 05027 0.0090 3  0.041 0.060
05099 05057 0.0891 1  0.057 0.070
05099 05073 0.0004 3  0.067 0.015
05099 05109 0.0000 0  0.073 0.040
05101 05009 0.0176 5  0.047 0.045
05101 05015 0.0000 0  0.054 0.040
05101 05087 0.0000 10 0.059 0.075
05101 05129 0.0253 1  0.125 0.055
05103 05013 0.1349 0  0.090 0.075
05103 05019 0.2058 2  0.072 0.055
05103 05027 0.0636 0  0.047 0.015
05103 05139 0.2224 6  0.061 0.005
05105 05029 0.2545 2  0.061 0.015
05105 05045 0.1574 1  0.044 0.015
05105 05119 0.0027 6  0.040 0.030
05105 05125 0.0787 0  0.049 0.045
05105 05149 0.1197 2  0.062 0.005
05107 05001 0.0262 5  0.070 0.035
05107 05041 0.0177 5  0.075 0.065
05107 05077 0.0000 10 0.481 0.050
05107 05095 0.2942 2  0.473 0.080
05107 28011 0.1591 0  0.446 0.060
05107 28027 0.2343 0  0.461 0.055
05107 28143 0.0000 10 0.134 0.040
05109 05019 0.1711 2  0.070 0.010
05109 05051 0.1163 1  0.054 0.015
05109 05057 0.0511 2  0.057 0.090
05109 05061 0.1905 7  0.068 0.005
05109 05097 0.0000 10 0.112 0.085
05109 05099 0.2771 8  0.068 0.005
05109 05113 0.0910 7  0.050 0.035
05111 05031 0.1390 2  0.050 0.015
05111 05035 0.0336 6  0.047 0.095
05111 05037 0.0800 7  0.049 0.020
05111 05067 0.0963 6  0.061 0.005
05111 05093 0.1468 2  0.051 0.005
05113 05061 0.1425 5  0.063 0.010
05113 05097 0.1525 1  0.172 0.095
05113 05109 0.2993 2  0.074 0.015
05113 05127 0.2146 5  0.073 0.010
05113 05133 0.1267 1  0.060 0.045
05113 40079 0.1995 1  0.061 0.010
05113 40089 0.1144 0  0.051 0.035
05115 05029 0.2475 9  0.058 0.015
05115 05071 0.2986 1  0.061 0.025
05115 05083 0.1942 1  0.059 0.020
05115 05149 0.1837 3  0.060 0.010
05117 05001 0.0309 3  0.071 0.090
05117 05085 0.0000 0  0.055 0.035
05117 05095 0.0000 0  0.079 0.065
05117 05145 0.0000 10 0.089 0.015
05117 05147 0.0697 4  0.070 0.010
05119 05045 0.1340 2  0.046 0.040
05119 05053 0.2897 3  0.073 0.025
05119 05069 0.1918 2  0.059 0.010
05119 05085 0.2511 2  0.054 0.010
05119 05105 0.2955 3  0.086 0.005
05119 05125 0.1446 1  0.049 0.030
05119 05145 0.1529 10 0.057 0.015
05121 05021 0.0014 4  0.069 0.070
05121 05049 0.0000 0  0.107 0.050
05121 05055 0.0234 4  0.050 0.050
05121 05075 0.0000 0  0.067 0.080
05121 05135 0.0187 0  0.083 0.070
05121 29149 0.0235 0  0.084 0.035
05121 29181 0.0000 10 0.051 0.030
05123 05035 0.1951 7  0.052 0.010
05123 05037 0.1059 6  0.047 0.030
05123 05077 0.1166 4  0.093 0.020
05123 05147 0.1227 5  0.073 0.075
05125 05051 0.2397 9  0.056 0.010
05125 05053 0.2194 3  0.059 0.030
05125 05059 0.1738 2  0.057 0.005
05125 05105 0.2849 4  0.085 0.025
05125 05119 0.1382 3  0.042 0.030
05127 05083 0.2518 6  0.071 0.010
05127 05097 0.3222 3  0.180 0.010
05127 05113 0.2303 4  0.069 0.025
05127 05131 0.0941 1  0.041 0.015
05127 05149 0.1387 8  0.061 0.005
05127 40079 0.2673 5  0.063 0.010
05129 05005 0.0000 10 0.065 0.085
05129 05009 0.0111 2  0.043 0.065
05129 05089 0.0000 10 0.075 0.045
05129 05101 0.0000 10 0.087 0.020
05129 05137 0.0000 10 0.083 0.085
05131 05033 0.1434 1  0.047 0.060
05131 05047 0.2083 3  0.062 0.085
05131 05083 0.2106 6  0.058 0.030
05131 05127 0.2595 6  0.074 0.015
05131 40079 0.2309 2  0.061 0.095
05131 40135 0.1066 1  0.048 0.035
05133 05061 0.0154 8  0.178 0.010
05133 05081 0.0880 5  0.187 0.035
05133 05113 0.0921 1  0.062 0.065
05133 40089 0.0283 2  0.049 0.065
05135 05049 0.0241 2  0.081 0.055
05135 05063 0.0554 1  0.057 0.015
05135 05121 0.0042 3  0.060 0.025
05135 29149 0.0653 2  0.077 0.080
05137 05005 0.0042 2  0.060 0.050
05137 05023 0.0227 2  0.062 0.085
05137 05065 0.0936 2  0.095 0.095
05137 05129 0.0223 7  0.103 0.060
05139 05011 0.2859 2  0.073 0.030
05139 05013 0.2387 5  0.096 0.005
05139 05027 0.0565 6  0.044 0.030
05139 05103 0.2423 5  0.060 0.010
05139 22027 0.3219 6  0.072 0.010
05139 22111 0.2537 6  0.059 0.010
05141 05023 0.0048 5  0.059 0.040
05141 05029 0.0000 0  0.056 0.055
05141 05045 0.0088 7  0.048 0.055
05143 05007 0.0535 2  0.035 0.010
05143 05087 0.1365 3  0.058 0.020
05143 40001 0.0934 0  0.043 0.005
05143 40041 0.1702 3  0.053 0.040
05145 05023 0.2754 6  0.072 0.005
05145 05063 0.2410 10 0.064 0.010
05145 05067 0.1836 2  0.057 0.005
05145 05085 0.2065 2  0.051 0.055
05145 05117 0.1312 1  0.064 0.045
05145 05119 0.1235 1  0.040 0.030
05145 05147 0.1834 6  0.072 0.010
05147 05037 0.0004 7  0.045 0.060
05147 05067 0.2104 2  0.447 0.075
05147 05095 0.0000 0  0.072 0.065
05147 05117 0.0000 10 0.179 0.015
05147 05123 0.0159 9  0.051 0.040
05147 05145 0.0000 10 0.103 0.060
05149 05083 0.1022 0  0.054 0.080
05149 05105 0.2199 1  0.084 0.020
05149 05115 0.1203 3  0.050 0.045
05149 05127 0.1384 4  0.069 0.070
06001 06013 0.0692 0  0.037 0.005
06001 06077 0.0989 3  0.039 0.010
06001 06085 0.0832 3  0.036 0.010
06001 06099 0.0476 4  0.036 0.010
06003 06005 0.0108 8  0.041 0.010
06003 06009 0.0155 0  0.049 0.055
06003 06017 0.0057 0  0.036 0.080
06003 06051 0.0563 7  0.050 0.065
06003 06109 0.0129 7  0.043 0.015
06003 32005 0.0004 6  0.041 0.010
06005 06003 0.0000 0  0.115 0.035
06005 06009 0.0634 0  0.048 0.070
06005 06017 0.0121 4  0.041 0.005
06005 06067 0.0090 9  0.032 0.065
06007 06021 0.1090 4  0.056 0.005
06007 06063 0.0973 7  0.054 0.015
06007 06091 0.1338 4  0.138 0.005
06007 06101 0.0417 4  0.038 0.040
06007 06103 0.0404 1  0.042 0.005
06007 06115 0.0728 1  0.038 0.005
06009 06003 0.0634 6  0.106 0.005
06009 06005 0.0577 0  0.042 0.005
06009 06017 0.0118 2  0.034 0.095
06009 06077 0.0399 6  0.034 0.005
06009 06099 0.0227 3  0.037 0.035
06009 06109 0.0157 2  0.038 0.080
06011 06021 0.0104 5  0.051 0.055
06011 06033 0.0187 4  0.140 0.005
06011 06101 0.0232 5  0.037 0.035
06011 06113 0.0021 8  0.036 0.005
06013 06001 0.0391 1  0.034 0.065
06013 06067 0.0868 1  0.037 0.005
06013 06077 0.0525 6  0.035 0.020
06013 06095 0.0665 10 0.033 0.005
06015 06023 0.0303 2  0.031 0.035
06015 06093 0.0542 0  0.049 0.010
06015 41015 0.0332 7  0.050 0.010
06015 41033 0.0658 2  0.055 0.075
06017 06003 0.0420 6  0.110 0.005
06017 06005 0.0712 7  0.048 0.005
06017 06009 0.1064 7  0.050 0.015
06017 06061 0.0575 9  0.037 0.005
06017 06067 0.0647 1  0.034 0.050
06017 32005 0.0530 4  0.039 0.020
06019 06027 0.1082 5  0.056 0.010
06019 06031 0.0738 6  0.031 0.005
06019 06039 0.0570 4  0.036 0.020
06019 06047 0.0472 0  0.039 0.015
06019 06051 0.0901 5  0.058 0.020
06019 06053 0.0465 1  0.035 0.020
06019 06069 0.0400 0  0.040 0.055
06019 06107 0.0571 2  0.034 0.050
06021 06007 0.0491 0  0.035 0.025
06021 06011 0.1346 0  0.053 0.015
06021 06033 0.0109 3  0.045 0.035
06021 06045 0.0494 3  0.046 0.070
06021 06101 0.0270 0  0.038 0.035
06021 06103 0.0720 0  0.048 0.010
06023 06015 0.0587 1  0.048 0.005
06023 06045 0.0064 3  0.043 0.035
06023 06093 0.0611 5  0.045 0.010
06023 06105 0.0309 0  0.071 0.010
06025 04012 0.0027 1  0.110 0.005
06025 04027 0.0281 9  0.041 0.010
06025 06065 0.0280 1  0.035 0.055
06025 06073 0.0303 10 0.038 0.010
06027 06019 0.0418 4  0.034 0.005
06027 06051 0.1270 2  0.056 0.055
06027 06107 0.0412 2  0.035 0.020
06027 32003 0.0159 3  0.035 0.045
06027 32009 0.0184 4  0.188 0.060
06027 32023 0.1133 6  0.056 0.005
06029 06037 0.0537 1  0.034 0.025
06029 06079 0.0543 10 0.038 0.005
06029 06083 0.0571 7  0.037 0.010
06029 06111 0.0510 6  0.034 0.015
06031 06019 0.0146 0  0.032 0.060
06031 06053 0.0312 10 0.033 0.010
06031 06107 0.0381 6  0.036 0.020
06033 06011 0.0484 0  0.053 0.025
06033 06021 0.0336 5  0.049 0.045
06033 06045 0.0317 10 0.046 0.010
06033 06055 0.0245 1  0.038 0.015
06033 06097 0.0123 5  0.044 0.035
06033 06113 0.0517 10 0.037 0.005
06035 06049 0.0100 1  0.069 0.005
06035 06063 0.0261 7  0.041 0.010
06035 32031 0.0249 7  0.035 0.015
06037 06029 0.0322 1  0.033 0.025
06037 06059 0.1088 4  0.035 0.010
06037 06071 0.0924 4  0.037 0.020
06037 06111 0.0421 1  0.035 0.070
06039 06019 0.0165 2  0.035 0.005
06039 06043 0.0352 7  0.049 0.020
06039 06047 0.0460 9  0.037 0.015
06039 06051 0.1466 7  0.054 0.015
06041 06075 0.0796 2  0.038 0.005
06041 06097 0.0242 4  0.038 0.030
06043 06039 0.0186 1  0.080 0.060
06043 06047 0.0222 3  0.055 0.075
06043 06109 0.0025 6  0.038 0.020
06045 06021 0.0291 3  0.052 0.040
06045 06023 0.0330 0  0.035 0.045
06045 06033 0.0549 1  0.046 0.095
06045 06097 0.0070 3  0.035 0.030
06045 06103 0.0629 4  0.046 0.010
06045 06105 0.0783 3  0.066 0.005
06047 06019 0.0462 3  0.034 0.055
06047 06039 0.0420 2  0.035 0.010
06047 06043 0.0780 1  0.055 0.005
06047 06069 0.0575 3  0.048 0.010
06047 06085 0.0314 6  0.032 0.005
06047 06099 0.0283 1  0.029 0.020
06047 06109 0.0382 4  0.041 0.010
06049 06035 0.0079 6  0.049 0.040
06049 06089 0.0140 10 0.046 0.030
06049 06093 0.0402 10 0.075 0.015
06049 32031 0.0027 2  0.037 0.045
06049 41035 0.0209 9  0.107 0.060
06049 41037 0.0000 10 0.203 0.055
06051 06003 0.0000 10 0.106 0.095
06051 06019 0.0102 0  0.033 0.095
06051 06027 0.0056 1  0.049 0.010
06051 06039 0.0118 6  0.067 0.070
06051 06109 0.0025 6  0.040 0.025
06051 32005 0.0156 0  0.040 0.060
06051 32009 0.0216 2  0.179 0.015
06051 32019 0.0218 7  0.042 0.040
06051 32021 0.0000 10 0.324 0.050
06053 06019 0.0616 2  0.033 0.005
06053 06031 0.0675 4  0.035 0.005
06053 06069 0.0745 3  0.044 0.030
06053 06087 0.0689 1  0.037 0.010
06055 06033 0.0225 9  0.046 0.015
06055 06095 0.0326 2  0.035 0.010
06055 06097 0.0458 1  0.034 0.045
06055 06113 0.0865 2  0.040 0.025
06057 06061 0.0884 2  0.038 0.010
06057 06091 0.0000 10 0.116 0.020
06057 06115 0.0403 1  0.037 0.020
06057 32031 0.0879 2  0.039 0.005
06059 06037 0.1313 0  0.038 0.005
06059 06065 0.0806 3  0.036 0.005
06059 06071 0.0551 3  0.036 0.035
06059 06073 0.1779 2  0.032 0.010
06061 06017 0.0445 3  0.038 0.055
06061 06057 0.0658 2  0.037 0.005
06061 06101 0.0824 5  0.038 0.005
06061 06115 0.0524 1  0.041 0.035
06061 32005 0.1185 2  0.038 0.005
06061 32031 0.0959 3  0.040 0.005
06063 06007 0.0431 2  0.032 0.020
06063 06035 0.0288 7  0.035 0.010
06063 06089 0.0622 7  0.035 0.005
06063 06091 0.0465 1  0.155 0.010
06063 06103 0.1159 1  0.051 0.010
06065 04012 0.0034 3  0.094 0.015
06065 06025 0.0467 2  0.039 0.015
06065 06059 0.0869 10 0.033 0.010
06065 06071 0.0801 2  0.038 0.005
06065 06073 0.0398 0  0.036 0.005
06067 06005 0.0930 3  0.040 0.010
06067 06013 0.0639 3  0.037 0.025
06067 06017 0.0956 10 0.040 0.005
06067 06077 0.0437 5  0.038 0.015
06067 06095 0.0747 3  0.037 0.015
06067 06113 0.0731 3  0.038 0.005
06069 06019 0.0216 9  0.032 0.010
06069 06047 0.0264 6  0.037 0.070
06069 06053 0.0468 5  0.035 0.030
06069 06085 0.0519 0  0.034 0.010
06071 04012 0.0887 7  0.096 0.010
06071 04015 0.0564 3  0.038 0.010
06071 06037 0.0682 1  0.035 0.020
06071 06059 0.0895 1  0.036 0.090
06071 06065 0.0464 3  0.036 0.095
06071 32003 0.0591 5  0.036 0.030
06073 06025 0.0593 3  0.036 0.005
06073 06059 0.1092 3  0.036 0.020
06073 06065 0.0743 2  0.031 0.065
06075 06041 0.0142 6  0.037 0.055
06075 06081 0.0575 0  0.035 0.005
06077 06001 0.0418 1  0.032 0.010
06077 06009 0.0701 2  0.042 0.010
06077 06013 0.0211 1  0.036 0.035
06077 06067 0.0316 0  0.037 0.055
06077 06099 0.0604 1  0.038 0.020
06079 06029 0.0317 9  0.037 0.005
06079 06083 0.0554 4  0.038 0.010
06081 06075 0.0224 1  0.035 0.050
06081 06085 0.0564 0  0.039 0.005
06083 06029 0.0095 2  0.033 0.040
06083 06079 0.0482 6  0.040 0.005
06083 06111 0.0313 2  0.029 0.070
06085 06001 0.0655 2  0.037 0.030
06085 06047 0.0421 2  0.037 0.015
06085 06069 0.0800 2  0.046 0.005
06085 06081 0.0248 10 0.038 0.045
06085 06087 0.0432 9  0.034 0.010
06085 06099 0.0158 6  0.036 0.035
06087 06053 0.0304 2  0.037 0.070
06087 06085 0.0666 3  0.037 0.010
06089 06049 0.0664 4  0.074 0.010
06089 06063 0.1392 6  0.053 0.010
06089 06093 0.0996 3  0.048 0.030
06089 06103 0.1238 3  0.047 0.010
06089 06105 0.0241 6  0.064 0.020
06091 06007 0.0101 1  0.037 0.015
06091 06057 0.0081 8  0.035 0.005
06091 06063 0.0085 9  0.054 0.065
06091 06115 0.0137 6  0.044 0.050
06091 32031 0.0037 6  0.037 0.065
06093 06015 0.0091 6  0.042 0.090
06093 06023 0.0144 3  0.038 0.050
06093 06049 0.0602 6  0.069 0.015
06093 06089 0.0994 6  0.038 0.005
06093 06105 0.0337 1  0.064 0.065
06093 41029 0.0285 3  0.031 0.070
06093 41033 0.0464 0  0.056 0.020
06093 41035 0.1346 4  0.053 0.010
06095 06013 0.0461 0  0.033 0.005
06095 06055 0.0513 3  0.036 0.030
06095 06067 0.0685 2  0.031 0.005
06095 06113 0.0384 4  0.038 0.055
06097 06033 0.0521 4  0.045 0.030
06097 06041 0.0512 7  0.038 0.015
06097 06045 0.0272 8  0.047 0.005
06097 06055 0.0593 5  0.036 0.010
06099 06001 0.0295 8  0.032 0.040
06099 06009 0.0639 9  0.044 0.015
06099 06047 0.0492 1  0.037 0.020
06099 06077 0.0349 1  0.034 0.025
06099 06085 0.0432 9  0.035 0.010
06101 06007 0.0806 2  0.035 0.045
06101 06011 0.0515 4  0.054 0.015
06101 06021 0.0095 1  0.049 0.010
06101 06061 0.0921 1  0.041 0.010
06101 06113 0.0733 8  0.034 0.010
06101 06115 0.0570 2  0.039 0.050
06103 06007 0.0339 9  0.038 0.010
06103 06021 0.0111 8  0.047 0.065
06103 06045 0.0509 5  0.046 0.045
06103 06063 0.1686 6  0.044 0.005
06103 06089 0.0503 1  0.035 0.065
06103 06105 0.0053 1  0.065 0.045
06105 06023 0.0070 8  0.037 0.010
06105 06045 0.0262 2  0.047 0.090
06105 06089 0.0260 9  0.037 0.050
06105 06093 0.0451 9  0.079 0.090
06105 06103 0.0232 2  0.048 0.020
06107 06019 0.0278 3  0.032 0.085
06107 06027 0.0846 6  0.049 0.015
06107 06031 0.0230 7  0.035 0.035
06109 06003 0.0648 5  0.117 0.015
06109 06009 0.0187 6  0.046 0.030
06109 06043 0.0545 9  0.046 0.005
06109 06047 0.1021 10 0.034 0.010
06109 06051 0.1483 7  0.061 0.010
06111 06029 0.0449 2  0.036 0.010
06111 06037 0.1008 10 0.039 0.005
06111 06083 0.0484 5  0.034 0.005
06113 06011 0.0562 3  0.047 0.095
06113 06033 0.0892 6  0.042 0.005
06113 06055 0.0499 6  0.041 0.020
06113 06067 0.0285 8  0.035 0.060
06113 06095 0.0409 2  0.033 0.005
06113 06101 0.0560 2  0.037 0.045
06115 06007 0.0205 1  0.035 0.015
06115 06057 0.0321 3  0.038 0.005
06115 06061 0.0258 1  0.029 0.060
06115 06091 0.1186 0  0.154 0.020
06115 06101 0.0127 2  0.036 0.060
08001 08013 0.0773 7  0.041 0.010
08001 08059 0.1081 3  0.037 0.015
08001 08087 0.1180 8  0.050 0.025
08001 08121 0.0555 9  0.117 0.015
08001 08123 0.1063 1  0.037 0.025
08003 08021 0.0043 7  0.137 0.030
08003 08023 0.0000 10 0.156 0.010
08003 08055 0.0252 0  0.290 0.045
08003 08105 0.0000 10 0.090 0.060
08005 08031 0.0676 1  0.038 0.060
08005 08035 0.1073 0  0.037 0.070
08005 08039 0.1835 5  0.073 0.005
08005 08059 0.0890 3  0.038 0.065
08005 08073 0.1405 6  0.097 0.055
08005 08121 0.1494 0  0.177 0.005
08007 08021 0.0374 2  0.161 0.010
08007 08053 0.0346 2  0.218 0.085
08007 08067 0.0000 0  0.046 0.085
08007 08079 0.1006 0  0.412 0.015
08007 08105 0.0000 10 0.207 0.090
08007 35039 0.0184 0  0.057 0.060
08007 35045 0.0036 8  0.038 0.020
08009 08011 0.0000 10 0.138 0.090
08009 08071 0.0173 3  0.070 0.075
08009 08099 0.0081 3  0.103 0.095
08009 20129 0.0075 7  0.076 0.010
08009 20187 0.0000 10 0.081 0.070
08009 35059 0.0000 0  0.075 0.010
08009 40025 0.0043 4  0.077 0.035
08009 40139 0.0000 10 0.055 0.025
08011 08009 0.0000 10 0.096 0.060
08011 08071 0.0219 4  0.075 0.040
08011 08099 0.0000 10 0.093 0.015
08013 08001 0.0865 0  0.038 0.010
08013 08047 0.1877 5  0.133 0.005
08013 08059 0.0813 5  0.036 0.005
08013 08123 0.1424 1  0.043 0.005
08015 08043 0.0539 2  0.057 0.035
08015 08051 0.0873 1  0.074 0.050
08015 08065 0.0752 1  0.087 0.035
08015 08093 0.0565 3  0.062 0.020
08015 08097 0.0923 0  0.072 0.025
08015 08109 0.1037 3  0.209 0.025
08017 08061 0.2233 1  0.218 0.025
08017 08063 0.0027 1  0.115 0.025
08017 20071 0.0037 3  0.195 0.020
08017 20199 0.0000 10 0.144 0.095
08019 08047 0.0000 10 0.213 0.030
08019 08049 0.0000 10 0.134 0.085
08019 08093 0.0687 6  0.059 0.065
08019 08117 0.0093 3  0.057 0.020
08021 08003 0.0000 10 0.092 0.015
08021 08007 0.0000 10 0.075 0.075
08021 08023 0.0000 10 0.175 0.085
08021 08105 0.0000 10 0.102 0.075
08021 35039 0.0096 8  0.046 0.035
08021 35055 0.0050 4  0.044 0.090
08023 08003 0.0000 10 0.085 0.025
08023 08021 0.0000 10 0.128 0.070
08023 08055 0.0000 10 0.115 0.095
08023 35007 0.0041 4  0.060 0.030
08023 35055 0.0055 8  0.043 0.010
08027 08055 0.0000 10 0.140 0.010
08027 08101 0.0251 2  0.049 0.095
08027 08109 0.0000 10 0.174 0.055
08029 08051 0.1917 3  0.085 0.025
08029 08077 0.0514 2  0.041 0.010
08029 08085 0.1032 3  0.053 0.040
08031 08005 0.0828 2  0.036 0.005
08031 08059 0.1003 2  0.035 0.005
08033 08067 0.0000 10 0.049 0.090
08033 08083 0.0000 10 0.070 0.050
08033 08113 0.0000 10 0.111 0.070
08033 49037 0.0000 10 0.101 0.055
08035 08005 0.1471 2  0.038 0.075
08035 08041 0.0640 3  0.032 0.015
08035 08059 0.1084 1  0.038 0.035
08035 08119 0.0964 6  0.058 0.010
08037 08045 0.1117 0  0.050 0.010
08037 08049 0.1914 0  0.089 0.010
08037 08065 0.1492 4  0.078 0.020
08037 08097 0.1265 5  0.070 0.020
08037 08107 0.3286 2  0.067 0.010
08037 08117 0.2035 1  0.064 0.010
08039 08005 0.0103 7  0.048 0.075
08039 08041 0.0061 10 0.035 0.080
08039 08073 0.0165 4  0.098 0.095
08039 08121 0.0372 0  0.347 0.080
08041 08035 0.0748 1  0.036 0.025
08041 08039 0.1922 4  0.074 0.025
08041 08043 0.0715 4  0.063 0.015
08041 08073 0.1912 6  0.101 0.040
08041 08101 0.0928 4  0.044 0.010
08041 08119 0.1070 4  0.058 0.080
08043 08015 0.2478 1  0.083 0.015
08043 08041 0.0316 0  0.034 0.040
08043 08101 0.0914 2  0.043 0.015
08043 08109 0.0822 3  0.197 0.050
08043 08119 0.1005 0  0.061 0.015
08045 08037 0.0906 1  0.046 0.050
08045 08077 0.0262 2  0.040 0.095
08045 08097 0.1419 1  0.068 0.005
08045 08103 0.1555 2  0.106 0.030
08045 08107 0.1560 2  0.061 0.025
08045 49019 0.0568 1  0.114 0.035
08045 49047 0.0913 2  0.045 0.010
08047 08013 0.0071 3  0.038 0.080
08047 08019 0.0000 10 0.092 0.005
08049 08019 0.1926 2  0.085 0.030
08049 08037 0.0246 2  0.045 0.015
08049 08057 0.1303 1  0.317 0.040
08049 08069 0.0106 2  0.035 0.065
08049 08117 0.2188 6  0.072 0.005
08051 08015 0.0000 10 0.145 0.085
08051 08029 0.1449 2  0.455 0.065
08051 08053 0.0109 0  0.282 0.065
08051 08077 0.1272 4  0.441 0.010
08051 08085 0.0000 10 0.121 0.045
08051 08091 0.0724 0  0.325 0.060
08051 08097 0.0000 10 0.118 0.070
08051 08109 0.0148 3  0.221 0.045
08053 08007 0.0188 1  0.072 0.010
08053 08051 0.0165 3  0.078 0.055
08053 08067 0.0011 1  0.045 0.065
08053 08079 0.0000 10 0.166 0.060
08053 08091 0.0252 10 0.128 0.015
08053 08109 0.0000 10 0.155 0.075
08053 08111 0.0000 10 0.164 0.045
08055 08003 0.0005 0  0.098 0.025
08055 08023 0.0000 10 0.157 0.065
08055 08027 0.0000 10 0.128 0.090
08055 08071 0.0274 5  0.072 0.090
08055 08101 0.0016 7  0.049 0.055
08055 08109 0.0000 10 0.167 0.040
08057 08049 0.0000 10 0.074 0.035
08057 08069 0.0116 5  0.039 0.055
08057 08107 0.0110 7  0.056 0.005
08057 56001 0.0167 6  0.086 0.055
08057 56007 0.0099 4  0.040 0.005
08059 08001 0.0987 3  0.037 0.045
08059 08005 0.0697 1  0.037 0.075
08059 08013 0.0917 3  0.042 0.005
08059 08031 0.1164 1  0.037 0.050
08059 08035 0.1022 1  0.038 0.025
08059 08119 0.1107 2  0.066 0.020
08061 08017 0.0108 3  0.115 0.030
08061 08073 0.0000 10 0.099 0.030
08061 20071 0.0000 10 0.144 0.070
08063 08017 0.0000 10 0.089 0.060
08063 08121 0.0151 2  0.132 0.040
08063 08125 0.0000 10 0.071 0.080
08063 20023 0.0007 1  0.177 0.055
08063 20181 0.0000 10 0.079 0.055
08063 20199 0.0053 1  0.147 0.025
08065 08015 0.0000 10 0.139 0.060
08065 08037 0.0069 6  0.049 0.055
08065 08097 0.0000 10 0.114 0.065
08065 08117 0.0093 3  0.060 0.080
08067 08007 0.0663 1  0.079 0.040
08067 08033 0.0983 0  0.171 0.020
08067 08053 0.0334 4  0.179 0.005
08067 08083 0.0652 6  0.069 0.055
08067 08111 0.0000 10 0.162 0.080
08067 35039 0.1198 1  0.045 0.010
08067 35045 0.0790 5  0.041 0.010
08069 08049 0.2501 3  0.089 0.005
08069 08057 0.0000 10 0.164 0.035
08069 08123 0.1536 0  0.044 0.005
08069 56001 0.1566 7  0.081 0.010
08069 56021 0.1432 1  0.049 0.010
08071 08009 0.1065 2  0.130 0.080
08071 08011 0.0862 3  0.161 0.035
08071 08055 0.1085 2  0.136 0.075
08071 08089 0.1524 1  0.088 0.015
08071 35007 0.0021 6  0.058 0.080
08071 35059 0.0424 2  0.069 0.005
08073 08005 0.0230 4  0.035 0.055
08073 08039 0.0045 5  0.060 0.065
08073 08041 0.0036 0  0.034 0.005
08073 08061 0.0557 1  0.245 0.030
08073 08101 0.0099 0  0.044 0.055
08073 08121 0.2199 0  0.154 0.090
08075 08087 0.1788 2  0.047 0.025
08075 08121 0.2732 3  0.128 0.090
08075 08123 0.0443 2  0.038 0.010
08075 08125 0.1153 2  0.084 0.060
08075 31033 0.2735 1  0.184 0.070
08075 31105 0.0138 4  0.131 0.045
08077 08029 0.0913 9  0.055 0.005
08077 08045 0.1271 5  0.047 0.065
08077 08051 0.0959 3  0.070 0.085
08077 08085 0.1694 4  0.060 0.015
08077 49019 0.2675 5  0.107 0.020
08079 08007 0.0000 10 0.073 0.035
08079 08053 0.0000 10 0.137 0.075
08079 08105 0.0000 10 0.094 0.005
08079 08109 0.0000 10 0.156 0.080
08081 08107 0.1710 1  0.060 0.025
08081 49009 0.0000 10 0.145 0.025
08081 49047 0.0192 2  0.043 0.065
08081 56007 0.0239 7  0.043 0.095
08081 56037 0.0625 0  0.045 0.025
08083 04001 0.0041 4  0.125 0.075
08083 08033 0.0891 4  0.126 0.085
08083 08067 0.0006 4  0.043 0.055
08083 35045 0.0063 9  0.040 0.020
08083 49037 0.0364 2  0.087 0.050
08085 08029 0.0000 10 0.138 0.080
08085 08051 0.0613 4  0.216 0.090
08085 08077 0.0180 1  0.070 0.090
08085 08091 0.0868 3  0.346 0.035
08085 08113 0.0484 6  0.294 0.080
08085 49019 0.0364 4  0.102 0.085
08085 49037 0.0424 6  0.240 0.040
08087 08001 0.0449 1  0.036 0.080
08087 08075 0.2584 0  0.095 0.005
08087 08121 0.2629 0  0.195 0.045
08087 08123 0.0673 0  0.040 0.010
08089 08071 0.0173 3  0.075 0.030
08089 08101 0.0000 10 0.068 0.095
08091 08051 0.0260 0  0.076 0.010
08091 08053 0.0000 10 0.165 0.025
08091 08085 0.0104 9  0.057 0.010
08091 08111 0.0000 10 0.166 0.005
08091 08113 0.0000 0  0.130 0.065
08093 08015 0.0000 0  0.076 0.040
08093 08019 0.0651 1  0.095 0.070
08093 08117 0.0261 2  0.063 0.075
08095 08125 0.0000 10 0.074 0.050
08095 31029 0.0425 0  0.158 0.050
08097 08015 0.0000 10 0.175 0.070
08097 08037 0.0083 5  0.047 0.055
08097 08045 0.0000 10 0.102 0.025
08097 08051 0.0141 9  0.066 0.055
08097 08065 0.0000 10 0.081 0.010
08099 08009 0.0699 6  0.106 0.080
08099 08011 0.0000 10 0.217 0.065
08099 20075 0.0486 5  0.114 0.045
08099 20187 0.0036 8  0.078 0.015
08101 08027 0.2081 1  0.197 0.005
08101 08041 0.0336 1  0.033 0.070
08101 08043 0.1627 5  0.060 0.005
08101 08055 0.2122 1  0.168 0.075
08101 08073 0.1160 5  0.102 0.010
08101 08089 0.0836 3  0.079 0.010
08103 08045 0.0000 0  0.046 0.080
08103 08107 0.0089 9  0.055 0.020
08103 49047 0.0000 10 0.062 0.035
08105 08003 0.0378 3  0.102 0.010
08105 08007 0.0137 0  0.088 0.015
08105 08021 0.0055 3  0.129 0.085
08105 08079 0.0000 10 0.159 0.055
08105 08109 0.0050 4  0.186 0.065
08107 08037 0.1886 8  0.053 0.010
08107 08045 0.2240 6  0.058 0.015
08107 08057 0.1138 6  0.196 0.040
08107 08081 0.2167 2  0.059 0.045
08107 08103 0.1988 0  0.118 0.015
08107 56007 0.0457 3  0.038 0.020
08109 08015 0.0000 10 0.073 0.010
08109 08027 0.0038 2  0.142 0.060
08109 08043 0.0042 4  0.057 0.005
08109 08051 0.0121 5  0.072 0.065
08109 08053 0.0000 10 0.145 0.060
08109 08055 0.0000 10 0.111 0.075
08109 08079 0.0000 10 0.156 0.055
08109 08105 0.0000 10 0.095 0.045
08111 08053 0.0000 10 0.132 0.085
08111 08067 0.0000 10 0.045 0.070
08111 08091 0.0000 10 0.115 0.055
08111 08113 0.0000 10 0.099 0.015
08113 08033 0.0000 10 0.160 0.095
08113 08085 0.0064 3  0.071 0.075
08113 08091 0.0814 1  0.209 0.035
08113 08111 0.0000 10 0.232 0.035
08113 49037 0.0218 1  0.087 0.075
08115 31049 0.0079 0  0.213 0.095
08115 31135 0.0000 10 0.134 0.035
08117 08019 0.1091 4  0.089 0.005
08117 08037 0.1609 5  0.054 0.025
08117 08049 0.1249 5  0.075 0.030
08117 08065 0.0583 6  0.079 0.015
08117 08093 0.0290 3  0.058 0.040
08119 08035 0.0200 0  0.039 0.010
08119 08041 0.0284 1  0.032 0.045
08119 08043 0.0493 3  0.060 0.050
08119 08059 0.0260 3  0.035 0.005
08121 08001 0.0127 2  0.037 0.085
08121 08005 0.0037 0  0.032 0.010
08121 08039 0.0000 0  0.063 0.005
08121 08063 0.0035 5  0.102 0.065
08121 08073 0.0050 2  0.094 0.010
08121 08075 0.0000 10 0.082 0.050
08121 08087 0.0292 8  0.051 0.075
08121 08125 0.0000 10 0.089 0.085
08123 08001 0.1306 2  0.036 0.010
08123 08013 0.1023 4  0.039 0.055
08123 08069 0.1127 3  0.038 0.090
08123 08075 0.1349 5  0.081 0.065
08123 08087 0.1625 4  0.050 0.015
08123 31105 0.1829 4  0.162 0.015
08123 56021 0.1296 2  0.048 0.060
08125 08063 0.0000 10 0.191 0.060
08125 08075 0.0094 1  0.093 0.065
08125 08095 0.0000 10 0.291 0.015
08125 08121 0.0000 10 0.225 0.035
08125 20023 0.0127 0  0.183 0.005
08125 20181 0.0101 3  0.089 0.080
08125 31029 0.0094 1  0.181 0.050
08125 31057 0.1012 0  0.421 0.055
09001 09005 0.1123 1  0.042 0.015
09001 09009 0.0458 2  0.037 0.045
09001 36027 0.1137 5  0.035 0.005
09001 36059 0.0682 3  0.029 0.015
09001 36079 0.0614 4  0.049 0.025
09001 36119 0.0706 3  0.034 0.020
09003 09005 0.0920 2  0.041 0.010
09003 09007 0.0870 2  0.032 0.010
09003 09009 0.0722 1  0.032 0.015
09003 09011 0.0337 1  0.035 0.055
09003 09013 0.0869 1  0.041 0.010
09003 25003 0.1026 8  0.038 0.005
09003 25013 0.0510 7  0.037 0.015
09005 09001 0.0353 4  0.036 0.040
09005 09003 0.0711 3  0.036 0.050
09005 09009 0.0314 5  0.034 0.030
09005 25003 0.0210 10 0.044 0.055
09005 25013 0.0832 8  0.038 0.010
09005 36021 0.0386 1  0.053 0.090
09005 36027 0.0434 3  0.036 0.025
09007 09003 0.0615 7  0.037 0.010
09007 09009 0.0289 2  0.033 0.005
09007 09011 0.0305 5  0.039 0.010
09007 09013 0.1304 2  0.040 0.025
09009 09001 0.0739 0  0.032 0.060
09009 09003 0.0987 4  0.037 0.005
09009 09005 0.0619 8  0.045 0.005
09009 09007 0.0946 3  0.042 0.010
09011 09003 0.0418 1  0.033 0.045
09011 09007 0.0429 6  0.040 0.020
09011 09013 0.0683 7  0.039 0.005
09011 09015 0.1332 1  0.045 0.005
09011 44003 0.0455 7  0.037 0.015
09011 44009 0.0403 6  0.040 0.015
09013 09003 0.0687 4  0.036 0.020
09013 09007 0.0898 3  0.038 0.020
09013 09011 0.0277 1  0.035 0.055
09013 09015 0.0362 1  0.038 0.060
09013 25013 0.0344 5  0.037 0.085
09015 09011 0.0194 4  0.036 0.005
09015 09013 0.1321 1  0.042 0.010
09015 25027 0.0282 7  0.037 0.075
09015 44003 0.0351 3  0.032 0.015
10001 10003 0.0865 1  0.035 0.015
10001 10005 0.1320 1  0.040 0.005
10001 24011 0.0920 1  0.049 0.035
10001 24015 0.1061 9  0.049 0.005
10001 24035 0.1279 7  0.052 0.005
10001 34011 0.0849 0  0.049 0.040
10003 10001 0.1460 1  0.044 0.005
10003 24015 0.1038 1  0.043 0.025
10003 24029 0.1360 5  0.060 0.005
10003 34033 0.1117 3  0.048 0.015
10003 42029 0.0483 3  0.034 0.080
10003 42045 0.0995 1  0.036 0.010
10005 10001 0.0876 4  0.044 0.015
10005 24011 0.0929 2  0.044 0.020
10005 24019 0.1152 10 0.051 0.010
10005 24045 0.1189 3  0.048 0.010
10005 24047 0.1897 7  0.053 0.005
11001 24031 0.1017 2  0.036 0.040
11001 24033 0.0886 3  0.033 0.095
11001 51059 0.0840 1  0.036 0.075
12001 12019 0.0853 3  0.039 0.015
12001 12023 0.0379 2  0.043 0.015
12001 12075 0.1540 3  0.067 0.010
12001 12083 0.0915 7  0.039 0.010
12001 12107 0.0374 1  0.037 0.085
12001 12125 0.1538 4  0.072 0.005
12003 12023 0.0685 9  0.049 0.025
12003 12031 0.0366 3  0.034 0.015
12003 13049 0.1374 7  0.066 0.005
12003 13065 0.1291 3  0.050 0.005
12005 12133 0.0336 1  0.072 0.080
12007 12019 0.1626 0  0.353 0.095
12007 12125 0.4527 2  0.422 0.080
12009 12095 0.0716 6  0.037 0.005
12009 12127 0.0673 5  0.038 0.005
12011 12086 0.1098 10 0.037 0.005
12013 12039 0.1584 4  0.359 0.015
12013 12063 0.0118 7  0.049 0.085
12013 12077 0.5979 1  0.426 0.015
12015 12027 0.0292 10 0.056 0.015
12015 12043 0.1989 0  0.273 0.025
12015 12051 0.0630 3  0.066 0.005
12015 12055 0.0135 2  0.039 0.005
12015 12071 0.0326 9  0.040 0.015
12015 12115 0.0331 3  0.038 0.010
12017 12075 0.0859 2  0.058 0.040
12017 12083 0.0864 0  0.038 0.005
12017 12119 0.0739 1  0.059 0.025
12019 12001 0.0458 8  0.039 0.020
12019 12007 0.1259 8  0.060 0.020
12019 12107 0.0504 2  0.036 0.035
12021 12051 0.1266 4  0.064 0.005
12021 12071 0.0663 0  0.036 0.010
12023 12001 0.0674 5  0.037 0.005
12023 12003 0.1003 7  0.051 0.005
12023 12041 0.0408 0  0.077 0.050
12023 12047 0.1152 3  0.079 0.020
12023 12121 0.1699 1  0.061 0.030
12023 12125 0.1286 10 0.070 0.010
12023 13065 0.1028 5  0.050 0.015
12023 13299 0.0444 1  0.043 0.030
12027 12015 0.0059 1  0.036 0.015
12027 12043 0.0482 8  0.127 0.050
12027 12055 0.0082 1  0.043 0.055
12027 12081 0.0065 7  0.039 0.075
12027 12115 0.0113 1  0.038 0.055
12029 12041 0.1257 8  0.073 0.005
12029 12075 0.2024 7  0.064 0.010
12031 12003 0.1644 5  0.052 0.030
12031 12089 0.0552 1  0.044 0.085
12031 12109 0.0632 1  0.038 0.050
12033 01003 0.0671 2  0.035 0.015
12033 01053 0.0893 8  0.050 0.035
12033 12113 0.0941 4  0.040 0.030
12035 12107 0.0563 2  0.040 0.015
12035 12127 0.0155 4  0.035 0.010
12037 12045 0.0000 0  0.107 0.050
12037 12077 0.0000 10 0.100 0.025
12037 12129 0.0133 3  0.068 0.065
12039 12013 0.3618 0  0.467 0.005
12039 12073 0.0660 2  0.435 0.025
12039 12077 0.0000 10 0.247 0.040
12041 12023 0.0044 6  0.067 0.065
12041 12029 0.0383 7  0.068 0.060
12041 12075 0.0302 4  0.058 0.075
12043 12015 0.0050 0  0.038 0.045
12043 12027 0.0013 2  0.053 0.010
12043 12051 0.0229 7  0.060 0.080
12043 12055 0.0154 1  0.043 0.035
12043 12071 0.0068 0  0.038 0.050
12043 12093 0.0274 8  0.064 0.070
12045 12037 0.0803 0  0.254 0.045
12045 12077 0.0371 1  0.119 0.005
12047 12023 0.0073 0  0.081 0.015
12047 12079 0.0565 3  0.065 0.090
12047 12121 0.0810 2  0.062 0.030
12049 12055 0.0139 0  0.047 0.040
12049 12081 0.0074 8  0.042 0.005
12051 12015 0.0018 9  0.075 0.030
12051 12021 0.0084 8  0.037 0.035
12051 12043 0.1012 0  0.402 0.060
12051 12071 0.0106 6  0.052 0.090
12053 12101 0.0195 1  0.036 0.090
12053 12119 0.0996 10 0.062 0.005
12055 12015 0.0656 4  0.043 0.030
12055 12027 0.0216 5  0.054 0.055
12055 12043 0.0482 8  0.144 0.050
12055 12049 0.1433 1  0.073 0.035
12055 12093 0.1239 7  0.067 0.010
12057 12103 0.0718 10 0.034 0.010
12057 12105 0.0545 9  0.037 0.020
12059 01061 0.0080 3  0.048 0.075
12059 01069 0.0012 3  0.041 0.095
12059 12063 0.0072 9  0.052 0.055
12059 12131 0.0047 10 0.054 0.080
12059 12133 0.0000 10 0.153 0.065
12061 12093 0.1192 5  0.064 0.080
12061 12111 0.0530 0  0.039 0.020
12063 01069 0.1302 6  0.049 0.005
12063 12013 0.1731 2  0.084 0.015
12063 12059 0.1726 2  0.067 0.090
12063 12133 0.0974 0  0.076 0.060
12063 13253 0.1052 4  0.049 0.035
12065 12073 0.0065 7  0.047 0.085
12065 12079 0.0000 10 0.108 0.085
12065 12123 0.0000 10 0.102 0.010
12065 12129 0.0049 9  0.070 0.090
12067 12121 0.0315 5  0.055 0.035
12069 12083 0.0987 5  0.037 0.005
12069 12095 0.0380 3  0.035 0.025
12069 12117 0.0838 7  0.040 0.015
12069 12119 0.0395 6  0.052 0.035
12069 12127 0.0199 0  0.031 0.020
12071 12015 0.0710 2  0.038 0.010
12071 12021 0.0735 2  0.033 0.030
12071 12043 0.1394 1  0.209 0.005
12071 12051 0.0347 9  0.056 0.090
12073 12039 0.1325 3  0.062 0.010
12073 12065 0.1995 6  0.095 0.010
12073 12129 0.0780 1  0.082 0.010
12075 12001 0.0371 10 0.068 0.055
12075 12017 0.0127 6  0.101 0.020
12075 12029 0.0281 5  0.066 0.080
12075 12041 0.0626 7  0.199 0.060
12075 12083 0.0296 4  0.062 0.050
12077 12013 0.0786 0  0.099 0.010
12077 12037 0.0079 1  0.239 0.060
12077 12039 0.0681 4  0.067 0.020
12077 12045 0.0562 3  0.093 0.035
12077 12129 0.0460 4  0.072 0.025
12079 12047 0.0403 3  0.099 0.090
12079 12065 0.0356 4  0.072 0.090
12079 12121 0.0368 5  0.052 0.050
12079 12123 0.0508 4  0.057 0.080
12081 12027 0.0358 4  0.059 0.015
12081 12049 0.0321 3  0.068 0.010
12081 12115 0.0168 10 0.039 0.030
12083 12001 0.0338 3  0.040 0.040
12083 12017 0.0369 3  0.043 0.005
12083 12069 0.0388 1  0.038 0.020
12083 12075 0.0344 1  0.060 0.050
12083 12107 0.0934 5  0.037 0.005
12083 12119 0.0864 2  0.058 0.020
12085 12093 0.0406 9  0.059 0.095
12085 12099 0.0662 3  0.032 0.010
12085 12111 0.0259 1  0.034 0.085
12086 12011 0.0463 1  0.035 0.040
12089 12031 0.0391 2  0.034 0.045
12089 13039 0.1105 2  0.045 0.020
12089 13049 0.2175 4  0.062 0.005
12091 01039 0.1231 4  0.049 0.015
12091 01053 0.0858 5  0.044 0.060
12091 12113 0.1031 1  0.038 0.005
12091 12131 0.1044 6  0.053 0.010
12093 12043 0.1063 0  0.395 0.010
12093 12055 0.0699 2  0.437 0.010
12093 12061 0.3143 0  0.426 0.060
12093 12085 0.1266 1  0.416 0.075
12095 12009 0.0471 4  0.039 0.010
12095 12069 0.1036 8  0.038 0.005
12097 12105 0.0277 6  0.037 0.030
12099 12085 0.0498 7  0.041 0.005
12101 12053 0.1306 4  0.046 0.010
12101 12105 0.0467 2  0.035 0.015
12101 12119 0.0219 2  0.052 0.015
12103 12057 0.0558 10 0.037 0.015
12105 12057 0.0694 3  0.036 0.005
12105 12097 0.0452 3  0.039 0.015
12105 12101 0.0565 3  0.038 0.010
12105 12119 0.0521 10 0.055 0.020
12107 12001 0.0408 1  0.038 0.015
12107 12019 0.0233 10 0.036 0.025
12107 12035 0.0178 7  0.036 0.010
12107 12083 0.0271 9  0.037 0.055
12107 12109 0.0130 7  0.037 0.020
12109 12031 0.0617 2  0.032 0.010
12109 12107 0.0585 10 0.041 0.005
12111 12061 0.0828 5  0.049 0.015
12111 12085 0.0754 6  0.040 0.015
12113 01039 0.0917 5  0.048 0.015
12113 01053 0.0645 1  0.044 0.065
12113 12033 0.0969 3  0.040 0.045
12113 12091 0.0850 2  0.042 0.030
12115 12015 0.0626 6  0.036 0.035
12115 12027 0.0773 8  0.055 0.005
12115 12081 0.0376 8  0.036 0.015
12117 12069 0.0812 3  0.034 0.005
12117 12127 0.1300 4  0.035 0.005
12119 12017 0.0102 9  0.093 0.090
12119 12053 0.0644 10 0.168 0.040
12119 12069 0.0113 0  0.063 0.040
12119 12083 0.0506 6  0.146 0.020
12119 12101 0.0029 4  0.038 0.070
12119 12105 0.0020 6  0.050 0.085
12121 12023 0.0890 6  0.050 0.050
12121 12047 0.2006 5  0.087 0.005
12121 12067 0.0315 4  0.130 0.025
12121 12079 0.1529 6  0.071 0.010
12123 12065 0.0594 6  0.081 0.045
12123 12079 0.0255 3  0.062 0.015
12125 12001 0.0132 9  0.040 0.025
12125 12007 0.1494 7  0.055 0.015
12125 12023 0.0085 1  0.054 0.025
12127 12009 0.0178 7  0.032 0.005
12127 12035 0.0128 10 0.035 0.030
12127 12069 0.0298 10 0.038 0.005
12127 12117 0.0254 8  0.036 0.025
12129 12037 0.1207 0  0.277 0.050
12129 12065 0.0157 0  0.202 0.030
12129 12073 0.0425 0  0.447 0.035
12129 12077 0.0000 10 0.099 0.050
12131 01039 0.0439 2  0.049 0.045
12131 01061 0.1659 2  0.053 0.005
12131 12059 0.1770 4  0.061 0.005
12131 12091 0.0474 9  0.039 0.015
12131 12133 0.0385 2  0.061 0.015
12133 12005 0.0032 10 0.046 0.055
12133 12059 0.0000 10 0.155 0.010
12133 12063 0.0072 9  0.055 0.025
12133 12131 0.0030 5  0.050 0.020
13001 13005 0.1173 2  0.046 0.035
13001 13161 0.2186 3  0.060 0.005
13001 13209 0.1233 4  0.054 0.020
13001 13229 0.1072 2  0.042 0.050
13001 13267 0.0477 0  0.041 0.005
13001 13279 0.1219 3  0.041 0.015
13003 13019 0.0386 1  0.047 0.015
13003 13069 0.0217 1  0.039 0.080
13005 13001 0.1456 3  0.055 0.015
13005 13229 0.1105 1  0.043 0.035
13005 13299 0.2115 1  0.041 0.015
13007 13037 0.0000 10 0.057 0.060
13007 13095 0.0000 10 0.049 0.065
13007 13201 0.0000 10 0.062 0.035
13007 13205 0.0005 1  0.049 0.070
13009 13141 0.1408 3  0.052 0.045
13009 13169 0.1147 3  0.049 0.035
13009 13237 0.1521 2  0.044 0.005
13009 13303 0.1240 3  0.046 0.015
13009 13319 0.1697 5  0.049 0.040
13011 13119 0.1308 1  0.045 0.020
13011 13137 0.0930 5  0.049 0.020
13011 13257 0.1708 1  0.051 0.010
13013 13157 0.0795 1  0.035 0.075
13013 13219 0.1910 2  0.049 0.045
13013 13297 0.0546 5  0.038 0.010
13015 13067 0.0885 3  0.038 0.005
13015 13115 0.1122 2  0.039 0.095
13015 13129 0.1345 4  0.039 0.015
13015 13223 0.1069 5  0.040 0.030
13015 13233 0.0991 3  0.037 0.090
13017 13069 0.0743 3  0.041 0.060
13017 13271 0.1156 2  0.046 0.020
13017 13287 0.1120 2  0.052 0.050
13019 13003 0.1581 3  0.068 0.015
13019 13075 0.1292 3  0.052 0.040
13019 13155 0.1053 3  0.058 0.045
13019 13173 0.1147 1  0.061 0.040
13019 13185 0.1815 2  0.040 0.005
13021 13169 0.1523 4  0.047 0.035
13021 13207 0.1416 2  0.050 0.005
13023 13091 0.1379 7  0.047 0.020
13023 13153 0.0458 3  0.039 0.005
13023 13175 0.1505 3  0.040 0.020
13023 13235 0.1913 4  0.062 0.010
13023 13289 0.1636 7  0.065 0.025
13025 13039 0.1184 3  0.046 0.005
13025 13049 0.1102 8  0.064 0.010
13025 13127 0.1072 2  0.039 0.035
13025 13229 0.1657 3  0.049 0.010
13027 13071 0.1784 3  0.047 0.020
13027 13075 0.1800 2  0.058 0.030
13027 13185 0.0873 1  0.039 0.040
13027 13275 0.2672 2  0.053 0.005
13029 13051 0.1009 5  0.037 0.055
13029 13103 0.1409 4  0.042 0.005
13029 13109 0.1273 4  0.050 0.030
13029 13179 0.1149 3  0.038 0.010
13031 13043 0.1789 2  0.055 0.030
13031 13103 0.1764 0  0.046 0.010
13031 13107 0.1395 3  0.049 0.075
13031 13109 0.0891 2  0.046 0.060
13031 13165 0.2095 4  0.063 0.010
13031 13251 0.1863 3  0.053 0.085
13033 13107 0.1483 1  0.042 0.045
13033 13163 0.0612 1  0.034 0.015
13033 13165 0.1297 1  0.063 0.020
13033 13251 0.2739 1  0.054 0.010
13033 45005 0.1120 5  0.051 0.005
13033 45011 0.0952 7  0.046 0.005
13035 13151 0.0786 1  0.038 0.085
13035 13171 0.1224 3  0.049 0.015
13035 13207 0.1645 0  0.051 0.020
13035 13217 0.0705 6  0.038 0.010
13037 13007 0.0857 2  0.073 0.035
13037 13095 0.0590 2  0.041 0.010
13037 13099 0.1662 2  0.063 0.020
13039 12089 0.0499 0  0.044 0.075
13039 13025 0.1711 7  0.047 0.005
13039 13049 0.0891 5  0.054 0.045
13039 13127 0.0727 1  0.038 0.080
13043 13031 0.1270 6  0.042 0.005
13043 13107 0.1015 0  0.049 0.045
13043 13267 0.0738 0  0.041 0.020
13043 13279 0.1119 4  0.047 0.020
13045 01111 0.1405 4  0.047 0.080
13045 13077 0.1040 3  0.037 0.050
13045 13097 0.1319 2  0.038 0.045
13045 13143 0.1322 1  0.042 0.020
13045 13149 0.1698 4  0.052 0.030
13047 13295 0.1401 1  0.040 0.040
13047 13313 0.1519 6  0.046 0.030
13047 47065 0.1193 0  0.034 0.065
13049 12003 0.1268 3  0.057 0.010
13049 12089 0.0942 0  0.046 0.010
13049 13025 0.1222 6  0.046 0.010
13049 13039 0.0191 0  0.040 0.020
13049 13065 0.2452 3  0.057 0.010
13049 13299 0.0103 2  0.042 0.010
13051 13029 0.1522 3  0.043 0.010
13051 13103 0.1429 1  0.039 0.050
13051 45013 0.0828 1  0.032 0.090
13051 45053 0.0660 0  0.043 0.030
13053 01113 0.0000 2  0.042 0.025
13053 13145 0.0000 10 0.044 0.065
13053 13215 0.0089 3  0.040 0.095
13055 01019 0.2810 4  0.056 0.005
13055 01049 0.1520 7  0.053 0.005
13055 13115 0.0680 1  0.037 0.085
13055 13295 0.1064 2  0.036 0.025
13057 13067 0.1612 2  0.040 0.005
13057 13085 0.1778 6  0.050 0.015
13057 13117 0.1089 2  0.039 0.065
13057 13121 0.0921 3  0.035 0.015
13057 13227 0.1188 1  0.044 0.010
13059 13157 0.0744 10 0.040 0.005
13059 13195 0.1857 4  0.049 0.030
13059 13219 0.2350 1  0.050 0.005
13059 13221 0.2046 4  0.061 0.005
13061 01067 0.0005 6  0.048 0.080
13061 13099 0.0038 4  0.045 0.040
13061 13239 0.0000 10 0.186 0.040
13061 13243 0.0007 1  0.059 0.060
13063 13089 0.0535 1  0.037 0.030
13063 13113 0.1488 0  0.039 0.005
13063 13121 0.0357 0  0.033 0.075
13063 13151 0.0681 3  0.034 0.030
13065 12003 0.0481 4  0.054 0.030
13065 12023 0.0587 4  0.048 0.015
13065 13049 0.1385 6  0.067 0.025
13065 13101 0.1209 4  0.109 0.050
13065 13173 0.1636 5  0.065 0.005
13065 13299 0.0912 0  0.048 0.005
13067 13015 0.1453 4  0.046 0.020
13067 13057 0.1587 3  0.036 0.005
13067 13121 0.0796 1  0.037 0.055
13067 13223 0.1087 1  0.034 0.040
13069 13003 0.1523 4  0.060 0.020
13069 13017 0.1475 4  0.051 0.010
13069 13155 0.1340 8  0.061 0.015
13069 13271 0.0702 5  0.041 0.020
13071 13027 0.1890 4  0.052 0.065
13071 13075 0.1853 4  0.053 0.020
13071 13205 0.1486 1  0.049 0.005
13071 13275 0.1920 0  0.052 0.015
13073 13181 0.1010 1  0.071 0.010
13073 13189 0.2530 2  0.063 0.010
13073 13245 0.0808 4  0.036 0.025
13073 45065 0.1013 1  0.053 0.070
13075 13019 0.1876 0  0.046 0.005
13075 13027 0.1492 2  0.054 0.085
13075 13071 0.0962 2  0.039 0.030
13075 13185 0.0909 2  0.040 0.015
13077 13045 0.0727 0  0.038 0.015
13077 13097 0.1080 1  0.042 0.045
13077 13113 0.1159 2  0.036 0.080
13077 13121 0.1411 2  0.038 0.010
13077 13149 0.2390 5  0.062 0.025
13079 13153 0.1111 1  0.036 0.010
13079 13193 0.1484 6  0.049 0.015
13079 13207 0.1642 5  0.049 0.010
13079 13225 0.1410 4  0.046 0.035
13079 13269 0.1053 3  0.047 0.005
13081 13093 0.1984 2  0.057 0.010
13081 13177 0.1612 4  0.049 0.040
13081 13261 0.1550 9  0.044 0.010
13081 13315 0.1247 1  0.057 0.080
13083 01049 0.0719 4  0.049 0.045
13083 01071 0.1633 3  0.044 0.005
13083 13295 0.1360 3  0.049 0.010
13083 47065 0.0254 3  0.039 0.015
13083 47115 0.1715 10 0.062 0.005
13085 13057 0.0249 3  0.040 0.030
13085 13117 0.0795 2  0.039 0.035
13085 13123 0.1218 1  0.040 0.025
13085 13139 0.0352 2  0.036 0.040
13085 13187 0.2720 4  0.055 0.060
13085 13227 0.1357 1  0.042 0.020
13087 13201 0.2054 3  0.058 0.045
13087 13205 0.1598 2  0.052 0.020
13087 13253 0.1384 3  0.052 0.010
13089 13063 0.0830 1  0.039 0.030
13089 13135 0.1108 3  0.038 0.030
13089 13151 0.0822 4  0.036 0.015
13089 13247 0.0625 1  0.035 0.065
13091 13023 0.1456 1  0.046 0.010
13091 13175 0.0581 6  0.042 0.025
13091 13271 0.0894 4  0.050 0.005
13091 13315 0.1332 2  0.058 0.005
13093 13081 0.2582 0  0.061 0.010
13093 13193 0.1460 0  0.050 0.025
13093 13235 0.2236 2  0.056 0.045
13093 13261 0.1589 0  0.049 0.020
13093 13315 0.1904 0  0.056 0.010
13095 13007 0.2212 3  0.093 0.010
13095 13037 0.0979 6  0.061 0.010
13095 13321 0.0853 1  0.049 0.035
13097 13045 0.1071 4  0.038 0.010
13097 13077 0.1200 2  0.037 0.065
13097 13121 0.0478 1  0.032 0.090
13097 13223 0.1352 1  0.041 0.060
13099 01067 0.0955 3  0.050 0.050
13099 01069 0.1557 1  0.048 0.010
13099 13037 0.1537 5  0.065 0.015
13099 13061 0.1818 4  0.077 0.015
13099 13201 0.2433 4  0.062 0.010
13099 13253 0.0934 3  0.052 0.080
13101 13065 0.0385 6  0.049 0.095
13103 13029 0.1499 0  0.046 0.005
13103 13031 0.1313 0  0.041 0.085
13103 13051 0.1033 1  0.034 0.080
13103 13251 0.1982 4  0.055 0.025
13103 45053 0.0765 3  0.039 0.045
13105 13181 0.1469 9  0.063 0.020
13105 13195 0.1447 2  0.043 0.015
13105 13221 0.1820 4  0.057 0.010
13105 13317 0.2428 6  0.068 0.010
13105 45001 0.1475 2  0.049 0.040
13107 13031 0.1768 6  0.040 0.010
13107 13033 0.0776 2  0.044 0.055
13107 13043 0.1812 4  0.050 0.030
13107 13163 0.0512 0  0.037 0.005
13107 13165 0.1608 5  0.066 0.025
13107 13167 0.1368 2  0.050 0.025
13107 13209 0.0899 1  0.050 0.085
13107 13267 0.1557 2  0.047 0.005
13107 13283 0.2469 2  0.062 0.010
13109 13029 0.0707 3  0.042 0.025
13109 13031 0.0821 5  0.039 0.075
13109 13179 0.1023 2  0.040 0.005
13109 13267 0.1095 5  0.043 0.015
13111 13123 0.0983 2  0.045 0.025
13111 13213 0.0580 3  0.040 0.060
13111 37039 0.1867 2  0.060 0.015
13111 47139 0.1627 6  0.053 0.005
13113 13063 0.0906 1  0.036 0.010
13113 13077 0.1000 1  0.035 0.025
13113 13121 0.0660 1  0.032 0.010
13113 13255 0.1281 4  0.042 0.015
13115 01019 0.1995 4  0.053 0.020
13115 13015 0.1004 3  0.037 0.095
13115 13055 0.0903 4  0.049 0.020
13115 13233 0.1586 2  0.040 0.005
13117 13057 0.1355 2  0.034 0.005
13117 13085 0.1443 1  0.049 0.015
13117 13121 0.0654 2  0.031 0.030
13117 13135 0.0782 1  0.034 0.095
13117 13139 0.0826 4  0.038 0.020
13117 13227 0.1060 2  0.042 0.070
13119 13011 0.1922 8  0.051 0.010
13119 13137 0.1264 2  0.043 0.065
13119 13147 0.1640 4  0.047 0.030
13119 13257 0.2099 2  0.051 0.020
13119 45073 0.1284 1  0.036 0.025
13121 13057 0.0980 1  0.039 0.025
13121 13063 0.0993 3  0.037 0.005
13121 13067 0.0598 1  0.035 0.050
13121 13077 0.0762 2  0.035 0.065
13121 13097 0.1043 2  0.038 0.085
13121 13113 0.1277 2  0.038 0.005
13121 13117 0.1155 3  0.038 0.015
13121 13135 0.1702 2  0.039 0.065
13123 13085 0.1191 5  0.048 0.030
13123 13111 0.1752 6  0.057 0.010
13123 13227 0.1553 2  0.044 0.040
13125 13163 0.0207 9  0.042 0.020
13125 13189 0.0210 0  0.051 0.010
13125 13301 0.0058 0  0.072 0.070
13125 13303 0.0353 2  0.048 0.050
13127 13025 0.2677 2  0.053 0.005
13127 13039 0.0733 0  0.042 0.040
13127 13191 0.1079 3  0.053 0.085
13129 13015 0.0818 0  0.040 0.090
13129 13213 0.1266 3  0.047 0.010
13129 13295 0.1090 1  0.043 0.025
13129 13313 0.1261 1  0.045 0.015
13131 13205 0.1717 3  0.051 0.055
13131 13275 0.1745 5  0.047 0.030
13133 13141 0.1146 3  0.057 0.045
13133 13211 0.0821 0  0.051 0.010
13133 13237 0.0695 1  0.050 0.045
13133 13265 0.0887 0  0.103 0.060
13135 13089 0.1214 1  0.032 0.030
13135 13117 0.1175 4  0.042 0.030
13135 13121 0.1294 4  0.041 0.015
13135 13139 0.0929 2  0.038 0.085
13135 13297 0.1047 4  0.038 0.010
13137 13011 0.1436 7  0.050 0.010
13137 13119 0.2005 2  0.043 0.010
13137 13241 0.1720 1  0.054 0.035
13137 13257 0.1771 1  0.051 0.020
13139 13085 0.1419 6  0.051 0.015
13139 13117 0.0845 1  0.041 0.055
13139 13135 0.1327 3  0.039 0.020
13139 13157 0.0888 1  0.037 0.025
13139 13187 0.1896 2  0.047 0.090
13139 13311 0.0852 1  0.042 0.065
13141 13009 0.1236 1  0.045 0.050
13141 13133 0.0715 0  0.057 0.075
13141 13265 0.2447 3  0.110 0.005
13141 13303 0.0928 1  0.046 0.065
13143 13045 0.0689 4  0.033 0.035
13143 13223 0.1258 1  0.040 0.020
13143 13233 0.1292 1  0.040 0.020
13145 01081 0.1262 0  0.043 0.025
13145 13053 0.0194 1  0.120 0.035
13145 13199 0.2316 4  0.055 0.010
13145 13215 0.0555 0  0.040 0.020
13145 13285 0.1321 2  0.044 0.005
13147 13119 0.1016 1  0.039 0.010
13147 45007 0.1498 2  0.040 0.010
13147 45073 0.0673 0  0.038 0.015
13149 01111 0.1813 2  0.059 0.005
13149 13045 0.0841 0  0.037 0.015
13149 13077 0.0417 1  0.035 0.045
13149 13285 0.1498 2  0.042 0.025
13151 13035 0.1896 2  0.046 0.010
13151 13063 0.1004 3  0.039 0.055
13151 13089 0.0930 1  0.036 0.010
13151 13217 0.0761 0  0.035 0.050
13151 13247 0.1309 1  0.033 0.005
13151 13255 0.1261 3  0.040 0.060
13153 13023 0.0874 3  0.046 0.040
13153 13079 0.1494 4  0.061 0.025
13153 13225 0.1388 2  0.050 0.015
13153 13235 0.1929 1  0.048 0.035
13153 13289 0.1417 4  0.060 0.035
13155 13019 0.0855 4  0.049 0.010
13155 13069 0.0597 0  0.044 0.010
13155 13277 0.1490 3  0.045 0.005
13155 13287 0.1521 9  0.060 0.005
13157 13013 0.0882 10 0.045 0.010
13157 13059 0.1247 2  0.039 0.050
13157 13139 0.0663 1  0.038 0.010
13157 13195 0.1064 2  0.041 0.080
13157 13219 0.1525 1  0.046 0.015
13159 13169 0.1083 6  0.047 0.005
13159 13211 0.1677 3  0.050 0.010
13159 13217 0.0691 2  0.036 0.055
13159 13237 0.1234 1  0.050 0.010
13161 13001 0.0810 7  0.047 0.015
13161 13209 0.0986 8  0.054 0.005
13161 13271 0.0885 0  0.049 0.035
13161 13279 0.0760 3  0.043 0.005
13161 13309 0.1392 1  0.054 0.005
13163 13033 0.0477 2  0.040 0.020
13163 13107 0.0419 1  0.046 0.010
13163 13125 0.0455 0  0.088 0.005
13163 13167 0.0597 8  0.050 0.005
13163 13189 0.0599 1  0.048 0.010
13163 13303 0.0253 1  0.044 0.065
13165 13031 0.0961 0  0.039 0.030
13165 13033 0.0629 2  0.043 0.020
13165 13107 0.1364 3  0.051 0.010
13165 13251 0.1589 1  0.055 0.005
13167 13107 0.2138 4  0.053 0.020
13167 13163 0.0384 9  0.038 0.005
13167 13175 0.0824 2  0.039 0.010
13167 13303 0.0876 2  0.039 0.035
13169 13009 0.0246 7  0.090 0.085
13169 13021 0.0202 4  0.102 0.035
13169 13159 0.0030 1  0.048 0.035
13169 13207 0.0296 5  0.049 0.035
13169 13237 0.0000 0  0.050 0.040
13169 13289 0.0000 10 0.054 0.060
13171 13035 0.0518 1  0.038 0.065
13171 13207 0.0000 0  0.049 0.010
13171 13231 0.0083 2  0.047 0.080
13171 13255 0.0285 4  0.042 0.035
13171 13293 0.0287 0  0.164 0.020
13173 13019 0.1334 2  0.049 0.020
13173 13065 0.0942 0  0.056 0.075
13173 13185 0.1068 2  0.038 0.020
13175 13023 0.1382 4  0.044 0.035
13175 13091 0.0900 2  0.044 0.030
13175 13167 0.1493 9  0.057 0.010
13175 13283 0.1349 3  0.055 0.015
13175 13289 0.1424 7  0.062 0.010
13175 13309 0.1503 5  0.058 0.035
13175 13319 0.1739 5  0.052 0.010
13177 13081 0.2255 5  0.053 0.005
13177 13261 0.1514 7  0.045 0.005
13177 13273 0.2885 3  0.068 0.015
13177 13321 0.1770 5  0.056 0.040
13179 13029 0.1247 3  0.042 0.010
13179 13109 0.1084 5  0.044 0.020
13179 13183 0.1592 3  0.058 0.065
13179 13191 0.0827 2  0.055 0.015
13181 13073 0.0065 7  0.043 0.060
13181 13105 0.0331 1  0.051 0.035
13181 13189 0.0000 10 0.082 0.095
13181 13317 0.0449 2  0.057 0.065
13181 45065 0.0075 5  0.050 0.085
13183 13179 0.0015 0  0.064 0.085
13183 13191 0.0129 9  0.125 0.010
13183 13267 0.0030 7  0.038 0.015
13183 13305 0.0008 0  0.048 0.045
13185 13019 0.1257 0  0.047 0.080
13185 13027 0.1578 4  0.053 0.010
13185 13075 0.2208 2  0.057 0.005
13185 13173 0.1649 3  0.061 0.010
13187 13085 0.1926 1  0.051 0.045
13187 13139 0.0925 2  0.036 0.025
13187 13291 0.2343 1  0.057 0.015
13189 13073 0.0764 3  0.036 0.025
13189 13125 0.2217 0  0.087 0.030
13189 13163 0.0546 4  0.040 0.010
13189 13181 0.1129 3  0.064 0.055
13189 13301 0.1130 10 0.075 0.015
13189 13317 0.2426 5  0.064 0.015
13191 13127 0.0815 4  0.038 0.010
13191 13179 0.0606 3  0.040 0.025
13191 13183 0.1480 0  0.059 0.010
13193 13079 0.1494 1  0.057 0.005
13193 13093 0.2158 3  0.052 0.015
13193 13225 0.1154 0  0.046 0.010
13193 13249 0.1488 4  0.061 0.015
13193 13269 0.1722 6  0.049 0.005
13195 13059 0.1094 2  0.037 0.080
13195 13105 0.1812 2  0.058 0.050
13195 13157 0.0902 4  0.038 0.010
13195 13221 0.1574 3  0.056 0.015
13197 13249 0.0109 4  0.057 0.080
13197 13261 0.0373 9  0.039 0.065
13197 13263 0.0103 8  0.060 0.040
13197 13269 0.0039 0  0.049 0.080
13197 13307 0.0000 10 0.062 0.030
13199 13145 0.1180 2  0.048 0.060
13199 13231 0.1153 4  0.041 0.030
13199 13263 0.0989 0  0.068 0.025
13199 13293 0.1770 7  0.051 0.010
13201 01069 0.1723 3  0.048 0.010
13201 13007 0.3396 2  0.090 0.045
13201 13087 0.1631 3  0.048 0.015
13201 13099 0.1023 0  0.054 0.040
13201 13253 0.1832 4  0.056 0.010
13205 13007 0.3167 1  0.098 0.020
13205 13071 0.1434 1  0.042 0.005
13205 13087 0.1755 3  0.050 0.010
13205 13131 0.1499 1  0.047 0.060
13205 13275 0.2005 0  0.048 0.050
13205 13321 0.1694 0  0.050 0.005
13207 13021 0.1097 5  0.038 0.010
13207 13035 0.1472 2  0.049 0.020
13207 13079 0.2449 4  0.050 0.020
13207 13169 0.1672 3  0.045 0.025
13207 13171 0.1451 3  0.045 0.020
13209 13001 0.1122 6  0.042 0.005
13209 13107 0.0863 1  0.045 0.060
13209 13161 0.2329 6  0.061 0.010
13209 13279 0.1424 2  0.047 0.015
13209 13283 0.1778 6  0.059 0.010
13209 13309 0.0736 0  0.053 0.020
13211 13133 0.0759 4  0.052 0.065
13211 13159 0.1543 4  0.058 0.015
13211 13219 0.2283 1  0.049 0.010
13211 13237 0.1569 3  0.050 0.025
13213 13111 0.0974 7  0.050 0.025
13213 13129 0.1395 2  0.041 0.020
13213 47011 0.1140 0  0.041 0.025
13213 47139 0.1911 2  0.051 0.010
13215 01081 0.1348 10 0.041 0.010
13215 01113 0.1173 3  0.047 0.075
13215 13053 0.1204 4  0.120 0.015
13215 13145 0.1078 6  0.043 0.005
13217 13035 0.1401 1  0.049 0.020
13217 13151 0.0627 6  0.038 0.020
13217 13159 0.1129 2  0.052 0.005
13217 13247 0.1011 9  0.037 0.005
13217 13297 0.0576 6  0.036 0.030
13219 13013 0.1559 4  0.042 0.080
13219 13059 0.1398 3  0.036 0.030
13219 13157 0.0715 3  0.040 0.050
13219 13211 0.2269 2  0.047 0.010
13219 13297 0.1057 0  0.039 0.030
13221 13059 0.1201 1  0.039 0.040
13221 13105 0.1710 0  0.053 0.015
13221 13195 0.1648 2  0.044 0.020
13221 13265 0.1145 0  0.109 0.075
13221 13317 0.2460 3  0.058 0.010
13223 13015 0.1350 2  0.040 0.015
13223 13067 0.0903 2  0.034 0.020
13223 13097 0.1700 2  0.045 0.060
13223 13143 0.1716 3  0.043 0.050
13223 13233 0.1101 2  0.038 0.020
13225 13079 0.1593 6  0.062 0.005
13225 13153 0.1023 9  0.040 0.010
13225 13193 0.2096 0  0.055 0.015
13225 13269 0.1421 6  0.048 0.025
13227 13057 0.0760 4  0.037 0.005
13227 13085 0.1494 9  0.051 0.005
13227 13117 0.1230 3  0.041 0.020
13227 13123 0.1971 2  0.045 0.005
13229 13001 0.1331 3  0.044 0.050
13229 13005 0.1369 3  0.054 0.005
13229 13025 0.2058 3  0.051 0.020
13229 13299 0.1219 2  0.046 0.015
13229 13305 0.1980 3  0.049 0.020
13231 13171 0.1081 4  0.048 0.015
13231 13199 0.1668 2  0.049 0.010
13231 13255 0.0909 3  0.042 0.010
13231 13293 0.1667 1  0.048 0.005
13233 01019 0.2091 6  0.051 0.010
13233 01029 0.2185 3  0.051 0.070
13233 13015 0.0899 2  0.039 0.030
13233 13115 0.0915 0  0.039 0.055
13233 13143 0.1233 1  0.043 0.035
13233 13223 0.0911 2  0.042 0.010
13235 13023 0.0793 0  0.045 0.070
13235 13093 0.2052 4  0.063 0.010
13235 13153 0.0954 1  0.033 0.075
13235 13315 0.1875 1  0.055 0.060
13237 13009 0.1632 10 0.050 0.005
13237 13133 0.0903 0  0.056 0.065
13237 13159 0.1615 4  0.050 0.015
13237 13169 0.0888 0  0.046 0.040
13237 13211 0.1448 1  0.054 0.015
13239 01005 0.0128 1  0.073 0.020
13239 13061 0.0330 5  0.069 0.045
13239 13243 0.0000 10 0.092 0.050
13239 13259 0.0000 10 0.106 0.015
13241 13137 0.1543 3  0.038 0.005
13241 37043 0.1775 0  0.082 0.015
13241 37113 0.1221 3  0.056 0.020
13241 45073 0.1080 1  0.039 0.005
13243 13061 0.0946 7  0.070 0.015
13243 13239 0.1524 5  0.092 0.020
13243 13259 0.1336 5  0.066 0.005
13243 13273 0.1685 2  0.057 0.075
13245 13073 0.1362 2  0.040 0.010
13245 45003 0.0992 2  0.034 0.020
13245 45037 0.1970 4  0.046 0.020
13247 13089 0.0497 8  0.036 0.010
13247 13151 0.0951 2  0.039 0.075
13247 13217 0.1232 1  0.035 0.005
13249 13193 0.0974 0  0.045 0.070
13249 13197 0.1867 4  0.067 0.015
13249 13261 0.1118 8  0.045 0.015
13249 13307 0.0899 3  0.077 0.010
13251 13031 0.1212 0  0.045 0.015
13251 13033 0.0967 8  0.044 0.020
13251 13103 0.1686 3  0.042 0.015
13251 13165 0.1814 7  0.069 0.010
13251 45005 0.1990 6  0.065 0.005
13251 45049 0.0811 5  0.043 0.040
13253 01069 0.1429 0  0.049 0.010
13253 12063 0.1257 1  0.055 0.020
13253 13087 0.1490 2  0.046 0.070
13253 13099 0.1047 0  0.055 0.010
13253 13201 0.2272 0  0.065 0.015
13255 13113 0.1176 0  0.042 0.005
13255 13151 0.0690 3  0.038 0.010
13255 13171 0.1343 4  0.051 0.025
13255 13231 0.1577 3  0.045 0.025
13257 13011 0.1428 6  0.047 0.010
13257 13119 0.1799 2  0.047 0.015
13257 13137 0.1855 2  0.042 0.005
13257 45073 0.1108 2  0.039 0.020
13259 01005 0.0001 9  0.097 0.010
13259 01113 0.0000 10 0.048 0.005
13259 13239 0.0000 10 0.218 0.035
13259 13243 0.0000 10 0.131 0.040
13261 13081 0.1707 1  0.057 0.035
13261 13093 0.1730 3  0.055 0.075
13261 13177 0.1603 3  0.044 0.035
13261 13197 0.1702 2  0.053 0.030
13261 13249 0.1493 1  0.060 0.085
13261 13273 0.3005 0  0.074 0.015
13261 13307 0.1504 4  0.085 0.005
13263 13197 0.1248 1  0.071 0.010
13263 13199 0.0156 7  0.046 0.015
13263 13269 0.1066 6  0.056 0.015
13263 13293 0.1561 1  0.050 0.020
13265 13133 0.0048 4  0.051 0.040
13265 13141 0.0000 10 0.079 0.095
13265 13221 0.0058 1  0.073 0.075
13265 13301 0.0000 10 0.105 0.035
13265 13317 0.0319 0  0.058 0.060
13267 13001 0.0914 2  0.050 0.010
13267 13043 0.1778 1  0.060 0.045
13267 13107 0.1235 4  0.046 0.010
13267 13109 0.1555 3  0.046 0.005
13267 13183 0.2946 3  0.068 0.025
13267 13279 0.1444 1  0.046 0.015
13269 13079 0.1174 4  0.057 0.005
13269 13193 0.1546 3  0.047 0.005
13269 13197 0.1451 2  0.070 0.050
13269 13225 0.1120 1  0.048 0.005
13269 13263 0.1251 1  0.054 0.040
13271 13017 0.0423 0  0.045 0.035
13271 13069 0.0993 2  0.043 0.025
13271 13091 0.1113 3  0.043 0.020
13271 13161 0.1967 6  0.073 0.020
13271 13309 0.1668 3  0.059 0.025
13273 13177 0.2334 4  0.052 0.015
13273 13243 0.2021 8  0.070 0.015
13273 13261 0.1131 2  0.041 0.050
13273 13307 0.2841 5  0.088 0.015
13275 13027 0.2434 0  0.056 0.010
13275 13071 0.1986 7  0.049 0.005
13275 13131 0.1993 3  0.052 0.005
13275 13205 0.1673 3  0.053 0.005
13277 13155 0.1760 2  0.060 0.040
13279 13001 0.0941 4  0.048 0.030
13279 13043 0.1927 2  0.057 0.015
13279 13161 0.2092 2  0.056 0.010
13279 13209 0.1250 4  0.051 0.020
13279 13267 0.1130 4  0.043 0.030
13279 13283 0.1488 3  0.051 0.085
13281 13291 0.1510 5  0.063 0.025
13281 13311 0.1082 1  0.049 0.015
13281 37043 0.0252 0  0.089 0.015
13283 13107 0.1145 2  0.048 0.010
13283 13175 0.0444 2  0.037 0.020
13283 13209 0.1346 1  0.057 0.020
13283 13279 0.1280 4  0.045 0.040
13285 01017 0.1219 2  0.060 0.035
13285 01111 0.1831 2  0.052 0.015
13285 13145 0.1404 8  0.047 0.015
13285 13149 0.1816 2  0.057 0.005
13287 13017 0.1111 10 0.045 0.005
13287 13155 0.0185 4  0.050 0.030
13287 13321 0.1805 7  0.051 0.005
13289 13023 0.1255 5  0.413 0.040
13289 13153 0.0183 8  0.059 0.080
13289 13169 0.0453 7  0.048 0.085
13289 13175 0.1133 0  0.381 0.020
13289 13319 0.0198 4  0.049 0.085
13291 13187 0.0755 2  0.045 0.005
13291 13281 0.0576 0  0.166 0.030
13291 37039 0.0333 5  0.059 0.035
13291 37043 0.0341 1  0.282 0.070
13293 13171 0.0867 3  0.044 0.030
13293 13199 0.1731 2  0.051 0.060
13293 13231 0.0954 3  0.046 0.005
13293 13263 0.1579 4  0.066 0.010
13295 01049 0.1423 4  0.048 0.020
13295 13047 0.2138 4  0.049 0.040
13295 13055 0.0998 2  0.046 0.045
13295 13083 0.1854 4  0.055 0.020
13295 13129 0.1216 4  0.043 0.010
13295 13313 0.1671 4  0.042 0.030
13295 47065 0.1427 1  0.037 0.065
13295 47115 0.1497 2  0.058 0.030
13297 13013 0.1510 2  0.041 0.040
13297 13135 0.0913 1  0.035 0.025
13297 13217 0.0613 3  0.035 0.015
13297 13219 0.2152 5  0.049 0.035
13299 12023 0.0702 4  0.048 0.070
13299 13005 0.1808 6  0.050 0.015
13299 13049 0.1719 4  0.062 0.010
13299 13065 0.1615 6  0.058 0.005
13299 13229 0.1410 1  0.045 0.045
13301 13125 0.0000 10 0.181 0.030
13301 13189 0.0000 10 0.053 0.015
13301 13265 0.0000 10 0.088 0.035
13301 13317 0.0000 0  0.057 0.040
13303 13009 0.1073 3  0.041 0.025
13303 13125 0.3140 6  0.082 0.010
13303 13141 0.1576 1  0.060 0.015
13303 13163 0.0509 7  0.038 0.005
13303 13167 0.1099 2  0.051 0.075
13303 13319 0.1944 2  0.053 0.010
13305 13183 0.1587 2  0.064 0.015
13305 13229 0.1535 1  0.047 0.050
13307 13197 0.0000 10 0.126 0.050
13307 13249 0.0002 0  0.059 0.035
13307 13261 0.0161 0  0.043 0.065
13307 13273 0.0093 0  0.056 0.015
13309 13161 0.0521 2  0.175 0.060
13309 13175 0.0266 0  0.037 0.025
13309 13209 0.0101 6  0.049 0.065
13309 13271 0.0045 9  0.043 0.070
13311 13139 0.0690 2  0.036 0.045
13311 13281 0.0787 0  0.055 0.030
13313 13047 0.2187 1  0.050 0.005
13313 13129 0.1437 2  0.039 0.030
13313 13295 0.0987 0  0.040 0.025
13313 47011 0.2051 2  0.042 0.010
13313 47065 0.1449 2  0.038 0.015
13315 13081 0.1735 0  0.056 0.010
13315 13091 0.1543 1  0.047 0.005
13315 13093 0.1674 3  0.054 0.005
13315 13235 0.2222 7  0.064 0.005
13317 13105 0.2536 5  0.059 0.015
13317 13181 0.0829 4  0.058 0.045
13317 13189 0.2832 1  0.057 0.040
13317 13221 0.1746 4  0.055 0.025
13317 13265 0.2788 3  0.114 0.025
13317 13301 0.1581 1  0.090 0.015
13319 13009 0.1815 6  0.047 0.010
13319 13175 0.1463 7  0.039 0.015
13319 13289 0.1295 2  0.066 0.040
13319 13303 0.1083 8  0.048 0.010
13321 13095 0.0360 5  0.041 0.015
13321 13177 0.1587 1  0.046 0.005
13321 13205 0.1854 4  0.054 0.015
13321 13287 0.2369 2  0.057 0.020
16001 16015 0.1754 3  0.182 0.025
16001 16027 0.1210 4  0.043 0.075
16001 16039 0.1418 9  0.083 0.030
16001 16045 0.1348 2  0.092 0.030
16001 16073 0.0846 7  0.075 0.045
16003 16045 0.0000 10 0.087 0.080
16003 16049 0.0000 10 0.142 0.030
16003 16085 0.0602 0  0.146 0.055
16003 16087 0.0179 0  0.080 0.090
16003 41063 0.0067 1  0.141 0.050
16005 16011 0.1272 6  0.058 0.010
16005 16029 0.0624 8  0.076 0.085
16005 16041 0.0696 4  0.071 0.035
16005 16071 0.0499 4  0.160 0.045
16005 16077 0.1108 4  0.127 0.010
16007 16029 0.0757 3  0.079 0.010
16007 16041 0.0320 3  0.076 0.050
16007 49005 0.0032 1  0.044 0.015
16007 49033 0.1697 0  0.262 0.095
16007 56023 0.0842 0  0.065 0.075
16009 16055 0.0208 4  0.039 0.080
16009 16057 0.0236 0  0.086 0.005
16009 53063 0.0051 2  0.040 0.090
16009 53075 0.0294 1  0.094 0.005
16011 16005 0.0000 0  0.052 0.015
16011 16013 0.0600 1  0.100 0.015
16011 16019 0.0015 1  0.049 0.020
16011 16023 0.1762 1  0.361 0.075
16011 16029 0.0192 4  0.247 0.060
16011 16051 0.0479 0  0.216 0.010
16011 16077 0.0132 5  0.117 0.060
16013 16011 0.0218 10 0.053 0.040
16013 16023 0.1881 1  0.341 0.095
16013 16031 0.0000 10 0.053 0.030
16013 16037 0.0000 10 0.162 0.035
16013 16063 0.0000 10 0.175 0.050
16013 16067 0.0025 0  0.054 0.005
16013 16077 0.0000 10 0.174 0.090
16015 16001 0.0095 10 0.037 0.030
16015 16037 0.0000 10 0.169 0.060
16015 16039 0.0000 10 0.088 0.045
16015 16045 0.0000 10 0.062 0.015
16015 16085 0.0544 0  0.150 0.050
16017 16021 0.0091 1  0.253 0.035
16017 16055 0.0112 3  0.042 0.065
16017 16079 0.1004 0  0.225 0.060
16017 30053 0.0000 10 0.060 0.060
16017 30089 0.0000 10 0.110 0.090
16017 53051 0.0102 0  0.130 0.080
16017 53063 0.0111 1  0.039 0.055
16019 16011 0.1415 3  0.056 0.005
16019 16029 0.0717 9  0.071 0.025
16019 16051 0.2532 3  0.074 0.030
16019 16065 0.1244 1  0.074 0.005
16019 16081 0.2265 1  0.129 0.010
16019 56023 0.1703 7  0.080 0.010
16019 56039 0.1085 5  0.093 0.020
16021 16017 0.0230 3  0.073 0.020
16021 30053 0.0044 0  0.048 0.065
16021 53051 0.0000 10 0.104 0.015
16023 16011 0.0051 2  0.059 0.025
16023 16013 0.0000 10 0.086 0.080
16023 16033 0.0000 10 0.164 0.075
16023 16037 0.0000 10 0.174 0.040
16023 16051 0.0178 0  0.071 0.045
16027 16001 0.0925 8  0.043 0.005
16027 16073 0.0602 5  0.068 0.060
16027 16075 0.0930 1  0.079 0.025
16027 41045 0.1147 3  0.055 0.050
16029 16005 0.0000 10 0.096 0.075
16029 16007 0.0000 0  0.114 0.065
16029 16011 0.0044 5  0.060 0.090
16029 16019 0.0000 10 0.072 0.090
16029 16041 0.0159 0  0.144 0.010
16029 56023 0.0000 10 0.068 0.060
16031 16013 0.0376 6  0.086 0.025
16031 16053 0.1268 6  0.074 0.005
16031 16067 0.0445 4  0.039 0.035
16031 16071 0.0000 10 0.127 0.095
16031 16077 0.0068 7  0.124 0.060
16031 16083 0.0576 5  0.047 0.010
16031 32007 0.0545 4  0.045 0.005
16031 49003 0.0529 3  0.050 0.030
16033 16023 0.0000 10 0.138 0.085
16033 16043 0.0344 1  0.088 0.030
16033 16051 0.0212 1  0.068 0.085
16033 30001 0.0000 10 0.058 0.055
16035 16049 0.0000 10 0.154 0.045
16035 16057 0.0000 10 0.092 0.035
16035 16061 0.0000 10 0.150 0.050
16035 16069 0.0000 0  0.058 0.050
16035 16079 0.0899 2  0.125 0.040
16035 30061 0.0167 6  0.081 0.090
16037 16013 0.0000 10 0.085 0.095
16037 16015 0.0000 10 0.141 0.020
16037 16023 0.0000 10 0.150 0.090
16037 16039 0.0000 10 0.080 0.035
16037 16059 0.0000 10 0.122 0.035
16037 16085 0.0095 6  0.110 0.040
16039 16001 0.0194 1  0.041 0.055
16039 16015 0.0029 1  0.212 0.050
16039 16037 0.0000 10 0.158 0.025
16039 16047 0.0181 3  0.155 0.015
16039 16073 0.0021 3  0.064 0.055
16039 16083 0.0000 10 0.087 0.015
16041 16005 0.0000 0  0.053 0.070
16041 16007 0.0000 10 0.087 0.005
16041 16029 0.0000 10 0.163 0.055
16041 16071 0.0000 10 0.134 0.080
16041 49005 0.0205 0  0.045 0.005
16041 49033 0.0304 1  0.232 0.055
16043 16033 0.1409 1  0.321 0.070
16043 16051 0.0958 3  0.066 0.065
16043 16065 0.0311 4  0.062 0.085
16043 16081 0.1329 0  0.148 0.085
16043 30001 0.0120 4  0.055 0.070
16043 30031 0.0075 4  0.037 0.005
16043 30057 0.0002 6  0.049 0.050
16043 56039 0.0186 2  0.088 0.090
16045 16001 0.0067 10 0.039 0.045
16045 16003 0.1175 5  0.176 0.050
16045 16015 0.3537 1  0.216 0.080
16045 16075 0.0523 4  0.074 0.050
16045 16085 0.0809 5  0.119 0.065
16045 16087 0.0000 10 0.070 0.025
16047 16039 0.0279 7  0.079 0.080
16047 16083 0.0148 1  0.058 0.035
16049 16003 0.0144 2  0.235 0.070
16049 16035 0.0000 10 0.137 0.025
16049 16059 0.0000 10 0.138 0.095
16049 16061 0.0000 10 0.140 0.030
16049 16069 0.0088 2  0.053 0.095
16049 16085 0.0544 0  0.153 0.015
16049 30063 0.0000 10 0.035 0.050
16049 30081 0.0110 5  0.048 0.010
16049 41063 0.0021 1  0.140 0.015
16051 16011 0.1032 3  0.055 0.010
16051 16019 0.2342 3  0.054 0.030
16051 16023 0.0131 0  0.279 0.045
16051 16033 0.3827 0  0.409 0.015
16051 16043 0.1525 2  0.092 0.015
16051 16065 0.1036 0  0.073 0.005
16053 16031 0.0259 0  0.044 0.055
16053 16063 0.0000 10 0.130 0.020
16053 16067 0.0071 0  0.044 0.065
16053 16083 0.0326 5  0.052 0.035
16055 16009 0.0391 2  0.339 0.060
16055 16017 0.0397 0  0.342 0.050
16055 53063 0.0136 4  0.122 0.055
16057 16009 0.0645 0  0.166 0.010
16057 16035 0.0971 2  0.165 0.020
16057 16069 0.0174 1  0.051 0.005
16057 53075 0.0311 2  0.090 0.090
16059 16037 0.0789 0  0.387 0.050
16059 16049 0.0000 10 0.150 0.020
16059 16085 0.0098 4  0.143 0.090
16059 30001 0.0000 10 0.054 0.045
16059 30081 0.0000 10 0.048 0.070
16061 16035 0.0061 4  0.132 0.060
16061 16049 0.0000 10 0.150 0.095
16061 16069 0.0044 6  0.051 0.025
16063 16013 0.0000 10 0.089 0.035
16063 16053 0.0053 5  0.068 0.010
16063 16067 0.0000 10 0.050 0.035
16065 16019 0.0083 1  0.047 0.070
16065 16043 0.0172 2  0.091 0.095
16065 16051 0.0027 2  0.094 0.050
16067 16013 0.0516 3  0.096 0.005
16067 16031 0.0202 4  0.151 0.070
16067 16053 0.0043 10 0.063 0.090
16067 16063 0.0000 10 0.402 0.030
16069 16035 0.2102 0  0.395 0.030
16069 16049 0.2475 1  0.179 0.010
16069 16057 0.0461 1  0.251 0.015
16069 16061 0.0000 10 0.150 0.035
16069 41063 0.0134 0  0.361 0.080
16069 53003 0.0224 3  0.246 0.020
16069 53075 0.0246 2  0.266 0.060
16071 16005 0.0000 0  0.059 0.030
16071 16031 0.0000 10 0.043 0.065
16071 16041 0.0223 8  0.077 0.015
16071 16077 0.0000 10 0.104 0.095
16071 49003 0.0156 0  0.053 0.045
16073 16001 0.0125 9  0.055 0.080
16073 16027 0.0033 6  0.045 0.090
16073 16039 0.0000 10 0.194 0.030
16073 16083 0.0106 0  0.061 0.075
16073 32007 0.0262 0  0.047 0.070
16073 32013 0.0000 10 0.111 0.005
16073 41045 0.0000 10 0.120 0.005
16075 16027 0.0163 3  0.043 0.040
16075 16045 0.0053 1  0.093 0.045
16075 16087 0.0000 10 0.156 0.005
16075 41045 0.0229 1  0.055 0.035
16077 16005 0.0000 10 0.052 0.040
16077 16011 0.0029 6  0.055 0.020
16077 16013 0.0000 0  0.108 0.050
16077 16031 0.0100 4  0.041 0.060
16077 16071 0.0019 0  0.261 0.055
16079 16017 0.0485 4  0.093 0.005
16079 16035 0.0187 0  0.226 0.030
16079 30061 0.0477 4  0.080 0.095
16079 30089 0.0215 1  0.078 0.050
16081 16019 0.0000 10 0.044 0.025
16081 16043 0.0000 10 0.080 0.050
16081 56039 0.0002 3  0.079 0.075
16083 16031 0.0316 2  0.042 0.070
16083 16039 0.0547 4  0.077 0.090
16083 16047 0.1393 2  0.128 0.010
16083 16053 0.2045 5  0.082 0.005
16083 16073 0.0843 6  0.066 0.075
16083 32007 0.1236 4  0.052 0.030
16085 16003 0.0405 4  0.183 0.005
16085 16015 0.0840 0  0.213 0.060
16085 16037 0.0000 10 0.190 0.045
16085 16045 0.0009 2  0.089 0.085
16085 16049 0.0238 4  0.163 0.045
16085 16059 0.0038 5  0.153 0.010
16087 16003 0.0000 10 0.304 0.060
16087 16045 0.0675 5  0.075 0.015
16087 16075 0.0236 3  0.155 0.015
16087 41001 0.0000 10 0.072 0.055
16087 41045 0.0000 0  0.058 0.090
17001 17009 0.1002 3  0.084 0.015
17001 17067 0.1394 4  0.063 0.045
17001 17149 0.1201 2  0.058 0.015
17001 17169 0.1749 3  0.083 0.040
17001 29111 0.1681 4  0.080 0.015
17001 29127 0.2086 2  0.063 0.080
17003 17153 0.0525 5  0.086 0.030
17003 17181 0.0000 10 0.116 0.080
17003 29031 0.0083 6  0.043 0.090
17003 29133 0.0042 6  0.064 0.080
17003 29201 0.0018 3  0.042 0.060
17005 17051 0.0494 8  0.044 0.020
17005 17119 0.0618 2  0.036 0.015
17005 17135 0.0778 6  0.058 0.015
17007 17037 0.0978 7  0.043 0.010
17007 17111 0.0745 2  0.039 0.005
17007 17141 0.1666 1  0.043 0.015
17007 17201 0.0507 1  0.033 0.075
17007 55105 0.1115 0  0.045 0.030
17007 55127 0.1015 1  0.048 0.020
17009 17001 0.0038 7  0.046 0.040
17009 17137 0.0000 10 0.093 0.055
17009 17149 0.0000 10 0.108 0.095
17009 17169 0.0000 10 0.132 0.030
17011 17103 0.1461 3  0.047 0.025
17011 17123 0.2216 5  0.062 0.010
17011 17155 0.1668 1  0.084 0.030
17011 17195 0.0944 1  0.046 0.010
17013 17061 0.0001 0  0.069 0.095
17013 17083 0.0593 1  0.058 0.065
17013 17149 0.0534 3  0.055 0.025
17013 29113 0.0505 0  0.043 0.070
17013 29163 0.0426 3  0.059 0.070
17013 29183 0.0061 2  0.039 0.005
17015 17085 0.1492 2  0.065 0.025
17015 17177 0.1521 3  0.050 0.015
17015 17195 0.1090 2  0.047 0.005
17017 17057 0.0000 0  0.047 0.060
17017 17125 0.0035 6  0.055 0.055
17017 17129 0.0483 4  0.064 0.030
17017 17137 0.0283 1  0.049 0.030
17017 17167 0.0076 9  0.038 0.030
17017 17169 0.0000 10 0.076 0.035
17019 17041 0.0997 5  0.060 0.020
17019 17045 0.1486 4  0.074 0.010
17019 17053 0.1552 4  0.058 0.020
17019 17113 0.0844 1  0.043 0.020
17019 17139 0.1410 4  0.053 0.025
17019 17147 0.0774 9  0.059 0.015
17019 17183 0.0917 7  0.043 0.010
17021 17115 0.0598 7  0.037 0.005
17021 17135 0.1521 5  0.056 0.030
17021 17167 0.0603 0  0.041 0.025
17021 17173 0.1035 7  0.051 0.005
17023 17029 0.0874 1  0.048 0.015
17023 17033 0.0544 9  0.046 0.020
17023 17035 0.0560 6  0.057 0.010
17023 17045 0.0416 1  0.084 0.085
17023 17079 0.0625 7  0.052 0.010
17023 18167 0.0373 3  0.037 0.005
17025 17049 0.0440 0  0.042 0.010
17025 17079 0.0363 2  0.050 0.070
17025 17159 0.0339 5  0.047 0.025
17025 17191 0.1373 2  0.054 0.010
17027 17119 0.1117 1  0.038 0.030
17027 17189 0.0747 2  0.052 0.030
17029 17023 0.0739 1  0.052 0.025
17029 17035 0.0849 1  0.056 0.015
17029 17041 0.1269 3  0.060 0.060
17029 17045 0.1679 2  0.086 0.015
17029 17139 0.1376 4  0.054 0.025
17029 17173 0.0863 0  0.050 0.020
17031 17043 0.0894 3  0.032 0.055
17031 17089 0.1053 6  0.033 0.005
17031 17097 0.1154 2  0.036 0.065
17031 17111 0.1192 3  0.040 0.005
17031 17197 0.1210 1  0.036 0.005
17031 18089 0.0959 2  0.032 0.020
17033 17023 0.0463 2  0.048 0.015
17033 17035 0.0673 5  0.060 0.005
17033 17079 0.0399 3  0.044 0.005
17033 17101 0.0791 2  0.055 0.020
17033 17159 0.0944 1  0.049 0.005
17033 18083 0.1352 1  0.048 0.035
17033 18153 0.1342 5  0.054 0.015
17035 17023 0.0651 1  0.055 0.010
17035 17029 0.0752 1  0.047 0.050
17035 17033 0.0271 7  0.051 0.005
17035 17049 0.0038 3  0.039 0.015
17035 17079 0.0304 2  0.050 0.050
17035 17173 0.0478 8  0.050 0.005
17037 17007 0.1511 5  0.044 0.015
17037 17099 0.0438 7  0.038 0.020
17037 17103 0.0995 8  0.050 0.010
17037 17111 0.0682 1  0.038 0.015
17037 17141 0.0819 7  0.048 0.025
17037 17201 0.1016 1  0.036 0.090
17039 17115 0.0255 5  0.037 0.020
17039 17147 0.1481 2  0.061 0.005
17041 17019 0.0232 8  0.040 0.060
17041 17029 0.0968 1  0.049 0.090
17041 17045 0.0580 1  0.077 0.010
17041 17139 0.1581 4  0.053 0.015
17041 17147 0.1636 2  0.072 0.015
17041 17183 0.1263 10 0.049 0.005
17043 17031 0.0891 3  0.036 0.075
17043 17089 0.1055 3  0.037 0.060
17043 17197 0.1409 1  0.034 0.010
17045 17019 0.0170 2  0.039 0.035
17045 17023 0.0072 7  0.048 0.040
17045 17029 0.0247 4  0.044 0.075
17045 17041 0.0000 10 0.108 0.065
17045 17183 0.0085 3  0.058 0.025
17045 18165 0.0062 10 0.051 0.005
17045 18167 0.0038 0  0.045 0.040
17047 17101 0.1328 10 0.049 0.005
17047 17159 0.0613 5  0.045 0.020
17047 17185 0.0217 3  0.055 0.030
17047 18051 0.1153 5  0.043 0.025
17049 17025 0.0759 7  0.056 0.010
17049 17035 0.0288 1  0.059 0.060
17049 17051 0.0521 0  0.042 0.020
17051 17005 0.1371 3  0.062 0.020
17051 17049 0.0582 0  0.041 0.020
17051 17121 0.0766 5  0.039 0.010
17051 17135 0.1370 2  0.055 0.035
17053 17019 0.0217 1  0.042 0.055
17053 17075 0.0360 0  0.047 0.045
17053 17105 0.0024 8  0.045 0.055
17053 17113 0.0364 1  0.066 0.095
17053 17183 0.0343 2  0.085 0.070
17055 17065 0.1643 5  0.076 0.030
17055 17081 0.1568 5  0.051 0.020
17055 17165 0.2119 1  0.056 0.010
17055 17199 0.0754 10 0.035 0.010
17057 17017 0.0963 2  0.059 0.055
17057 17109 0.2507 2  0.072 0.020
17057 17125 0.1040 10 0.059 0.035
17057 17143 0.0313 3  0.037 0.015
17057 17169 0.1370 3  0.078 0.015
17057 17187 0.1962 6  0.075 0.010
17059 17069 0.1769 3  0.102 0.095
17059 17193 0.0575 3  0.048 0.005
17059 18129 0.0496 2  0.049 0.030
17059 21225 0.1739 4  0.059 0.005
17061 17013 0.0000 10 0.223 0.025
17061 17083 0.0000 10 0.148 0.020
17061 17137 0.1212 4  0.432 0.010
17061 17149 0.0039 1  0.065 0.010
17061 17171 0.0904 6  0.097 0.015
17063 17091 0.0672 0  0.038 0.080
17063 17093 0.0719 7  0.040 0.010
17063 17099 0.0266 4  0.036 0.065
17063 17105 0.1145 3  0.045 0.065
17063 17197 0.0187 5  0.032 0.090
17065 17055 0.0126 2  0.044 0.060
17065 17081 0.0000 0  0.049 0.040
17065 17165 0.2638 0  0.450 0.015
17067 17001 0.1383 4  0.045 0.020
17067 17071 0.2369 6  0.088 0.005
17067 17109 0.1013 2  0.068 0.020
17067 17169 0.1269 3  0.081 0.030
17067 19111 0.2032 6  0.061 0.010
17067 29111 0.1652 2  0.071 0.035
17069 17059 0.0407 1  0.074 0.090
17069 17151 0.0824 5  0.085 0.025
17069 17165 0.1205 1  0.052 0.015
17069 21055 0.0072 2  0.056 0.075
17069 21225 0.0821 0  0.059 0.055
17071 17067 0.0127 0  0.082 0.040
17071 17109 0.4165 0  0.464 0.035
17071 17131 0.0882 0  0.070 0.040
17071 17187 0.0000 10 0.125 0.065
17071 19057 0.0044 3  0.050 0.080
17071 19115 0.3463 2  0.461 0.060
17073 17095 0.1616 4  0.054 0.015
17073 17131 0.0798 5  0.067 0.015
17073 17161 0.0893 2  0.039 0.030
17073 17175 0.0886 2  0.077 0.015
17073 17195 0.1203 5  0.048 0.020
17075 17053 0.0999 2  0.060 0.020
17075 17091 0.0679 2  0.035 0.075
17075 17183 0.1016 8  0.043 0.005
17075 18007 0.2316 6  0.083 0.015
17075 18111 0.1261 4  0.059 0.035
17075 18171 0.1179 9  0.075 0.025
17077 17145 0.1116 6  0.053 0.010
17077 17181 0.1008 0  0.060 0.025
17077 29031 0.1024 1  0.045 0.035
17077 29157 0.0971 2  0.059 0.030
17079 17023 0.0155 1  0.076 0.080
17079 17025 0.0810 0  0.217 0.025
17079 17033 0.0037 0  0.169 0.030
17079 17035 0.1287 0  0.188 0.095
17079 17101 0.0156 1  0.175 0.075
17079 17159 0.0248 8  0.166 0.090
17081 17055 0.1408 1  0.053 0.020
17081 17065 0.1634 3  0.068 0.020
17081 17121 0.0931 1  0.044 0.085
17083 17013 0.1186 1  0.092 0.095
17083 17061 0.1861 2  0.070 0.015
17083 17119 0.0615 5  0.038 0.020
17083 29183 0.0504 2  0.033 0.020
17085 17015 0.0018 1  0.054 0.010
17085 17177 0.0189 7  0.046 0.085
17085 19061 0.0154 1  0.046 0.080
17085 19097 0.0203 8  0.063 0.035
17085 55043 0.0507 0  0.058 0.085
17085 55065 0.0216 4  0.079 0.085
17087 17127 0.0102 5  0.069 0.095
17087 17151 0.0284 5  0.094 0.005
17087 17153 0.0718 4  0.087 0.015
17087 17165 0.0174 5  0.050 0.050
17087 17181 0.0000 0  0.056 0.070
17087 17199 0.0235 0  0.037 0.040
17089 17031 0.0887 3  0.038 0.075
17089 17043 0.0958 1  0.035 0.055
17089 17111 0.1012 4  0.038 0.005
17091 17063 0.0907 1  0.039 0.020
17091 17075 0.0965 3  0.046 0.015
17091 17105 0.0846 0  0.047 0.080
17091 17197 0.1065 3  0.037 0.005
17091 18089 0.0671 0  0.037 0.010
17091 18111 0.1270 4  0.056 0.030
17093 17063 0.0968 3  0.041 0.010
17093 17197 0.0388 1  0.035 0.035
17095 17073 0.0000 10 0.046 0.015
17095 17131 0.0075 6  0.060 0.060
17095 17143 0.0057 2  0.037 0.050
17095 17175 0.0026 6  0.077 0.095
17095 17187 0.0000 10 0.150 0.045
17097 17031 0.1056 0  0.034 0.030
17097 55059 0.1047 9  0.041 0.005
17099 17037 0.1093 2  0.044 0.005
17099 17063 0.0813 3  0.040 0.015
17099 17103 0.0663 4  0.049 0.005
17099 17105 0.0780 6  0.048 0.015
17099 17123 0.1301 4  0.058 0.055
17099 17203 0.1487 8  0.054 0.005
17101 17033 0.0997 3  0.048 0.010
17101 17047 0.1660 5  0.062 0.005
17101 17079 0.0213 8  0.046 0.095
17101 17159 0.0462 1  0.045 0.030
17101 17185 0.1104 10 0.057 0.020
17101 18083 0.1061 1  0.042 0.030
17101 18153 0.0718 5  0.055 0.015
17103 17011 0.1450 1  0.049 0.020
17103 17037 0.0945 4  0.043 0.030
17103 17099 0.0542 1  0.039 0.005
17103 17141 0.1301 4  0.047 0.005
17105 17053 0.1658 7  0.056 0.020
17105 17063 0.1046 6  0.040 0.015
17105 17091 0.0288 0  0.038 0.055
17105 17099 0.0533 2  0.035 0.020
17105 17113 0.1312 2  0.042 0.025
17105 17203 0.1309 7  0.052 0.020
17107 17113 0.1888 2  0.041 0.010
17107 17115 0.0730 0  0.038 0.045
17107 17129 0.1678 1  0.067 0.090
17107 17167 0.0392 3  0.038 0.035
17107 17179 0.0353 2  0.034 0.025
17109 17057 0.0545 5  0.050 0.020
17109 17067 0.1227 2  0.064 0.015
17109 17071 0.1318 2  0.074 0.055
17109 17187 0.2458 4  0.072 0.010
17111 17007 0.0563 8  0.042 0.005
17111 17031 0.0984 2  0.030 0.010
17111 17037 0.0927 1  0.042 0.010
17111 17089 0.0741 2  0.034 0.030
17111 55059 0.0981 2  0.041 0.040
17111 55105 0.0552 9  0.045 0.015
17111 55127 0.0961 10 0.053 0.015
17113 17019 0.0566 4  0.043 0.020
17113 17053 0.1840 6  0.065 0.020
17113 17105 0.1324 3  0.050 0.015
17113 17107 0.1257 1  0.044 0.010
17113 17179 0.0885 7  0.036 0.005
17113 17203 0.1365 1  0.050 0.035
17115 17021 0.0893 4  0.051 0.045
17115 17039 0.0808 6  0.051 0.075
17115 17107 0.1612 3  0.054 0.020
17115 17139 0.1676 6  0.059 0.020
17115 17147 0.1360 5  0.062 0.020
17115 17167 0.0579 0  0.040 0.005
17115 17173 0.0740 7  0.046 0.035
17117 17119 0.1034 2  0.042 0.035
17117 17137 0.1439 3  0.056 0.015
17117 17167 0.0380 4  0.038 0.010
17119 17005 0.1852 9  0.058 0.020
17119 17027 0.1505 3  0.050 0.040
17119 17083 0.2184 2  0.065 0.020
17119 17117 0.1784 2  0.048 0.005
17119 17163 0.1029 3  0.040 0.010
17119 29183 0.1008 1  0.034 0.030
17119 29189 0.0632 3  0.037 0.060
17119 29510 0.0686 3  0.036 0.040
17121 17051 0.0947 5  0.041 0.015
17121 17081 0.1277 2  0.052 0.070
17123 17011 0.0966 1  0.051 0.015
17123 17099 0.0350 0  0.036 0.035
17123 17143 0.0278 1  0.035 0.010
17123 17155 0.1658 4  0.090 0.005
17123 17203 0.1858 3  0.054 0.005
17125 17017 0.1034 5  0.062 0.010
17125 17057 0.0521 1  0.048 0.090
17125 17129 0.1772 3  0.072 0.020
17125 17179 0.0182 10 0.035 0.005
17127 17087 0.0000 10 0.141 0.015
17127 17151 0.0314 3  0.089 0.035
17127 21139 0.0000 10 0.136 0.050
17127 21145 0.0000 0  0.049 0.085
17127 21157 0.0275 10 0.081 0.030
17129 17017 0.0090 3  0.062 0.005
17129 17107 0.0340 5  0.048 0.015
17129 17125 0.0301 0  0.057 0.085
17129 17167 0.0081 0  0.046 0.075
17131 17071 0.1431 2  0.077 0.085
17131 17073 0.0882 2  0.053 0.075
17131 17095 0.0331 0  0.056 0.015
17131 17161 0.0117 0  0.041 0.015
17131 17187 0.0616 2  0.075 0.025
17131 19057 0.0514 5  0.047 0.050
17131 19115 0.1075 3  0.066 0.070
17131 19139 0.0322 3  0.059 0.085
17133 17157 0.0811 3  0.042 0.015
17133 17163 0.0367 0  0.040 0.090
17133 29099 0.0619 1  0.042 0.025
17133 29189 0.0500 0  0.034 0.015
17135 17005 0.1104 5  0.054 0.015
17135 17021 0.0618 4  0.051 0.005
17135 17051 0.1298 4  0.049 0.010
17137 17009 0.0585 3  0.071 0.085
17137 17017 0.1120 1  0.063 0.015
17137 17061 0.1409 1  0.062 0.025
17137 17117 0.1369 1  0.050 0.010
17137 17167 0.0803 8  0.042 0.005
17139 17019 0.0323 1  0.037 0.025
17139 17029 0.1499 5  0.047 0.020
17139 17041 0.1800 4  0.061 0.010
17139 17115 0.0303 4  0.037 0.090
17139 17147 0.1901 8  0.072 0.005
17139 17173 0.0805 5  0.048 0.010
17141 17007 0.0976 2  0.045 0.030
17141 17037 0.1318 4  0.045 0.010
17141 17103 0.1507 4  0.055 0.005
17141 17177 0.1886 0  0.053 0.080
17141 17201 0.0750 0  0.036 0.010
17143 17057 0.0950 2  0.055 0.005
17143 17095 0.0837 2  0.051 0.010
17143 17123 0.1459 6  0.060 0.010
17143 17175 0.1083 4  0.073 0.010
17143 17179 0.0466 9  0.037 0.005
17143 17203 0.1821 2  0.050 0.095
17145 17077 0.0186 4  0.049 0.020
17147 17019 0.0240 10 0.040 0.095
17147 17039 0.1085 3  0.054 0.045
17147 17041 0.0639 0  0.063 0.080
17147 17115 0.0069 7  0.035 0.025
17147 17139 0.1344 4  0.050 0.080
17149 17001 0.0796 3  0.047 0.005
17149 17009 0.1804 3  0.082 0.015
17149 17013 0.2323 4  0.101 0.010
17149 17061 0.1192 4  0.068 0.025
17149 17171 0.1374 1  0.098 0.095
17149 29163 0.1155 1  0.060 0.050
17149 29173 0.2125 3  0.085 0.005
17151 17069 0.0000 10 0.137 0.010
17151 17087 0.0000 10 0.099 0.045
17151 17127 0.0011 10 0.064 0.065
17151 17165 0.0112 0  0.060 0.040
17151 21139 0.0000 10 0.073 0.090
17153 17003 0.0170 6  0.069 0.085
17153 17087 0.0000 10 0.112 0.010
17153 17181 0.0000 10 0.081 0.060
17153 21007 0.0834 0  0.120 0.015
17153 29133 0.0419 2  0.060 0.060
17155 17011 0.0000 10 0.085 0.080
17155 17123 0.0040 6  0.059 0.005
17157 17133 0.0861 3  0.052 0.020
17157 29157 0.1082 1  0.053 0.015
17157 29186 0.1558 2  0.067 0.020
17159 17025 0.0264 10 0.052 0.020
17159 17033 0.0057 3  0.046 0.025
17159 17047 0.0047 3  0.054 0.035
17159 17079 0.0138 2  0.049 0.015
17159 17101 0.0390 3  0.053 0.095
17159 17185 0.0327 5  0.136 0.035
17159 17191 0.0153 4  0.186 0.045
17161 17073 0.1466 5  0.047 0.025
17161 17131 0.1016 4  0.063 0.020
17161 17195 0.1364 3  0.048 0.015
17161 19139 0.1025 3  0.059 0.055
17161 19163 0.1174 2  0.047 0.015
17163 17119 0.0980 1  0.035 0.075
17163 17133 0.1123 4  0.046 0.020
17163 17189 0.1190 2  0.054 0.010
17163 29189 0.0800 2  0.034 0.010
17163 29510 0.0537 2  0.039 0.010
17165 17055 0.1348 2  0.045 0.025
17165 17065 0.2045 2  0.074 0.030
17165 17069 0.1638 0  0.101 0.090
17165 17087 0.1619 1  0.067 0.025
17165 17151 0.2059 2  0.112 0.025
17165 17199 0.0738 1  0.042 0.045
17167 17017 0.1130 3  0.063 0.010
17167 17021 0.1042 2  0.051 0.090
17167 17107 0.1670 4  0.050 0.010
17167 17115 0.0932 3  0.041 0.015
17167 17117 0.0975 5  0.045 0.010
17167 17129 0.1759 7  0.062 0.005
17167 17137 0.1374 2  0.056 0.005
17169 17001 0.0111 7  0.044 0.050
17169 17009 0.0480 0  0.087 0.070
17169 17017 0.0159 7  0.051 0.025
17169 17057 0.0000 10 0.052 0.085
17169 17067 0.1254 2  0.053 0.010
17171 17061 0.0000 10 0.091 0.090
17171 17149 0.0000 10 0.090 0.065
17173 17021 0.0406 4  0.050 0.025
17173 17029 0.1248 3  0.050 0.005
17173 17035 0.1142 2  0.053 0.050
17173 17115 0.0437 3  0.036 0.035
17173 17139 0.1741 5  0.058 0.010
17175 17073 0.0000 0  0.049 0.045
17175 17095 0.0000 10 0.087 0.035
17175 17143 0.0023 8  0.035 0.060
17177 17015 0.1577 8  0.063 0.010
17177 17085 0.2138 4  0.071 0.020
17177 17141 0.1893 4  0.051 0.015
17177 55045 0.1922 4  0.072 0.010
17177 55065 0.1631 3  0.081 0.070
17179 17107 0.1719 6  0.050 0.020
17179 17113 0.1189 4  0.043 0.070
17179 17125 0.0912 3  0.059 0.045
17179 17143 0.0907 1  0.038 0.040
17179 17203 0.1220 1  0.052 0.050
17181 17003 0.0232 3  0.065 0.035
17181 17077 0.0124 4  0.040 0.080
17181 17087 0.0340 10 0.063 0.070
17181 17153 0.1466 0  0.096 0.055
17181 29031 0.0127 8  0.043 0.090
17181 29157 0.0204 6  0.145 0.030
17183 17019 0.0786 3  0.041 0.010
17183 17041 0.0523 3  0.060 0.015
17183 17045 0.1368 0  0.083 0.025
17183 17053 0.1049 9  0.060 0.015
17183 17075 0.1278 1  0.052 0.025
17183 18007 0.1735 3  0.077 0.010
17183 18165 0.0811 1  0.058 0.005
17183 18171 0.1723 3  0.090 0.080
17185 17047 0.1940 6  0.067 0.010
17185 17101 0.0798 4  0.047 0.020
17185 17159 0.1016 4  0.049 0.020
17185 18051 0.0561 3  0.047 0.035
17185 18083 0.0735 1  0.049 0.020
17187 17057 0.0166 4  0.046 0.025
17187 17071 0.0000 10 0.189 0.060
17187 17095 0.0174 1  0.049 0.015
17187 17109 0.0000 10 0.142 0.045
17187 17131 0.0343 1  0.065 0.045
17189 17027 0.1340 2  0.052 0.010
17189 17163 0.1045 0  0.044 0.005
17191 17025 0.1518 3  0.058 0.015
17191 17159 0.0425 10 0.047 0.095
17193 17059 0.0709 0  0.074 0.015
17193 18129 0.1203 6  0.053 0.010
17195 17011 0.1057 2  0.053 0.015
17195 17015 0.0384 1  0.062 0.015
17195 17073 0.1419 1  0.046 0.005
17195 17161 0.1118 5  0.044 0.005
17197 17031 0.0788 3  0.038 0.030
17197 17043 0.1271 2  0.036 0.010
17197 17063 0.1283 7  0.040 0.010
17197 17091 0.0794 2  0.040 0.055
17197 17093 0.0605 8  0.040 0.020
17197 18089 0.0993 2  0.033 0.095
17199 17055 0.1639 6  0.045 0.015
17199 17087 0.0824 3  0.067 0.040
17199 17165 0.1418 0  0.056 0.015
17201 17007 0.1101 1  0.046 0.005
17201 17037 0.1086 3  0.043 0.015
17201 17141 0.1182 5  0.051 0.005
17201 55105 0.1037 5  0.044 0.005
17203 17099 0.0454 0  0.037 0.035
17203 17105 0.0825 2  0.046 0.060
17203 17113 0.0919 7  0.041 0.005
17203 17123 0.2145 4  0.064 0.005
17203 17143 0.0599 1  0.039 0.020
17203 17179 0.0348 2  0.037 0.060
18001 18003 0.0369 0  0.034 0.020
18001 18075 0.0816 6  0.044 0.005
18001 18179 0.2411 2  0.073 0.005
18001 39107 0.0871 3  0.047 0.035
18001 39125 0.0935 2  0.049 0.010
18001 39161 0.0641 6  0.051 0.060
18003 18001 0.0826 2  0.046 0.015
18003 18179 0.2337 1  0.069 0.005
18003 39125 0.0713 0  0.046 0.060
18003 39161 0.1344 5  0.053 0.010
18005 18013 0.1767 3  0.076 0.020
18005 18071 0.1402 2  0.046 0.005
18005 18079 0.0745 1  0.053 0.010
18005 18081 0.1085 1  0.038 0.055
18005 18145 0.1289 0  0.048 0.035
18007 17075 0.0895 2  0.046 0.030
18007 17183 0.3419 3  0.401 0.015
18007 18157 0.0318 1  0.036 0.035
18007 18171 0.0237 3  0.074 0.035
18007 18181 0.0107 9  0.043 0.030
18009 18035 0.0086 1  0.047 0.055
18009 18053 0.0005 6  0.065 0.010
18009 18075 0.0250 0  0.044 0.005
18009 18135 0.0001 7  0.052 0.035
18009 18179 0.0100 3  0.058 0.095
18011 18023 0.1240 3  0.046 0.040
18011 18057 0.1165 0  0.038 0.030
18011 18063 0.0940 3  0.043 0.045
18011 18097 0.0588 8  0.036 0.005
18013 18005 0.0294 0  0.046 0.045
18013 18071 0.0085 5  0.048 0.080
18013 18081 0.0153 8  0.041 0.020
18013 18093 0.0474 5  0.056 0.020
18013 18109 0.0473 3  0.036 0.055
18015 18023 0.0165 0  0.043 0.085
18015 18157 0.0081 7  0.042 0.075
18015 18181 0.0257 8  0.088 0.060
18017 18049 0.2204 1  0.054 0.005
18017 18067 0.0299 1  0.041 0.015
18017 18131 0.1828 3  0.066 0.015
18017 18181 0.0888 6  0.040 0.005
18019 18043 0.1064 3  0.035 0.005
18019 18077 0.0891 4  0.059 0.020
18019 18143 0.1082 4  0.040 0.005
18019 18175 0.1914 0  0.059 0.010
18019 21111 0.0701 3  0.037 0.005
18019 21185 0.0884 2  0.046 0.065
18019 21223 0.1699 3  0.061 0.025
18021 18055 0.0745 4  0.050 0.005
18021 18119 0.1282 3  0.066 0.030
18021 18121 0.2310 6  0.057 0.005
18021 18133 0.1440 2  0.048 0.025
18021 18153 0.1989 6  0.070 0.010
18021 18167 0.0523 1  0.042 0.040
18023 18011 0.0802 0  0.044 0.010
18023 18015 0.1087 3  0.062 0.045
18023 18057 0.0691 1  0.037 0.065
18023 18159 0.0707 1  0.059 0.005
18025 18061 0.0612 0  0.048 0.040
18025 18117 0.2248 4  0.066 0.025
18025 18123 0.1558 3  0.058 0.010
18025 18175 0.1337 6  0.061 0.025
18027 18037 0.0640 0  0.040 0.055
18027 18055 0.0718 7  0.043 0.005
18027 18083 0.0473 1  0.048 0.060
18027 18101 0.1304 4  0.075 0.005
18027 18125 0.1761 2  0.056 0.055
18027 18153 0.1726 1  0.060 0.030
18029 18047 0.1288 7  0.055 0.005
18029 18115 0.2260 2  0.079 0.020
18029 18137 0.1477 0  0.046 0.030
18031 18079 0.0106 1  0.047 0.090
18031 18137 0.1180 6  0.053 0.015
18031 18139 0.0878 10 0.049 0.015
18033 18087 0.0236 1  0.176 0.025
18033 18113 0.0185 0  0.176 0.070
18033 18151 0.0564 3  0.057 0.095
18033 39039 0.0213 6  0.041 0.050
18033 39171 0.0225 1  0.157 0.065
18035 18009 0.0975 1  0.064 0.045
18035 18053 0.0922 3  0.048 0.020
18035 18065 0.0666 2  0.043 0.020
18035 18075 0.0106 7  0.045 0.015
18035 18095 0.0468 2  0.038 0.040
18035 18135 0.1430 3  0.047 0.015
18037 18027 0.1012 3  0.054 0.070
18037 18101 0.1719 4  0.077 0.020
18037 18125 0.1669 3  0.054 0.015
18039 18085 0.1247 5  0.041 0.040
18039 18099 0.1107 9  0.055 0.020
18039 18141 0.0959 2  0.041 0.065
18041 18047 0.1540 5  0.061 0.005
18041 18161 0.0995 8  0.064 0.010
18043 18019 0.0689 1  0.037 0.005
18043 18061 0.0830 2  0.042 0.065
18043 18175 0.1747 2  0.058 0.005
18045 18107 0.1736 0  0.052 0.030
18045 18121 0.1222 1  0.054 0.065
18045 18157 0.0789 0  0.039 0.040
18045 18165 0.1286 3  0.059 0.005
18045 18171 0.1945 2  0.078 0.005
18047 18029 0.1192 3  0.050 0.005
18047 18041 0.1212 2  0.061 0.010
18047 18161 0.1100 1  0.064 0.015
18049 18017 0.1621 4  0.060 0.010
18049 18085 0.1107 1  0.047 0.020
18049 18099 0.1138 4  0.046 0.070
18049 18103 0.0755 2  0.046 0.010
18049 18131 0.1413 2  0.062 0.005
18049 18149 0.1831 2  0.062 0.030
18051 17047 0.1728 3  0.067 0.050
18051 17185 0.0251 2  0.055 0.060
18051 18083 0.1051 4  0.046 0.045
18051 18125 0.1324 3  0.061 0.020
18051 18129 0.1624 5  0.052 0.005
18051 18163 0.0894 2  0.037 0.025
18051 18173 0.1591 2  0.039 0.025
18053 18009 0.0796 1  0.062 0.075
18053 18035 0.1071 3  0.044 0.010
18053 18069 0.1681 5  0.055 0.005
18053 18095 0.0405 2  0.032 0.020
18053 18169 0.0653 1  0.055 0.080
18053 18179 0.1494 0  0.069 0.005
18055 18021 0.1138 6  0.053 0.005
18055 18027 0.0639 0  0.054 0.010
18055 18083 0.1335 2  0.048 0.005
18055 18101 0.1190 1  0.075 0.015
18055 18119 0.1261 3  0.063 0.010
18055 18153 0.0601 4  0.056 0.010
18057 18011 0.1377 6  0.045 0.015
18057 18023 0.0633 10 0.045 0.005
18057 18059 0.0949 0  0.047 0.010
18057 18097 0.1081 3  0.039 0.020
18059 18057 0.1039 1  0.037 0.010
18059 18065 0.0831 3  0.044 0.045
18059 18095 0.0814 6  0.037 0.025
18059 18097 0.0787 3  0.037 0.020
18061 18025 0.2025 3  0.065 0.015
18061 18043 0.0714 6  0.039 0.010
18061 18117 0.0863 9  0.058 0.005
18061 18175 0.0750 4  0.052 0.010
18061 21029 0.0245 7  0.039 0.020
18061 21093 0.1141 4  0.046 0.015
18061 21111 0.0133 5  0.034 0.015
18061 21163 0.0848 3  0.052 0.010
18063 18011 0.1004 3  0.043 0.025
18063 18107 0.1372 2  0.047 0.085
18063 18109 0.1293 8  0.044 0.030
18063 18133 0.1561 2  0.049 0.090
18065 18035 0.0464 1  0.040 0.025
18065 18059 0.1082 1  0.043 0.010
18065 18095 0.0747 3  0.041 0.030
18065 18135 0.0762 2  0.058 0.085
18065 18177 0.0818 1  0.041 0.025
18067 18017 0.0696 3  0.043 0.020
18067 18103 0.1150 3  0.046 0.005
18067 18159 0.0348 3  0.060 0.090
18069 18053 0.0903 1  0.046 0.020
18069 18179 0.1904 1  0.066 0.010
18069 18183 0.0717 2  0.051 0.050
18071 18005 0.1415 4  0.039 0.010
18071 18013 0.1151 7  0.067 0.020
18071 18093 0.2150 3  0.055 0.075
18073 18111 0.1085 2  0.059 0.070
18073 18131 0.1047 9  0.060 0.015
18073 18149 0.1436 3  0.051 0.005
18073 18181 0.0821 5  0.041 0.035
18075 18001 0.0770 3  0.049 0.020
18075 18009 0.0707 3  0.065 0.025
18075 18035 0.0577 4  0.036 0.005
18075 18135 0.1193 4  0.045 0.005
18075 18179 0.1207 3  0.066 0.025
18075 39037 0.1006 6  0.044 0.005
18075 39107 0.0540 5  0.041 0.005
18077 18019 0.0051 10 0.035 0.025
18077 18079 0.2002 3  0.052 0.010
18077 18137 0.0874 2  0.051 0.015
18077 18143 0.1254 4  0.047 0.005
18077 18155 0.2109 2  0.078 0.005
18077 21185 0.0953 0  0.047 0.020
18077 21223 0.1889 2  0.066 0.010
18079 18005 0.0399 2  0.046 0.005
18079 18031 0.0787 3  0.045 0.005
18079 18077 0.1497 1  0.057 0.015
18079 18137 0.0843 4  0.051 0.020
18079 18143 0.1282 8  0.047 0.010
18081 18005 0.1173 3  0.044 0.015
18081 18013 0.1200 7  0.070 0.025
18081 18097 0.0811 0  0.038 0.070
18081 18109 0.1308 7  0.046 0.005
18081 18145 0.1210 1  0.047 0.010
18083 17033 0.1780 6  0.055 0.010
18083 17101 0.1366 8  0.054 0.010
18083 17185 0.0549 1  0.059 0.045
18083 18027 0.1560 7  0.051 0.020
18083 18051 0.0568 2  0.044 0.030
18083 18055 0.1316 7  0.053 0.005
18083 18125 0.1397 8  0.062 0.010
18083 18153 0.1569 8  0.060 0.015
18085 18039 0.0913 1  0.039 0.020
18085 18049 0.1406 7  0.056 0.025
18085 18099 0.1560 4  0.048 0.020
18085 18103 0.1153 6  0.051 0.005
18085 18141 0.0796 4  0.038 0.015
18085 18169 0.1048 9  0.059 0.005
18087 18033 0.1430 1  0.051 0.015
18087 18113 0.0955 5  0.057 0.005
18087 18151 0.2144 2  0.063 0.020
18089 17031 0.0723 5  0.035 0.005
18089 17091 0.0938 1  0.038 0.005
18089 17197 0.0954 2  0.035 0.005
18089 18111 0.0668 1  0.062 0.015
18089 18127 0.0846 1  0.037 0.060
18091 18127 0.1200 2  0.037 0.005
18091 18141 0.0896 1  0.037 0.065
18091 18149 0.1080 3  0.055 0.040
18093 18013 0.0916 1  0.086 0.010
18093 18071 0.1489 8  0.052 0.020
18093 18105 0.1247 1  0.046 0.010
18093 18117 0.1784 9  0.056 0.005
18093 18175 0.1646 3  0.057 0.015
18095 18035 0.0745 4  0.041 0.010
18095 18053 0.1124 6  0.046 0.005
18095 18059 0.1114 1  0.043 0.055
18095 18065 0.0596 3  0.048 0.015
18097 18011 0.0869 9  0.040 0.015
18097 18057 0.0973 4  0.039 0.030
18097 18059 0.1275 2  0.041 0.045
18097 18081 0.1259 2  0.042 0.030
18097 18109 0.0722 1  0.044 0.045
18097 18145 0.1192 2  0.045 0.005
18099 18039 0.0595 0  0.040 0.020
18099 18049 0.1212 1  0.055 0.020
18099 18085 0.0446 3  0.042 0.085
18099 18131 0.0886 8  0.058 0.010
18099 18141 0.0251 2  0.036 0.080
18099 18149 0.0816 1  0.053 0.010
18101 18027 0.0080 0  0.053 0.080
18101 18037 0.0094 0  0.050 0.035
18101 18055 0.0500 2  0.078 0.055
18103 18049 0.1257 9  0.054 0.005
18103 18067 0.0808 2  0.043 0.035
18103 18085 0.0819 0  0.048 0.025
18103 18169 0.1920 1  0.063 0.010
18105 18093 0.1801 2  0.049 0.065
18105 18109 0.0724 1  0.043 0.020
18107 18045 0.1455 3  0.049 0.020
18107 18063 0.1358 3  0.041 0.035
18107 18121 0.1029 6  0.051 0.005
18107 18133 0.1599 3  0.046 0.005
18109 18013 0.1722 4  0.084 0.015
18109 18063 0.1166 3  0.046 0.015
18109 18081 0.1324 4  0.042 0.005
18109 18097 0.0321 0  0.033 0.010
18109 18105 0.1099 1  0.050 0.095
18111 17075 0.0118 2  0.044 0.005
18111 17091 0.0180 9  0.080 0.055
18111 18073 0.0392 5  0.111 0.095
18111 18089 0.0131 6  0.046 0.020
18113 18033 0.0981 2  0.058 0.030
18113 18087 0.0120 2  0.047 0.025
18113 18151 0.1862 3  0.065 0.005
18115 18029 0.0164 7  0.051 0.045
18115 18155 0.0566 1  0.083 0.070
18115 21077 0.0954 0  0.080 0.020
18117 18025 0.2721 3  0.061 0.010
18117 18061 0.0819 0  0.043 0.010
18117 18093 0.1020 2  0.045 0.040
18117 18175 0.1569 1  0.058 0.035
18119 18021 0.0780 7  0.043 0.005
18119 18055 0.1419 3  0.055 0.015
18119 18133 0.1188 2  0.050 0.015
18121 18021 0.0040 6  0.053 0.080
18121 18045 0.0039 4  0.049 0.020
18121 18107 0.0899 0  0.390 0.070
18121 18133 0.0325 0  0.128 0.085
18121 18165 0.0303 4  0.053 0.090
18123 18025 0.0614 9  0.049 0.065
18123 18147 0.1603 4  0.055 0.015
18123 21027 0.0185 6  0.043 0.085
18123 21091 0.0844 4  0.052 0.055
18123 21163 0.0797 1  0.055 0.080
18125 18027 0.1479 1  0.064 0.010
18125 18037 0.0806 4  0.045 0.015
18125 18051 0.0822 3  0.044 0.030
18125 18083 0.1063 3  0.043 0.010
18127 18089 0.0677 3  0.038 0.005
18127 18091 0.1418 1  0.044 0.025
18129 17059 0.1932 2  0.083 0.020
18129 17193 0.0777 1  0.048 0.035
18129 18051 0.0641 4  0.043 0.015
18129 18163 0.0716 6  0.037 0.005
18129 21101 0.1656 1  0.044 0.055
18129 21225 0.1878 5  0.055 0.015
18131 18017 0.0133 0  0.068 0.060
18131 18049 0.0197 7  0.121 0.010
18131 18073 0.0272 8  0.083 0.070
18131 18099 0.0186 8  0.117 0.045
18131 18149 0.0162 7  0.132 0.065
18131 18181 0.0262 6  0.095 0.050
18133 18021 0.0810 0  0.050 0.085
18133 18063 0.0573 2  0.040 0.065
18133 18107 0.1901 5  0.051 0.005
18133 18119 0.2098 8  0.065 0.015
18133 18121 0.1577 6  0.058 0.030
18135 18009 0.1412 3  0.070 0.010
18135 18035 0.0869 2  0.035 0.060
18135 18065 0.0824 0  0.045 0.025
18135 18075 0.0206 6  0.041 0.010
18135 18177 0.0981 1  0.044 0.010
18135 39037 0.1838 4  0.054 0.005
18135 39107 0.0975 3  0.047 0.020
18137 18029 0.1549 4  0.055 0.015
18137 18031 0.0959 0  0.045 0.085
18137 18077 0.0864 1  0.054 0.025
18137 18079 0.0978 9  0.050 0.010
18137 18155 0.1119 3  0.082 0.015
18139 18031 0.0424 3  0.045 0.005
18141 18039 0.1085 3  0.044 0.035
18141 18085 0.0992 1  0.042 0.040
18141 18091 0.1279 1  0.041 0.045
18141 18099 0.0905 3  0.050 0.030
18141 18149 0.1153 4  0.050 0.005
18143 18019 0.0146 8  0.036 0.025
18143 18077 0.2222 3  0.060 0.005
18143 18079 0.0522 2  0.051 0.020
18145 18005 0.1682 5  0.049 0.020
18145 18081 0.0993 3  0.041 0.020
18145 18097 0.0655 2  0.034 0.060
18147 18123 0.0528 2  0.054 0.065
18147 18173 0.1543 3  0.053 0.005
18147 21059 0.1513 3  0.047 0.010
18147 21091 0.1671 1  0.055 0.010
18149 18049 0.1278 2  0.060 0.005
18149 18073 0.1213 2  0.045 0.020
18149 18091 0.0841 2  0.038 0.010
18149 18099 0.0500 2  0.047 0.020
18149 18131 0.1188 4  0.064 0.020
18149 18141 0.0340 1  0.038 0.075
18151 18033 0.0435 2  0.050 0.010
18151 18087 0.1088 1  0.053 0.040
18151 18113 0.0857 4  0.059 0.010
18153 17033 0.1077 2  0.050 0.010
18153 17101 0.1046 2  0.052 0.035
18153 18021 0.1022 0  0.055 0.005
18153 18027 0.1619 3  0.060 0.020
18153 18055 0.0960 2  0.052 0.040
18153 18083 0.0299 1  0.040 0.005
18155 18077 0.2012 2  0.057 0.035
18155 18115 0.0765 4  0.078 0.055
18155 18137 0.0132 2  0.042 0.075
18155 21223 0.1557 3  0.070 0.005
18157 18007 0.2062 5  0.068 0.015
18157 18015 0.1487 1  0.068 0.020
18157 18045 0.1060 2  0.048 0.040
18157 18171 0.1067 8  0.068 0.010
18157 18181 0.1073 6  0.046 0.035
18159 18023 0.0251 1  0.042 0.045
18159 18067 0.0155 1  0.038 0.005
18161 18041 0.0040 1  0.052 0.030
18161 18047 0.0209 7  0.094 0.095
18163 18051 0.1281 4  0.044 0.015
18163 18129 0.0944 7  0.048 0.025
18163 18173 0.1387 3  0.041 0.035
18163 21101 0.1039 2  0.045 0.085
18165 17045 0.0591 8  0.074 0.005
18165 17183 0.0354 5  0.041 0.085
18165 18045 0.1065 2  0.053 0.025
18165 18121 0.1283 0  0.054 0.025
18165 18167 0.0805 9  0.038 0.015
18167 17023 0.0602 1  0.048 0.015
18167 17045 0.1505 4  0.081 0.040
18167 18021 0.0514 0  0.047 0.055
18167 18165 0.1628 1  0.054 0.025
18169 18053 0.0753 3  0.045 0.070
18169 18085 0.0877 0  0.049 0.040
18169 18103 0.1786 3  0.050 0.050
18171 17075 0.0201 10 0.048 0.060
18171 17183 0.0104 7  0.053 0.010
18171 18007 0.0000 0  0.064 0.060
18171 18045 0.0112 3  0.055 0.060
18171 18157 0.0007 1  0.041 0.035
18173 18051 0.1687 1  0.049 0.005
18173 18147 0.1626 2  0.055 0.005
18173 18163 0.1079 4  0.041 0.025
18173 21059 0.1177 5  0.048 0.015
18173 21101 0.0954 2  0.048 0.045
18175 18019 0.0340 9  0.038 0.005
18175 18025 0.2615 3  0.071 0.005
18175 18043 0.1172 3  0.043 0.010
18175 18061 0.1318 1  0.039 0.010
18175 18093 0.1677 2  0.049 0.070
18175 18117 0.1164 2  0.051 0.070
18177 18065 0.1376 2  0.046 0.005
18177 18135 0.1192 6  0.056 0.015
18179 18001 0.0944 0  0.048 0.040
18179 18003 0.0920 3  0.042 0.005
18179 18009 0.1260 4  0.069 0.080
18179 18053 0.0549 1  0.038 0.015
18179 18069 0.2097 5  0.063 0.005
18179 18075 0.0651 3  0.045 0.005
18181 18007 0.2029 4  0.071 0.020
18181 18015 0.1766 2  0.067 0.010
18181 18017 0.0764 5  0.049 0.075
18181 18073 0.1696 2  0.048 0.005
18181 18131 0.1076 0  0.063 0.095
18181 18157 0.1040 1  0.043 0.020
18183 18069 0.1001 3  0.056 0.025
19001 19003 0.0442 1  0.082 0.010
19001 19009 0.0004 3  0.085 0.095
19001 19029 0.0130 1  0.071 0.055
19001 19049 0.0010 0  0.047 0.015
19001 19077 0.0197 2  0.062 0.030
19001 19121 0.0239 2  0.056 0.020
19001 19175 0.0069 3  0.062 0.050
19003 19001 0.0657 4  0.098 0.085
19003 19029 0.0778 1  0.076 0.035
19003 19137 0.2315 1  0.071 0.005
19003 19145 0.1322 2  0.060 0.015
19003 19159 0.0387 2  0.067 0.030
19003 19173 0.1078 0  0.090 0.035
19003 19175 0.1141 4  0.069 0.095
19005 19043 0.0095 7  0.070 0.075
19005 19065 0.0004 0  0.070 0.085
19005 19191 0.0369 3  0.074 0.080
19005 27055 0.0488 1  0.083 0.060
19005 55023 0.0000 10 0.163 0.060
19005 55123 0.1495 2  0.077 0.065
19007 19135 0.2394 1  0.088 0.040
19007 29171 0.1925 9  0.093 0.010
19009 19001 0.0474 0  0.112 0.015
19009 19027 0.0061 5  0.056 0.040
19009 19029 0.0121 7  0.076 0.055
19009 19077 0.0292 4  0.058 0.095
19009 19165 0.1033 0  0.077 0.020
19011 19013 0.1066 1  0.040 0.080
19011 19019 0.2697 2  0.061 0.030
19011 19095 0.2275 2  0.058 0.035
19013 19011 0.2007 5  0.054 0.020
19013 19017 0.1455 3  0.057 0.030
19013 19019 0.1997 2  0.066 0.080
19013 19023 0.1109 4  0.061 0.045
19013 19065 0.1584 7  0.067 0.015
19013 19075 0.1667 4  0.064 0.050
19013 19171 0.2047 4  0.059 0.020
19015 19049 0.1673 3  0.052 0.015
19015 19153 0.0821 0  0.037 0.085
19015 19187 0.2101 0  0.061 0.040
19017 19013 0.1058 3  0.045 0.020
19017 19019 0.2038 3  0.064 0.010
19017 19023 0.0975 0  0.055 0.015
19017 19037 0.2446 3  0.080 0.025
19017 19065 0.1802 5  0.063 0.010
19017 19067 0.2205 1  0.062 0.020
19019 19011 0.2317 3  0.050 0.030
19019 19013 0.0968 1  0.042 0.010
19019 19017 0.2050 3  0.063 0.010
19019 19043 0.1824 1  0.077 0.030
19019 19055 0.1966 7  0.066 0.005
19019 19065 0.1838 0  0.069 0.080
19021 19025 0.2524 5  0.077 0.015
19021 19041 0.2516 4  0.074 0.010
19021 19147 0.2628 3  0.077 0.030
19021 19151 0.2610 2  0.104 0.010
19021 19161 0.1165 3  0.056 0.005
19023 19013 0.0124 4  0.044 0.015
19023 19017 0.1557 2  0.053 0.060
19023 19033 0.1800 2  0.056 0.015
19023 19037 0.1151 2  0.072 0.065
19023 19067 0.1759 1  0.069 0.005
19023 19069 0.2181 1  0.087 0.020
19023 19075 0.2078 3  0.061 0.010
19023 19083 0.1665 3  0.066 0.045
19025 19021 0.0544 0  0.046 0.010
19025 19027 0.2499 5  0.055 0.010
19025 19151 0.2105 0  0.092 0.075
19025 19161 0.0994 2  0.064 0.085
19025 19187 0.1423 2  0.058 0.045
19027 19009 0.2135 3  0.088 0.050
19027 19025 0.3204 1  0.069 0.015
19027 19077 0.1788 4  0.063 0.035
19027 19165 0.2452 3  0.082 0.020
19029 19001 0.0593 0  0.117 0.060
19029 19003 0.0000 10 0.191 0.030
19029 19009 0.0000 10 0.196 0.060
19029 19137 0.0000 10 0.059 0.030
19029 19165 0.0008 9  0.067 0.085
19031 19045 0.2195 3  0.046 0.005
19031 19105 0.2976 3  0.051 0.055
19031 19139 0.2646 1  0.059 0.045
19031 19163 0.1205 2  0.043 0.040
19033 19023 0.1561 5  0.064 0.015
19033 19067 0.1957 6  0.067 0.010
19033 19069 0.2884 2  0.086 0.015
19033 19081 0.2144 4  0.068 0.015
19033 19197 0.1791 1  0.092 0.015
19035 19093 0.0731 3  0.069 0.020
19035 19141 0.1479 3  0.059 0.020
19035 19193 0.1252 2  0.044 0.065
19037 19017 0.0150 0  0.051 0.080
19037 19023 0.0774 2  0.060 0.060
19037 19065 0.2071 2  0.072 0.005
19037 19067 0.2226 5  0.080 0.010
19037 19191 0.0413 1  0.078 0.060
19039 19053 0.0000 10 0.144 0.025
19039 19117 0.0000 10 0.181 0.075
19039 19121 0.0013 3  0.060 0.025
19039 19159 0.0000 10 0.130 0.030
19039 19175 0.0075 0  0.124 0.090
19039 19181 0.0000 10 0.092 0.025
19039 19185 0.0000 10 0.191 0.035
19041 19021 0.1167 1  0.054 0.020
19041 19147 0.2387 5  0.091 0.010
19041 19151 0.3874 3  0.092 0.025
19043 19005 0.2619 2  0.084 0.015
19043 19019 0.1502 4  0.065 0.025
19043 19055 0.0538 2  0.063 0.035
19043 19061 0.0185 2  0.050 0.015
19043 19065 0.0515 0  0.065 0.020
19043 19191 0.1213 3  0.081 0.055
19043 55043 0.0987 0  0.058 0.045
19045 19031 0.2770 6  0.052 0.005
19045 19097 0.2943 1  0.071 0.015
19045 19105 0.2260 4  0.054 0.025
19047 19085 0.2832 3  0.083 0.010
19047 19165 0.2511 1  0.064 0.035
19049 19001 0.2730 3  0.115 0.005
19049 19015 0.2293 4  0.077 0.015
19049 19073 0.2018 2  0.083 0.020
19049 19077 0.1893 3  0.063 0.030
19049 19121 0.1410 6  0.060 0.015
19051 19179 0.0475 0  0.056 0.020
19051 29197 0.0947 4  0.115 0.095
19051 29199 0.0440 3  0.092 0.015
19053 19039 0.0529 3  0.072 0.005
19053 19159 0.0000 10 0.060 0.025
19053 19175 0.0214 7  0.060 0.080
19053 19185 0.0000 0  0.104 0.010
19053 29081 0.0000 10 0.148 0.055
19053 29129 0.0496 0  0.126 0.095
19055 19019 0.0499 0  0.055 0.015
19055 19043 0.1430 0  0.081 0.035
19055 19065 0.0393 5  0.059 0.065
19055 19105 0.1478 3  0.059 0.060
19057 17071 0.1915 1  0.086 0.030
19057 17131 0.1503 2  0.068 0.010
19057 19087 0.2498 0  0.063 0.020
19057 19115 0.2415 6  0.079 0.010
19059 19063 0.2933 3  0.081 0.020
19059 27063 0.1121 4  0.092 0.015
19061 17085 0.1827 3  0.071 0.010
19061 19043 0.2520 3  0.077 0.005
19061 19097 0.2099 3  0.068 0.020
19061 55043 0.1182 3  0.060 0.080
19063 19059 0.2246 1  0.089 0.010
19063 19109 0.2792 2  0.087 0.010
19063 27063 0.1224 2  0.091 0.015
19063 27091 0.1636 4  0.075 0.010
19065 19005 0.2330 6  0.090 0.015
19065 19013 0.0215 5  0.042 0.010
19065 19017 0.1032 4  0.055 0.030
19065 19019 0.1578 0  0.063 0.030
19065 19037 0.3238 6  0.086 0.020
19065 19043 0.0292 4  0.064 0.050
19065 19055 0.1655 2  0.062 0.010
19065 19191 0.2829 1  0.087 0.010
19067 19017 0.2324 5  0.063 0.005
19067 19023 0.1224 4  0.060 0.010
19067 19033 0.1468 4  0.057 0.010
19067 19037 0.2478 2  0.083 0.005
19067 19069 0.2432 3  0.090 0.085
19069 19023 0.0878 1  0.074 0.095
19069 19033 0.0064 4  0.045 0.010
19069 19067 0.0729 0  0.065 0.090
19069 19075 0.0000 10 0.107 0.065
19069 19079 0.0042 3  0.062 0.040
19069 19081 0.0398 3  0.062 0.080
19069 19083 0.0504 0  0.063 0.015
19069 19197 0.0000 10 0.132 0.010
19071 19129 0.1218 2  0.071 0.065
19071 29005 0.0526 0  0.092 0.060
19071 31127 1.0000 0  0.489 0.005
19071 31131 0.1710 3  0.060 0.005
19073 19049 0.0981 2  0.048 0.050
19073 19077 0.1348 3  0.067 0.010
19073 19187 0.1503 1  0.051 0.020
19075 19013 0.0832 1  0.041 0.025
19075 19023 0.1547 0  0.066 0.005
19075 19069 0.2872 1  0.094 0.035
19075 19083 0.3020 0  0.079 0.030
19075 19127 0.1561 1  0.054 0.050
19075 19171 0.3141 3  0.063 0.005
19077 19001 0.0000 0  0.111 0.030
19077 19009 0.0653 0  0.094 0.075
19077 19027 0.0000 10 0.120 0.055
19077 19049 0.0111 1  0.046 0.040
19077 19073 0.0320 4  0.067 0.045
19077 19121 0.0000 10 0.054 0.035
19079 19069 0.2251 3  0.096 0.010
19079 19083 0.1393 2  0.071 0.030
19079 19187 0.1377 0  0.054 0.005
19079 19197 0.1859 3  0.076 0.005
19081 19033 0.0984 0  0.053 0.015
19081 19069 0.1955 0  0.090 0.015
19081 19091 0.2779 0  0.092 0.080
19081 19109 0.3031 1  0.082 0.080
19081 19197 0.2469 1  0.084 0.060
19083 19023 0.1908 5  0.067 0.010
19083 19069 0.3571 2  0.092 0.020
19083 19075 0.2209 7  0.063 0.010
19083 19079 0.2264 3  0.065 0.030
19083 19127 0.0857 2  0.049 0.040
19083 19169 0.1724 9  0.057 0.010
19083 19197 0.1829 2  0.094 0.010
19085 19047 0.1677 3  0.051 0.020
19085 19133 0.1264 3  0.080 0.015
19085 19155 0.1154 2  0.047 0.005
19085 19165 0.1986 0  0.081 0.085
19085 31021 0.0854 2  0.089 0.035
19085 31177 0.2312 3  0.084 0.020
19087 19057 0.2585 3  0.056 0.025
19087 19101 0.2492 3  0.073 0.015
19087 19111 0.2384 2  0.062 0.095
19087 19115 0.2150 5  0.079 0.010
19087 19177 0.2318 1  0.092 0.085
19087 19183 0.0725 3  0.048 0.020
19089 19131 0.0683 3  0.076 0.050
19089 19191 0.0446 3  0.075 0.040
19089 27045 0.0258 1  0.063 0.075
19089 27099 0.0421 0  0.065 0.095
19091 19081 0.0354 3  0.061 0.090
19091 19109 0.1361 1  0.084 0.090
19091 19147 0.2097 2  0.087 0.040
19091 19151 0.0984 2  0.085 0.015
19091 19187 0.1860 1  0.055 0.010
19091 19197 0.0557 0  0.074 0.030
19093 19035 0.0040 3  0.051 0.045
19093 19193 0.0027 5  0.036 0.055
19095 19011 0.2133 7  0.056 0.015
19095 19107 0.3729 8  0.079 0.025
19095 19183 0.2497 6  0.059 0.005
19097 17085 0.1598 1  0.067 0.015
19097 19045 0.2329 3  0.057 0.030
19097 19061 0.0845 4  0.046 0.010
19097 19105 0.2808 2  0.058 0.020
19099 19123 0.2617 1  0.056 0.020
19099 19125 0.2194 1  0.052 0.090
19099 19127 0.1680 5  0.052 0.010
19099 19157 0.1095 1  0.052 0.090
19099 19169 0.1962 0  0.052 0.010
19099 19171 0.1829 1  0.058 0.085
19101 19087 0.0000 10 0.059 0.005
19101 19107 0.0000 10 0.067 0.085
19101 19177 0.0044 3  0.099 0.070
19101 19183 0.0000 10 0.081 0.015
19103 19113 0.1475 1  0.043 0.020
19103 19115 0.2191 6  0.067 0.035
19103 19183 0.1494 2  0.053 0.085
19105 19031 0.3051 2  0.057 0.020
19105 19045 0.2431 2  0.053 0.040
19105 19055 0.2599 1  0.065 0.015
19105 19097 0.2610 1  0.070 0.010
19107 19095 0.1743 1  0.053 0.020
19107 19101 0.1529 3  0.063 0.085
19107 19123 0.1904 3  0.063 0.015
19107 19157 0.1541 3  0.056 0.005
19107 19179 0.0909 4  0.056 0.080
19107 19183 0.1149 1  0.060 0.050
19109 19063 0.2489 3  0.077 0.015
19109 19081 0.2975 2  0.062 0.030
19109 19091 0.0697 0  0.087 0.005
19109 19147 0.2146 0  0.077 0.025
19109 19189 0.0933 1  0.061 0.075
19109 27043 0.1417 3  0.086 0.020
19109 27091 0.0882 4  0.071 0.045
19111 17067 0.3555 5  0.071 0.005
19111 19087 0.3043 5  0.069 0.010
19111 19177 0.2708 3  0.102 0.060
19111 29045 0.1685 3  0.107 0.065
19113 19103 0.1871 2  0.052 0.005
19115 17071 0.3282 2  0.100 0.010
19115 17131 0.1587 8  0.064 0.005
19115 19057 0.1697 0  0.057 0.005
19115 19087 0.2074 2  0.072 0.045
19115 19103 0.1617 3  0.042 0.010
19115 19139 0.2468 2  0.076 0.005
19115 19183 0.2267 3  0.063 0.015
19117 19039 0.0247 0  0.080 0.095
19117 19125 0.1337 2  0.060 0.080
19117 19181 0.0018 5  0.053 0.055
19117 19185 0.0000 0  0.101 0.030
19119 27105 0.2338 7  0.086 0.020
19119 27133 0.1651 3  0.085 0.035
19119 46083 0.2889 3  0.061 0.005
19119 46099 0.1999 2  0.046 0.015
19121 19001 0.0209 2  0.099 0.065
19121 19039 0.0000 10 0.140 0.045
19121 19049 0.0000 10 0.051 0.065
19121 19077 0.0151 8  0.053 0.030
19121 19175 0.1319 2  0.061 0.005
19121 19181 0.0112 2  0.052 0.020
19123 19099 0.2059 6  0.055 0.020
19123 19107 0.2904 5  0.087 0.015
19123 19135 0.3480 4  0.104 0.035
19123 19157 0.2186 7  0.061 0.010
19123 19179 0.1868 2  0.057 0.010
19125 19099 0.2160 2  0.053 0.030
19125 19117 0.2219 1  0.097 0.020
19125 19135 0.2105 8  0.087 0.010
19127 19075 0.2182 3  0.062 0.020
19127 19083 0.2568 1  0.063 0.015
19127 19099 0.1584 1  0.051 0.070
19127 19157 0.2191 2  0.055 0.030
19127 19169 0.2404 2  0.058 0.015
19127 19171 0.2261 3  0.064 0.050
19129 19071 0.1831 3  0.097 0.020
19129 19155 0.1168 2  0.048 0.010
19131 19089 0.0000 10 0.163 0.060
19131 19195 0.0000 0  0.079 0.095
19131 27047 0.0045 9  0.063 0.055
19131 27099 0.0163 7  0.067 0.030
19133 19085 0.2257 1  0.076 0.020
19133 31021 0.0660 0  0.099 0.090
19133 31173 0.2583 2  0.139 0.005
19135 19007 0.0352 3  0.051 0.075
19135 19123 0.1715 0  0.057 0.090
19135 19125 0.0787 0  0.050 0.085
19137 19003 0.2789 1  0.090 0.015
19137 19029 0.1396 5  0.075 0.020
19137 19145 0.2031 3  0.064 0.025
19137 19155 0.1338 0  0.046 0.010
19137 19173 0.1391 3  0.074 0.020
19139 17131 0.1141 4  0.066 0.010
19139 17161 0.0722 2  0.041 0.005
19139 19031 0.1503 3  0.058 0.010
19139 19115 0.3348 5  0.067 0.010
19139 19163 0.1293 1  0.039 0.005
19141 19035 0.1597 1  0.053 0.005
19143 27063 0.0498 4  0.093 0.095
19143 27105 0.1844 4  0.082 0.065
19145 19003 0.2159 0  0.093 0.015
19145 19137 0.1523 2  0.067 0.030
19145 19173 0.2315 1  0.083 0.005
19145 29005 0.1775 0  0.105 0.045
19145 29147 0.1770 2  0.067 0.015
19147 19021 0.1054 1  0.048 0.060
19147 19041 0.2397 5  0.073 0.005
19147 19091 0.1300 0  0.107 0.095
19147 19109 0.3801 4  0.105 0.020
19147 19151 0.4109 2  0.088 0.020
19149 19167 0.2094 1  0.056 0.080
19149 19193 0.1352 1  0.044 0.015
19149 31043 0.2505 2  0.062 0.020
19149 46127 0.2795 2  0.065 0.035
19151 19021 0.1100 1  0.047 0.020
19151 19025 0.0694 2  0.068 0.030
19151 19041 0.2895 1  0.070 0.010
19151 19091 0.2123 2  0.097 0.095
19151 19147 0.1688 2  0.082 0.050
19151 19161 0.1893 3  0.064 0.015
19151 19187 0.2357 4  0.057 0.005
19153 19015 0.1993 4  0.063 0.065
19153 19169 0.1633 2  0.056 0.025
19153 19181 0.2199 3  0.056 0.025
19155 19085 0.3165 4  0.073 0.020
19155 19129 0.2361 2  0.063 0.085
19155 19137 0.2604 6  0.075 0.010
19155 19165 0.2916 2  0.068 0.035
19155 31055 0.1781 2  0.039 0.010
19155 31153 0.1366 0  0.044 0.015
19155 31177 0.2371 2  0.072 0.010
19157 19099 0.1243 5  0.055 0.025
19157 19107 0.2628 7  0.077 0.010
19157 19123 0.2216 1  0.060 0.020
19157 19127 0.2688 6  0.059 0.015
19157 19171 0.1998 1  0.057 0.040
19159 19003 0.0000 10 0.191 0.065
19159 19039 0.0000 10 0.068 0.020
19159 19053 0.0000 10 0.064 0.025
19159 19173 0.0000 10 0.165 0.050
19159 19175 0.0000 10 0.142 0.060
19159 29081 0.0000 10 0.166 0.035
19159 29227 0.0000 10 0.256 0.055
19161 19021 0.0861 3  0.052 0.010
19161 19025 0.0872 1  0.071 0.095
19161 19151 0.2040 2  0.094 0.020
19163 17161 0.0264 5  0.037 0.055
19163 19031 0.2714 3  0.061 0.035
19163 19139 0.2771 3  0.066 0.030
19165 19009 0.1261 2  0.093 0.075
19165 19027 0.1175 2  0.051 0.030
19165 19029 0.1257 2  0.074 0.055
19165 19047 0.1364 1  0.048 0.075
19165 19085 0.3294 2  0.082 0.010
19165 19155 0.0271 7  0.043 0.080
19167 19149 0.2433 1  0.051 0.020
19167 46083 0.2093 4  0.052 0.005
19167 46127 0.3374 3  0.074 0.050
19169 19083 0.2253 4  0.071 0.005
19169 19099 0.1328 3  0.053 0.015
19169 19127 0.1548 3  0.054 0.040
19169 19153 0.0797 0  0.037 0.040
19171 19013 0.1343 2  0.048 0.035
19171 19075 0.2194 7  0.064 0.010
19171 19099 0.1890 1  0.052 0.045
19171 19127 0.1820 1  0.050 0.085
19171 19157 0.1662 3  0.052 0.075
19173 19003 0.2133 2  0.089 0.015
19173 19137 0.1967 7  0.064 0.005
19173 19145 0.2556 4  0.073 0.010
19173 19159 0.0370 3  0.071 0.035
19173 19175 0.2956 6  0.079 0.005
19173 29147 0.1017 1  0.067 0.040
19173 29227 0.1571 2  0.145 0.070
19175 19001 0.0652 0  0.113 0.095
19175 19003 0.1781 0  0.090 0.025
19175 19039 0.1181 0  0.089 0.045
19175 19053 0.1954 6  0.083 0.015
19175 19121 0.1915 2  0.064 0.005
19175 19159 0.0180 0  0.067 0.045
19175 19173 0.3527 0  0.075 0.055
19177 19087 0.1272 2  0.065 0.040
19177 19101 0.0004 9  0.064 0.015
19177 19111 0.0000 0  0.061 0.055
19177 29045 0.1144 0  0.097 0.095
19177 29199 0.0739 2  0.101 0.075
19179 19051 0.2638 2  0.095 0.045
19179 19107 0.2646 5  0.067 0.020
19179 19123 0.2212 5  0.062 0.020
19181 19039 0.2090 3  0.081 0.070
19181 19117 0.2504 1  0.095 0.035
19181 19121 0.1768 10 0.058 0.010
19181 19153 0.1356 2  0.038 0.015
19183 19087 0.2267 3  0.071 0.005
19183 19095 0.1944 6  0.063 0.015
19183 19101 0.2036 4  0.083 0.015
19183 19103 0.1277 0  0.043 0.070
19183 19107 0.3138 1  0.087 0.030
19183 19115 0.2613 4  0.079 0.020
19185 19039 0.0000 10 0.108 0.015
19185 19053 0.0000 10 0.109 0.065
19185 19117 0.0111 1  0.084 0.065
19185 29129 0.0000 10 0.096 0.085
19185 29171 0.0162 6  0.077 0.005
19187 19015 0.2418 4  0.057 0.040
19187 19025 0.2919 4  0.067 0.005
19187 19073 0.2775 2  0.077 0.030
19187 19079 0.2856 4  0.066 0.010
19187 19091 0.2682 7  0.093 0.020
19187 19151 0.3422 6  0.085 0.010
19187 19197 0.2252 0  0.091 0.015
19189 19109 0.1096 2  0.077 0.065
19189 19195 0.1200 6  0.083 0.015
19189 27043 0.1040 0  0.082 0.075
19191 19005 0.0893 2  0.079 0.010
19191 19037 0.0657 1  0.072 0.015
19191 19043 0.0180 10 0.067 0.065
19191 19065 0.0069 1  0.069 0.035
19191 19089 0.0998 3  0.089 0.035
19191 27045 0.0144 4  0.063 0.055
19191 27055 0.0512 1  0.085 0.045
19193 19035 0.1802 4  0.058 0.020
19193 19093 0.1522 9  0.076 0.005
19193 19149 0.2293 1  0.053 0.035
19193 31043 0.2253 1  0.054 0.030
19193 46127 0.3407 3  0.059 0.025
19195 19131 0.0627 2  0.093 0.090
19195 19189 0.4080 1  0.471 0.020
19195 27047 0.2825 0  0.471 0.025
19195 27099 0.0000 10 0.136 0.055
19197 19033 0.0026 4  0.046 0.040
19197 19069 0.0000 10 0.156 0.055
19197 19079 0.0037 2  0.062 0.040
19197 19081 0.0170 1  0.064 0.060
19197 19083 0.0233 3  0.058 0.095
19197 19091 0.0557 0  0.081 0.080
19197 19187 0.0000 10 0.103 0.090
20001 20003 0.0000 10 0.145 0.070
20001 20011 0.0144 6  0.074 0.070
20001 20031 0.0000 10 0.108 0.060
20001 20107 0.0000 0  0.083 0.070
20001 20207 0.0292 1  0.145 0.030
20003 20001 0.0044 0  0.083 0.060
20003 20011 0.0168 5  0.081 0.080
20003 20031 0.0000 10 0.061 0.010
20003 20059 0.0000 10 0.104 0.075
20003 20107 0.0000 10 0.139 0.040
20003 20121 0.0000 10 0.100 0.045
20003 20139 0.0000 10 0.111 0.010
20003 20207 0.0324 1  0.126 0.020
20005 20013 0.1830 4  0.077 0.030
20005 20043 0.2968 1  0.084 0.015
20005 20085 0.2280 0  0.072 0.015
20005 20087 0.0452 4  0.050 0.005
20005 20103 0.1121 3  0.053 0.015
20005 29021 0.1171 2  0.046 0.010
20005 29165 0.0403 0  0.040 0.060
20007 20033 0.0988 0  0.419 0.085
20007 20095 0.0367 3  0.107 0.005
20007 20097 0.0365 0  0.209 0.040
20007 20151 0.0000 10 0.093 0.050
20007 40003 0.0000 10 0.113 0.045
20007 40151 0.0000 10 0.097 0.025
20009 20053 0.1723 0  0.124 0.050
20009 20145 0.0584 2  0.069 0.040
20009 20159 0.2124 3  0.078 0.015
20009 20165 0.2577 1  0.118 0.025
20011 20001 0.0100 2  0.064 0.040
20011 20003 0.0006 5  0.078 0.080
20011 20037 0.0302 2  0.052 0.055
20011 20107 0.0064 0  0.072 0.035
20011 20133 0.1241 3  0.068 0.040
20013 20005 0.0022 2  0.057 0.055
20013 20085 0.0000 10 0.133 0.095
20013 20131 0.2170 3  0.096 0.060
20013 31147 0.0000 10 0.273 0.035
20015 20017 0.2313 3  0.118 0.025
20015 20035 0.2051 3  0.050 0.005
20015 20049 0.0870 4  0.097 0.005
20015 20073 0.1209 6  0.081 0.005
20015 20115 0.1493 1  0.103 0.025
20017 20015 0.0000 10 0.043 0.035
20017 20073 0.0000 10 0.079 0.010
20017 20127 0.0046 8  0.115 0.040
20019 20035 0.0000 10 0.045 0.040
20019 20049 0.0538 5  0.092 0.085
20019 20125 0.0019 0  0.049 0.080
20019 20205 0.0096 10 0.063 0.015
20019 40113 0.0285 1  0.481 0.080
20021 20037 0.1019 1  0.048 0.050
20021 20099 0.0950 1  0.061 0.010
20021 20133 0.2158 1  0.069 0.005
20021 40035 0.1826 2  0.072 0.010
20021 40115 0.2633 3  0.060 0.005
20023 08063 0.0048 0  0.109 0.035
20023 08125 0.0036 8  0.081 0.005
20023 20153 0.0000 10 0.104 0.050
20023 20181 0.0152 1  0.087 0.025
20023 31057 0.0000 10 0.184 0.030
20025 20033 0.1006 0  0.380 0.065
20025 20057 0.0000 10 0.059 0.005
20025 20097 0.0083 0  0.215 0.015
20025 20119 0.0010 2  0.149 0.095
20025 40007 0.0000 10 0.056 0.050
20025 40059 0.0044 9  0.055 0.040
20027 20041 0.0176 2  0.067 0.060
20027 20061 0.0017 0  0.072 0.005
20027 20161 0.0188 3  0.049 0.035
20027 20201 0.0110 4  0.138 0.045
20029 20089 0.1159 1  0.161 0.035
20029 20123 0.0201 1  0.142 0.020
20029 20143 0.0000 10 0.080 0.090
20029 20157 0.0261 6  0.108 0.055
20031 20001 0.0150 1  0.078 0.080
20031 20003 0.0000 10 0.204 0.010
20031 20059 0.0000 0  0.058 0.085
20031 20073 0.0000 10 0.071 0.080
20031 20111 0.0000 10 0.147 0.080
20031 20139 0.0000 10 0.100 0.010
20031 20207 0.1044 3  0.313 0.020
20033 20007 0.0102 4  0.090 0.065
20033 20025 0.0000 10 0.079 0.045
20033 20097 0.0000 10 0.137 0.045
20033 40059 0.0000 10 0.056 0.020
20033 40151 0.0013 1  0.083 0.015
20035 20015 0.1152 0  0.049 0.015
20035 20019 0.3528 1  0.142 0.015
20035 20049 0.1074 3  0.101 0.010
20035 40071 0.2541 2  0.053 0.025
20035 40113 0.2230 1  0.069 0.010
20037 20011 0.2068 1  0.080 0.040
20037 20021 0.1582 8  0.054 0.010
20037 20099 0.0769 7  0.057 0.005
20037 20133 0.1285 1  0.072 0.015
20039 20153 0.0031 3  0.119 0.090
20039 20193 0.0000 10 0.076 0.050
20039 31065 0.0000 10 0.090 0.005
20039 31087 0.0021 0  0.155 0.020
20039 31145 0.0000 10 0.080 0.005
20041 20027 0.0876 4  0.112 0.040
20041 20061 0.1790 2  0.076 0.040
20041 20115 0.0888 0  0.105 0.040
20041 20127 0.1047 5  0.104 0.010
20043 20005 0.0386 0  0.064 0.045
20043 29003 0.0053 2  0.058 0.055
20043 29021 0.0078 2  0.044 0.015
20043 29087 0.0315 3  0.078 0.060
20043 31147 0.0000 10 0.281 0.075
20045 20087 0.1280 3  0.055 0.085
20045 20091 0.0611 3  0.035 0.015
20045 20103 0.1303 4  0.055 0.025
20045 20139 0.1787 4  0.063 0.025
20045 20177 0.0852 1  0.036 0.085
20047 20057 0.0000 10 0.040 0.070
20047 20083 0.0109 0  0.139 0.055
20047 20145 0.0000 10 0.062 0.005
20047 20151 0.0000 10 0.175 0.095
20047 20185 0.0000 10 0.156 0.050
20049 20015 0.0061 1  0.052 0.040
20049 20019 0.2006 2  0.136 0.075
20049 20035 0.0000 0  0.051 0.055
20049 20073 0.0333 2  0.077 0.015
20049 20125 0.0060 6  0.042 0.045
20049 20205 0.0000 0  0.074 0.055
20051 20065 0.4379 2  0.145 0.020
20051 20141 0.1086 8  0.096 0.010
20051 20163 0.2841 2  0.129 0.065
20051 20167 0.1787 3  0.104 0.015
20053 20009 0.0058 4  0.062 0.015
20053 20105 0.0143 1  0.067 0.065
20053 20113 0.0608 1  0.066 0.065
20053 20159 0.0000 10 0.065 0.005
20053 20167 0.0091 6  0.093 0.050
20053 20169 0.0000 10 0.060 0.095
20055 20069 0.1104 1  0.072 0.060
20055 20083 0.0835 3  0.127 0.085
20057 20025 0.0382 5  0.083 0.060
20057 20047 0.0241 9  0.076 0.020
20057 20069 0.1620 5  0.077 0.015
20057 20083 0.0847 8  0.108 0.015
20057 20097 0.1629 3  0.185 0.020
20057 20119 0.1391 7  0.125 0.015
20059 20003 0.2850 2  0.100 0.020
20059 20031 0.1047 5  0.064 0.010
20059 20121 0.2196 3  0.066 0.015
20059 20139 0.1483 3  0.061 0.030
20061 20027 0.1546 0  0.110 0.090
20061 20041 0.0483 2  0.069 0.045
20061 20127 0.0610 2  0.113 0.035
20061 20161 0.0998 5  0.058 0.010
20061 20197 0.1368 2  0.078 0.015
20063 20171 0.0419 1  0.172 0.085
20063 20193 0.0657 2  0.086 0.045
20065 20051 0.1101 1  0.063 0.015
20065 20137 0.0000 0  0.111 0.085
20065 20147 0.0000 10 0.089 0.075
20065 20163 0.0000 10 0.104 0.075
20065 20195 0.0000 10 0.145 0.010
20067 20081 0.0000 10 0.165 0.055
20067 20129 0.0096 3  0.139 0.035
20067 20175 0.0000 10 0.089 0.005
20067 20187 0.0000 10 0.157 0.040
20067 20189 0.0243 7  0.064 0.095
20069 20055 0.0000 0  0.051 0.095
20069 20057 0.0020 0  0.040 0.085
20069 20083 0.0076 4  0.119 0.005
20069 20119 0.0548 2  0.127 0.050
20071 08017 0.0000 0  0.141 0.075
20071 08061 0.0000 10 0.129 0.005
20071 20203 0.0000 10 0.150 0.045
20073 20015 0.0033 5  0.048 0.065
20073 20017 0.1266 3  0.116 0.050
20073 20031 0.0000 10 0.061 0.045
20073 20049 0.0223 1  0.430 0.025
20073 20111 0.0000 10 0.108 0.020
20073 20205 0.0000 0  0.072 0.090
20073 20207 0.0265 0  0.268 0.035
20075 08099 0.0000 0  0.111 0.015
20075 20093 0.0000 10 0.078 0.055
20077 20095 0.0090 3  0.125 0.005
20077 20191 0.0054 6  0.056 0.015
20077 40003 0.0000 10 0.162 0.015
20077 40053 0.0000 10 0.146 0.010
20079 20113 0.0049 3  0.058 0.020
20079 20115 0.0279 0  0.103 0.020
20079 20173 0.0095 6  0.036 0.070
20081 20067 0.0159 8  0.080 0.035
20081 20175 0.0000 10 0.080 0.075
20081 20189 0.0294 5  0.066 0.015
20083 20047 0.0000 10 0.089 0.035
20083 20055 0.0000 0  0.050 0.045
20083 20057 0.0000 0  0.043 0.095
20083 20069 0.0000 0  0.080 0.040
20083 20145 0.0000 10 0.057 0.035
20085 20005 0.0000 10 0.065 0.020
20085 20013 0.0026 5  0.070 0.080
20085 20087 0.0000 10 0.116 0.050
20085 20131 0.0000 10 0.089 0.040
20085 20149 0.0063 3  0.059 0.025
20087 20005 0.2016 2  0.073 0.010
20087 20045 0.0647 4  0.046 0.010
20087 20085 0.2020 2  0.064 0.020
20087 20177 0.1108 1  0.041 0.030
20089 20029 0.0034 6  0.089 0.035
20089 20123 0.0148 2  0.134 0.085
20089 20141 0.0037 0  0.095 0.005
20089 20157 0.0000 10 0.090 0.070
20089 20183 0.0000 10 0.165 0.035
20089 31129 0.0095 5  0.136 0.055
20089 31181 0.0787 0  0.132 0.015
20091 20045 0.0906 5  0.047 0.035
20091 20103 0.1040 3  0.051 0.025
20091 20209 0.1147 0  0.041 0.005
20093 20075 0.0000 0  0.142 0.085
20095 20007 0.0000 10 0.094 0.050
20095 20077 0.0000 10 0.091 0.005
20095 20151 0.0205 0  0.108 0.030
20095 20173 0.0036 2  0.037 0.075
20095 20191 0.0015 0  0.066 0.055
20097 20007 0.0102 4  0.100 0.050
20097 20025 0.0010 2  0.091 0.025
20097 20033 0.0000 10 0.179 0.030
20097 20057 0.0000 10 0.046 0.020
20097 20151 0.0246 5  0.098 0.015
20099 20021 0.1034 4  0.051 0.005
20099 20037 0.0263 5  0.046 0.050
20099 20125 0.0530 1  0.047 0.095
20099 20133 0.1788 4  0.070 0.025
20099 20205 0.1469 3  0.076 0.005
20099 40035 0.1235 4  0.073 0.005
20099 40105 0.1057 2  0.068 0.005
20099 40115 0.1933 2  0.058 0.010
20101 20135 0.0000 10 0.090 0.055
20103 20005 0.1495 2  0.069 0.040
20103 20045 0.1437 2  0.051 0.020
20103 20091 0.0945 2  0.039 0.015
20103 20209 0.1039 6  0.043 0.020
20103 29165 0.0855 3  0.042 0.020
20105 20053 0.1171 3  0.116 0.005
20105 20141 0.0370 0  0.131 0.035
20105 20143 0.0410 2  0.100 0.050
20105 20167 0.1382 4  0.104 0.020
20105 20169 0.0020 0  0.054 0.080
20107 20001 0.0377 4  0.071 0.010
20107 20003 0.1274 0  0.080 0.025
20107 20011 0.0521 6  0.078 0.045
20107 20121 0.0029 3  0.048 0.085
20109 20181 0.0552 0  0.093 0.055
20109 20193 0.0909 0  0.093 0.025
20109 20199 0.0721 1  0.154 0.065
20109 20203 0.0504 0  0.273 0.030
20111 20031 0.0127 8  0.065 0.045
20111 20073 0.0029 3  0.077 0.050
20111 20139 0.0148 0  0.059 0.060
20113 20053 0.0314 4  0.111 0.025
20113 20079 0.0106 5  0.053 0.045
20113 20155 0.0282 2  0.048 0.015
20113 20159 0.0768 5  0.069 0.085
20113 20169 0.0429 2  0.051 0.010
20115 20015 0.0000 0  0.045 0.090
20115 20041 0.5653 1  0.478 0.030
20115 20079 0.0000 0  0.060 0.020
20115 20127 0.0230 1  0.173 0.075
20117 20131 0.0021 0  0.098 0.050
20117 20149 0.0000 10 0.079 0.095
20117 20161 0.0054 3  0.048 0.060
20117 31067 0.0296 2  0.062 0.085
20117 31133 0.0875 2  0.144 0.065
20119 20025 0.0213 1  0.087 0.045
20119 20057 0.0000 0  0.043 0.025
20119 20069 0.0000 6  0.076 0.075
20119 40007 0.0037 0  0.069 0.010
20121 20003 0.2233 7  0.085 0.005
20121 20059 0.2171 1  0.059 0.070
20121 20107 0.2400 3  0.079 0.015
20123 20029 0.0807 0  0.098 0.055
20123 20089 0.0159 1  0.193 0.005
20123 20141 0.0407 1  0.104 0.070
20123 20143 0.0000 10 0.103 0.075
20123 20183 0.0000 10 0.199 0.070
20125 20019 0.1083 0  0.139 0.010
20125 20049 0.1621 1  0.112 0.015
20125 20099 0.1185 3  0.056 0.015
20125 20133 0.1718 1  0.068 0.015
20125 20205 0.1091 7  0.063 0.025
20125 40105 0.1245 6  0.071 0.020
20125 40113 0.2620 1  0.064 0.010
20127 20017 0.0152 1  0.112 0.015
20127 20041 0.0000 10 0.061 0.085
20127 20061 0.0221 7  0.070 0.005
20127 20115 0.0000 10 0.082 0.020
20127 20197 0.0000 10 0.070 0.040
20129 08009 0.0000 10 0.098 0.045
20129 20067 0.1232 7  0.080 0.085
20129 20187 0.0016 10 0.072 0.060
20129 20189 0.0707 2  0.071 0.085
20129 40025 0.1093 5  0.069 0.060
20129 40139 0.0000 10 0.108 0.080
20131 20013 0.0000 10 0.068 0.045
20131 20085 0.0430 1  0.062 0.020
20131 20117 0.0000 10 0.114 0.080
20131 20149 0.0000 10 0.077 0.025
20131 31133 0.0000 10 0.190 0.065
20131 31147 0.0000 10 0.208 0.005
20133 20011 0.1571 0  0.078 0.020
20133 20021 0.0745 2  0.049 0.030
20133 20037 0.1229 1  0.050 0.020
20133 20099 0.1732 2  0.061 0.015
20133 20125 0.0421 0  0.045 0.020
20133 20205 0.1426 1  0.073 0.025
20135 20101 0.0000 10 0.236 0.075
20135 20145 0.0000 10 0.088 0.050
20135 20165 0.0051 1  0.137 0.060
20137 20065 0.1305 2  0.137 0.030
20137 31065 0.0037 0  0.139 0.005
20139 20003 0.1360 6  0.084 0.055
20139 20031 0.1439 3  0.061 0.010
20139 20045 0.0937 3  0.047 0.020
20139 20059 0.1367 3  0.068 0.015
20139 20111 0.1615 3  0.057 0.005
20139 20177 0.0257 6  0.036 0.020
20139 20197 0.2374 3  0.084 0.025
20141 20051 0.0000 10 0.088 0.090
20141 20089 0.0058 1  0.155 0.030
20141 20105 0.0038 2  0.071 0.025
20141 20123 0.0061 2  0.129 0.095
20141 20147 0.0000 10 0.117 0.050
20141 20163 0.0000 10 0.171 0.065
20141 20167 0.0000 10 0.152 0.035
20141 20183 0.0000 10 0.247 0.090
20143 20029 0.0328 4  0.106 0.030
20143 20105 0.0080 1  0.074 0.045
20143 20123 0.0000 10 0.120 0.025
20143 20169 0.0000 10 0.047 0.060
20145 20009 0.1099 1  0.064 0.020
20145 20047 0.0914 0  0.091 0.040
20145 20083 0.0621 2  0.118 0.015
20145 20135 0.0004 7  0.098 0.020
20145 20165 0.1205 5  0.108 0.070
20145 20185 0.1593 3  0.095 0.015
20147 20065 0.2411 1  0.161 0.035
20147 20141 0.0101 5  0.097 0.065
20147 20163 0.3357 1  0.120 0.055
20147 20183 0.1733 3  0.195 0.030
20147 31061 0.0562 2  0.109 0.095
20147 31083 0.2173 3  0.232 0.055
20149 20085 0.2170 4  0.070 0.005
20149 20117 0.1648 3  0.073 0.085
20149 20131 0.1876 0  0.115 0.085
20149 20161 0.1589 1  0.055 0.025
20151 20007 0.0000 10 0.082 0.065
20151 20047 0.0335 3  0.083 0.065
20151 20095 0.0013 6  0.109 0.005
20151 20097 0.0181 6  0.146 0.005
20151 20155 0.0043 3  0.047 0.035
20151 20185 0.0954 2  0.090 0.010
20153 20023 0.0000 10 0.145 0.020
20153 20039 0.0000 10 0.194 0.055
20153 20181 0.0234 5  0.080 0.070
20153 20193 0.0000 10 0.074 0.085
20153 31057 0.0856 1  0.360 0.070
20153 31087 0.0000 10 0.134 0.070
20153 31145 0.0294 4  0.083 0.015
20155 20113 0.2550 2  0.059 0.020
20155 20151 0.1745 3  0.113 0.010
20155 20159 0.2796 4  0.074 0.040
20155 20185 0.3162 3  0.106 0.025
20157 20029 0.0000 10 0.108 0.050
20157 20089 0.0744 0  0.162 0.010
20157 31129 0.0049 4  0.130 0.030
20157 31169 0.0003 4  0.146 0.090
20159 20009 0.0000 10 0.057 0.080
20159 20053 0.0000 0  0.140 0.020
20159 20113 0.0000 10 0.119 0.095
20159 20155 0.0037 3  0.049 0.020
20159 20185 0.0612 0  0.094 0.060
20161 20027 0.0773 5  0.113 0.090
20161 20061 0.2503 4  0.079 0.020
20161 20117 0.2025 10 0.079 0.020
20161 20149 0.2259 2  0.061 0.070
20161 20197 0.1379 4  0.078 0.060
20161 20201 0.5399 2  0.166 0.015
20163 20051 0.0000 10 0.071 0.020
20163 20065 0.0000 10 0.107 0.050
20163 20141 0.0126 4  0.094 0.035
20163 20147 0.0044 4  0.072 0.065
20163 20167 0.0000 10 0.086 0.050
20163 20183 0.0000 10 0.143 0.075
20165 20009 0.0143 4  0.056 0.005
20165 20135 0.0000 10 0.115 0.030
20165 20145 0.0082 8  0.059 0.040
20167 20051 0.0477 1  0.064 0.085
20167 20053 0.0124 2  0.120 0.080
20167 20105 0.0061 5  0.055 0.055
20167 20141 0.0512 1  0.105 0.090
20167 20163 0.0084 5  0.102 0.020
20169 20053 0.3172 2  0.140 0.015
20169 20105 0.0233 2  0.070 0.055
20169 20113 0.2765 4  0.066 0.015
20169 20143 0.0839 6  0.083 0.005
20171 20063 0.0286 0  0.125 0.075
20173 20079 0.1241 3  0.057 0.030
20173 20095 0.2784 4  0.129 0.045
20173 20191 0.0999 7  0.053 0.030
20175 20067 0.1681 0  0.096 0.015
20175 20081 0.1399 2  0.099 0.030
20175 20189 0.1944 4  0.071 0.010
20175 40007 0.0915 2  0.063 0.065
20175 40139 0.1946 0  0.061 0.025
20177 20045 0.0929 1  0.044 0.040
20177 20087 0.1679 3  0.053 0.065
20177 20139 0.0878 6  0.066 0.020
20177 20197 0.0828 2  0.081 0.015
20181 08063 1.0000 0  0.489 0.005
20181 08125 0.0000 10 0.137 0.075
20181 20023 0.1263 2  0.141 0.070
20181 20109 0.0447 1  0.114 0.065
20181 20153 0.0706 2  0.133 0.015
20181 20199 0.0000 10 0.227 0.050
20183 20089 0.0000 10 0.110 0.030
20183 20123 0.0000 10 0.106 0.015
20183 20141 0.0000 10 0.095 0.080
20183 20147 0.0000 10 0.064 0.035
20183 20163 0.0000 10 0.095 0.010
20183 31061 0.0000 10 0.106 0.045
20183 31181 0.0000 0  0.135 0.035
20185 20047 0.0200 7  0.080 0.095
20185 20145 0.0275 8  0.065 0.075
20185 20151 0.0281 1  0.104 0.075
20185 20155 0.0091 6  0.064 0.045
20185 20159 0.0816 0  0.080 0.075
20187 08009 0.0000 10 0.106 0.005
20187 08099 0.0000 10 0.087 0.095
20187 20067 0.0202 4  0.077 0.040
20187 20129 0.0228 1  0.126 0.060
20187 20189 0.0291 5  0.068 0.075
20189 20067 0.1641 4  0.087 0.015
20189 20081 0.0981 1  0.107 0.030
20189 20129 0.1452 3  0.084 0.010
20189 20175 0.1843 5  0.062 0.015
20189 20187 0.1859 4  0.086 0.010
20189 40139 0.1444 1  0.057 0.020
20191 20077 0.2117 9  0.092 0.005
20191 20095 0.1506 1  0.130 0.070
20191 20173 0.0380 0  0.035 0.090
20191 40053 0.1154 0  0.090 0.090
20191 40071 0.1598 2  0.053 0.020
20193 20039 0.0227 3  0.224 0.070
20193 20063 0.0045 6  0.114 0.025
20193 20109 0.0238 7  0.105 0.080
20193 20153 0.0000 10 0.107 0.095
20195 20065 0.0125 0  0.178 0.025
20197 20061 0.1426 0  0.078 0.015
20197 20127 0.1545 3  0.109 0.080
20197 20139 0.1894 3  0.069 0.015
20197 20161 0.0741 2  0.051 0.090
20197 20177 0.0038 1  0.035 0.070
20199 08017 0.0000 10 0.102 0.080
20199 08063 0.0378 2  0.107 0.005
20199 20109 0.0480 1  0.114 0.020
20199 20181 0.0272 0  0.088 0.085
20201 20027 0.0000 0  0.128 0.045
20201 20161 0.0077 5  0.050 0.065
20201 31067 0.0000 10 0.057 0.060
20201 31095 0.0121 5  0.108 0.095
20203 20071 0.0000 10 0.131 0.060
20203 20109 0.0055 1  0.100 0.015
20205 20019 0.0281 3  0.118 0.025
20205 20049 0.0000 0  0.123 0.035
20205 20073 0.0000 10 0.162 0.080
20205 20099 0.0058 4  0.052 0.050
20205 20125 0.0032 8  0.044 0.010
20205 20133 0.0000 10 0.061 0.025
20207 20001 0.0052 5  0.069 0.035
20207 20003 0.0000 10 0.073 0.095
20207 20031 0.0106 5  0.057 0.055
20207 20073 0.0000 10 0.084 0.030
20209 20091 0.0846 0  0.033 0.055
20209 20103 0.1403 4  0.048 0.015
20209 29165 0.0881 1  0.043 0.070
21001 21057 0.1397 0  0.102 0.035
21001 21087 0.1362 0  0.086 0.005
21001 21169 0.0656 1  0.070 0.020
21001 21207 0.2211 2  0.081 0.015
21003 21009 0.0447 1  0.052 0.015
21003 21227 0.0784 1  0.041 0.085
21003 47111 0.0123 4  0.111 0.050
21003 47165 0.0227 7  0.033 0.075
21005 21073 0.2128 3  0.054 0.025
21005 21167 0.0778 3  0.047 0.020
21005 21211 0.1181 3  0.053 0.020
21005 21229 0.2448 3  0.061 0.020
21007 17153 0.0394 9  0.076 0.065
21007 21039 0.0023 8  0.088 0.040
21007 21145 0.0014 5  0.049 0.035
21009 21003 0.1636 8  0.063 0.005
21009 21061 0.2923 3  0.070 0.025
21009 21099 0.2213 7  0.060 0.010
21009 21169 0.2272 4  0.079 0.025
21009 21171 0.1350 5  0.062 0.015
21011 21069 0.2107 4  0.085 0.010
21011 21165 0.1891 1  0.092 0.005
21011 21173 0.1508 2  0.058 0.005
21011 21205 0.0855 3  0.045 0.030
21013 21095 0.0288 0  0.049 0.050
21013 21121 0.1077 5  0.056 0.005
21013 21131 0.1322 1  0.080 0.010
21013 21235 0.1010 3  0.047 0.005
21013 47013 0.0195 7  0.047 0.010
21013 47025 0.2232 3  0.063 0.015
21013 47067 0.1691 0  0.083 0.020
21015 21077 0.1082 1  0.075 0.045
21015 39061 0.0781 1  0.034 0.065
21017 21049 0.1128 0  0.048 0.075
21017 21097 0.0847 1  0.049 0.050
21017 21173 0.1717 2  0.056 0.010
21019 21043 0.0579 1  0.051 0.005
21019 21089 0.0398 3  0.037 0.015
21019 39087 0.0589 3  0.041 0.010
21019 54011 0.0795 2  0.047 0.085
21019 54099 0.0662 3  0.053 0.010
21021 21045 0.2456 0  0.080 0.050
21021 21137 0.2263 0  0.049 0.070
21021 21155 0.2537 3  0.054 0.010
21021 21167 0.0936 6  0.046 0.015
21021 21229 0.1845 2  0.061 0.010
21023 21037 0.0128 6  0.056 0.035
21023 21097 0.0205 8  0.044 0.030
21023 21161 0.0000 10 0.058 0.070
21023 21191 0.0500 0  0.066 0.035
21023 21201 0.0600 1  0.123 0.085
21025 21119 0.0000 0  0.067 0.070
21025 21129 0.0273 3  0.266 0.005
21025 21153 0.2055 1  0.193 0.050
21025 21189 0.0845 2  0.352 0.090
21025 21193 0.1596 1  0.123 0.095
21025 21237 0.0043 7  0.064 0.030
21027 18123 0.0008 5  0.046 0.015
21027 21085 0.0575 1  0.045 0.065
21027 21093 0.0681 2  0.045 0.010
21027 21163 0.1180 10 0.053 0.015
21029 18061 0.0231 2  0.044 0.095
21029 21093 0.0816 4  0.042 0.010
21029 21111 0.0177 7  0.035 0.020
21029 21163 0.1023 4  0.050 0.080
21029 21179 0.0978 10 0.043 0.005
21029 21211 0.0512 2  0.047 0.065
21029 21215 0.0532 1  0.041 0.015
21031 21085 0.0393 8  0.106 0.090
21031 21141 0.0293 6  0.102 0.055
21031 21177 0.0346 8  0.105 0.005
21031 21183 0.0569 7  0.126 0.085
21031 21227 0.0223 6  0.077 0.030
21033 21047 0.1300 0  0.050 0.045
21033 21055 0.1152 1  0.059 0.015
21033 21107 0.1433 4  0.051 0.015
21033 21143 0.3104 1  0.088 0.065
21033 21221 0.2256 1  0.071 0.030
21035 21083 0.1565 3  0.048 0.030
21035 21221 0.2188 7  0.082 0.015
21035 47079 0.1813 5  0.048 0.010
21035 47161 0.2562 7  0.068 0.015
21037 21023 0.1690 4  0.071 0.010
21037 21117 0.1497 1  0.046 0.065
21037 39025 0.1509 5  0.045 0.015
21037 39061 0.0389 2  0.035 0.025
21039 21007 0.0811 1  0.109 0.055
21041 21103 0.1300 0  0.052 0.045
21041 21187 0.2508 4  0.094 0.020
21043 21019 0.0452 0  0.034 0.090
21043 21063 0.1223 2  0.088 0.095
21043 21089 0.0220 10 0.041 0.075
21043 21135 0.1352 4  0.072 0.005
21045 21021 0.0443 6  0.068 0.080
21045 21137 0.0363 0  0.052 0.090
21045 21155 0.0111 6  0.050 0.030
21045 21199 0.0195 6  0.048 0.010
21045 21207 0.0475 0  0.098 0.065
21047 21033 0.1925 5  0.064 0.015
21047 21107 0.1270 1  0.047 0.020
21047 21177 0.1931 1  0.058 0.090
21047 21219 0.1021 2  0.071 0.015
21047 21221 0.1936 2  0.066 0.020
21047 47125 0.0894 2  0.039 0.005
21049 21017 0.1970 4  0.060 0.025
21049 21065 0.2178 3  0.063 0.025
21049 21151 0.0946 5  0.046 0.010
21049 21173 0.1404 5  0.055 0.010
21049 21197 0.0911 4  0.055 0.015
21051 21121 0.1007 9  0.423 0.045
21051 21125 0.0110 5  0.041 0.065
21051 21131 0.0496 5  0.157 0.045
21051 21189 0.1051 0  0.149 0.070
21053 21057 0.0362 1  0.113 0.005
21053 21207 0.0382 9  0.072 0.010
21053 47027 0.0495 3  0.071 0.095
21053 47137 0.0000 10 0.143 0.015
21055 17069 0.0041 6  0.258 0.030
21055 21033 0.0282 3  0.060 0.005
21055 21139 0.0389 5  0.052 0.065
21055 21225 0.0331 2  0.052 0.025
21055 21233 0.0109 5  0.046 0.060
21057 21001 0.0000 10 0.062 0.005
21057 21053 0.0000 10 0.119 0.070
21057 21169 0.0000 10 0.113 0.045
21057 21207 0.0414 0  0.123 0.080
21057 47027 0.0000 10 0.057 0.060
21057 47137 0.0000 10 0.101 0.005
21059 18147 0.1445 3  0.048 0.055
21059 18173 0.0743 8  0.045 0.020
21059 21091 0.1128 0  0.056 0.010
21059 21149 0.0894 3  0.069 0.065
21059 21183 0.1658 4  0.060 0.085
21059 21233 0.1131 3  0.048 0.055
21061 21009 0.2108 3  0.058 0.035
21061 21085 0.1630 2  0.053 0.010
21061 21099 0.1783 6  0.061 0.005
21061 21227 0.0827 1  0.401 0.005
21063 21043 0.6076 0  0.463 0.055
21063 21127 0.6847 0  0.469 0.070
21063 21175 0.5059 1  0.477 0.080
21063 21205 0.1081 4  0.469 0.010
21065 21049 0.1102 1  0.048 0.040
21065 21109 0.0620 2  0.067 0.085
21065 21129 0.0916 0  0.096 0.020
21065 21151 0.0822 3  0.044 0.005
21065 21197 0.1013 1  0.046 0.095
21067 21113 0.1991 3  0.047 0.085
21067 21209 0.1066 1  0.041 0.025
21069 21011 0.1940 3  0.057 0.045
21069 21135 0.1301 1  0.070 0.015
21069 21161 0.1834 4  0.067 0.025
21069 21181 0.2685 7  0.070 0.010
21069 21201 0.0718 3  0.110 0.090
21069 21205 0.1360 4  0.125 0.065
21071 21119 0.0778 1  0.073 0.025
21071 21159 0.2054 2  0.091 0.060
21071 21195 0.1163 4  0.040 0.005
21073 21005 0.1492 6  0.055 0.030
21073 21103 0.2284 2  0.058 0.015
21073 21187 0.1617 2  0.086 0.025
21073 21211 0.2072 6  0.059 0.010
21073 21239 0.1451 6  0.048 0.025
21075 21105 0.3607 3  0.109 0.015
21075 29133 0.1565 3  0.060 0.020
21075 47131 0.0381 0  0.040 0.045
21075 47183 0.1375 2  0.048 0.005
21077 18115 0.0033 0  0.190 0.070
21077 21015 0.0204 3  0.047 0.025
21077 21187 0.0095 7  0.072 0.095
21079 21137 0.1788 4  0.049 0.015
21079 21151 0.1199 1  0.042 0.005
21079 21167 0.0591 5  0.043 0.020
21081 21097 0.1520 2  0.045 0.020
21081 21187 0.2340 0  0.084 0.060
21081 21191 0.1470 1  0.059 0.040
21081 21209 0.0616 0  0.040 0.005
21083 21035 0.2299 1  0.048 0.015
21083 21145 0.1275 0  0.052 0.015
21083 21157 0.1525 2  0.049 0.050
21083 47079 0.1952 2  0.053 0.020
21083 47183 0.1320 1  0.041 0.095
21085 21027 0.0322 10 0.037 0.035
21085 21031 0.1265 8  0.063 0.010
21085 21061 0.1866 6  0.067 0.030
21085 21093 0.0812 1  0.040 0.030
21085 21099 0.1757 5  0.057 0.015
21087 21001 0.0956 0  0.084 0.030
21087 21099 0.0197 7  0.057 0.095
21087 21123 0.1566 5  0.064 0.005
21087 21169 0.0466 6  0.068 0.080
21087 21217 0.1673 4  0.057 0.015
21089 21019 0.0653 8  0.039 0.010
21089 21043 0.1043 2  0.050 0.005
21089 21135 0.0853 4  0.066 0.005
21089 39087 0.0271 6  0.039 0.070
21089 39145 0.0520 2  0.044 0.020
21091 18123 0.1510 0  0.059 0.005
21091 18147 0.1195 2  0.054 0.015
21091 21059 0.0770 4  0.043 0.025
21091 21183 0.1767 7  0.062 0.005
21093 18061 0.0474 5  0.042 0.015
21093 21027 0.0722 3  0.047 0.005
21093 21029 0.0559 8  0.038 0.020
21093 21085 0.1154 2  0.050 0.020
21093 21099 0.1591 4  0.054 0.020
21093 21111 0.0343 2  0.032 0.090
21093 21123 0.2046 4  0.064 0.020
21093 21163 0.1565 3  0.053 0.005
21095 21013 0.0173 8  0.054 0.095
21095 21131 0.0961 3  0.074 0.035
21095 21133 0.1576 2  0.058 0.015
21095 47025 0.1294 1  0.060 0.010
21095 47067 0.0775 5  0.075 0.010
21095 51105 0.1763 2  0.063 0.010
21097 21017 0.1193 1  0.049 0.030
21097 21023 0.1209 3  0.072 0.085
21097 21081 0.2201 1  0.054 0.020
21097 21191 0.1199 3  0.070 0.005
21097 21209 0.0852 4  0.040 0.030
21099 21009 0.1733 1  0.053 0.090
21099 21061 0.2326 0  0.070 0.020
21099 21085 0.0710 0  0.049 0.005
21099 21087 0.2416 1  0.083 0.020
21099 21093 0.1432 3  0.050 0.015
21099 21123 0.1904 5  0.064 0.005
21099 21169 0.3027 3  0.072 0.010
21101 18129 0.1068 1  0.050 0.085
21101 18163 0.1325 1  0.039 0.005
21101 18173 0.0925 3  0.046 0.040
21101 21149 0.1903 4  0.077 0.015
21101 21225 0.2632 4  0.060 0.015
21101 21233 0.1569 0  0.053 0.030
21103 21041 0.1784 10 0.057 0.005
21103 21073 0.1859 3  0.053 0.025
21103 21185 0.1411 5  0.047 0.015
21103 21187 0.2227 3  0.073 0.010
21103 21211 0.1297 0  0.046 0.045
21103 21223 0.1747 5  0.062 0.015
21105 21075 0.0120 10 0.056 0.080
21107 21033 0.1516 2  0.062 0.035
21107 21047 0.1541 6  0.048 0.005
21107 21233 0.1219 10 0.053 0.020
21109 21065 0.1661 5  0.060 0.010
21109 21151 0.0468 6  0.041 0.010
21109 21203 0.2534 3  0.425 0.080
21111 18019 0.0326 8  0.034 0.005
21111 18061 0.0658 2  0.044 0.015
21111 21029 0.0301 1  0.033 0.055
21111 21093 0.0942 4  0.049 0.005
21111 21185 0.0952 2  0.051 0.015
21111 21215 0.0343 2  0.042 0.060
21113 21067 0.1469 1  0.041 0.055
21113 21151 0.1568 0  0.043 0.045
21113 21167 0.1534 0  0.050 0.010
21113 21239 0.1879 3  0.048 0.020
21115 21127 0.1856 6  0.055 0.015
21115 21153 0.1422 2  0.067 0.040
21115 21175 0.2166 2  0.083 0.040
21117 21037 0.1582 2  0.048 0.020
21117 21191 0.1560 6  0.066 0.010
21117 39061 0.1145 0  0.036 0.030
21119 21025 0.0389 9  0.077 0.095
21119 21071 0.0590 9  0.086 0.060
21119 21133 0.3606 6  0.426 0.090
21119 21153 0.0378 4  0.067 0.070
21119 21193 0.0869 9  0.081 0.005
21121 21013 0.0515 1  0.046 0.055
21121 21051 0.2229 0  0.074 0.005
21121 21125 0.2168 4  0.049 0.025
21121 21235 0.1271 7  0.047 0.020
21123 21087 0.0543 8  0.073 0.005
21123 21093 0.1390 0  0.048 0.020
21123 21099 0.1097 3  0.060 0.035
21123 21155 0.1996 5  0.059 0.005
21123 21179 0.1010 0  0.041 0.070
21123 21217 0.1538 2  0.056 0.020
21125 21051 0.1718 0  0.073 0.080
21125 21121 0.1741 3  0.053 0.010
21125 21199 0.0573 2  0.039 0.010
21125 21203 0.1779 3  0.068 0.005
21125 21235 0.1324 5  0.049 0.035
21127 21063 0.1071 0  0.092 0.095
21127 21115 0.0912 1  0.046 0.015
21127 21159 0.1512 1  0.086 0.075
21127 21175 0.1808 6  0.093 0.010
21127 54099 0.1085 1  0.051 0.020
21129 21025 0.0000 10 0.130 0.050
21129 21065 0.0254 10 0.061 0.060
21129 21189 0.0160 4  0.119 0.040
21129 21237 0.0120 2  0.059 0.030
21131 21013 0.0457 2  0.055 0.040
21131 21051 0.1236 0  0.069 0.055
21131 21095 0.0149 0  0.045 0.020
21131 21193 0.1200 4  0.056 0.005
21133 21095 0.0621 2  0.044 0.035
21133 21119 0.1760 4  0.079 0.010
21133 21193 0.0796 0  0.055 0.090
21133 51051 0.1784 2  0.070 0.025
21133 51195 0.0656 0  0.040 0.020
21135 21043 0.1314 4  0.049 0.005
21135 21069 0.1220 2  0.073 0.010
21135 21089 0.0132 1  0.039 0.090
21135 21205 0.0646 7  0.051 0.035
21135 39001 0.1710 1  0.051 0.015
21135 39145 0.0287 10 0.035 0.025
21137 21021 0.2633 3  0.054 0.010
21137 21045 0.3003 1  0.079 0.005
21137 21079 0.1205 0  0.058 0.005
21137 21199 0.1033 2  0.041 0.045
21137 21203 0.1671 5  0.063 0.015
21139 17127 0.2156 2  0.075 0.005
21139 17151 0.0688 4  0.097 0.095
21139 21055 0.0997 4  0.060 0.015
21139 21143 0.0627 1  0.081 0.025
21139 21145 0.1469 4  0.049 0.015
21141 21031 0.1493 1  0.063 0.010
21141 21177 0.1793 0  0.055 0.095
21141 21213 0.1835 2  0.056 0.020
21141 21219 0.0845 0  0.065 0.060
21141 47147 0.2129 1  0.046 0.005
21143 21033 0.1103 1  0.063 0.060
21143 21139 0.0032 2  0.064 0.020
21143 21157 0.0162 9  0.073 0.050
21143 21221 0.0135 6  0.066 0.065
21145 17127 0.0269 6  0.063 0.085
21145 21007 0.1439 4  0.284 0.025
21145 21083 0.0339 4  0.046 0.060
21145 21139 0.0000 10 0.058 0.025
21145 21157 0.0554 0  0.152 0.085
21147 21199 0.0119 1  0.042 0.030
21147 47137 0.0000 10 0.057 0.095
21147 47151 0.0070 1  0.046 0.020
21149 21059 0.0057 4  0.042 0.070
21149 21101 0.0000 10 0.053 0.030
21149 21177 0.0092 2  0.054 0.035
21149 21233 0.0129 7  0.047 0.055
21151 21049 0.1270 4  0.046 0.035
21151 21065 0.1686 2  0.060 0.090
21151 21079 0.1344 4  0.053 0.065
21151 21109 0.1136 4  0.064 0.020
21151 21113 0.2205 2  0.051 0.045
21151 21203 0.1442 5  0.067 0.005
21153 21025 0.0252 4  0.466 0.030
21153 21115 0.4566 1  0.447 0.080
21153 21119 0.0233 2  0.470 0.025
21153 21175 0.0278 3  0.076 0.070
21155 21021 0.1708 4  0.052 0.010
21155 21045 0.1493 0  0.085 0.065
21155 21123 0.1891 10 0.063 0.010
21155 21167 0.0962 6  0.045 0.010
21155 21179 0.0968 2  0.043 0.045
21155 21217 0.1752 7  0.058 0.015
21155 21229 0.2245 5  0.061 0.015
21157 17127 0.2341 3  0.085 0.005
21157 21083 0.1764 2  0.049 0.020
21157 21143 0.1797 3  0.085 0.070
21157 21145 0.1243 6  0.052 0.005
21159 21071 0.0376 0  0.065 0.075
21159 21127 0.0557 1  0.063 0.085
21159 21195 0.0232 6  0.045 0.050
21159 54099 0.0075 7  0.047 0.085
21161 21023 0.0007 8  0.064 0.085
21161 21069 0.0273 3  0.069 0.095
21161 21181 0.0203 7  0.162 0.070
21161 21201 0.0000 10 0.180 0.010
21161 39015 0.0084 7  0.055 0.085
21163 18061 0.0819 4  0.050 0.005
21163 18123 0.0792 2  0.058 0.025
21163 21027 0.0709 9  0.043 0.045
21163 21029 0.0337 0  0.038 0.025
21163 21093 0.1460 2  0.052 0.030
21165 21011 0.1035 5  0.066 0.015
21165 21173 0.0866 4  0.054 0.010
21165 21175 0.0749 1  0.088 0.040
21165 21197 0.0400 2  0.051 0.015
21165 21205 0.0240 9  0.053 0.065
21165 21237 0.0247 0  0.059 0.095
21167 21005 0.2117 4  0.061 0.005
21167 21021 0.0916 0  0.052 0.025
21167 21079 0.1232 7  0.052 0.025
21167 21113 0.0996 0  0.053 0.065
21167 21155 0.0888 2  0.057 0.010
21167 21229 0.1994 4  0.070 0.025
21167 21239 0.1568 5  0.055 0.010
21169 21001 0.0000 10 0.064 0.025
21169 21009 0.0217 2  0.051 0.080
21169 21057 0.0746 4  0.085 0.065
21169 21087 0.0786 3  0.340 0.025
21169 21099 0.0245 4  0.063 0.065
21169 21171 0.0000 10 0.056 0.095
21171 21009 0.1655 3  0.054 0.010
21171 21169 0.2128 2  0.069 0.065
21171 47027 0.2706 5  0.084 0.005
21171 47111 0.0335 3  0.048 0.035
21173 21011 0.2425 6  0.066 0.015
21173 21017 0.1758 5  0.053 0.030
21173 21049 0.1913 2  0.047 0.020
21173 21165 0.1168 3  0.079 0.090
21173 21197 0.1382 1  0.047 0.040
21175 21063 0.0260 10 0.079 0.020
21175 21115 0.0188 3  0.051 0.075
21175 21127 0.0144 0  0.105 0.040
21175 21153 0.0276 4  0.071 0.020
21175 21165 0.0213 4  0.082 0.050
21175 21205 0.0302 2  0.069 0.015
21175 21237 0.0078 5  0.065 0.075
21177 21031 0.0784 0  0.065 0.015
21177 21047 0.0958 5  0.049 0.020
21177 21141 0.1461 5  0.053 0.005
21177 21149 0.1698 7  0.064 0.010
21177 21183 0.2358 2  0.058 0.015
21177 21219 0.1094 7  0.068 0.020
21179 21029 0.0377 2  0.039 0.050
21179 21123 0.1777 4  0.056 0.020
21179 21155 0.1939 3  0.053 0.005
21179 21215 0.0603 1  0.044 0.035
21179 21229 0.1356 2  0.055 0.020
21181 21069 0.1647 2  0.074 0.010
21181 21161 0.1216 1  0.066 0.020
21181 21201 0.0540 7  0.087 0.065
21183 21031 0.2106 3  0.059 0.020
21183 21059 0.1079 1  0.042 0.035
21183 21091 0.1413 2  0.052 0.020
21183 21177 0.2318 7  0.060 0.005
21185 18019 0.0499 2  0.036 0.085
21185 18077 0.1423 5  0.057 0.010
21185 21103 0.1727 8  0.063 0.025
21185 21111 0.0492 1  0.032 0.025
21185 21211 0.1939 2  0.051 0.020
21187 21041 0.1760 4  0.067 0.015
21187 21073 0.1716 2  0.054 0.065
21187 21077 0.1295 2  0.067 0.095
21187 21081 0.1140 1  0.054 0.050
21187 21103 0.1005 0  0.059 0.070
21187 21209 0.0193 0  0.037 0.085
21189 21025 0.0000 10 0.070 0.090
21189 21051 0.0063 0  0.079 0.060
21189 21129 0.0000 10 0.097 0.060
21189 21193 0.0475 6  0.057 0.030
21191 21023 0.0053 10 0.156 0.025
21191 21081 0.0931 4  0.056 0.030
21191 21097 0.0232 4  0.045 0.075
21191 21117 0.0055 3  0.078 0.015
21191 39025 0.0166 10 0.065 0.015
21193 21025 0.1327 4  0.082 0.030
21193 21119 0.0717 2  0.074 0.010
21193 21131 0.1949 3  0.074 0.015
21193 21133 0.1164 3  0.050 0.010
21193 21189 0.3085 3  0.169 0.005
21195 21071 0.1589 4  0.059 0.055
21195 21159 0.1701 4  0.091 0.010
21195 51027 0.1652 4  0.060 0.015
21195 54059 0.0909 2  0.042 0.060
21197 21049 0.0934 9  0.044 0.020
21197 21065 0.1908 3  0.063 0.005
21197 21165 0.1050 0  0.091 0.095
21197 21173 0.1821 3  0.051 0.005
21199 21045 0.2899 3  0.088 0.020
21199 21125 0.0979 4  0.040 0.035
21199 21137 0.1740 2  0.049 0.045
21199 21147 0.1109 3  0.068 0.090
21199 21203 0.1755 2  0.059 0.020
21199 21231 0.1094 0  0.062 0.005
21201 21023 0.0221 1  0.063 0.080
21201 21069 0.0193 1  0.078 0.045
21201 21161 0.0000 10 0.062 0.075
21201 21181 0.0231 2  0.070 0.085
21203 21109 0.0581 6  0.317 0.095
21203 21125 0.0968 1  0.048 0.040
21203 21137 0.1969 3  0.051 0.010
21203 21151 0.1217 2  0.046 0.020
21203 21199 0.0687 1  0.041 0.045
21205 21011 0.0720 4  0.205 0.060
21205 21063 0.1550 2  0.302 0.070
21205 21069 0.0979 2  0.233 0.005
21205 21135 0.1128 1  0.241 0.050
21205 21165 0.2697 0  0.280 0.080
21205 21175 0.0868 4  0.277 0.095
21207 21001 0.0000 0  0.079 0.080
21207 21045 0.0459 2  0.074 0.080
21207 21053 0.0000 0  0.071 0.070
21207 21057 0.0536 0  0.131 0.040
21207 21231 0.0319 0  0.064 0.015
21209 21067 0.1170 4  0.038 0.025
21209 21081 0.1506 9  0.056 0.030
21209 21097 0.1798 1  0.048 0.025
21209 21187 0.1932 1  0.079 0.005
21209 21239 0.1742 5  0.048 0.060
21211 21005 0.1231 4  0.062 0.025
21211 21029 0.0336 4  0.034 0.025
21211 21073 0.2608 6  0.051 0.015
21211 21103 0.1720 3  0.056 0.020
21211 21185 0.1308 3  0.051 0.015
21211 21215 0.0619 4  0.047 0.025
21213 21141 0.1496 3  0.048 0.020
21213 21227 0.0783 1  0.041 0.005
21213 47147 0.2186 1  0.046 0.010
21213 47165 0.0802 1  0.042 0.015
21215 21029 0.0319 2  0.032 0.035
21215 21111 0.0288 10 0.034 0.025
21215 21179 0.0390 5  0.043 0.050
21215 21211 0.0941 4  0.051 0.005
21217 21087 0.2446 1  0.086 0.015
21217 21123 0.1207 0  0.061 0.030
21217 21155 0.2144 3  0.061 0.020
21219 21047 0.1203 0  0.044 0.010
21219 21141 0.0418 4  0.051 0.020
21219 21177 0.1339 2  0.048 0.010
21219 47125 0.0153 9  0.041 0.030
21219 47147 0.0460 0  0.040 0.005
21221 21033 0.0857 4  0.366 0.070
21221 21035 0.0200 1  0.053 0.040
21221 21047 0.0083 2  0.044 0.005
21221 21143 0.0841 2  0.073 0.080
21221 47161 0.0161 1  0.052 0.030
21223 18019 0.0006 1  0.036 0.035
21223 18077 0.0035 8  0.052 0.005
21223 18155 0.0304 5  0.221 0.060
21223 21103 0.0612 5  0.059 0.095
21225 17059 0.2178 1  0.086 0.010
21225 17069 0.3122 4  0.094 0.015
21225 18129 0.1124 2  0.048 0.020
21225 21055 0.1100 1  0.054 0.065
21225 21101 0.1062 0  0.044 0.065
21225 21233 0.1406 6  0.049 0.015
21227 21003 0.1517 1  0.059 0.080
21227 21031 0.1649 4  0.065 0.070
21227 21061 0.1987 1  0.071 0.015
21227 21213 0.2418 6  0.058 0.005
21229 21005 0.0247 5  0.048 0.020
21229 21021 0.0560 4  0.108 0.045
21229 21155 0.0177 2  0.055 0.055
21229 21167 0.0406 6  0.045 0.055
21229 21179 0.0210 2  0.039 0.060
21231 21199 0.0180 6  0.081 0.040
21231 21207 0.1231 10 0.193 0.015
21231 47137 0.0548 2  0.063 0.010
21231 47151 0.0043 6  0.046 0.095
21233 21055 0.1868 5  0.068 0.025
21233 21059 0.1085 1  0.045 0.085
21233 21101 0.1537 1  0.039 0.030
21233 21107 0.1200 0  0.048 0.005
21233 21149 0.1349 7  0.067 0.025
21233 21225 0.1738 2  0.056 0.045
21235 21013 0.0838 2  0.054 0.010
21235 21121 0.1736 8  0.054 0.005
21235 21125 0.1168 3  0.047 0.040
21235 47013 0.0621 5  0.050 0.035
21235 47025 0.1955 4  0.062 0.015
21235 47151 0.1353 1  0.047 0.075
21237 21025 0.0297 10 0.200 0.080
21237 21129 0.1297 0  0.099 0.085
21237 21165 0.0239 3  0.083 0.085
21237 21175 0.0058 0  0.088 0.085
21239 21073 0.2228 3  0.055 0.015
21239 21113 0.1859 2  0.051 0.055
21239 21167 0.1166 3  0.042 0.015
21239 21209 0.1285 2  0.046 0.035
22001 22039 0.0321 0  0.040 0.050
22001 22055 0.1177 3  0.045 0.030
22001 22097 0.1391 1  0.041 0.015
22001 22113 0.2553 4  0.055 0.015
22003 22011 0.0941 0  0.051 0.015
22003 22053 0.0812 1  0.048 0.005
22005 22007 0.1361 4  0.054 0.080
22005 22047 0.1839 7  0.048 0.005
22005 22063 0.1168 2  0.041 0.010
22005 22093 0.1584 7  0.053 0.030
22007 22005 0.1577 1  0.044 0.015
22007 22045 0.1210 3  0.045 0.015
22007 22047 0.0760 1  0.046 0.025
22007 22093 0.1752 4  0.055 0.025
22007 22099 0.1692 1  0.048 0.015
22007 22109 0.0880 0  0.041 0.015
22009 22025 0.1377 2  0.229 0.050
22009 22029 0.0128 6  0.225 0.045
22009 22039 0.0150 1  0.035 0.050
22009 22077 0.0259 1  0.063 0.095
22009 22079 0.0528 1  0.039 0.045
22009 22125 0.0044 6  0.063 0.035
22011 22003 0.1232 0  0.064 0.005
22011 22019 0.0505 1  0.038 0.055
22011 48351 0.1998 4  0.056 0.010
22013 22015 0.1060 3  0.042 0.015
22013 22027 0.2463 1  0.074 0.015
22013 22049 0.1399 6  0.061 0.005
22013 22061 0.1831 6  0.054 0.015
22013 22069 0.1779 7  0.056 0.005
22013 22081 0.1694 6  0.062 0.010
22013 22119 0.0120 6  0.049 0.030
22013 22127 0.0707 7  0.061 0.005
22015 05073 0.1550 2  0.082 0.010
22015 22013 0.1646 4  0.067 0.030
22015 22017 0.1366 4  0.042 0.005
22015 22119 0.1575 7  0.052 0.025
22017 05091 0.1080 6  0.055 0.010
22017 22015 0.1120 3  0.039 0.005
22017 22031 0.0650 6  0.042 0.010
22017 48067 0.1583 4  0.051 0.005
22017 48203 0.0531 0  0.037 0.055
22017 48315 0.1925 6  0.068 0.010
22017 48365 0.1189 0  0.052 0.005
22019 22011 0.0769 2  0.048 0.015
22019 22023 0.1990 6  0.070 0.010
22019 22053 0.0853 7  0.046 0.035
22019 48351 0.0804 2  0.056 0.035
22019 48361 0.0881 2  0.039 0.010
22021 22025 0.1360 0  0.079 0.050
22021 22041 0.0260 8  0.054 0.080
22021 22059 0.0794 8  0.057 0.015
22021 22083 0.1042 3  0.052 0.015
22023 22019 0.0028 5  0.037 0.025
22023 22053 0.0030 4  0.048 0.060
22023 48245 0.0020 9  0.037 0.080
22023 48361 0.0034 2  0.041 0.015
22025 22009 0.1351 8  0.051 0.005
22025 22021 0.0341 0  0.067 0.010
22025 22029 0.0319 2  0.064 0.090
22025 22041 0.1223 3  0.055 0.010
22025 22059 0.1379 3  0.057 0.025
22025 22107 0.0864 4  0.081 0.095
22027 05027 0.0401 8  0.044 0.005
22027 05139 0.0782 5  0.053 0.050
22027 22013 0.2408 4  0.074 0.060
22027 22111 0.2302 4  0.058 0.005
22027 22119 0.2075 8  0.056 0.010
22029 22009 0.0220 1  0.055 0.025
22029 22025 0.0105 6  0.070 0.005
22029 22107 0.0000 10 0.069 0.025
22029 28001 0.0000 0  0.051 0.090
22029 28157 0.0054 1  0.059 0.005
22031 22017 0.0696 1  0.040 0.020
22031 22069 0.1644 5  0.057 0.005
22031 22081 0.0902 6  0.070 0.020
22031 48365 0.1695 3  0.048 0.045
22031 48419 0.1241 6  0.048 0.055
22033 22037 0.0952 9  0.053 0.060
22033 22063 0.0855 3  0.037 0.020
22033 22121 0.1672 5  0.053 0.010
22035 05017 0.0182 1  0.094 0.010
22035 22065 0.0070 0  0.084 0.045
22035 22083 0.0024 0  0.049 0.085
22035 22123 0.0070 2  0.062 0.090
22035 28055 0.1719 0  0.139 0.070
22035 28151 0.0075 0  0.041 0.025
22037 22033 0.0076 3  0.034 0.015
22037 22125 0.0080 2  0.204 0.060
22037 28005 0.0024 4  0.180 0.055
22037 28157 0.0022 1  0.195 0.015
22039 22001 0.1191 2  0.045 0.010
22039 22009 0.1071 7  0.050 0.015
22039 22079 0.1321 4  0.042 0.010
22039 22097 0.0814 9  0.042 0.015
22041 22021 0.2382 4  0.080 0.010
22041 22025 0.1501 4  0.074 0.015
22041 22059 0.0749 2  0.068 0.015
22041 22065 0.1328 3  0.088 0.015
22041 22083 0.1368 2  0.049 0.080
22041 22107 0.2111 3  0.077 0.020
22043 22059 0.0722 5  0.065 0.010
22043 22069 0.1769 8  0.055 0.005
22043 22079 0.0336 3  0.036 0.005
22043 22127 0.0621 2  0.066 0.075
22045 22007 0.2393 2  0.057 0.020
22045 22047 0.1607 6  0.049 0.015
22045 22055 0.1882 1  0.040 0.025
22045 22099 0.2755 2  0.045 0.030
22045 22101 0.1015 1  0.044 0.025
22045 22113 0.1845 1  0.045 0.030
22047 22005 0.0451 2  0.043 0.005
22047 22007 0.0227 7  0.050 0.040
22047 22045 0.0410 4  0.041 0.025
22047 22077 0.0426 1  0.066 0.020
22047 22099 0.0071 3  0.047 0.050
22047 22121 0.0000 10 0.181 0.015
22049 22013 0.0100 1  0.154 0.085
22049 22061 0.0012 6  0.053 0.055
22049 22073 0.0241 10 0.075 0.010
22049 22111 0.0223 9  0.054 0.035
22049 22127 0.0000 10 0.059 0.025
22051 22057 0.0703 7  0.043 0.005
22051 22071 0.0632 1  0.036 0.005
22051 22075 0.0613 5  0.047 0.070
22051 22089 0.0815 2  0.040 0.030
22053 22003 0.1259 2  0.059 0.010
22053 22019 0.0462 8  0.035 0.005
22053 22023 0.1769 4  0.074 0.005
22055 22001 0.1327 2  0.044 0.040
22055 22045 0.1470 0  0.044 0.005
22055 22099 0.2210 1  0.056 0.010
22055 22113 0.1466 1  0.050 0.005
22057 22051 0.0198 7  0.036 0.005
22057 22089 0.1365 0  0.041 0.020
22057 22109 0.1508 4  0.040 0.015
22059 22021 0.0108 10 0.064 0.065
22059 22025 0.1075 6  0.181 0.085
22059 22041 0.0232 8  0.136 0.045
22059 22043 0.0327 0  0.158 0.030
22059 22079 0.0088 2  0.034 0.035
22061 22013 0.0237 4  0.070 0.025
22061 22049 0.0632 3  0.068 0.055
22061 22073 0.0522 0  0.045 0.050
22061 22111 0.0597 4  0.059 0.095
22063 22005 0.1400 3  0.043 0.015
22063 22033 0.0762 3  0.038 0.065
22063 22095 0.1241 2  0.043 0.030
22063 22105 0.0757 1  0.044 0.080
22065 22035 0.0227 10 0.093 0.030
22065 22041 0.0192 2  0.048 0.030
22065 22083 0.0000 0  0.052 0.095
22065 22107 0.0049 0  0.080 0.025
22065 22123 0.1683 3  0.072 0.030
22065 28055 0.0822 1  0.185 0.010
22065 28149 0.0166 5  0.043 0.075
22067 05003 0.1822 3  0.053 0.015
22067 05017 0.3011 2  0.107 0.010
22067 22073 0.1573 1  0.044 0.055
22067 22083 0.1204 1  0.051 0.015
22067 22111 0.2262 4  0.064 0.025
22067 22123 0.2054 3  0.067 0.010
22069 22013 0.1734 2  0.073 0.015
22069 22031 0.1153 0  0.049 0.045
22069 22043 0.1426 1  0.052 0.010
22069 22079 0.0641 8  0.041 0.005
22069 22081 0.0600 10 0.066 0.005
22069 22085 0.1843 4  0.053 0.005
22069 22127 0.0616 3  0.063 0.070
22071 22051 0.0510 2  0.036 0.015
22071 22075 0.0985 5  0.054 0.010
22071 22087 0.1644 3  0.047 0.005
22071 22103 0.0503 4  0.036 0.010
22073 22049 0.1704 2  0.072 0.005
22073 22061 0.1577 4  0.049 0.010
22073 22067 0.1545 4  0.053 0.040
22073 22083 0.1688 3  0.050 0.010
22073 22111 0.2457 2  0.058 0.025
22075 22051 0.0024 6  0.032 0.060
22075 22071 0.0149 9  0.035 0.070
22075 22087 0.0330 0  0.168 0.035
22077 22009 0.0091 7  0.052 0.050
22077 22047 0.0400 2  0.042 0.090
22077 22097 0.0138 9  0.072 0.085
22077 22099 0.0014 3  0.047 0.080
22077 22121 0.0000 10 0.108 0.015
22077 22125 0.0460 5  0.063 0.055
22079 22009 0.1199 3  0.052 0.005
22079 22039 0.0840 0  0.036 0.015
22079 22043 0.1141 2  0.064 0.035
22079 22059 0.1192 4  0.065 0.005
22079 22069 0.1110 2  0.052 0.020
22079 22115 0.1019 2  0.052 0.055
22081 22013 0.0110 6  0.078 0.005
22081 22031 0.0177 6  0.041 0.060
22081 22069 0.0421 8  0.048 0.095
22083 22021 0.1595 9  0.068 0.010
22083 22035 0.1049 9  0.103 0.025
22083 22041 0.2585 2  0.060 0.005
22083 22065 0.1151 3  0.087 0.015
22083 22067 0.1252 3  0.058 0.015
22083 22073 0.1591 3  0.048 0.010
22083 22123 0.1465 2  0.063 0.020
22085 22069 0.1355 3  0.045 0.010
22085 22115 0.0930 6  0.054 0.030
22085 48403 0.1227 4  0.059 0.030
22085 48419 0.1656 2  0.042 0.020
22087 22071 0.0404 2  0.035 0.040
22087 22075 0.1013 1  0.049 0.005
22089 22051 0.0639 2  0.035 0.055
22089 22057 0.1638 3  0.050 0.025
22089 22095 0.1042 1  0.046 0.025
22089 22103 0.1354 1  0.034 0.025
22091 22105 0.0000 10 0.056 0.025
22091 28005 0.0000 10 0.079 0.070
22091 28113 0.0092 8  0.050 0.045
22093 22005 0.1694 0  0.046 0.020
22093 22007 0.2678 3  0.060 0.005
22095 22063 0.0913 1  0.041 0.025
22095 22089 0.1216 9  0.047 0.005
22095 22105 0.1235 1  0.045 0.025
22097 22001 0.1361 1  0.044 0.025
22097 22039 0.0572 0  0.040 0.010
22097 22077 0.2233 4  0.063 0.010
22097 22099 0.2028 1  0.053 0.010
22099 22007 0.1422 4  0.062 0.010
22099 22045 0.1774 2  0.042 0.035
22099 22047 0.2222 6  0.046 0.005
22099 22055 0.1974 2  0.043 0.020
22099 22077 0.1673 0  0.065 0.025
22099 22097 0.1447 3  0.042 0.015
22099 22101 0.1091 0  0.043 0.035
22099 22113 0.2388 9  0.056 0.005
22101 22045 0.1205 2  0.040 0.080
22101 22099 0.1132 2  0.049 0.050
22101 22109 0.1568 5  0.042 0.010
22103 22071 0.0996 3  0.034 0.005
22103 22089 0.0969 4  0.043 0.040
22103 22105 0.1620 3  0.046 0.015
22103 28045 0.0976 2  0.043 0.010
22103 28109 0.1313 3  0.043 0.005
22105 22063 0.0735 4  0.041 0.010
22105 22091 0.1156 1  0.104 0.025
22105 22095 0.1201 2  0.051 0.050
22105 22103 0.1061 0  0.040 0.005
22105 22117 0.1886 1  0.055 0.035
22105 28113 0.1476 4  0.051 0.040
22107 22025 0.0102 5  0.064 0.075
22107 22029 0.0000 10 0.127 0.025
22107 22041 0.0164 3  0.053 0.030
22107 22065 0.0000 10 0.073 0.060
22107 28021 0.0038 0  0.054 0.035
22107 28149 0.0101 2  0.047 0.045
22109 22007 0.1132 2  0.055 0.050
22109 22057 0.1425 6  0.038 0.015
22109 22101 0.0915 5  0.045 0.020
22111 05003 0.2152 0  0.052 0.010
22111 05139 0.1563 3  0.052 0.025
22111 22027 0.3061 3  0.085 0.035
22111 22049 0.1675 5  0.068 0.015
22111 22061 0.1734 3  0.058 0.005
22111 22067 0.1644 3  0.053 0.035
22111 22073 0.2148 2  0.049 0.005
22113 22001 0.1625 1  0.047 0.090
22113 22045 0.1567 3  0.041 0.055
22113 22055 0.1515 2  0.046 0.035
22113 22099 0.2098 2  0.052 0.085
22115 22079 0.0309 3  0.039 0.050
22115 22085 0.1177 0  0.052 0.010
22115 48351 0.0667 0  0.053 0.015
22117 22105 0.1262 1  0.047 0.080
22117 28109 0.0962 1  0.043 0.025
22117 28113 0.1962 3  0.052 0.005
22117 28147 0.2444 2  0.054 0.025
22119 05027 0.0674 2  0.044 0.020
22119 05073 0.3606 5  0.076 0.020
22119 22013 0.2694 0  0.069 0.035
22119 22015 0.1005 1  0.038 0.035
22119 22027 0.2716 3  0.069 0.020
22121 22033 0.0143 2  0.037 0.050
22121 22047 0.0360 7  0.051 0.010
22121 22077 0.0413 0  0.070 0.080
22123 05003 0.1321 3  0.051 0.045
22123 22035 0.1432 0  0.139 0.055
22123 22065 0.2019 9  0.081 0.005
22123 22067 0.1939 5  0.055 0.020
22123 22083 0.1209 0  0.051 0.005
22123 28151 0.1698 4  0.047 0.020
22125 22009 0.0091 7  0.048 0.060
22125 22037 0.0051 0  0.125 0.020
22125 22077 0.0000 10 0.055 0.070
22125 28157 0.0000 10 0.141 0.060
22127 22013 0.1527 1  0.071 0.010
22127 22043 0.0846 1  0.054 0.020
22127 22049 0.0986 2  0.068 0.015
22127 22069 0.1403 7  0.049 0.010
23001 23005 0.1133 6  0.047 0.025
23001 23011 0.0588 9  0.043 0.010
23001 23017 0.1412 3  0.065 0.015
23001 23023 0.0827 7  0.058 0.015
23003 23019 0.0830 2  0.045 0.010
23003 23021 0.1595 4  0.109 0.005
23003 23025 0.0853 2  0.063 0.005
23003 23029 0.0884 1  0.088 0.005
23005 23001 0.1721 0  0.050 0.005
23005 23017 0.1069 1  0.059 0.010
23005 23023 0.1050 3  0.055 0.020
23005 23031 0.1389 3  0.041 0.005
23007 23011 0.0275 3  0.082 0.050
23007 23017 0.0761 3  0.119 0.060
23007 23025 0.0040 6  0.051 0.065
23009 23013 0.4206 1  0.456 0.080
23009 23019 0.1589 0  0.433 0.025
23009 23029 0.1350 2  0.466 0.090
23011 23001 0.1008 3  0.044 0.025
23011 23007 0.0909 5  0.065 0.010
23011 23013 0.0684 5  0.057 0.015
23011 23015 0.0939 2  0.064 0.035
23011 23023 0.0631 6  0.054 0.005
23011 23025 0.1177 5  0.061 0.010
23011 23027 0.0503 1  0.049 0.045
23013 23009 0.0643 8  0.084 0.080
23013 23011 0.0095 6  0.041 0.045
23013 23027 0.0326 3  0.047 0.005
23015 23011 0.1421 9  0.401 0.085
23015 23023 0.0552 0  0.127 0.085
23015 23027 0.2859 7  0.422 0.040
23017 23001 0.1259 3  0.047 0.020
23017 23005 0.0378 6  0.041 0.005
23017 23007 0.1238 1  0.065 0.010
23017 23031 0.0712 2  0.046 0.040
23017 33003 0.1721 7  0.068 0.010
23017 33007 0.2089 4  0.085 0.020
23019 23003 0.0928 8  0.053 0.010
23019 23009 0.1379 5  0.070 0.005
23019 23021 0.2390 1  0.102 0.010
23019 23025 0.1239 5  0.064 0.045
23019 23027 0.1286 5  0.052 0.010
23019 23029 0.1353 4  0.083 0.045
23021 23003 0.0073 10 0.080 0.055
23021 23019 0.0177 0  0.056 0.085
23021 23025 0.0040 6  0.064 0.025
23023 23001 0.0895 3  0.050 0.005
23023 23005 0.1005 6  0.043 0.015
23023 23011 0.0511 4  0.044 0.075
23023 23015 0.1597 2  0.065 0.015
23025 23003 0.0738 4  0.063 0.010
23025 23007 0.0791 10 0.059 0.035
23025 23011 0.0264 8  0.044 0.010
23025 23019 0.1239 7  0.049 0.005
23025 23021 0.0218 2  0.087 0.020
23027 23011 0.0855 0  0.042 0.025
23027 23013 0.1969 5  0.071 0.010
23027 23015 0.0845 0  0.058 0.045
23027 23019 0.0983 0  0.046 0.020
23029 23003 0.5753 0  0.460 0.010
23029 23009 0.2738 3  0.471 0.010
23029 23019 0.0167 6  0.065 0.095
23031 23005 0.0820 4  0.034 0.010
23031 23017 0.1071 3  0.057 0.010
23031 33003 0.0966 2  0.056 0.050
23031 33015 0.1187 5  0.039 0.005
23031 33017 0.0928 7  0.047 0.005
24001 24023 0.1807 0  0.074 0.060
24001 54027 0.0860 9  0.053 0.010
24001 54057 0.2232 3  0.060 0.005
24001 54065 0.0996 6  0.062 0.070
24003 24027 0.1335 4  0.038 0.020
24003 24033 0.1198 1  0.035 0.010
24005 24025 0.1038 2  0.035 0.045
24005 24510 0.0879 3  0.033 0.090
24009 24017 0.1156 1  0.045 0.005
24009 24037 0.1072 3  0.052 0.030
24011 10001 0.0975 3  0.043 0.005
24011 10005 0.0590 2  0.037 0.090
24011 24035 0.1194 4  0.044 0.020
24011 24041 0.1493 7  0.053 0.005
24013 24021 0.1937 1  0.044 0.030
24013 24027 0.1272 1  0.037 0.015
24015 10001 0.1154 3  0.041 0.015
24015 10003 0.0750 1  0.035 0.030
24015 24025 0.1016 1  0.038 0.055
24015 24029 0.1232 2  0.056 0.025
24017 24009 0.1693 9  0.052 0.015
24017 24033 0.0632 1  0.036 0.050
24017 24037 0.1763 7  0.051 0.010
24017 51059 0.0548 1  0.035 0.070
24017 51099 0.1009 2  0.046 0.020
24017 51153 0.0507 1  0.039 0.075
24017 51179 0.0719 4  0.042 0.040
24019 10005 0.0676 3  0.038 0.030
24019 24041 0.1189 3  0.049 0.025
24021 24013 0.1194 2  0.039 0.020
24021 24031 0.1158 2  0.035 0.085
24021 24043 0.1120 1  0.037 0.025
24021 51107 0.0890 7  0.036 0.005
24023 24001 0.0987 2  0.044 0.080
24023 54023 0.1423 4  0.067 0.030
24023 54057 0.1501 2  0.064 0.010
24023 54077 0.1737 5  0.070 0.010
24025 24005 0.1439 3  0.036 0.015
24025 24015 0.1111 1  0.043 0.005
24025 24029 0.1567 7  0.063 0.005
24027 24003 0.1134 3  0.035 0.020
24027 24013 0.1302 0  0.034 0.005
24027 24031 0.1240 1  0.035 0.070
24029 10003 0.0357 3  0.370 0.055
24029 24015 0.0000 10 0.089 0.045
24029 24025 0.0562 1  0.376 0.055
24029 24035 0.0000 10 0.116 0.015
24031 11001 0.1128 3  0.038 0.010
24031 24021 0.1426 2  0.043 0.020
24031 24027 0.1308 1  0.038 0.080
24031 24033 0.0888 1  0.038 0.025
24031 51013 0.1094 3  0.034 0.070
24031 51059 0.1278 1  0.034 0.010
24031 51107 0.1301 2  0.041 0.025
24033 11001 0.1206 0  0.039 0.020
24033 24003 0.1132 2  0.037 0.010
24033 24017 0.0837 2  0.042 0.080
24033 24031 0.1189 1  0.037 0.035
24033 51013 0.1310 1  0.039 0.005
24035 10001 0.0904 0  0.039 0.005
24035 24011 0.1193 4  0.048 0.005
24035 24029 0.1809 4  0.056 0.010
24035 24041 0.1874 8  0.050 0.005
24037 24009 0.1632 1  0.047 0.025
24037 24017 0.1188 1  0.041 0.040
24037 51133 0.0486 4  0.050 0.005
24037 51193 0.0884 6  0.055 0.010
24039 24047 0.1440 3  0.052 0.015
24039 51001 0.0763 4  0.054 0.020
24041 24011 0.1443 1  0.050 0.030
24041 24019 0.1069 1  0.043 0.015
24041 24035 0.1229 3  0.045 0.010
24043 24021 0.0904 7  0.039 0.015
24043 54003 0.0829 7  0.038 0.020
24043 54037 0.0745 3  0.046 0.075
24043 54065 0.1465 5  0.060 0.015
24045 10005 0.0945 1  0.041 0.005
24047 10005 0.0800 3  0.041 0.015
24047 24039 0.2203 2  0.057 0.025
24047 51001 0.1026 2  0.052 0.040
24510 24005 0.1396 3  0.040 0.035
25003 09003 0.0120 4  0.038 0.010
25003 09005 0.1125 9  0.041 0.010
25003 25011 0.0571 5  0.046 0.005
25003 25013 0.0389 9  0.040 0.005
25003 25015 0.0967 2  0.047 0.040
25003 36021 0.0811 7  0.057 0.010
25003 36027 0.0545 8  0.036 0.005
25003 36083 0.0743 2  0.047 0.010
25005 25021 0.0734 2  0.037 0.005
25005 25023 0.0234 3  0.037 0.005
25005 44005 0.1112 4  0.050 0.010
25009 25017 0.0405 2  0.035 0.030
25009 25025 0.0670 2  0.035 0.005
25009 33015 0.0671 2  0.042 0.050
25011 25003 0.0410 7  0.038 0.045
25011 25015 0.1332 3  0.055 0.005
25011 25027 0.0205 3  0.037 0.055
25013 09003 0.0212 2  0.036 0.085
25013 09005 0.1219 8  0.044 0.005
25013 09013 0.0713 4  0.043 0.005
25013 25003 0.0440 7  0.038 0.005
25013 25015 0.1437 0  0.051 0.040
25013 25027 0.0399 10 0.033 0.030
25015 25003 0.0441 9  0.040 0.040
25015 25011 0.0958 3  0.058 0.025
25015 25013 0.1205 5  0.038 0.005
25015 25027 0.0443 0  0.036 0.025
25017 25009 0.0250 1  0.038 0.045
25017 25021 0.0282 0  0.035 0.080
25017 25025 0.0474 1  0.036 0.020
25017 25027 0.0808 5  0.033 0.015
25017 33011 0.0692 6  0.036 0.010
25021 25005 0.0979 6  0.040 0.005
25021 25017 0.0711 3  0.035 0.020
25021 25023 0.0641 3  0.038 0.010
25021 25027 0.0378 0  0.034 0.035
25021 44007 0.0407 5  0.034 0.025
25023 25005 0.0521 0  0.036 0.015
25023 25021 0.0608 5  0.034 0.015
25023 25025 0.0700 7  0.036 0.005
25025 25009 0.0725 9  0.038 0.005
25025 25017 0.0640 3  0.036 0.005
25025 25023 0.0224 9  0.035 0.005
25027 09015 0.0813 2  0.043 0.015
25027 25011 0.0840 5  0.050 0.015
25027 25013 0.0759 6  0.042 0.010
25027 25015 0.1428 6  0.053 0.040
25027 25017 0.0925 2  0.033 0.020
25027 25021 0.0559 2  0.035 0.015
25027 33011 0.0667 1  0.037 0.005
25027 44007 0.1056 1  0.037 0.005
26001 26007 0.1336 6  0.077 0.010
26001 26069 0.0200 6  0.051 0.015
26003 26041 0.0430 0  0.419 0.015
26003 26153 0.0000 10 0.207 0.065
26005 26015 0.0934 3  0.039 0.010
26005 26077 0.1124 2  0.039 0.005
26005 26159 0.1224 1  0.041 0.060
26007 26001 0.0200 3  0.065 0.040
26009 26029 0.0159 4  0.161 0.050
26009 26055 0.0385 0  0.040 0.065
26009 26079 0.0151 5  0.061 0.045
26011 26017 0.0218 1  0.038 0.070
26011 26069 0.0000 10 0.072 0.030
26011 26129 0.0578 2  0.167 0.090
26013 26061 0.0058 1  0.048 0.040
26013 26071 0.0115 6  0.059 0.050
26013 26103 0.0193 0  0.036 0.080
26015 26005 0.1018 2  0.044 0.020
26015 26025 0.0695 2  0.041 0.010
26015 26045 0.0428 0  0.038 0.050
26015 26077 0.0640 1  0.039 0.020
26017 26011 0.1204 1  0.059 0.040
26017 26145 0.0221 1  0.035 0.095
26017 26157 0.0674 2  0.041 0.020
26019 26101 0.0000 10 0.052 0.095
26021 26027 0.0844 6  0.046 0.095
26021 26159 0.0634 2  0.042 0.050
26023 26025 0.0361 10 0.037 0.035
26025 26015 0.0924 6  0.045 0.035
26025 26023 0.0873 0  0.050 0.005
26025 26045 0.0540 6  0.039 0.020
26025 26059 0.1207 2  0.047 0.010
26025 26075 0.0951 10 0.036 0.010
26027 26021 0.0591 0  0.038 0.030
26027 26077 0.1080 3  0.037 0.025
26027 26149 0.1697 4  0.055 0.005
26027 26159 0.1164 1  0.044 0.010
26029 26009 0.0809 3  0.054 0.055
26029 26137 0.0510 4  0.055 0.015
26031 26047 0.1782 3  0.048 0.005
26031 26137 0.1135 1  0.056 0.010
26031 26141 0.1173 4  0.071 0.015
26033 26095 0.1074 3  0.086 0.015
26033 26097 0.0329 0  0.094 0.030
26035 26051 0.1070 4  0.050 0.015
26035 26073 0.0777 3  0.047 0.020
26035 26107 0.1555 1  0.058 0.010
26035 26111 0.0318 2  0.041 0.045
26035 26113 0.1531 4  0.063 0.005
26035 26133 0.0534 5  0.042 0.020
26035 26143 0.1037 6  0.051 0.010
26037 26057 0.0580 2  0.045 0.025
26039 26137 0.0000 0  0.052 0.060
26039 26143 0.0000 10 0.105 0.085
26041 26003 0.0530 1  0.058 0.065
26041 26103 0.0502 0  0.038 0.090
26041 26153 0.1437 2  0.095 0.090
26045 26015 0.0611 3  0.039 0.030
26045 26025 0.0349 2  0.036 0.050
26045 26065 0.0557 2  0.035 0.015
26045 26075 0.0517 3  0.037 0.060
26047 26031 0.1398 0  0.056 0.065
26049 26087 0.1087 5  0.035 0.005
26049 26125 0.0519 4  0.037 0.040
26049 26145 0.0692 9  0.032 0.005
26049 26155 0.0132 1  0.038 0.040
26051 26035 0.0710 1  0.052 0.020
26051 26073 0.0523 0  0.045 0.060
26051 26111 0.0776 4  0.047 0.010
26051 26129 0.0751 1  0.064 0.030
26051 26143 0.0334 4  0.053 0.005
26053 26071 0.0055 9  0.138 0.075
26053 26131 0.0118 8  0.109 0.060
26053 55051 0.0000 10 0.287 0.090
26053 55125 0.0188 4  0.107 0.030
26055 26009 0.1682 3  0.067 0.020
26055 26089 0.1300 0  0.053 0.010
26055 26165 0.0748 4  0.044 0.020
26057 26037 0.0528 0  0.040 0.030
26057 26073 0.0870 1  0.046 0.020
26057 26111 0.0701 2  0.044 0.025
26059 26025 0.0368 2  0.038 0.005
26059 26075 0.0228 3  0.036 0.030
26061 26013 0.1081 5  0.073 0.010
26061 26071 0.0819 3  0.068 0.025
26061 26131 0.1243 3  0.058 0.025
26063 26151 0.0049 8  0.044 0.090
26063 26157 0.0261 2  0.042 0.030
26065 26045 0.1236 2  0.043 0.020
26065 26075 0.0355 3  0.036 0.015
26067 26117 0.0784 1  0.053 0.020
26069 26001 0.1175 2  0.062 0.020
26069 26011 0.0649 1  0.060 0.005
26071 26013 0.1732 4  0.076 0.010
26071 26053 0.0000 0  0.076 0.040
26071 26061 0.0042 10 0.050 0.050
26071 26131 0.0691 8  0.055 0.010
26071 55037 0.1652 3  0.135 0.050
26071 55041 0.0352 2  0.163 0.050
26071 55125 0.0000 0  0.122 0.030
26073 26035 0.0643 1  0.046 0.085
26073 26051 0.0949 2  0.051 0.015
26073 26057 0.0890 5  0.047 0.005
26073 26107 0.0542 4  0.053 0.005
26073 26111 0.1157 2  0.048 0.020
26073 26117 0.1194 3  0.045 0.015
26073 26133 0.0483 6  0.037 0.015
26075 26025 0.0361 5  0.036 0.020
26075 26045 0.0508 2  0.034 0.010
26075 26059 0.0403 4  0.045 0.035
26075 26065 0.1115 1  0.038 0.005
26075 26091 0.0563 3  0.036 0.005
26077 26005 0.1043 1  0.040 0.015
26077 26015 0.0594 7  0.041 0.035
26077 26027 0.1366 1  0.052 0.025
26077 26149 0.0829 1  0.042 0.065
26077 26159 0.1704 1  0.043 0.010
26079 26009 0.0675 5  0.062 0.015
26079 26113 0.0896 5  0.055 0.015
26081 26117 0.0588 9  0.052 0.010
26081 26123 0.2106 7  0.047 0.010
26081 26139 0.1015 3  0.039 0.015
26085 26101 0.0000 10 0.056 0.090
26085 26105 0.0204 1  0.048 0.045
26085 26107 0.0073 3  0.054 0.040
26085 26123 0.0821 4  0.224 0.040
26085 26127 0.0086 3  0.060 0.085
26085 26133 0.0000 0  0.047 0.005
26085 26165 0.1177 0  0.430 0.010
26087 26049 0.0430 1  0.036 0.035
26087 26099 0.0621 2  0.034 0.020
26087 26125 0.0380 1  0.031 0.060
26087 26147 0.0400 0  0.036 0.040
26087 26151 0.0617 6  0.047 0.010
26087 26157 0.0688 2  0.041 0.005
26089 26055 0.0111 3  0.040 0.050
26091 26075 0.0388 9  0.036 0.020
26091 26115 0.0816 0  0.037 0.010
26091 26161 0.0840 1  0.033 0.005
26091 39051 0.0739 5  0.040 0.005
26093 26161 0.0481 10 0.035 0.005
26095 26033 0.0064 6  0.047 0.005
26097 26033 0.0148 3  0.046 0.075
26099 26087 0.0840 9  0.039 0.005
26099 26125 0.1587 1  0.040 0.005
26099 26147 0.0838 3  0.036 0.030
26099 26163 0.1160 1  0.033 0.010
26101 26019 0.1965 1  0.073 0.005
26101 26085 0.1862 1  0.069 0.010
26101 26105 0.0801 6  0.049 0.005
26103 26013 0.1792 7  0.078 0.020
26103 26041 0.0803 1  0.046 0.005
26103 26109 0.0569 5  0.055 0.015
26105 26085 0.0913 5  0.072 0.010
26105 26101 0.0586 2  0.061 0.020
26105 26123 0.0675 7  0.047 0.005
26105 26127 0.0857 1  0.063 0.005
26107 26035 0.0041 10 0.051 0.080
26107 26073 0.0090 3  0.047 0.020
26107 26085 0.0000 10 0.144 0.040
26107 26117 0.0000 10 0.158 0.075
26107 26123 0.0313 2  0.132 0.055
26107 26133 0.0026 0  0.038 0.025
26109 26103 0.0270 0  0.037 0.085
26109 55075 0.1104 2  0.063 0.025
26111 26035 0.0992 3  0.052 0.020
26111 26051 0.1276 6  0.054 0.015
26111 26057 0.0699 5  0.047 0.015
26111 26073 0.1039 7  0.046 0.005
26111 26145 0.0326 2  0.034 0.005
26113 26035 0.0166 3  0.048 0.030
26113 26079 0.0060 6  0.065 0.080
26113 26133 0.0000 10 0.044 0.075
26115 26091 0.0448 4  0.035 0.070
26115 26161 0.0469 2  0.038 0.070
26115 26163 0.0951 2  0.036 0.010
26117 26067 0.1270 4  0.043 0.010
26117 26073 0.0697 2  0.046 0.035
26117 26081 0.0645 3  0.035 0.025
26117 26107 0.1571 3  0.053 0.005
26117 26123 0.1580 1  0.047 0.085
26119 26135 0.0000 0  0.099 0.090
26121 26123 0.1713 4  0.050 0.020
26121 26127 0.1413 4  0.058 0.010
26121 26139 0.1268 4  0.043 0.070
26123 26081 0.0515 3  0.034 0.035
26123 26085 0.1062 0  0.071 0.010
26123 26105 0.1666 5  0.049 0.020
26123 26107 0.1205 1  0.051 0.025
26123 26117 0.1327 2  0.048 0.030
26123 26121 0.0737 0  0.035 0.095
26123 26127 0.2336 1  0.071 0.020
26123 26133 0.0609 9  0.041 0.005
26125 26049 0.0781 1  0.034 0.015
26125 26087 0.0452 3  0.038 0.070
26125 26099 0.0645 3  0.033 0.035
26125 26161 0.0735 2  0.037 0.010
26125 26163 0.1320 1  0.035 0.020
26127 26085 0.0670 3  0.065 0.010
26127 26105 0.0611 1  0.051 0.060
26127 26121 0.0033 4  0.039 0.095
26127 26123 0.1123 1  0.046 0.055
26129 26011 0.0000 10 0.148 0.040
26129 26051 0.0266 4  0.117 0.030
26129 26135 0.0117 7  0.086 0.080
26131 26053 0.0885 2  0.075 0.075
26131 26061 0.2607 2  0.061 0.010
26131 26071 0.1191 1  0.076 0.080
26133 26035 0.0680 9  0.049 0.005
26133 26073 0.0595 4  0.044 0.015
26133 26085 0.1057 6  0.070 0.010
26133 26107 0.1198 1  0.055 0.010
26133 26113 0.1149 2  0.059 0.025
26133 26123 0.0893 4  0.049 0.010
26133 26165 0.1181 1  0.046 0.010
26135 26119 0.0000 10 0.109 0.060
26135 26129 0.0257 3  0.063 0.080
26137 26029 0.0460 2  0.060 0.055
26137 26031 0.1439 2  0.056 0.005
26137 26039 0.0192 0  0.071 0.075
26139 26081 0.0536 1  0.034 0.030
26139 26121 0.0963 1  0.037 0.010
26141 26031 0.0000 0  0.049 0.070
26143 26035 0.0335 1  0.050 0.050
26143 26039 0.0582 1  0.070 0.075
26143 26051 0.0930 4  0.052 0.015
26145 26017 0.0326 10 0.045 0.025
26145 26049 0.0512 2  0.037 0.085
26145 26111 0.0205 0  0.045 0.015
26145 26155 0.0576 1  0.044 0.015
26145 26157 0.0279 2  0.036 0.085
26147 26087 0.0330 5  0.034 0.040
26147 26099 0.0591 6  0.034 0.015
26147 26151 0.0404 4  0.037 0.060
26149 26027 0.0930 1  0.052 0.050
26149 26077 0.0635 7  0.036 0.005
26149 26159 0.0999 2  0.041 0.035
26151 26063 0.0544 8  0.050 0.010
26151 26087 0.0614 6  0.038 0.010
26151 26147 0.0602 1  0.032 0.010
26151 26157 0.0312 4  0.044 0.035
26153 26003 0.0131 4  0.066 0.020
26153 26041 0.0062 10 0.043 0.030
26155 26049 0.0104 0  0.031 0.025
26155 26145 0.0361 1  0.036 0.025
26157 26017 0.0281 0  0.037 0.015
26157 26063 0.0694 5  0.052 0.010
26157 26087 0.0394 8  0.035 0.010
26157 26145 0.0128 4  0.038 0.010
26157 26151 0.0738 3  0.044 0.015
26159 26005 0.1136 5  0.042 0.015
26159 26021 0.0452 2  0.037 0.050
26159 26027 0.1401 3  0.048 0.015
26159 26077 0.0670 1  0.041 0.095
26159 26149 0.1342 2  0.047 0.015
26161 26091 0.0331 3  0.037 0.075
26161 26093 0.0605 3  0.035 0.005
26161 26115 0.0869 2  0.036 0.005
26161 26125 0.0706 0  0.037 0.005
26161 26163 0.0487 8  0.037 0.010
26163 26099 0.0931 2  0.035 0.045
26163 26115 0.0814 2  0.037 0.035
26163 26125 0.1272 1  0.035 0.085
26163 26161 0.0802 4  0.036 0.015
26165 26055 0.1052 4  0.049 0.010
26165 26085 0.2144 4  0.071 0.030
26165 26133 0.1010 1  0.045 0.015
27001 27017 0.0000 0  0.076 0.095
27001 27021 0.0113 2  0.127 0.095
27001 27035 0.0197 2  0.067 0.060
27001 27061 0.0151 7  0.065 0.050
27001 27065 0.0208 2  0.136 0.085
27001 27095 0.0000 10 0.071 0.070
27001 27115 0.0216 1  0.131 0.070
27001 27137 0.0000 10 0.046 0.055
27003 27025 0.0932 5  0.067 0.030
27003 27053 0.0783 1  0.038 0.030
27003 27059 0.2262 2  0.099 0.005
27003 27123 0.1058 2  0.042 0.015
27003 27141 0.1185 3  0.053 0.015
27005 27027 0.0771 1  0.068 0.085
27005 27029 0.0094 3  0.154 0.040
27005 27087 0.0756 0  0.366 0.065
27005 27107 0.0000 10 0.211 0.050
27007 27021 0.0026 6  0.104 0.065
27007 27029 0.0000 10 0.265 0.085
27007 27057 0.0000 10 0.220 0.015
27007 27061 0.1321 2  0.473 0.085
27007 27071 0.0000 10 0.268 0.010
27007 27077 0.0130 4  0.142 0.090
27007 27113 1.0000 0  0.488 0.005
27007 27135 0.0000 10 0.167 0.020
27009 27095 0.0000 10 0.074 0.080
27009 27097 0.0155 5  0.058 0.075
27009 27141 0.0227 0  0.052 0.090
27009 27145 0.0125 9  0.117 0.070
27011 27073 0.0077 1  0.135 0.020
27011 27149 0.0128 2  0.188 0.015
27011 27155 0.0225 2  0.259 0.005
27011 46051 0.0000 10 0.059 0.005
27011 46109 0.0036 4  0.082 0.015
27013 27043 0.2342 2  0.102 0.010
27013 27091 0.2399 3  0.074 0.010
27013 27103 0.2079 3  0.073 0.020
27013 27161 0.2420 1  0.097 0.015
27015 27033 0.0379 0  0.279 0.005
27015 27103 0.0000 10 0.140 0.040
27015 27129 0.0883 6  0.092 0.040
27015 27165 0.0000 10 0.171 0.020
27017 27001 0.0272 1  0.148 0.090
27017 27115 0.0000 10 0.242 0.085
27017 55031 0.0045 10 0.123 0.025
27019 27053 0.0934 0  0.041 0.080
27019 27085 0.2446 5  0.070 0.015
27019 27139 0.1070 2  0.043 0.025
27019 27171 0.1465 4  0.053 0.015
27021 27001 0.0089 2  0.150 0.030
27021 27007 0.0013 0  0.089 0.075
27021 27035 0.0153 1  0.072 0.025
27021 27061 0.0151 4  0.070 0.090
27021 27097 0.0000 10 0.053 0.045
27021 27153 0.0520 2  0.081 0.085
27021 27159 0.0000 0  0.122 0.015
27023 27067 0.0000 10 0.074 0.020
27023 27073 0.0240 3  0.125 0.060
27023 27129 0.0000 10 0.083 0.095
27023 27151 0.0099 3  0.109 0.010
27023 27173 0.0115 7  0.080 0.010
27025 27003 0.0034 5  0.052 0.040
27025 27059 0.0000 10 0.214 0.070
27025 55095 0.0004 0  0.079 0.080
27027 27005 0.1504 1  0.115 0.065
27027 27107 0.1157 0  0.339 0.050
27027 27111 0.3219 1  0.086 0.005
27027 27167 0.2303 1  0.118 0.030
27027 38017 0.1594 1  0.058 0.040
27027 38077 0.2979 3  0.086 0.015
27029 27005 0.0000 10 0.089 0.085
27029 27007 0.0035 4  0.073 0.060
27029 27087 0.0964 0  0.334 0.005
27029 27113 0.0000 10 0.089 0.010
27029 27119 0.0000 0  0.107 0.040
27031 27075 0.0000 10 0.091 0.035
27033 27015 0.0000 10 0.073 0.025
27033 27063 0.0063 6  0.106 0.005
27033 27101 0.0066 6  0.091 0.090
27033 27105 0.0007 5  0.086 0.040
27033 27127 0.0000 10 0.087 0.010
27035 27001 0.0404 5  0.127 0.015
27035 27021 0.0286 3  0.131 0.080
27035 27097 0.0447 2  0.058 0.075
27037 27049 0.2927 5  0.069 0.025
27037 27053 0.0906 3  0.039 0.065
27037 27123 0.1283 2  0.041 0.035
27037 27131 0.1665 5  0.064 0.075
27037 27139 0.1534 2  0.048 0.015
27037 27163 0.1151 1  0.043 0.055
27037 55093 0.1450 2  0.060 0.045
27039 27047 0.1275 1  0.069 0.065
27039 27049 0.1347 0  0.068 0.020
27039 27099 0.0809 1  0.069 0.055
27039 27147 0.1707 1  0.067 0.005
27041 27051 0.0001 0  0.219 0.040
27041 27111 0.1616 4  0.072 0.010
27043 19109 0.0000 10 0.141 0.040
27043 19189 0.0000 0  0.073 0.020
27043 27013 0.0000 10 0.112 0.040
27043 27091 0.0000 10 0.140 0.005
27043 27161 0.0000 10 0.163 0.040
27045 19089 0.0459 5  0.091 0.010
27045 19191 0.0646 3  0.076 0.035
27045 27055 0.0896 4  0.080 0.095
27045 27099 0.1975 0  0.074 0.065
27045 27109 0.0542 1  0.043 0.050
27045 27169 0.0317 1  0.058 0.005
27047 19131 0.1370 1  0.089 0.025
27047 19195 0.1738 3  0.077 0.010
27047 27039 0.0184 1  0.067 0.065
27047 27099 0.0361 0  0.066 0.025
27047 27147 0.0742 5  0.058 0.095
27047 27161 0.0574 5  0.079 0.005
27049 27037 0.1226 2  0.039 0.005
27049 27039 0.1757 1  0.071 0.035
27049 27131 0.1918 4  0.062 0.005
27049 27147 0.2484 5  0.060 0.045
27049 27157 0.1914 2  0.084 0.015
27049 55093 0.1693 3  0.067 0.025
27051 27041 0.0429 0  0.079 0.050
27051 27111 0.0128 3  0.070 0.010
27051 27155 0.0000 10 0.167 0.075
27051 27167 0.0000 10 0.105 0.055
27053 27003 0.1232 3  0.042 0.005
27053 27019 0.1592 3  0.049 0.020
27053 27037 0.1203 2  0.038 0.025
27053 27123 0.1045 1  0.043 0.030
27053 27171 0.1083 2  0.050 0.035
27055 19005 0.0306 0  0.072 0.055
27055 19191 0.0144 2  0.091 0.050
27055 27045 0.0023 5  0.071 0.025
27055 27169 0.0231 5  0.058 0.095
27055 55023 0.0034 0  0.084 0.025
27055 55063 0.0042 1  0.055 0.005
27055 55123 0.1155 1  0.087 0.040
27057 27007 0.0000 10 0.071 0.080
27057 27159 0.0236 6  0.107 0.020
27059 27003 0.0068 0  0.044 0.040
27059 27025 0.0000 10 0.090 0.005
27059 27095 0.0000 10 0.110 0.035
27059 27141 0.0183 0  0.056 0.010
27061 27001 0.0000 10 0.111 0.065
27061 27007 0.0975 5  0.331 0.075
27061 27021 0.0078 3  0.119 0.025
27061 27071 0.1454 3  0.359 0.065
27061 27137 0.0302 0  0.169 0.030
27063 19059 0.0000 10 0.105 0.050
27063 19063 0.0000 10 0.067 0.095
27063 19143 0.0352 5  0.072 0.090
27063 27033 0.0513 0  0.219 0.080
27063 27101 0.0183 2  0.099 0.020
27063 27105 0.0390 3  0.082 0.050
27065 27001 0.0357 1  0.147 0.030
27065 27095 0.0114 4  0.071 0.045
27065 27115 0.0045 5  0.110 0.010
27067 27023 0.0000 10 0.084 0.015
27067 27093 0.0281 9  0.093 0.065
27067 27121 0.0000 10 0.199 0.005
27067 27129 0.0044 7  0.096 0.005
27067 27145 0.0004 0  0.056 0.035
27067 27151 0.0000 10 0.201 0.035
27069 27089 0.0000 10 0.099 0.050
27069 38067 0.0000 10 0.082 0.040
27071 27007 0.0000 10 0.070 0.095
27071 27061 0.0068 10 0.063 0.095
27071 27077 0.0602 2  0.149 0.020
27071 27137 0.0086 3  0.044 0.065
27073 27011 0.0014 1  0.087 0.055
27073 27023 0.0377 0  0.109 0.085
27073 27151 0.0403 1  0.124 0.055
27073 27173 0.0537 1  0.078 0.085
27073 46039 0.0000 0  0.131 0.005
27073 46051 0.0000 10 0.068 0.015
27075 27031 0.0000 10 0.146 0.040
27075 27137 0.0000 10 0.053 0.055
27077 27007 0.0157 0  0.081 0.010
27077 27071 0.1254 1  0.169 0.045
27077 27135 0.0525 1  0.089 0.070
27079 27103 0.0100 0  0.071 0.055
27079 27131 0.0132 5  0.063 0.020
27079 27139 0.0216 0  0.043 0.015
27079 27143 0.0083 2  0.138 0.050
27081 27083 0.0000 10 0.061 0.080
27081 27101 0.0043 10 0.091 0.075
27081 27117 0.0824 6  0.090 0.070
27081 27173 0.0039 7  0.073 0.055
27081 46011 0.0000 10 0.089 0.015
27081 46039 0.0000 0  0.130 0.050
27081 46101 0.0000 10 0.121 0.015
27083 27081 0.1325 1  0.110 0.095
27083 27127 0.1410 4  0.082 0.005
27083 27173 0.2257 2  0.090 0.040
27085 27019 0.1312 5  0.051 0.005
27085 27093 0.2189 2  0.114 0.020
27085 27129 0.1212 5  0.098 0.010
27085 27143 0.1806 0  0.107 0.075
27085 27171 0.1383 6  0.050 0.040
27087 27005 0.0039 0  0.112 0.015
27087 27029 0.0000 10 0.118 0.025
27087 27107 0.0000 10 0.152 0.085
27087 27119 0.0001 0  0.092 0.015
27089 27069 0.0000 0  0.119 0.075
27089 27113 0.0198 0  0.092 0.095
27089 27119 0.3288 0  0.446 0.090
27089 27135 0.0000 10 0.104 0.065
27091 19063 0.1454 0  0.069 0.015
27091 19109 0.0110 5  0.076 0.015
27091 27013 0.0903 1  0.060 0.025
27091 27043 0.0515 0  0.081 0.085
27091 27165 0.1466 0  0.091 0.005
27093 27067 0.4174 1  0.483 0.075
27093 27085 0.1900 0  0.479 0.035
27093 27129 0.0003 7  0.096 0.015
27093 27145 0.0000 10 0.052 0.090
27093 27171 0.0000 10 0.064 0.020
27095 27001 0.0568 1  0.160 0.030
27095 27009 0.0000 0  0.060 0.080
27095 27059 0.0000 0  0.095 0.030
27095 27065 0.0000 10 0.247 0.065
27095 27097 0.0000 10 0.061 0.005
27095 27141 0.0000 10 0.049 0.035
27097 27009 0.1391 3  0.068 0.015
27097 27021 0.0903 2  0.138 0.015
27097 27035 0.0713 5  0.067 0.035
27097 27095 0.1143 3  0.087 0.015
27099 19089 0.0503 3  0.090 0.090
27099 19131 0.0689 6  0.077 0.030
27099 19195 0.1006 5  0.080 0.015
27099 27039 0.0663 1  0.076 0.025
27099 27045 0.1877 3  0.067 0.005
27099 27047 0.1772 7  0.068 0.005
27099 27109 0.0614 1  0.042 0.025
27099 27147 0.1014 4  0.062 0.010
27101 27033 0.0563 0  0.202 0.045
27101 27063 0.0148 1  0.129 0.005
27101 27081 0.0000 10 0.083 0.035
27101 27105 0.4174 1  0.484 0.040
27101 27117 0.0000 10 0.125 0.095
27101 27127 0.0000 10 0.083 0.015
27101 27133 0.0630 1  0.105 0.035
27103 27013 0.2835 5  0.068 0.005
27103 27015 0.3037 2  0.095 0.005
27103 27079 0.0040 1  0.082 0.030
27103 27129 0.0518 1  0.096 0.035
27103 27143 0.0560 3  0.095 0.090
27105 19119 0.0114 3  0.060 0.030
27105 19143 0.0391 9  0.074 0.045
27105 27033 0.0396 0  0.268 0.080
27105 27063 0.0140 4  0.125 0.085
27105 27101 0.0007 6  0.090 0.005
27105 27117 0.0055 1  0.099 0.090
27105 27133 0.0737 1  0.107 0.025
27107 27005 0.0000 10 0.102 0.010
27107 27027 0.0000 10 0.061 0.035
27107 27087 0.0000 10 0.154 0.045
27107 27119 0.0000 10 0.081 0.035
27109 27045 0.2568 1  0.074 0.085
27109 27099 0.1008 2  0.073 0.040
27109 27157 0.2462 4  0.080 0.080
27109 27169 0.1754 6  0.069 0.040
27111 27027 0.0076 4  0.069 0.030
27111 27041 0.0417 5  0.076 0.030
27111 27051 0.5090 0  0.242 0.090
27111 27167 0.0008 9  0.096 0.075
27113 27007 0.0000 10 0.110 0.045
27113 27029 0.0000 10 0.195 0.080
27113 27089 0.0000 0  0.127 0.025
27113 27119 0.0000 10 0.081 0.055
27113 27125 0.0000 10 0.234 0.085
27115 27001 0.0543 3  0.130 0.090
27115 27017 0.0084 4  0.065 0.050
27115 27065 0.1301 5  0.122 0.060
27115 55013 0.0501 2  0.096 0.055
27117 27081 0.1459 1  0.092 0.060
27117 27101 0.2482 1  0.103 0.090
27117 27105 0.0616 2  0.084 0.045
27117 27133 0.0709 4  0.082 0.030
27117 46099 0.0000 10 0.038 0.010
27117 46101 0.1917 5  0.088 0.010
27119 27029 0.0086 2  0.147 0.045
27119 27087 0.1580 1  0.326 0.005
27119 27089 0.0000 10 0.176 0.020
27119 27107 0.0000 10 0.134 0.010
27119 27113 0.0019 0  0.094 0.025
27119 27125 0.0000 10 0.150 0.015
27119 38035 0.0302 0  0.066 0.075
27121 27067 0.0000 10 0.094 0.035
27121 27149 0.0106 0  0.211 0.045
27121 27151 0.0942 2  0.111 0.035
27123 27003 0.1432 0  0.039 0.005
27123 27037 0.1098 2  0.038 0.035
27123 27053 0.0926 3  0.036 0.085
27123 27163 0.1325 4  0.045 0.025
27125 27113 0.0000 10 0.086 0.030
27125 27119 0.0000 10 0.082 0.025
27127 27033 0.0452 1  0.192 0.005
27127 27083 0.0127 5  0.065 0.095
27127 27101 0.0736 0  0.116 0.095
27127 27129 0.1059 4  0.090 0.050
27127 27173 0.0292 8  0.069 0.070
27129 27015 0.0000 10 0.122 0.035
27129 27023 0.0000 10 0.165 0.065
27129 27067 0.0000 10 0.112 0.035
27129 27085 0.0000 10 0.086 0.080
27129 27093 0.0000 10 0.161 0.030
27129 27103 0.0000 0  0.078 0.015
27129 27127 0.0000 10 0.155 0.005
27131 27037 0.0811 5  0.040 0.005
27131 27049 0.3105 4  0.075 0.005
27131 27079 0.1865 0  0.083 0.020
27131 27139 0.1075 2  0.044 0.055
27131 27147 0.1853 3  0.062 0.005
27131 27161 0.1858 2  0.092 0.045
27133 19119 0.0289 1  0.059 0.010
27133 27101 0.0499 2  0.101 0.030
27133 27105 0.0040 0  0.079 0.060
27133 27117 0.0000 10 0.116 0.035
27133 46099 0.0000 10 0.042 0.075
27133 46101 0.0000 10 0.150 0.065
27135 27007 0.1168 0  0.079 0.090
27135 27077 0.5953 2  0.198 0.005
27135 27089 0.2964 4  0.118 0.020
27137 27001 0.0014 4  0.131 0.020
27137 27061 0.1327 6  0.062 0.015
27137 27071 0.2126 2  0.177 0.020
27137 27075 0.2057 3  0.113 0.010
27137 55031 0.0532 3  0.061 0.010
27139 27019 0.1189 1  0.053 0.015
27139 27037 0.0881 4  0.040 0.015
27139 27079 0.2950 4  0.082 0.040
27139 27131 0.1390 0  0.061 0.015
27141 27003 0.1169 3  0.044 0.015
27141 27009 0.0711 2  0.067 0.055
27141 27059 0.1611 2  0.098 0.040
27141 27095 0.0583 1  0.078 0.035
27141 27145 0.1573 1  0.055 0.065
27141 27171 0.1427 3  0.053 0.025
27143 27079 0.0063 0  0.105 0.060
27143 27085 0.0019 0  0.062 0.085
27143 27103 0.0186 0  0.072 0.035
27145 27009 0.1754 1  0.068 0.010
27145 27067 0.0736 2  0.078 0.050
27145 27093 0.2023 0  0.107 0.010
27145 27141 0.0996 4  0.057 0.035
27145 27171 0.0895 0  0.050 0.060
27147 27039 0.1468 1  0.077 0.025
27147 27047 0.1525 3  0.068 0.095
27147 27049 0.3323 1  0.067 0.010
27147 27099 0.0610 2  0.066 0.060
27147 27131 0.1623 9  0.069 0.005
27147 27161 0.0674 8  0.081 0.005
27149 27011 0.0000 10 0.076 0.085
27149 27121 0.0000 10 0.112 0.080
27149 27151 0.0000 0  0.137 0.040
27149 27155 0.0000 10 0.166 0.040
27151 27023 0.1244 4  0.100 0.075
27151 27067 0.0148 0  0.083 0.035
27151 27073 0.0640 1  0.120 0.065
27151 27121 0.1013 5  0.118 0.070
27151 27149 0.0000 10 0.185 0.025
27153 27021 0.0000 10 0.230 0.045
27153 27159 0.0241 5  0.108 0.010
27155 27011 0.0000 10 0.084 0.045
27155 27051 0.0000 10 0.139 0.060
27155 27149 0.0000 10 0.135 0.035
27155 27167 0.0000 10 0.097 0.015
27155 38077 0.0000 10 0.082 0.055
27155 46109 0.0000 10 0.084 0.025
27157 27049 0.1935 4  0.071 0.010
27157 27109 0.1687 2  0.054 0.005
27157 27169 0.0603 1  0.059 0.010
27157 55011 0.1685 2  0.099 0.020
27157 55091 0.0001 0  0.095 0.055
27159 27021 0.0268 1  0.140 0.050
27159 27057 0.0000 0  0.131 0.095
27159 27153 0.0530 4  0.078 0.030
27161 27013 0.1706 3  0.067 0.005
27161 27043 0.0522 1  0.079 0.020
27161 27047 0.0604 7  0.066 0.010
27161 27131 0.6758 0  0.463 0.090
27161 27147 0.1687 3  0.062 0.015
27163 27037 0.0935 4  0.039 0.050
27163 27123 0.1133 1  0.043 0.050
27163 55093 0.1357 1  0.061 0.020
27163 55095 0.1728 6  0.075 0.040
27163 55109 0.2147 2  0.062 0.020
27165 27015 0.0915 0  0.076 0.080
27165 27091 0.0233 3  0.078 0.065
27167 27027 0.0735 1  0.063 0.090
27167 27051 0.0056 6  0.151 0.015
27167 27111 0.0007 2  0.063 0.050
27167 27155 0.1089 0  0.292 0.075
27167 38017 0.0009 0  0.049 0.025
27167 38077 0.0208 0  0.080 0.040
27169 27045 0.1364 2  0.076 0.025
27169 27055 0.2490 1  0.085 0.010
27169 27109 0.0882 0  0.046 0.010
27169 27157 0.2140 3  0.077 0.015
27169 55011 0.2563 1  0.089 0.015
27169 55121 0.2229 1  0.066 0.030
27171 27019 0.0849 0  0.051 0.025
27171 27053 0.0853 7  0.044 0.005
27171 27085 0.2122 5  0.063 0.015
27171 27093 0.1597 3  0.110 0.015
27171 27141 0.1238 1  0.050 0.070
27171 27145 0.1563 2  0.058 0.050
27173 27023 0.1037 4  0.105 0.015
27173 27073 0.0115 2  0.108 0.035
27173 27081 0.0000 10 0.174 0.015
27173 27083 0.0000 10 0.083 0.025
27173 27127 0.0900 9  0.092 0.060
27173 46039 0.0336 8  0.100 0.070
28001 22029 0.1874 2  0.076 0.025
28001 28063 0.0189 4  0.044 0.025
28001 28157 0.1166 6  0.061 0.010
28003 28139 0.2141 4  0.048 0.045
28003 47069 0.1234 1  0.041 0.025
28003 47109 0.2051 3  0.044 0.065
28005 22037 0.1420 7  0.060 0.010
28005 22091 0.0968 0  0.107 0.020
28005 28113 0.1528 2  0.048 0.035
28005 28157 0.1597 4  0.070 0.010
28007 28051 0.1910 3  0.048 0.050
28007 28079 0.1767 3  0.042 0.020
28007 28089 0.1687 5  0.043 0.010
28009 28071 0.0145 5  0.082 0.055
28009 28139 0.0150 6  0.047 0.075
28009 28145 0.0008 5  0.052 0.035
28009 47047 0.0000 10 0.085 0.015
28009 47069 0.0157 6  0.041 0.075
28011 05041 0.1359 3  0.080 0.005
28011 05107 0.1317 4  0.079 0.045
28011 28027 0.1388 4  0.054 0.005
28011 28133 0.1495 2  0.042 0.095
28011 28151 0.1346 4  0.048 0.065
28013 28043 0.0919 2  0.047 0.015
28013 28071 0.2246 2  0.052 0.025
28013 28115 0.1953 2  0.056 0.010
28013 28161 0.3111 4  0.062 0.015
28015 28043 0.0063 0  0.047 0.020
28015 28051 0.0587 6  0.044 0.080
28015 28083 0.0181 0  0.052 0.060
28015 28097 0.0393 9  0.050 0.065
28017 28025 0.2072 3  0.061 0.030
28017 28081 0.1325 2  0.045 0.035
28017 28095 0.2023 5  0.052 0.015
28017 28115 0.2925 5  0.058 0.020
28019 28025 0.1439 2  0.046 0.025
28019 28097 0.1534 9  0.061 0.005
28019 28105 0.1344 3  0.045 0.010
28019 28155 0.2033 2  0.057 0.015
28019 28159 0.1836 5  0.060 0.010
28021 22107 0.0305 10 0.214 0.045
28021 28029 0.0151 7  0.046 0.015
28021 28049 0.0085 1  0.049 0.070
28021 28149 0.0097 3  0.042 0.035
28023 01023 0.1324 1  0.045 0.045
28023 28061 0.1789 9  0.052 0.010
28025 28017 0.2784 1  0.059 0.015
28025 28019 0.1786 1  0.068 0.045
28025 28087 0.1828 0  0.050 0.025
28025 28095 0.1332 1  0.048 0.075
28025 28105 0.1332 5  0.051 0.025
28025 28155 0.2613 1  0.063 0.005
28027 05107 0.1843 8  0.087 0.010
28027 28011 0.1387 0  0.039 0.030
28027 28119 0.1786 10 0.067 0.005
28027 28133 0.1011 1  0.040 0.065
28027 28135 0.2035 1  0.055 0.020
28027 28143 0.2178 9  0.084 0.010
28029 28021 0.3144 2  0.068 0.010
28029 28049 0.0947 1  0.036 0.060
28029 28063 0.0809 5  0.048 0.045
28029 28077 0.1404 3  0.047 0.025
28029 28121 0.1109 2  0.029 0.020
28029 28127 0.1374 4  0.055 0.005
28031 28035 0.1522 3  0.041 0.045
28031 28065 0.1744 6  0.050 0.010
28031 28067 0.1995 2  0.045 0.055
28031 28073 0.1844 7  0.049 0.020
28031 28127 0.1693 0  0.051 0.005
28031 28129 0.2231 2  0.054 0.020
28033 05035 0.0790 2  0.047 0.065
28033 28093 0.0925 7  0.049 0.030
28033 28143 0.1676 4  0.081 0.005
28033 47157 0.1151 2  0.035 0.020
28035 28031 0.1583 3  0.051 0.045
28035 28067 0.2019 4  0.039 0.005
28039 01097 0.1045 0  0.038 0.015
28039 28041 0.2521 3  0.055 0.010
28039 28059 0.1101 2  0.037 0.020
28041 01097 0.0546 7  0.037 0.005
28041 01129 0.1116 3  0.059 0.015
28041 28039 0.2007 1  0.049 0.030
28041 28153 0.1714 4  0.055 0.020
28043 28013 0.1770 3  0.055 0.020
28043 28015 0.1231 3  0.053 0.035
28043 28083 0.1565 5  0.056 0.015
28043 28097 0.1991 2  0.059 0.040
28043 28135 0.2037 8  0.065 0.005
28043 28155 0.1649 2  0.051 0.025
28043 28161 0.2891 2  0.057 0.025
28045 22103 0.0459 3  0.038 0.020
28045 28109 0.0875 8  0.045 0.005
28049 28021 0.1489 4  0.067 0.010
28049 28029 0.1892 3  0.047 0.030
28049 28089 0.1635 2  0.039 0.085
28049 28121 0.1320 3  0.037 0.095
28049 28127 0.1580 5  0.056 0.025
28049 28149 0.1621 7  0.050 0.025
28049 28163 0.1879 4  0.050 0.015
28051 28007 0.1820 0  0.052 0.040
28051 28015 0.1004 0  0.062 0.035
28051 28053 0.1816 3  0.071 0.010
28051 28083 0.2491 1  0.063 0.005
28051 28089 0.1257 1  0.041 0.045
28051 28163 0.1965 3  0.046 0.045
28053 28051 0.0422 2  0.047 0.065
28053 28083 0.0000 10 0.050 0.010
28053 28133 0.0150 5  0.044 0.065
28053 28163 0.0501 4  0.052 0.080
28055 22035 0.0563 3  0.131 0.095
28055 22065 0.0066 1  0.090 0.020
28055 28125 0.0313 1  0.066 0.090
28055 28149 0.0116 0  0.049 0.070
28055 28151 0.0027 0  0.044 0.015
28055 28163 0.0159 5  0.049 0.070
28057 01075 0.1929 0  0.058 0.075
28057 28081 0.1744 2  0.040 0.015
28057 28095 0.1378 2  0.046 0.020
28057 28117 0.2629 3  0.054 0.020
28057 28141 0.2187 2  0.057 0.010
28059 01097 0.1379 1  0.039 0.045
28059 28039 0.1543 3  0.048 0.030
28061 28023 0.0988 1  0.045 0.010
28061 28067 0.1640 1  0.046 0.020
28063 28001 0.0007 1  0.046 0.055
28063 28029 0.0196 6  0.044 0.095
28065 28031 0.1685 1  0.046 0.020
28065 28077 0.1536 1  0.056 0.010
28065 28091 0.0913 8  0.050 0.015
28065 28127 0.1762 4  0.057 0.005
28067 28031 0.1667 1  0.047 0.090
28067 28035 0.1495 2  0.038 0.045
28067 28061 0.2644 1  0.054 0.015
28067 28073 0.1833 3  0.046 0.015
28067 28111 0.1127 2  0.045 0.005
28067 28129 0.2354 2  0.055 0.005
28067 28153 0.1800 5  0.058 0.030
28069 28075 0.0007 3  0.039 0.015
28069 28099 0.0000 10 0.043 0.080
28069 28101 0.0091 10 0.089 0.050
28069 28103 0.0073 1  0.066 0.045
28069 28159 0.0000 10 0.048 0.065
28071 28009 0.2818 3  0.097 0.040
28071 28013 0.2347 3  0.056 0.030
28071 28093 0.1738 7  0.054 0.005
28071 28107 0.2120 3  0.055 0.015
28071 28115 0.2651 2  0.055 0.075
28071 28137 0.1836 6  0.054 0.010
28071 28145 0.2371 1  0.052 0.040
28071 28161 0.2435 3  0.055 0.010
28073 28031 0.2411 7  0.052 0.010
28073 28067 0.1836 1  0.046 0.015
28073 28109 0.1197 1  0.042 0.025
28075 01119 0.1141 3  0.053 0.025
28075 28069 0.1902 4  0.062 0.025
28075 28099 0.1225 2  0.048 0.075
28075 28101 0.1293 1  0.047 0.045
28077 28029 0.1813 3  0.047 0.015
28077 28065 0.1902 8  0.053 0.015
28077 28085 0.1571 3  0.050 0.035
28077 28127 0.1132 0  0.046 0.020
28079 28007 0.1567 1  0.050 0.045
28079 28089 0.1454 3  0.040 0.040
28079 28121 0.1214 0  0.034 0.005
28079 28123 0.1289 1  0.039 0.040
28081 28017 0.1542 2  0.059 0.015
28081 28057 0.2256 7  0.055 0.030
28081 28095 0.1960 2  0.049 0.035
28081 28117 0.2835 5  0.058 0.035
28081 28145 0.2008 1  0.050 0.065
28083 28015 0.1582 2  0.061 0.010
28083 28043 0.1205 0  0.047 0.015
28083 28051 0.1478 0  0.042 0.005
28083 28053 0.1757 3  0.059 0.020
28083 28133 0.1405 1  0.044 0.050
28083 28135 0.1742 4  0.056 0.015
28085 28077 0.1360 3  0.049 0.045
28087 01075 0.2247 3  0.063 0.010
28087 01107 0.2221 5  0.056 0.015
28087 28025 0.1554 2  0.049 0.070
28087 28095 0.1117 2  0.044 0.010
28089 28007 0.1493 4  0.055 0.015
28089 28049 0.1155 1  0.034 0.060
28089 28051 0.2067 5  0.049 0.025
28089 28079 0.1957 8  0.048 0.015
28089 28121 0.1310 2  0.035 0.040
28089 28123 0.1656 2  0.046 0.030
28089 28163 0.2058 2  0.041 0.020
28091 28065 0.1608 2  0.055 0.045
28091 28109 0.1078 6  0.040 0.015
28091 28147 0.2247 3  0.052 0.040
28093 28033 0.1049 2  0.042 0.005
28093 28071 0.1808 6  0.048 0.010
28093 28137 0.1397 2  0.054 0.005
28093 47047 0.1044 5  0.045 0.025
28093 47157 0.0487 0  0.035 0.020
28095 01075 0.1187 3  0.064 0.055
28095 28017 0.1835 4  0.058 0.015
28095 28025 0.1691 2  0.052 0.025
28095 28057 0.1691 2  0.054 0.035
28095 28081 0.1708 3  0.040 0.095
28095 28087 0.1604 6  0.052 0.010
28097 28015 0.1306 3  0.063 0.045
28097 28019 0.2092 4  0.067 0.010
28097 28043 0.1923 2  0.049 0.005
28097 28155 0.2077 4  0.061 0.015
28099 28069 0.1650 1  0.064 0.020
28099 28075 0.1425 1  0.039 0.010
28099 28101 0.1962 2  0.050 0.025
28099 28159 0.2167 4  0.060 0.055
28101 28069 0.2318 4  0.079 0.010
28101 28075 0.1312 2  0.042 0.010
28101 28099 0.1525 2  0.051 0.040
28103 28069 0.1626 1  0.075 0.010
28105 28019 0.1804 5  0.071 0.020
28105 28025 0.1629 6  0.055 0.020
28105 28155 0.2060 1  0.056 0.065
28107 28071 0.2006 4  0.048 0.015
28107 28119 0.1890 8  0.069 0.010
28107 28135 0.1889 3  0.057 0.040
28107 28137 0.1390 1  0.046 0.030
28107 28143 0.1898 9  0.078 0.030
28107 28161 0.3073 2  0.057 0.010
28109 22103 0.1163 3  0.037 0.015
28109 22117 0.1658 3  0.053 0.050
28109 28045 0.1017 3  0.044 0.005
28109 28073 0.1509 0  0.042 0.010
28109 28091 0.1787 3  0.053 0.025
28111 28067 0.1850 1  0.042 0.005
28111 28131 0.0371 1  0.042 0.055
28111 28153 0.1741 2  0.057 0.040
28113 22091 0.2231 1  0.097 0.025
28113 22105 0.1142 3  0.048 0.010
28113 22117 0.1888 3  0.051 0.030
28113 28005 0.1832 4  0.069 0.050
28113 28147 0.2332 9  0.057 0.010
28115 28013 0.1739 4  0.061 0.025
28115 28017 0.2911 1  0.058 0.020
28115 28071 0.2498 5  0.050 0.005
28115 28145 0.2117 1  0.051 0.020
28117 28057 0.1987 0  0.056 0.035
28117 28081 0.1540 1  0.047 0.040
28117 28139 0.2762 3  0.047 0.005
28117 28145 0.2746 5  0.053 0.020
28119 28027 0.0536 0  0.050 0.085
28119 28107 0.1878 5  0.055 0.005
28119 28135 0.0483 0  0.051 0.055
28119 28137 0.1523 0  0.054 0.010
28119 28143 0.2392 3  0.071 0.010
28121 28029 0.1201 6  0.042 0.010
28121 28049 0.0930 1  0.036 0.025
28121 28079 0.1696 3  0.045 0.015
28121 28089 0.1747 2  0.038 0.030
28121 28123 0.1070 5  0.041 0.025
28121 28127 0.1547 4  0.054 0.035
28121 28129 0.1825 7  0.059 0.025
28123 28079 0.1274 3  0.040 0.070
28123 28089 0.2021 1  0.043 0.025
28123 28121 0.1311 1  0.033 0.020
28125 28055 0.2427 2  0.127 0.065
28125 28151 0.1375 2  0.040 0.025
28125 28163 0.1869 2  0.049 0.015
28127 28029 0.1984 4  0.046 0.005
28127 28031 0.1775 5  0.048 0.020
28127 28049 0.0692 3  0.038 0.045
28127 28065 0.1852 2  0.049 0.040
28127 28077 0.1155 2  0.047 0.010
28127 28121 0.0799 4  0.033 0.010
28127 28129 0.1803 6  0.057 0.010
28129 28031 0.1607 9  0.046 0.020
28129 28067 0.2306 2  0.046 0.005
28129 28121 0.0406 8  0.037 0.025
28129 28127 0.1863 7  0.048 0.010
28131 28111 0.1995 4  0.054 0.015
28133 28011 0.1697 2  0.042 0.020
28133 28027 0.2053 4  0.057 0.035
28133 28053 0.1139 1  0.062 0.090
28133 28083 0.1740 4  0.051 0.005
28133 28135 0.2532 1  0.053 0.035
28133 28151 0.1599 3  0.049 0.005
28135 28027 0.0206 2  0.077 0.020
28135 28043 0.0512 3  0.047 0.025
28135 28083 0.0000 10 0.046 0.035
28135 28107 0.0276 3  0.042 0.045
28135 28119 0.0286 2  0.061 0.090
28135 28133 0.0175 6  0.044 0.015
28135 28161 0.0455 1  0.145 0.050
28137 28071 0.2141 4  0.051 0.005
28137 28093 0.0960 6  0.051 0.015
28137 28107 0.1719 4  0.046 0.020
28137 28119 0.1622 5  0.065 0.020
28137 28143 0.1687 3  0.067 0.075
28139 28003 0.1788 0  0.044 0.020
28139 28009 0.1629 2  0.077 0.005
28139 28117 0.2835 7  0.061 0.020
28139 28145 0.2592 3  0.052 0.035
28139 47069 0.1432 1  0.042 0.010
28141 01077 0.1863 6  0.048 0.010
28141 28057 0.1972 3  0.051 0.060
28141 47071 0.1441 3  0.047 0.020
28143 05077 0.0000 10 0.190 0.090
28143 05107 0.0000 10 0.169 0.095
28143 28027 0.0000 10 0.096 0.090
28143 28033 0.0110 8  0.048 0.010
28143 28107 0.0045 6  0.050 0.065
28143 28119 0.0243 4  0.062 0.040
28143 28137 0.0008 5  0.047 0.020
28145 28009 0.2265 5  0.077 0.010
28145 28071 0.2170 6  0.045 0.005
28145 28081 0.2000 2  0.042 0.030
28145 28115 0.2393 3  0.051 0.040
28145 28117 0.2756 3  0.052 0.015
28145 28139 0.2854 4  0.051 0.010
28147 22117 0.1989 2  0.055 0.020
28147 28091 0.2652 1  0.059 0.005
28147 28113 0.1796 1  0.047 0.015
28149 22065 0.7446 1  0.225 0.015
28149 22107 0.2644 8  0.085 0.015
28149 28021 0.1663 2  0.068 0.010
28149 28049 0.0658 0  0.033 0.035
28149 28055 0.1453 4  0.129 0.045
28149 28163 0.1945 5  0.049 0.030
28151 05017 0.0865 2  0.093 0.020
28151 05041 0.1439 3  0.091 0.030
28151 22035 0.0604 8  0.104 0.015
28151 22123 0.2106 4  0.074 0.010
28151 28011 0.1517 2  0.045 0.025
28151 28055 0.1586 2  0.139 0.045
28151 28125 0.2190 2  0.063 0.035
28151 28133 0.1485 1  0.041 0.085
28153 01023 0.1507 2  0.047 0.010
28153 01129 0.1912 4  0.050 0.020
28153 28041 0.2108 6  0.058 0.015
28153 28067 0.1800 4  0.043 0.025
28153 28111 0.1339 0  0.050 0.015
28155 28019 0.1711 1  0.056 0.095
28155 28025 0.1357 5  0.051 0.035
28155 28043 0.1273 2  0.047 0.025
28155 28097 0.2586 6  0.061 0.010
28155 28105 0.1965 1  0.050 0.010
28157 22029 0.4608 1  0.464 0.085
28157 22037 0.1091 0  0.453 0.005
28157 22125 0.0553 3  0.464 0.080
28157 28001 0.0000 10 0.106 0.015
28157 28005 0.0826 1  0.460 0.045
28159 28019 0.1679 0  0.062 0.030
28159 28069 0.2392 6  0.070 0.005
28159 28099 0.1692 1  0.049 0.010
28161 28013 0.2535 3  0.054 0.010
28161 28043 0.1372 2  0.047 0.075
28161 28071 0.1912 8  0.046 0.015
28161 28107 0.2555 6  0.056 0.005
28161 28135 0.1918 2  0.056 0.030
28163 28049 0.1002 1  0.038 0.020
28163 28051 0.2152 2  0.050 0.035
28163 28053 0.1789 1  0.058 0.025
28163 28055 0.1749 2  0.156 0.025
28163 28089 0.1583 1  0.039 0.045
28163 28125 0.2454 3  0.062 0.005
28163 28149 0.1503 5  0.047 0.010
29001 29121 0.0000 10 0.088 0.010
29001 29171 0.0258 9  0.079 0.040
29001 29197 0.0000 10 0.264 0.055
29003 20043 0.1882 0  0.077 0.015
29003 29021 0.0804 0  0.044 0.035
29003 29087 0.2806 1  0.110 0.020
29003 29147 0.0916 4  0.066 0.010
29005 19071 0.0420 5  0.079 0.060
29005 19145 0.0000 10 0.063 0.075
29005 29147 0.0000 10 0.104 0.005
29005 31127 0.0089 1  0.116 0.010
29007 29019 0.0657 2  0.041 0.030
29007 29027 0.0915 2  0.048 0.045
29007 29137 0.2544 2  0.068 0.025
29007 29139 0.2195 6  0.066 0.005
29007 29163 0.1598 4  0.064 0.020
29007 29173 0.1353 7  0.069 0.045
29009 05007 0.0499 0  0.035 0.020
29009 05015 0.1179 3  0.060 0.015
29009 29109 0.1913 4  0.060 0.010
29009 29119 0.0546 0  0.051 0.070
29009 29145 0.1784 3  0.058 0.020
29009 29209 0.1535 4  0.063 0.010
29011 29039 0.0013 0  0.096 0.080
29011 29057 0.0000 10 0.188 0.065
29011 29097 0.0213 9  0.037 0.025
29011 29217 0.0092 4  0.067 0.080
29013 29037 0.0098 2  0.047 0.070
29013 29083 0.0147 3  0.063 0.030
29013 29185 0.0122 4  0.125 0.065
29013 29217 0.0124 1  0.070 0.015
29015 29029 0.1140 4  0.059 0.010
29015 29083 0.0256 2  0.069 0.005
29015 29085 0.0000 0  0.117 0.040
29015 29101 0.0363 2  0.048 0.070
29015 29141 0.1623 5  0.055 0.020
29015 29159 0.1183 1  0.040 0.030
29015 29185 0.0824 0  0.170 0.020
29017 29123 0.0546 0  0.049 0.015
29017 29157 0.0983 1  0.055 0.015
29017 29207 0.0512 1  0.041 0.015
29017 29223 0.0686 0  0.058 0.050
29019 29007 0.1544 3  0.067 0.045
29019 29027 0.1510 2  0.045 0.025
29019 29051 0.0877 0  0.043 0.040
29019 29053 0.1548 2  0.053 0.060
29019 29089 0.1563 4  0.078 0.095
29019 29135 0.1597 5  0.058 0.045
29021 20005 0.2404 4  0.069 0.010
29021 20043 0.2088 8  0.077 0.010
29021 29003 0.1439 2  0.064 0.035
29021 29165 0.1318 1  0.041 0.010
29023 05021 0.2107 3  0.066 0.020
29023 29069 0.1105 6  0.048 0.015
29023 29181 0.0807 4  0.051 0.040
29023 29207 0.1241 2  0.047 0.035
29023 29223 0.1982 6  0.066 0.010
29025 29033 0.0222 1  0.067 0.040
29025 29049 0.1049 1  0.042 0.025
29025 29117 0.1707 4  0.062 0.015
29025 29177 0.1333 2  0.047 0.025
29027 29007 0.1601 1  0.061 0.025
29027 29019 0.1420 2  0.045 0.025
29027 29051 0.1411 5  0.040 0.005
29027 29151 0.2080 3  0.048 0.020
29029 29015 0.0023 0  0.062 0.070
29029 29059 0.2008 2  0.069 0.010
29029 29085 0.0369 4  0.100 0.010
29029 29105 0.1753 5  0.067 0.005
29029 29131 0.0810 7  0.056 0.010
29029 29141 0.1914 2  0.055 0.020
29029 29169 0.0981 1  0.067 0.050
29031 17003 0.2284 9  0.068 0.010
29031 17077 0.1260 4  0.049 0.015
29031 17181 0.0538 3  0.057 0.045
29031 29157 0.1483 4  0.048 0.015
29031 29201 0.1687 1  0.044 0.070
29031 29207 0.1948 3  0.054 0.010
29033 29025 0.0299 4  0.059 0.060
29033 29041 0.0273 0  0.098 0.070
29033 29115 0.0776 0  0.073 0.030
29033 29117 0.0239 0  0.068 0.035
29033 29177 0.0466 2  0.057 0.010
29033 29195 0.0426 1  0.043 0.075
29035 29149 0.1556 3  0.091 0.010
29035 29179 0.0404 0  0.113 0.070
29035 29181 0.0586 10 0.052 0.010
29035 29203 0.1163 0  0.097 0.085
29035 29223 0.1752 2  0.072 0.020
29037 29013 0.1662 6  0.070 0.025
29037 29083 0.2058 6  0.077 0.025
29037 29095 0.0413 2  0.033 0.065
29037 29101 0.1305 1  0.051 0.055
29039 29011 0.0000 0  0.074 0.015
29039 29057 0.0000 10 0.151 0.090
29039 29185 0.0000 10 0.221 0.020
29039 29217 0.0000 0  0.067 0.060
29041 29033 0.0117 4  0.072 0.020
29041 29089 0.0000 10 0.120 0.085
29041 29115 0.0170 0  0.112 0.055
29041 29121 0.0000 0  0.056 0.025
29041 29175 0.0035 6  0.058 0.040
29041 29195 0.0071 3  0.044 0.030
29043 29067 0.1958 1  0.117 0.005
29043 29077 0.0845 2  0.040 0.045
29043 29209 0.1546 3  0.066 0.025
29043 29213 0.1630 7  0.059 0.005
29043 29225 0.1247 6  0.057 0.010
29045 19111 0.0000 0  0.057 0.005
29045 19177 1.0000 0  0.478 0.005
29045 29103 0.0638 2  0.108 0.070
29045 29199 0.0420 4  0.092 0.095
29047 29049 0.1094 1  0.046 0.045
29047 29095 0.0641 3  0.035 0.030
29047 29165 0.1251 2  0.044 0.020
29047 29177 0.0997 6  0.053 0.005
29049 29025 0.2052 2  0.062 0.010
29049 29047 0.1207 0  0.035 0.045
29049 29165 0.1338 4  0.044 0.010
29049 29177 0.2013 3  0.059 0.020
29051 29019 0.1104 1  0.039 0.030
29051 29027 0.1277 4  0.050 0.005
29051 29131 0.1416 1  0.053 0.030
29051 29135 0.1254 0  0.054 0.005
29051 29151 0.2751 6  0.057 0.020
29053 29019 0.1189 0  0.039 0.005
29053 29089 0.1403 3  0.082 0.010
29053 29135 0.1655 8  0.057 0.010
29053 29141 0.1944 4  0.057 0.010
29053 29159 0.1271 1  0.041 0.005
29053 29195 0.0277 3  0.040 0.090
29055 29065 0.0170 8  0.209 0.080
29055 29071 0.0286 3  0.367 0.090
29055 29073 0.0090 0  0.167 0.015
29055 29161 0.0067 1  0.051 0.085
29055 29179 0.0703 4  0.291 0.060
29057 29011 0.0000 10 0.119 0.090
29057 29039 0.0000 10 0.152 0.025
29057 29097 0.0053 5  0.041 0.085
29059 29029 0.0994 1  0.061 0.005
29059 29077 0.0719 0  0.039 0.035
29059 29225 0.0728 2  0.054 0.015
29061 29063 0.0050 4  0.052 0.055
29061 29075 0.0332 7  0.060 0.095
29061 29079 0.0116 10 0.185 0.045
29061 29081 0.0000 0  0.076 0.035
29061 29117 0.0007 9  0.091 0.045
29063 29061 0.1458 8  0.071 0.005
29063 29075 0.1710 3  0.060 0.030
29065 29055 0.1001 3  0.060 0.025
29065 29161 0.0239 4  0.051 0.070
29065 29179 0.1171 1  0.117 0.085
29065 29203 0.0504 0  0.111 0.090
29065 29215 0.0189 3  0.059 0.085
29067 29043 0.0107 4  0.047 0.025
29067 29153 0.0013 2  0.094 0.080
29067 29215 0.0267 4  0.061 0.040
29067 29225 0.0121 3  0.051 0.095
29067 29229 0.0544 8  0.056 0.090
29069 05021 0.1403 2  0.071 0.040
29069 05031 0.1029 0  0.046 0.010
29069 05093 0.0906 5  0.053 0.005
29069 29023 0.1118 0  0.049 0.010
29069 29143 0.0815 2  0.049 0.025
29069 29155 0.1559 4  0.061 0.020
29069 29207 0.1285 5  0.051 0.005
29071 29055 0.0957 5  0.051 0.015
29071 29099 0.0581 3  0.037 0.040
29071 29183 0.0341 1  0.034 0.095
29071 29189 0.0349 1  0.037 0.065
29071 29219 0.0930 4  0.050 0.010
29071 29221 0.1035 3  0.046 0.025
29073 29055 0.1662 2  0.058 0.005
29073 29139 0.1758 1  0.069 0.035
29073 29219 0.0472 1  0.050 0.060
29075 29061 0.1783 2  0.071 0.005
29075 29063 0.0816 3  0.055 0.040
29075 29081 0.1908 3  0.085 0.005
29075 29227 0.1143 1  0.127 0.050
29077 29043 0.1693 2  0.046 0.005
29077 29059 0.1532 4  0.070 0.060
29077 29167 0.1857 6  0.065 0.030
29077 29209 0.1639 6  0.057 0.040
29077 29225 0.1529 7  0.059 0.020
29079 29061 0.0979 2  0.071 0.015
29079 29081 0.1233 0  0.078 0.095
29079 29117 0.0313 8  0.060 0.045
29081 19053 0.0042 0  0.078 0.080
29081 19159 0.0237 4  0.064 0.070
29081 29061 0.0000 10 0.140 0.015
29081 29075 0.0425 0  0.063 0.060
29081 29079 0.0236 0  0.076 0.065
29081 29129 0.0000 0  0.118 0.060
29081 29227 0.1288 2  0.124 0.095
29083 29013 0.0052 9  0.061 0.065
29083 29015 0.0000 10 0.123 0.040
29083 29037 0.0361 1  0.044 0.070
29083 29101 0.0014 2  0.058 0.055
29083 29159 0.0006 8  0.039 0.070
29085 29015 0.0000 0  0.060 0.020
29085 29029 0.0000 10 0.066 0.045
29085 29167 0.0197 0  0.077 0.075
29085 29185 0.0038 4  0.132 0.050
29087 20043 0.0975 1  0.072 0.090
29087 29003 0.1554 1  0.066 0.010
29087 29147 0.0366 6  0.066 0.020
29087 31147 0.1335 3  0.170 0.055
29089 29019 0.0000 10 0.042 0.050
29089 29041 0.0000 10 0.076 0.035
29089 29053 0.0000 10 0.099 0.095
29089 29135 0.0000 10 0.091 0.035
29089 29175 0.0509 1  0.064 0.035
29089 29195 0.0058 4  0.038 0.045
29091 05049 0.0142 0  0.107 0.075
29091 29215 0.0176 7  0.063 0.040
29093 29123 0.0737 3  0.053 0.025
29093 29179 0.0520 2  0.097 0.015
29093 29187 0.0855 2  0.044 0.010
29093 29223 0.0829 1  0.061 0.025
29095 29037 0.1388 4  0.045 0.040
29095 29047 0.1372 1  0.036 0.005
29095 29177 0.1572 9  0.056 0.005
29097 29011 0.1243 3  0.067 0.015
29097 29057 0.1609 3  0.096 0.015
29097 29109 0.1437 2  0.060 0.020
29097 29145 0.1360 0  0.060 0.005
29099 17133 0.0454 1  0.051 0.085
29099 29071 0.0971 3  0.039 0.005
29099 29186 0.0877 1  0.060 0.030
29099 29187 0.0778 1  0.042 0.080
29099 29189 0.0698 2  0.034 0.010
29099 29221 0.1266 3  0.054 0.010
29101 29015 0.1158 10 0.064 0.005
29101 29037 0.1583 3  0.051 0.020
29101 29083 0.2418 7  0.081 0.010
29101 29107 0.1491 2  0.050 0.035
29101 29159 0.1190 0  0.046 0.040
29101 29195 0.1035 6  0.042 0.010
29103 29045 0.0000 10 0.126 0.030
29103 29111 0.0000 10 0.105 0.095
29103 29121 0.0000 10 0.072 0.055
29103 29199 0.0433 5  0.089 0.075
29103 29205 0.0062 5  0.057 0.060
29105 29029 0.0199 2  0.058 0.020
29105 29169 0.1216 1  0.064 0.010
29105 29215 0.1259 2  0.066 0.010
29105 29225 0.1090 1  0.061 0.035
29105 29229 0.1862 5  0.067 0.015
29107 29101 0.1304 3  0.053 0.030
29107 29159 0.1219 6  0.043 0.005
29107 29177 0.1449 1  0.058 0.035
29107 29195 0.0336 2  0.039 0.095
29109 29009 0.2322 2  0.063 0.010
29109 29097 0.0516 2  0.037 0.005
29109 29145 0.0801 5  0.050 0.025
29111 17001 0.2142 9  0.053 0.005
29111 17067 0.1925 0  0.061 0.045
29111 29103 0.0782 0  0.113 0.035
29111 29127 0.1895 2  0.062 0.010
29111 29205 0.1275 2  0.060 0.085
29113 17013 0.2268 3  0.100 0.045
29113 29139 0.1649 2  0.067 0.040
29113 29163 0.1814 3  0.066 0.020
29113 29183 0.0450 2  0.035 0.010
29113 29219 0.0849 1  0.049 0.040
29115 29033 0.0396 2  0.067 0.065
29115 29041 0.0000 10 0.204 0.090
29115 29211 0.0110 7  0.070 0.010
29117 29025 0.0040 6  0.050 0.075
29117 29033 0.0098 5  0.072 0.040
29117 29061 0.0291 10 0.160 0.095
29117 29079 0.0315 9  0.190 0.085
29119 05007 0.0087 3  0.035 0.005
29119 29009 0.1177 3  0.048 0.005
29121 29001 0.1650 3  0.066 0.010
29121 29041 0.0787 1  0.098 0.045
29121 29103 0.1227 1  0.114 0.095
29121 29175 0.1381 2  0.056 0.030
29121 29205 0.1353 1  0.061 0.040
29123 29017 0.1541 2  0.075 0.020
29123 29093 0.1483 6  0.061 0.005
29123 29186 0.1152 3  0.064 0.015
29123 29187 0.0706 3  0.044 0.040
29123 29223 0.1252 0  0.062 0.050
29125 29161 0.1832 0  0.055 0.010
29125 29169 0.0907 2  0.062 0.010
29127 17001 0.1682 0  0.049 0.020
29127 29111 0.2337 3  0.073 0.035
29127 29137 0.1682 9  0.066 0.005
29127 29173 0.1442 2  0.085 0.025
29129 19053 0.0555 0  0.080 0.060
29129 19185 0.0000 10 0.119 0.010
29129 29081 0.0000 10 0.081 0.045
29131 29029 0.1987 8  0.058 0.005
29131 29051 0.1189 3  0.043 0.020
29131 29135 0.1569 2  0.049 0.005
29131 29141 0.2352 4  0.062 0.015
29131 29169 0.0681 3  0.054 0.060
29133 17003 0.1932 5  0.082 0.005
29133 17153 0.0660 2  0.092 0.020
29133 21075 0.1290 4  0.061 0.005
29133 29143 0.0856 1  0.055 0.015
29133 29201 0.0610 0  0.045 0.080
29135 29019 0.0191 7  0.040 0.020
29135 29051 0.0811 2  0.040 0.025
29135 29053 0.1632 2  0.051 0.020
29135 29089 0.1633 6  0.085 0.005
29135 29131 0.1256 0  0.052 0.040
29135 29141 0.1457 2  0.055 0.035
29137 29007 0.0157 6  0.144 0.090
29137 29127 0.0396 8  0.131 0.075
29137 29173 0.0000 10 0.070 0.080
29137 29205 0.0718 0  0.060 0.085
29139 29007 0.0218 9  0.138 0.065
29139 29073 0.0067 4  0.055 0.035
29139 29113 0.0004 5  0.039 0.020
29139 29163 0.0201 0  0.055 0.095
29139 29219 0.0037 0  0.057 0.020
29141 29015 0.0289 5  0.052 0.015
29141 29029 0.1287 3  0.062 0.035
29141 29053 0.0696 8  0.048 0.010
29141 29131 0.1649 3  0.060 0.030
29141 29135 0.0842 1  0.047 0.065
29141 29159 0.0126 6  0.044 0.010
29143 29069 0.1633 4  0.044 0.005
29143 29133 0.1752 6  0.056 0.005
29143 29155 0.1543 1  0.055 0.015
29143 29201 0.1332 4  0.046 0.030
29143 29207 0.1681 8  0.047 0.010
29143 47095 0.1693 5  0.054 0.055
29145 29009 0.1503 1  0.050 0.055
29145 29097 0.0641 1  0.034 0.050
29145 29109 0.1231 1  0.056 0.045
29147 19145 0.0000 10 0.145 0.095
29147 19173 0.0000 0  0.082 0.015
29147 29003 0.0220 1  0.061 0.040
29147 29005 0.0000 0  0.093 0.025
29147 29087 0.0000 10 0.088 0.050
29149 05049 0.0000 0  0.108 0.030
29149 05121 0.0000 10 0.109 0.010
29149 05135 0.0000 10 0.132 0.035
29149 29035 0.0149 5  0.060 0.005
29149 29203 0.0576 0  0.187 0.015
29151 29027 0.1593 3  0.045 0.030
29151 29051 0.0771 2  0.038 0.020
29153 05005 0.0124 1  0.059 0.025
29153 05089 0.0000 10 0.094 0.040
29153 29067 0.0000 10 0.154 0.085
29153 29213 0.0082 0  0.055 0.060
29155 05093 0.1409 3  0.057 0.025
29155 29069 0.1052 2  0.046 0.010
29155 29143 0.2301 5  0.058 0.010
29157 17077 0.0397 1  0.049 0.005
29157 17157 0.1022 4  0.052 0.010
29157 17181 0.1076 7  0.052 0.005
29157 29017 0.1892 2  0.068 0.020
29157 29031 0.1252 2  0.047 0.010
29157 29186 0.1738 2  0.061 0.015
29159 29015 0.1208 5  0.048 0.005
29159 29053 0.1620 3  0.056 0.015
29159 29083 0.0465 3  0.061 0.090
29159 29101 0.1252 3  0.050 0.035
29159 29107 0.1329 2  0.047 0.015
29159 29141 0.1510 5  0.059 0.005
29159 29195 0.0889 8  0.047 0.005
29161 29055 0.1880 7  0.059 0.015
29161 29065 0.2402 9  0.082 0.010
29161 29125 0.2260 5  0.062 0.015
29161 29169 0.2079 7  0.063 0.005
29161 29215 0.0918 2  0.061 0.050
29163 17013 0.0000 10 0.244 0.015
29163 17149 0.0000 10 0.146 0.060
29163 29007 0.1333 2  0.444 0.065
29163 29113 0.0238 9  0.099 0.015
29163 29139 0.0077 0  0.180 0.005
29163 29173 0.0238 4  0.075 0.095
29165 20005 0.1748 3  0.068 0.025
29165 20103 0.1622 2  0.056 0.010
29165 20209 0.1752 6  0.048 0.010
29165 29021 0.2137 2  0.044 0.005
29165 29047 0.1072 7  0.034 0.010
29165 29049 0.1504 3  0.046 0.030
29167 29077 0.0927 2  0.041 0.015
29167 29085 0.3645 2  0.123 0.020
29167 29185 0.2178 0  0.184 0.030
29169 29029 0.1286 3  0.055 0.025
29169 29105 0.1429 2  0.068 0.020
29169 29125 0.1421 1  0.069 0.015
29169 29131 0.1718 6  0.062 0.005
29169 29161 0.0848 0  0.051 0.020
29169 29215 0.1962 7  0.063 0.005
29171 19007 0.0000 0  0.053 0.010
29171 19185 0.0955 0  0.105 0.080
29171 29001 0.0739 3  0.064 0.015
29171 29197 0.2204 1  0.125 0.060
29171 29211 0.1437 8  0.077 0.005
29173 17149 0.0000 10 0.112 0.005
29173 29007 0.0148 3  0.117 0.040
29173 29127 0.0000 10 0.117 0.070
29173 29137 0.0072 3  0.061 0.075
29173 29163 0.0000 10 0.112 0.015
29175 29041 0.0991 7  0.087 0.010
29175 29089 0.1764 2  0.083 0.020
29175 29121 0.0800 2  0.060 0.045
29177 29025 0.2240 2  0.056 0.015
29177 29033 0.1270 6  0.067 0.020
29177 29047 0.0457 3  0.035 0.005
29177 29049 0.1972 3  0.054 0.005
29177 29095 0.0237 4  0.035 0.020
29177 29107 0.1292 5  0.046 0.010
29179 29035 0.0158 5  0.069 0.040
29179 29055 0.0132 7  0.058 0.060
29179 29065 0.0488 7  0.071 0.045
29179 29093 0.0100 10 0.049 0.065
29179 29203 0.0343 2  0.099 0.020
29179 29223 0.0078 5  0.058 0.050
29181 05021 0.0033 1  0.216 0.095
29181 05121 0.0056 0  0.066 0.020
29181 29023 0.0240 1  0.041 0.045
29181 29035 0.1035 3  0.234 0.015
29183 17013 0.1993 3  0.101 0.005
29183 17083 0.1316 3  0.058 0.010
29183 17119 0.1036 4  0.037 0.010
29183 29071 0.0798 5  0.037 0.005
29183 29113 0.0751 5  0.043 0.005
29183 29189 0.0885 3  0.036 0.035
29183 29219 0.0848 5  0.046 0.085
29185 29013 0.0561 0  0.067 0.040
29185 29015 0.0042 2  0.056 0.045
29185 29039 0.0225 4  0.082 0.035
29185 29085 0.0000 10 0.102 0.055
29185 29167 0.0108 7  0.066 0.060
29185 29217 0.0347 6  0.065 0.095
29186 17157 0.1314 1  0.048 0.010
29186 29099 0.0381 0  0.041 0.065
29186 29123 0.0574 2  0.058 0.010
29186 29157 0.1584 2  0.056 0.040
29186 29187 0.0360 0  0.041 0.015
29187 29093 0.1037 4  0.059 0.065
29187 29099 0.0703 4  0.034 0.020
29187 29123 0.1521 3  0.049 0.030
29187 29186 0.1624 3  0.057 0.005
29189 17119 0.0900 5  0.040 0.040
29189 17133 0.1640 3  0.054 0.025
29189 17163 0.0592 2  0.040 0.080
29189 29071 0.0842 4  0.040 0.020
29189 29099 0.0813 5  0.039 0.020
29189 29183 0.0515 4  0.035 0.010
29195 29033 0.0996 5  0.074 0.015
29195 29041 0.1943 7  0.103 0.010
29195 29053 0.0865 0  0.053 0.020
29195 29089 0.0669 0  0.071 0.035
29195 29101 0.1024 3  0.052 0.015
29195 29107 0.0843 4  0.050 0.015
29195 29159 0.0194 0  0.041 0.045
29197 19051 0.1164 3  0.083 0.075
29197 29001 0.0075 7  0.056 0.030
29197 29171 0.0230 5  0.093 0.085
29199 19051 0.0000 10 0.125 0.060
29199 19177 0.0000 10 0.129 0.070
29199 29045 0.0000 0  0.103 0.070
29199 29103 0.0000 10 0.156 0.020
29201 17003 0.1590 2  0.071 0.005
29201 29031 0.1615 3  0.044 0.055
29201 29133 0.1676 9  0.068 0.005
29201 29143 0.0719 2  0.052 0.015
29201 29207 0.1648 2  0.048 0.010
29203 29035 0.0000 10 0.105 0.085
29203 29065 0.0000 10 0.104 0.005
29203 29149 0.0000 10 0.129 0.085
29203 29179 0.0050 4  0.096 0.085
29205 29103 0.1342 6  0.092 0.010
29205 29111 0.2633 2  0.080 0.010
29205 29121 0.1341 2  0.061 0.030
29205 29137 0.1813 8  0.066 0.015
29207 29017 0.1618 4  0.071 0.010
29207 29023 0.1510 2  0.044 0.035
29207 29031 0.1563 1  0.046 0.015
29207 29069 0.1482 4  0.050 0.005
29207 29143 0.1770 1  0.054 0.050
29207 29201 0.1199 0  0.043 0.010
29207 29223 0.1553 1  0.066 0.060
29209 05015 0.0022 1  0.054 0.035
29209 29009 0.0008 0  0.054 0.010
29209 29043 0.0014 5  0.048 0.095
29209 29077 0.0115 0  0.042 0.015
29209 29213 0.0139 4  0.052 0.005
29211 29115 0.1332 1  0.070 0.015
29211 29171 0.1415 2  0.085 0.015
29213 05009 0.0179 0  0.049 0.015
29213 05015 0.0000 10 0.050 0.050
29213 29043 0.0072 4  0.046 0.080
29213 29153 0.0365 0  0.316 0.005
29213 29209 0.0057 6  0.061 0.060
29215 29065 0.0559 2  0.072 0.055
29215 29067 0.1215 2  0.094 0.095
29215 29091 0.0429 3  0.055 0.090
29215 29105 0.1481 2  0.065 0.015
29215 29161 0.1128 2  0.055 0.025
29215 29169 0.1883 2  0.060 0.005
29215 29229 0.2344 5  0.068 0.020
29217 29011 0.0000 0  0.078 0.040
29217 29013 0.0246 2  0.066 0.055
29217 29039 0.0098 4  0.163 0.010
29217 29185 0.0544 1  0.161 0.085
29219 29071 0.0807 0  0.045 0.015
29219 29073 0.0826 9  0.056 0.005
29219 29113 0.0729 0  0.045 0.025
29219 29139 0.1113 2  0.063 0.005
29219 29183 0.0619 4  0.035 0.005
29221 29071 0.0062 5  0.037 0.005
29221 29099 0.0645 0  0.042 0.045
29223 29017 0.0790 3  0.073 0.025
29223 29023 0.1520 6  0.048 0.005
29223 29035 0.2352 2  0.068 0.050
29223 29093 0.1696 7  0.061 0.005
29223 29123 0.0498 0  0.053 0.090
29223 29179 0.0960 1  0.096 0.035
29223 29207 0.0730 1  0.037 0.080
29225 29043 0.1318 8  0.054 0.005
29225 29059 0.1035 4  0.082 0.010
29225 29067 0.1387 8  0.106 0.010
29225 29077 0.0912 1  0.038 0.025
29225 29105 0.1731 4  0.055 0.010
29227 19159 0.0000 0  0.078 0.095
29227 19173 0.0000 0  0.068 0.010
29227 29075 0.0382 0  0.075 0.025
29227 29081 0.0000 0  0.081 0.005
29229 29067 0.1690 2  0.121 0.010
29229 29105 0.1511 7  0.064 0.025
29229 29215 0.2508 7  0.076 0.010
29510 17119 0.0620 2  0.039 0.035
29510 17163 0.1127 2  0.044 0.030
30001 16033 0.3396 0  0.431 0.050
30001 16043 0.0786 0  0.093 0.015
30001 16059 0.0386 4  0.156 0.040
30001 30023 0.1412 3  0.053 0.015
30001 30039 0.2285 3  0.097 0.010
30001 30057 0.1460 3  0.052 0.020
30001 30081 0.0681 4  0.048 0.025
30001 30093 0.0788 1  0.047 0.060
30003 30075 0.0144 1  0.098 0.015
30003 30087 0.0022 2  0.051 0.010
30003 30103 0.0168 2  0.120 0.025
30003 30111 0.0242 6  0.036 0.035
30003 56003 0.2336 4  0.096 0.010
30003 56033 0.1696 4  0.081 0.010
30005 30015 0.0870 2  0.063 0.015
30005 30041 0.1610 2  0.066 0.030
30005 30071 0.0721 1  0.080 0.010
30007 30031 0.0000 0  0.038 0.030
30007 30043 0.0000 10 0.103 0.075
30007 30049 0.0022 10 0.066 0.050
30007 30059 0.0000 10 0.209 0.095
30009 30095 0.0555 4  0.056 0.015
30009 30111 0.0000 0  0.037 0.025
30009 56003 0.0668 0  0.120 0.095
30009 56029 0.0000 0  0.060 0.035
30011 30017 0.0007 0  0.057 0.090
30011 30025 0.0163 0  0.092 0.075
30011 30075 0.0000 10 0.080 0.075
30011 46019 0.0000 10 0.069 0.065
30011 46063 0.0000 10 0.149 0.080
30011 56005 0.0060 1  0.038 0.010
30011 56011 0.0000 0  0.098 0.005
30013 30015 0.1061 1  0.060 0.070
30013 30045 0.1557 5  0.112 0.015
30013 30049 0.0547 2  0.037 0.020
30013 30059 0.1175 3  0.104 0.010
30013 30099 0.1612 4  0.078 0.035
30015 30005 0.0113 5  0.070 0.095
30015 30013 0.0000 0  0.047 0.090
30015 30027 0.0094 1  0.057 0.015
30015 30041 0.0000 10 0.166 0.090
30015 30045 0.0387 7  0.270 0.010
30015 30051 0.0653 5  0.294 0.080
30017 30011 0.2421 2  0.255 0.005
30017 30025 0.0660 1  0.093 0.085
30017 30033 0.2233 3  0.122 0.015
30017 30079 0.1721 3  0.102 0.050
30017 30087 0.1375 4  0.055 0.025
30019 30085 0.0473 5  0.064 0.035
30019 30091 0.0000 0  0.074 0.070
30019 30105 0.0129 5  0.086 0.065
30021 30055 0.3302 2  0.142 0.020
30021 30079 0.2947 2  0.125 0.060
30021 30083 0.0486 2  0.064 0.075
30021 30109 0.1960 1  0.133 0.070
30023 30001 0.1747 8  0.061 0.005
30023 30039 0.3222 4  0.107 0.010
30023 30093 0.1833 1  0.047 0.060
30025 30011 0.0109 0  0.232 0.005
30025 30017 0.0172 1  0.052 0.055
30025 30079 0.0747 2  0.114 0.090
30025 30109 0.1433 1  0.151 0.075
30025 38011 0.0573 2  0.117 0.095
30025 38033 0.1272 0  0.183 0.095
30025 46063 0.1116 0  0.335 0.025
30027 30015 0.0000 10 0.124 0.090
30027 30045 0.0874 1  0.337 0.080
30027 30069 0.0000 10 0.353 0.020
30027 30071 0.0000 10 0.215 0.070
30027 30107 0.0172 3  0.087 0.025
30029 30035 0.1140 5  0.062 0.010
30029 30047 0.0956 5  0.053 0.040
30029 30049 0.1169 0  0.041 0.035
30029 30053 0.0379 0  0.050 0.020
30029 30063 0.0931 2  0.043 0.015
30029 30073 0.1812 1  0.060 0.065
30029 30077 0.1536 5  0.067 0.015
30029 30089 0.1606 5  0.079 0.025
30029 30099 0.0999 1  0.082 0.015
30031 16043 0.1354 8  0.090 0.010
30031 30007 0.1211 4  0.070 0.090
30031 30043 0.1844 5  0.065 0.020
30031 30057 0.2176 2  0.066 0.005
30031 30059 0.1637 6  0.095 0.015
30031 30067 0.1690 0  0.058 0.015
30031 56029 0.1695 5  0.060 0.025
30031 56039 0.0862 8  0.089 0.005
30033 30017 0.0000 10 0.052 0.005
30033 30055 0.0482 3  0.106 0.085
30033 30069 0.0000 10 0.134 0.005
30033 30071 0.0364 5  0.072 0.070
30033 30079 0.1096 3  0.120 0.075
30033 30087 0.0000 0  0.057 0.050
30033 30105 0.0000 10 0.071 0.045
30035 30029 0.0000 10 0.082 0.030
30035 30073 0.0013 2  0.058 0.080
30037 30065 0.0022 0  0.075 0.065
30037 30095 0.0055 4  0.056 0.095
30037 30097 0.0348 1  0.070 0.050
30037 30107 0.0706 0  0.096 0.085
30037 30111 0.0031 0  0.036 0.070
30039 30001 0.0706 3  0.053 0.090
30039 30023 0.0078 2  0.052 0.045
30039 30063 0.0000 10 0.040 0.085
30039 30077 0.0760 0  0.062 0.090
30039 30081 0.0000 0  0.050 0.015
30041 30005 0.2517 1  0.081 0.015
30041 30015 0.0070 2  0.059 0.010
30041 30051 0.0739 3  0.114 0.070
30043 30007 0.1071 1  0.077 0.025
30043 30031 0.0514 3  0.041 0.040
30043 30049 0.0631 1  0.039 0.060
30043 30057 0.1339 5  0.058 0.060
30043 30077 0.1487 3  0.069 0.035
30043 30093 0.0921 1  0.045 0.010
30045 30013 0.0000 0  0.039 0.065
30045 30015 0.0000 10 0.058 0.080
30045 30027 0.0241 0  0.057 0.055
30045 30059 0.0071 2  0.088 0.065
30045 30107 0.0024 3  0.083 0.055
30047 30029 0.0611 0  0.043 0.045
30047 30063 0.0686 1  0.040 0.040
30047 30089 0.2218 3  0.077 0.020
30049 30007 0.1165 8  0.069 0.030
30049 30013 0.1221 3  0.045 0.040
30049 30029 0.1146 5  0.041 0.005
30049 30043 0.0865 3  0.054 0.075
30049 30059 0.2191 7  0.093 0.020
30049 30077 0.0970 6  0.064 0.015
30049 30099 0.1381 2  0.075 0.005
30051 30015 0.0031 1  0.062 0.075
30051 30041 0.0025 3  0.059 0.085
30051 30101 0.0000 10 0.070 0.045
30053 16017 0.0629 6  0.209 0.065
30053 16021 0.0110 1  0.281 0.025
30053 30029 0.0109 0  0.038 0.075
30053 30089 0.0075 0  0.077 0.015
30055 30021 0.0179 5  0.075 0.005
30055 30033 0.0000 0  0.116 0.045
30055 30079 0.0094 8  0.098 0.005
30055 30083 0.0258 4  0.059 0.090
30055 30085 0.0000 10 0.057 0.005
30055 30105 0.0097 9  0.079 0.060
30057 16043 0.1557 6  0.088 0.010
30057 30001 0.1849 2  0.066 0.030
30057 30031 0.1138 0  0.042 0.010
30057 30043 0.0809 0  0.054 0.050
30057 30093 0.0745 0  0.041 0.040
30059 30007 0.0168 0  0.108 0.075
30059 30013 0.0053 2  0.042 0.045
30059 30031 0.0201 5  0.038 0.005
30059 30045 0.0361 8  0.103 0.020
30059 30049 0.0015 2  0.042 0.080
30059 30067 0.0000 10 0.082 0.050
30059 30097 0.0000 0  0.070 0.040
30059 30107 0.0128 8  0.080 0.035
30061 16035 0.0195 1  0.174 0.070
30061 16079 0.0827 1  0.240 0.080
30061 30063 0.1299 0  0.447 0.005
30061 30089 0.0100 3  0.478 0.080
30063 16049 0.0345 4  0.172 0.005
30063 30029 0.1332 3  0.039 0.020
30063 30039 0.2031 2  0.117 0.015
30063 30047 0.1385 2  0.048 0.010
30063 30061 0.1090 1  0.085 0.015
30063 30077 0.1739 7  0.067 0.015
30063 30081 0.1235 3  0.050 0.050
30063 30089 0.1895 2  0.078 0.030
30065 30037 0.0960 2  0.134 0.040
30065 30087 0.0944 0  0.058 0.040
30065 30103 0.0499 10 0.090 0.090
30065 30111 0.1153 3  0.040 0.005
30067 30031 0.1287 2  0.040 0.015
30067 30059 0.1852 5  0.092 0.020
30067 30095 0.0496 7  0.058 0.020
30067 30097 0.1589 3  0.067 0.010
30067 56029 0.1770 4  0.057 0.020
30069 30027 0.0000 10 0.053 0.010
30069 30033 0.0000 10 0.092 0.015
30069 30071 0.0000 10 0.063 0.075
30071 30005 0.0388 0  0.073 0.085
30071 30027 0.0139 2  0.052 0.010
30071 30033 0.0944 1  0.105 0.095
30071 30069 0.0000 10 0.133 0.040
30071 30105 0.1484 0  0.096 0.095
30073 30029 0.0000 10 0.092 0.045
30073 30035 0.0325 2  0.064 0.075
30073 30099 0.0000 0  0.081 0.080
30073 30101 0.5562 1  0.449 0.085
30075 30003 0.0257 0  0.064 0.010
30075 30011 0.0273 2  0.220 0.035
30075 30087 0.0045 1  0.056 0.005
30075 56005 0.0105 8  0.039 0.070
30075 56011 0.0000 0  0.095 0.035
30075 56033 0.0004 0  0.067 0.010
30077 30029 0.0000 10 0.040 0.055
30077 30039 0.0000 10 0.244 0.090
30077 30043 0.0107 1  0.049 0.040
30077 30049 0.0033 7  0.065 0.065
30077 30063 0.0175 0  0.039 0.090
30079 30017 0.0041 2  0.049 0.095
30079 30021 0.0103 4  0.064 0.030
30079 30025 0.0000 0  0.098 0.060
30079 30033 0.0089 2  0.109 0.055
30079 30055 0.0000 0  0.109 0.025
30081 16049 0.2077 4  0.162 0.035
30081 16059 0.0047 1  0.165 0.090
30081 30001 0.1613 2  0.061 0.005
30081 30039 0.2267 2  0.110 0.020
30081 30063 0.1073 0  0.043 0.015
30083 30021 0.0103 4  0.066 0.015
30083 30055 0.0000 2  0.248 0.035
30083 30085 0.0313 2  0.069 0.040
30083 30109 0.0000 10 0.101 0.045
30083 38053 0.0000 10 0.280 0.040
30083 38105 0.0111 7  0.144 0.080
30085 30019 0.0009 7  0.074 0.065
30085 30055 0.1714 2  0.102 0.095
30085 30083 0.1713 1  0.074 0.005
30085 30091 0.0383 1  0.070 0.060
30085 38105 0.1895 3  0.070 0.010
30087 30003 0.0679 2  0.069 0.045
30087 30017 0.1054 4  0.056 0.025
30087 30033 0.1362 1  0.113 0.075
30087 30065 0.2145 4  0.084 0.010
30087 30075 0.0838 2  0.098 0.075
30087 30103 0.1564 2  0.118 0.010
30089 16017 0.0285 0  0.174 0.050
30089 16079 0.0940 0  0.251 0.030
30089 30029 0.0000 10 0.064 0.090
30089 30047 0.0000 10 0.083 0.080
30089 30053 0.0000 10 0.080 0.080
30089 30061 0.0001 0  0.169 0.095
30089 30063 0.0000 10 0.061 0.095
30091 30019 0.0000 10 0.166 0.015
30091 30085 0.0000 10 0.133 0.070
30091 38023 0.0000 10 0.160 0.025
30091 38105 0.0000 10 0.126 0.055
30093 30001 0.2027 2  0.066 0.005
30093 30023 0.1944 2  0.056 0.005
30093 30043 0.1392 5  0.055 0.010
30093 30057 0.2349 3  0.057 0.015
30095 30009 0.1523 3  0.063 0.030
30095 30037 0.0316 0  0.153 0.060
30095 30067 0.0608 2  0.057 0.035
30095 30097 0.1872 3  0.071 0.015
30095 30111 0.0637 2  0.037 0.015
30097 30037 0.0294 2  0.121 0.015
30097 30059 0.0588 1  0.099 0.025
30097 30067 0.0690 5  0.051 0.030
30097 30095 0.1381 5  0.061 0.005
30099 30013 0.0238 0  0.043 0.020
30099 30029 0.0000 10 0.039 0.080
30099 30049 0.0000 0  0.040 0.040
30099 30073 0.0486 7  0.061 0.010
30101 30051 0.1010 2  0.308 0.040
30101 30073 0.0000 0  0.060 0.075
30103 30003 0.0000 10 0.061 0.050
30103 30065 0.0000 10 0.073 0.030
30103 30087 0.0000 10 0.071 0.015
30103 30111 0.0114 8  0.038 0.010
30105 30019 0.0000 10 0.069 0.025
30105 30033 0.2270 2  0.112 0.095
30105 30055 0.3356 0  0.116 0.095
30105 30071 0.0415 5  0.065 0.095
30107 30027 0.0000 10 0.062 0.035
30107 30037 0.0104 2  0.128 0.055
30107 30045 0.0473 2  0.139 0.020
30107 30059 0.0000 0  0.099 0.050
30109 30021 0.0104 0  0.070 0.090
30109 30025 0.0000 10 0.081 0.030
30109 30083 0.0236 5  0.062 0.010
30109 38033 0.0157 3  0.152 0.040
30109 38053 0.0012 0  0.133 0.045
30111 30003 0.1730 7  0.064 0.020
30111 30009 0.1273 4  0.054 0.030
30111 30037 0.2391 3  0.134 0.005
30111 30065 0.2134 6  0.085 0.010
30111 30095 0.1409 1  0.059 0.020
30111 30103 0.0841 8  0.108 0.010
31001 31019 0.1232 3  0.050 0.005
31001 31035 0.0855 1  0.072 0.020
31001 31061 0.0194 1  0.109 0.025
31001 31079 0.0812 2  0.052 0.035
31001 31099 0.1595 2  0.076 0.015
31001 31129 0.0738 4  0.131 0.020
31001 31181 0.1257 3  0.120 0.060
31003 31011 0.2452 5  0.104 0.070
31003 31089 0.1126 4  0.093 0.040
31003 31107 0.0391 2  0.082 0.055
31005 31101 0.0000 10 0.079 0.010
31007 31105 0.0000 10 0.122 0.050
31007 31157 0.0000 0  0.070 0.075
31007 56015 0.0000 10 0.092 0.075
31007 56021 0.0000 10 0.046 0.010
31009 31017 0.0205 0  0.212 0.030
31009 31031 0.0000 10 0.074 0.055
31011 31003 0.0023 1  0.106 0.070
31011 31077 0.0102 1  0.188 0.020
31011 31093 0.0000 10 0.101 0.060
31011 31125 0.0674 0  0.118 0.045
31013 31045 0.0559 0  0.122 0.075
31013 31123 0.1670 0  0.132 0.085
31013 31157 0.1415 2  0.077 0.010
31013 31161 0.5382 0  0.264 0.010
31013 31165 0.4077 0  0.391 0.045
31015 31089 0.0041 1  0.094 0.060
31015 31149 0.0000 10 0.162 0.005
31015 46023 0.0283 1  0.081 0.095
31015 46053 0.0360 3  0.142 0.050
31017 31009 0.0000 10 0.171 0.050
31019 31001 0.0603 2  0.039 0.015
31019 31041 0.4229 3  0.115 0.030
31019 31047 0.1209 3  0.049 0.075
31019 31079 0.1454 1  0.050 0.010
31019 31093 0.2177 4  0.087 0.030
31019 31099 0.2538 9  0.082 0.015
31019 31137 0.2429 4  0.090 0.045
31019 31163 0.2219 7  0.085 0.020
31021 19085 0.0791 6  0.067 0.050
31021 19133 0.1350 9  0.064 0.030
31021 31039 0.0969 4  0.081 0.025
31021 31053 0.0449 3  0.057 0.085
31021 31173 0.1531 7  0.113 0.085
31021 31177 0.0242 8  0.066 0.045
31023 31037 0.0000 0  0.059 0.020
31023 31053 0.2393 6  0.063 0.010
31023 31109 0.0058 9  0.038 0.065
31023 31141 0.1346 1  0.059 0.045
31023 31155 0.1304 3  0.074 0.010
31023 31159 0.3164 8  0.093 0.005
31025 31109 0.1129 0  0.037 0.005
31025 31153 0.0406 5  0.045 0.055
31025 31155 0.3133 2  0.077 0.030
31027 31051 0.0000 10 0.194 0.025
31027 31107 0.0070 0  0.137 0.065
31027 31139 0.0000 10 0.179 0.095
31027 31179 0.0649 2  0.083 0.065
31027 46135 0.0000 0  0.056 0.030
31029 08095 0.1083 0  0.305 0.020
31029 08125 0.0241 0  0.078 0.020
31029 31057 0.0049 2  0.256 0.095
31031 31009 0.0708 1  0.370 0.030
31031 31161 0.0110 3  0.192 0.050
31031 46007 0.2222 1  0.136 0.095
31031 46113 0.2065 0  0.214 0.085
31031 46121 0.1884 2  0.191 0.040
31033 08075 0.0181 4  0.087 0.025
31033 31123 0.0000 10 0.089 0.020
31035 31001 0.0000 10 0.076 0.050
31035 31079 0.0000 10 0.096 0.090
31035 31129 0.0098 1  0.155 0.045
31035 31181 0.0000 10 0.243 0.040
31037 31023 0.1905 1  0.079 0.030
31037 31053 0.1057 6  0.050 0.030
31037 31141 0.1869 3  0.053 0.020
31037 31155 0.1480 8  0.063 0.010
31039 31021 0.1141 1  0.090 0.060
31039 31167 0.2500 1  0.140 0.095
31039 31173 0.1422 4  0.123 0.025
31039 31179 0.0878 10 0.075 0.090
31041 31019 0.0000 10 0.053 0.005
31041 31047 0.0004 0  0.065 0.095
31041 31111 0.0000 10 0.086 0.075
31041 31113 0.2823 1  0.275 0.090
31041 31163 0.0000 10 0.109 0.065
31041 31175 0.0140 1  0.143 0.080
31043 19149 0.3203 3  0.058 0.015
31043 19193 0.1196 1  0.044 0.005
31043 31051 0.2586 5  0.099 0.005
31043 46127 0.2183 4  0.069 0.015
31045 31013 0.0283 2  0.071 0.035
31045 31161 0.0678 3  0.184 0.040
31045 31165 0.0988 0  0.403 0.045
31045 46047 0.0303 2  0.104 0.080
31045 46113 0.0121 2  0.150 0.040
31047 31019 0.1110 5  0.045 0.005
31047 31041 0.3199 2  0.102 0.045
31047 31063 0.1306 3  0.118 0.010
31047 31073 0.3290 3  0.117 0.030
31047 31111 0.2204 2  0.065 0.020
31047 31137 0.1974 2  0.094 0.015
31049 08115 0.0396 6  0.143 0.015
31049 31101 0.0037 6  0.088 0.010
31049 31135 0.0000 10 0.137 0.035
31051 31027 0.0000 0  0.065 0.035
31051 31043 0.0000 10 0.079 0.065
31051 31179 0.0000 10 0.119 0.015
31051 46127 0.0000 10 0.095 0.095
31053 31021 0.2453 4  0.097 0.020
31053 31023 0.2492 3  0.081 0.090
31053 31037 0.1889 3  0.063 0.030
31053 31055 0.1071 0  0.039 0.080
31053 31155 0.1953 2  0.066 0.065
31053 31177 0.3249 3  0.088 0.025
31055 19155 0.1695 6  0.046 0.045
31055 31053 0.2100 3  0.062 0.060
31055 31155 0.1909 4  0.068 0.005
31055 31177 0.2230 7  0.071 0.015
31057 08125 0.0000 10 0.078 0.070
31057 20023 0.0000 10 0.121 0.055
31057 20153 0.0096 0  0.153 0.005
31057 31029 0.0206 2  0.147 0.060
31059 31169 0.0240 0  0.219 0.085
31061 20147 0.0199 3  0.074 0.035
31061 20183 0.0000 10 0.220 0.020
31061 31001 0.0070 0  0.038 0.095
31061 31099 0.0001 9  0.065 0.075
31061 31181 0.0576 1  0.121 0.025
31063 31047 0.0088 5  0.049 0.060
31063 31065 0.0519 4  0.102 0.070
31063 31073 0.0348 0  0.118 0.045
31063 31087 0.0206 0  0.156 0.045
31063 31111 0.0000 10 0.073 0.050
31063 31145 0.0000 10 0.104 0.095
31065 20039 0.0000 10 0.212 0.005
31065 20137 0.0000 0  0.102 0.095
31065 31063 0.1597 0  0.138 0.060
31065 31073 0.0487 5  0.098 0.010
31065 31145 0.0239 0  0.090 0.050
31067 20117 0.0415 4  0.078 0.090
31067 20201 0.0537 0  0.175 0.060
31067 31095 0.0350 4  0.098 0.095
31067 31097 0.2025 1  0.472 0.075
31067 31109 0.1373 2  0.041 0.010
31067 31131 0.0648 4  0.058 0.040
31067 31133 0.0058 2  0.135 0.060
31067 31151 0.2312 2  0.079 0.030
31073 31047 0.0088 5  0.044 0.025
31073 31063 0.0624 2  0.114 0.075
31073 31065 0.0000 0  0.123 0.035
31077 31011 0.2949 4  0.124 0.095
31077 31093 0.0000 10 0.071 0.090
31077 31125 0.0259 1  0.139 0.040
31077 31163 0.0000 10 0.096 0.015
31077 31175 0.0199 4  0.116 0.020
31079 31001 0.0760 2  0.045 0.005
31079 31019 0.1517 2  0.044 0.050
31079 31035 0.0258 2  0.066 0.070
31079 31081 0.2812 3  0.091 0.020
31079 31093 0.2114 5  0.086 0.005
31079 31099 0.1957 3  0.076 0.030
31079 31121 0.2869 2  0.076 0.015
31079 31163 0.1332 2  0.084 0.025
31081 31079 0.1965 3  0.050 0.010
31081 31121 0.0829 0  0.075 0.040
31083 20147 0.0000 10 0.069 0.070
31083 31137 0.0037 1  0.091 0.055
31087 20039 0.0756 2  0.264 0.090
31087 20153 0.0013 2  0.136 0.035
31087 31063 0.0063 5  0.105 0.030
31087 31145 0.0000 10 0.077 0.025
31089 31003 0.1194 1  0.116 0.080
31089 31015 0.0097 6  0.147 0.045
31089 31107 0.0658 1  0.088 0.090
31089 31149 0.0000 10 0.158 0.005
31093 31011 0.0418 4  0.098 0.025
31093 31019 0.0000 0  0.040 0.085
31093 31077 0.0000 10 0.250 0.015
31093 31079 0.0000 10 0.045 0.010
31093 31121 0.0000 10 0.151 0.030
31093 31125 0.0000 10 0.218 0.060
31093 31163 0.0000 10 0.171 0.060
31093 31175 0.0197 2  0.123 0.045
31095 20201 0.0000 10 0.194 0.065
31095 31067 0.0256 2  0.067 0.010
31095 31151 0.0000 10 0.079 0.030
31097 31067 0.0158 3  0.061 0.015
31097 31109 0.0046 9  0.038 0.025
31097 31127 0.0250 0  0.120 0.065
31097 31131 0.0059 2  0.058 0.015
31099 31001 0.0000 10 0.077 0.015
31099 31019 0.0000 10 0.042 0.030
31099 31061 0.0000 0  0.120 0.035
31099 31079 0.0000 10 0.090 0.005
31099 31181 0.0000 0  0.133 0.005
31101 31005 0.1580 1  0.324 0.065
31101 31049 0.0817 0  0.223 0.050
31101 31111 0.0244 1  0.056 0.070
31101 31117 0.0000 10 0.278 0.040
31101 31135 0.0001 5  0.153 0.060
31105 08075 0.0000 10 0.087 0.005
31105 08123 0.0062 6  0.037 0.090
31105 31007 0.0000 10 0.187 0.045
31105 56021 0.0011 1  0.048 0.025
31107 31003 0.0122 0  0.110 0.055
31107 31027 0.0215 7  0.070 0.055
31107 31089 0.0001 1  0.106 0.050
31107 31139 0.0528 1  0.086 0.025
31107 46009 0.0314 5  0.067 0.035
31107 46023 0.0361 4  0.083 0.085
31107 46135 0.0098 3  0.058 0.080
31109 31023 0.2599 2  0.091 0.025
31109 31025 0.2266 4  0.058 0.010
31109 31067 0.1855 4  0.064 0.025
31109 31097 0.1059 8  0.101 0.025
31109 31131 0.0810 0  0.061 0.035
31109 31151 0.2326 5  0.070 0.020
31109 31155 0.2243 5  0.063 0.020
31109 31159 0.2637 1  0.085 0.015
31111 31041 0.4508 3  0.138 0.015
31111 31047 0.1765 3  0.051 0.015
31111 31063 0.0872 6  0.105 0.020
31111 31101 0.3562 1  0.098 0.090
31111 31113 0.2046 2  0.207 0.055
31111 31117 0.0000 10 0.158 0.060
31111 31135 0.0795 1  0.217 0.050
31113 31041 0.0000 10 0.085 0.095
31113 31111 0.0000 10 0.058 0.085
31113 31117 0.0976 0  0.360 0.090
31117 31101 0.0000 10 0.079 0.065
31117 31111 0.0000 10 0.060 0.075
31117 31113 0.0000 10 0.153 0.050
31119 31139 0.2070 2  0.091 0.005
31121 31079 0.0000 10 0.048 0.045
31121 31081 0.0000 10 0.184 0.045
31121 31093 0.0000 10 0.154 0.085
31121 31125 0.0198 2  0.139 0.010
31121 31141 0.0166 7  0.057 0.005
31121 31143 0.0426 3  0.074 0.040
31123 31013 0.0000 10 0.095 0.080
31123 31033 0.0856 0  0.180 0.005
31123 31161 0.0114 5  0.156 0.075
31125 31011 0.2738 2  0.108 0.075
31125 31077 0.1637 4  0.125 0.035
31125 31093 0.0021 3  0.071 0.085
31125 31121 0.1454 1  0.078 0.075
31125 31141 0.0000 0  0.055 0.050
31127 19071 0.2454 0  0.484 0.050
31127 29005 0.0000 10 0.123 0.085
31127 31097 0.0000 10 0.093 0.080
31127 31131 0.0000 10 0.075 0.075
31129 20089 0.0000 10 0.134 0.010
31129 20157 0.0932 2  0.122 0.055
31129 31001 0.0002 0  0.043 0.065
31129 31035 0.0209 2  0.068 0.045
31129 31181 0.0000 10 0.098 0.085
31131 19071 0.2057 0  0.470 0.065
31131 31067 0.2142 0  0.461 0.070
31131 31097 0.0106 3  0.307 0.090
31131 31109 0.0126 0  0.074 0.085
31131 31127 0.0000 0  0.118 0.055
31133 20117 0.0079 0  0.081 0.040
31133 20131 0.0000 10 0.095 0.080
31133 31067 0.0000 10 0.069 0.040
31133 31147 0.0026 1  0.191 0.055
31135 08115 0.0000 10 0.148 0.005
31135 31049 0.0000 10 0.133 0.020
31135 31101 0.0000 10 0.084 0.065
31135 31111 0.0000 10 0.064 0.050
31137 31019 0.0000 10 0.066 0.065
31137 31047 0.0000 0  0.051 0.025
31137 31083 0.4525 0  0.387 0.015
31139 31027 0.3700 0  0.478 0.040
31139 31107 0.0000 10 0.153 0.010
31139 31119 0.2619 1  0.462 0.025
31141 31023 0.2390 3  0.081 0.030
31141 31037 0.1770 2  0.060 0.005
31141 31121 0.2139 2  0.085 0.020
31141 31125 0.1140 4  0.102 0.005
31141 31143 0.1066 0  0.082 0.045
31143 31121 0.2390 0  0.470 0.020
31143 31141 0.1998 2  0.062 0.010
31143 31185 0.0855 1  0.071 0.015
31145 20039 0.2551 1  0.285 0.095
31145 20153 0.0031 5  0.119 0.010
31145 31063 0.0070 2  0.202 0.045
31145 31065 0.0000 10 0.204 0.070
31145 31087 0.0344 2  0.136 0.010
31147 20013 0.0086 0  0.076 0.085
31147 20043 0.0000 0  0.075 0.060
31147 20131 0.0103 2  0.097 0.065
31147 29087 0.0032 5  0.088 0.025
31147 31133 0.0545 0  0.167 0.030
31149 31015 0.0000 10 0.139 0.095
31149 31089 0.0000 10 0.077 0.075
31151 31067 0.2772 4  0.072 0.010
31151 31095 0.1864 2  0.133 0.005
31151 31109 0.1286 1  0.042 0.005
31151 31159 0.3295 0  0.084 0.020
31153 19155 0.1432 8  0.046 0.010
31153 31025 0.1586 5  0.058 0.070
31155 31023 0.1723 1  0.099 0.050
31155 31025 0.2618 4  0.060 0.015
31155 31037 0.0684 4  0.060 0.025
31155 31053 0.2548 4  0.065 0.005
31155 31055 0.1239 2  0.041 0.020
31155 31109 0.1112 1  0.040 0.070
31155 31159 0.2015 3  0.077 0.020
31155 31177 0.2497 2  0.072 0.010
31157 31007 0.0000 10 0.346 0.075
31157 31013 0.0334 3  0.074 0.020
31157 31165 0.0000 10 0.348 0.045
31157 56015 0.0998 1  0.231 0.085
31159 31023 0.2768 4  0.077 0.005
31159 31109 0.0349 3  0.039 0.020
31159 31151 0.3831 4  0.070 0.015
31159 31155 0.0289 0  0.067 0.040
31161 31013 0.0000 0  0.070 0.035
31161 31031 0.0000 10 0.072 0.025
31161 31045 0.0011 3  0.108 0.065
31161 31123 0.0007 2  0.118 0.030
31161 46007 0.0395 1  0.126 0.085
31161 46113 0.0000 10 0.102 0.045
31163 31019 0.0052 0  0.044 0.080
31163 31041 0.0084 1  0.146 0.075
31163 31077 0.0975 3  0.126 0.090
31163 31079 0.0000 10 0.058 0.070
31163 31093 0.0524 1  0.074 0.050
31163 31175 0.0000 10 0.216 0.005
31165 31013 0.0000 10 0.067 0.030
31165 31045 0.0000 10 0.097 0.085
31165 31157 0.0000 10 0.066 0.075
31165 46047 0.0000 10 0.095 0.095
31165 56015 0.0000 10 0.093 0.050
31165 56027 0.0000 10 0.156 0.015
31167 31039 0.0504 0  0.084 0.070
31167 31179 0.0224 1  0.082 0.005
31169 20157 0.0000 10 0.115 0.045
31169 31059 0.0000 0  0.131 0.030
31173 19133 0.0277 0  0.070 0.005
31173 31021 0.0097 3  0.083 0.015
31173 31039 0.0710 4  0.082 0.015
31175 31041 0.0310 1  0.092 0.085
31175 31077 0.0000 10 0.100 0.015
31175 31093 0.0000 10 0.060 0.005
31175 31163 0.0085 3  0.077 0.090
31177 19085 0.2779 4  0.081 0.025
31177 19155 0.1497 5  0.047 0.025
31177 31021 0.0544 2  0.086 0.080
31177 31053 0.2205 4  0.063 0.020
31177 31055 0.0087 6  0.036 0.055
31177 31155 0.3001 1  0.067 0.010
31179 31027 0.2081 2  0.078 0.015
31179 31039 0.1055 8  0.086 0.050
31179 31051 0.0283 1  0.090 0.050
31179 31167 0.1982 1  0.124 0.085
31181 20089 0.0111 5  0.130 0.020
31181 20183 0.0000 10 0.195 0.075
31181 31001 0.0000 10 0.047 0.070
31181 31035 0.0000 10 0.077 0.035
31181 31061 0.0069 0  0.120 0.060
31181 31099 0.0000 10 0.087 0.080
31181 31129 0.0000 10 0.118 0.070
31185 31143 0.0037 4  0.071 0.020
32001 32015 0.0000 0  0.138 0.095
32001 32019 0.0629 5  0.050 0.010
32001 32021 0.0691 4  0.124 0.055
32001 32023 0.0388 8  0.057 0.025
32001 32027 0.0902 2  0.078 0.005
32001 32031 0.0105 7  0.035 0.090
32003 04015 0.0501 0  0.038 0.005
32003 06027 0.1363 2  0.052 0.005
32003 06071 0.0697 6  0.036 0.005
32003 32017 0.1328 5  0.102 0.010
32003 32023 0.1490 4  0.057 0.005
32005 06003 0.1443 3  0.120 0.025
32005 06017 0.0266 8  0.033 0.020
32005 06051 0.1606 6  0.066 0.010
32005 06061 0.0208 2  0.036 0.015
32005 32019 0.0982 2  0.048 0.045
32005 32031 0.0458 0  0.038 0.040
32005 32510 0.0442 2  0.042 0.015
32007 16031 0.0649 3  0.042 0.005
32007 16073 0.0757 2  0.076 0.050
32007 16083 0.1670 0  0.060 0.030
32007 32011 0.1117 3  0.172 0.040
32007 32013 0.1294 3  0.075 0.010
32007 32015 0.0928 2  0.134 0.005
32007 32033 0.1521 2  0.069 0.015
32007 41045 0.0634 3  0.055 0.080
32007 49003 0.1660 4  0.051 0.015
32007 49045 0.1656 4  0.053 0.010
32009 06027 0.0059 0  0.049 0.080
32009 06051 0.0355 10 0.055 0.035
32009 32021 0.0000 10 0.108 0.070
32009 32023 0.0195 2  0.060 0.055
32011 32007 0.0000 10 0.045 0.015
32011 32023 0.0231 1  0.058 0.015
32011 32033 0.0000 0  0.066 0.060
32013 16073 0.0000 0  0.067 0.095
32013 32007 0.0000 10 0.086 0.055
32013 32015 0.0028 3  0.125 0.070
32013 32027 0.0000 0  0.074 0.055
32013 41025 0.0000 0  0.081 0.030
32013 41045 0.0000 0  0.061 0.045
32015 32001 0.0118 0  0.052 0.020
32015 32007 0.0000 10 0.054 0.065
32015 32013 0.0000 10 0.075 0.070
32015 32023 0.0277 0  0.054 0.050
32015 32027 0.0044 2  0.076 0.095
32017 04015 0.0006 4  0.038 0.030
32017 32003 0.0197 8  0.034 0.030
32017 32023 0.0290 10 0.058 0.060
32017 32033 0.0254 3  0.066 0.025
32017 49001 0.0641 5  0.073 0.025
32017 49021 0.0157 1  0.045 0.080
32017 49027 0.1036 4  0.101 0.080
32017 49053 0.0570 4  0.054 0.085
32019 06051 0.1814 9  0.064 0.005
32019 32001 0.0679 3  0.054 0.005
32019 32005 0.0329 5  0.040 0.045
32019 32021 0.1046 2  0.136 0.005
32019 32029 0.0053 0  0.278 0.025
32019 32031 0.0189 0  0.048 0.055
32019 32510 0.1478 1  0.047 0.005
32021 06051 0.0328 3  0.057 0.095
32021 32001 0.0163 5  0.058 0.015
32021 32009 0.0000 10 0.162 0.025
32021 32019 0.0000 10 0.045 0.045
32021 32023 0.0178 5  0.061 0.070
32023 06027 0.0914 4  0.408 0.040
32023 32001 0.0630 3  0.292 0.050
32023 32003 0.0205 6  0.297 0.095
32023 32009 0.1237 0  0.287 0.040
32023 32011 0.0001 5  0.152 0.065
32023 32015 0.0000 0  0.135 0.065
32023 32017 0.3694 2  0.419 0.085
32023 32021 0.0201 6  0.124 0.010
32023 32033 0.0427 0  0.361 0.085
32027 32001 0.0305 1  0.056 0.050
32027 32013 0.0229 0  0.070 0.085
32027 32015 0.0203 0  0.151 0.065
32029 32019 0.0015 10 0.047 0.045
32029 32031 0.0202 9  0.036 0.060
32031 06035 0.0636 2  0.036 0.010
32031 06049 0.0806 3  0.069 0.025
32031 06057 0.0364 1  0.039 0.005
32031 06061 0.0660 8  0.035 0.005
32031 06091 0.0294 5  0.109 0.045
32031 32001 0.1266 8  0.059 0.010
32031 32005 0.0606 3  0.043 0.095
32031 32019 0.0357 9  0.050 0.020
32031 32029 0.0040 4  0.155 0.015
32031 41037 0.0587 2  0.093 0.035
32033 32007 0.0000 10 0.049 0.075
32033 32011 0.0060 6  0.152 0.015
32033 32017 0.0000 10 0.084 0.045
32033 32023 0.0160 6  0.061 0.090
32033 49023 0.0000 10 0.251 0.010
32033 49027 0.0000 10 0.240 0.065
32033 49045 0.0000 0  0.051 0.070
32510 32005 0.0746 4  0.043 0.005
32510 32019 0.0949 1  0.049 0.040
33001 33003 0.0430 1  0.066 0.050
33001 33009 0.1067 1  0.147 0.010
33001 33013 0.0647 0  0.122 0.015
33001 33017 0.0181 5  0.101 0.015
33003 23017 0.0658 6  0.129 0.030
33003 23031 0.0262 9  0.084 0.025
33003 33001 0.0649 1  0.121 0.020
33003 33007 0.0993 9  0.215 0.010
33003 33009 0.0580 10 0.110 0.095
33003 33017 0.0129 10 0.083 0.070
33005 33011 0.0146 6  0.056 0.025
33005 33013 0.0442 5  0.043 0.035
33005 33019 0.0120 10 0.140 0.005
33005 50025 0.0280 6  0.202 0.065
33007 23017 0.0376 4  0.085 0.065
33007 33003 0.0264 3  0.069 0.025
33007 33009 0.0143 5  0.083 0.010
33007 50009 0.1790 1  0.364 0.090
33009 33001 0.0818 3  0.156 0.005
33009 33003 0.0505 4  0.200 0.065
33009 33007 0.1974 1  0.288 0.010
33009 33013 0.0661 0  0.120 0.050
33009 33019 0.0272 2  0.210 0.095
33009 50005 0.0686 0  0.376 0.060
33009 50009 0.5582 0  0.458 0.095
33009 50017 0.0126 2  0.339 0.045
33011 25017 0.0306 3  0.036 0.005
33011 25027 0.0537 6  0.035 0.005
33011 33005 0.0716 1  0.071 0.005
33011 33013 0.1326 8  0.048 0.045
33011 33015 0.0642 5  0.037 0.015
33011 33019 0.2035 8  0.067 0.025
33013 33001 0.0986 4  0.056 0.005
33013 33005 0.1531 0  0.071 0.020
33013 33009 0.1004 7  0.058 0.015
33013 33011 0.0476 1  0.038 0.025
33013 33015 0.0829 0  0.041 0.040
33013 33019 0.1286 1  0.068 0.010
33015 23031 0.1066 10 0.043 0.010
33015 25009 0.0341 1  0.035 0.040
33015 33011 0.0543 6  0.036 0.015
33015 33013 0.1550 2  0.049 0.025
33015 33017 0.0919 3  0.040 0.005
33017 23031 0.1285 7  0.045 0.015
33017 33001 0.0563 0  0.056 0.045
33017 33003 0.1831 1  0.070 0.005
33017 33015 0.0862 1  0.041 0.015
33019 33005 0.0025 8  0.158 0.095
33019 33009 0.0518 9  0.123 0.065
33019 33011 0.0170 5  0.056 0.060
33019 33013 0.0370 10 0.094 0.095
33019 50025 0.0458 4  0.203 0.090
33019 50027 0.0022 2  0.194 0.090
34001 34005 0.1671 6  0.338 0.030
34001 34007 0.0720 6  0.347 0.085
34001 34009 0.0617 3  0.057 0.025
34001 34011 0.2755 8  0.368 0.020
34001 34015 0.0494 9  0.038 0.010
34001 34029 0.0292 0  0.034 0.025
34003 34017 0.0609 7  0.036 0.005
34003 34031 0.0750 3  0.035 0.020
34003 36005 0.0164 8  0.033 0.015
34003 36071 0.0507 3  0.039 0.030
34003 36087 0.0758 2  0.037 0.030
34003 36119 0.0645 10 0.037 0.010
34005 34001 0.0996 7  0.050 0.010
34005 34007 0.0885 6  0.041 0.005
34005 34021 0.0310 0  0.033 0.065
34005 34025 0.0795 4  0.033 0.005
34005 34029 0.0744 4  0.038 0.020
34005 42017 0.0328 1  0.034 0.085
34005 42091 0.0981 0  0.035 0.005
34005 42101 0.0740 1  0.039 0.045
34007 34001 0.0637 1  0.046 0.025
34007 34005 0.0920 1  0.037 0.010
34007 34015 0.0634 5  0.038 0.005
34007 42101 0.0751 2  0.035 0.010
34009 34001 0.0721 1  0.051 0.025
34009 34011 0.0292 3  0.044 0.020
34011 10001 0.0610 3  0.040 0.080
34011 34001 0.1255 3  0.044 0.005
34011 34009 0.0645 0  0.069 0.075
34011 34033 0.1276 3  0.055 0.010
34013 34027 0.0308 2  0.036 0.035
34013 34031 0.0622 3  0.036 0.025
34015 34001 0.0901 2  0.051 0.005
34015 34007 0.0950 2  0.040 0.010
34015 34033 0.0907 9  0.052 0.020
34015 42045 0.0583 9  0.033 0.005
34015 42101 0.0725 9  0.034 0.005
34017 34003 0.0639 1  0.036 0.005
34017 36005 0.0223 8  0.034 0.005
34017 36047 0.0975 0  0.035 0.005
34019 34021 0.0674 3  0.038 0.005
34019 34035 0.0681 0  0.035 0.005
34019 34041 0.0562 9  0.041 0.005
34019 42017 0.0699 0  0.035 0.005
34021 34005 0.0945 4  0.039 0.005
34021 34019 0.0560 6  0.035 0.035
34021 34023 0.0219 6  0.037 0.030
34021 34029 0.0601 3  0.038 0.005
34021 34035 0.0604 2  0.035 0.005
34023 34021 0.0562 0  0.039 0.020
34023 34025 0.0757 4  0.035 0.010
34023 34035 0.0525 10 0.037 0.015
34023 34039 0.0350 5  0.036 0.045
34025 34005 0.0481 7  0.040 0.015
34025 34023 0.0561 2  0.037 0.030
34025 34029 0.0621 1  0.037 0.010
34027 34013 0.0859 1  0.033 0.005
34027 34031 0.0716 2  0.038 0.005
34027 34035 0.0423 1  0.038 0.080
34027 34037 0.0693 9  0.043 0.005
34027 34039 0.0493 9  0.037 0.015
34027 34041 0.0515 0  0.038 0.005
34029 34001 0.1164 2  0.050 0.010
34029 34005 0.0697 2  0.037 0.015
34029 34021 0.0540 2  0.037 0.030
34029 34025 0.0487 7  0.036 0.005
34031 34003 0.0217 3  0.034 0.040
34031 34013 0.0655 0  0.034 0.005
34031 34027 0.0745 10 0.032 0.005
34031 34037 0.0652 0  0.038 0.015
34031 36071 0.0574 2  0.039 0.015
34033 10003 0.0485 5  0.033 0.015
34033 34011 0.3100 6  0.392 0.015
34033 34015 0.0411 5  0.039 0.025
34035 34019 0.0528 5  0.033 0.015
34035 34021 0.0506 3  0.035 0.020
34035 34023 0.0507 1  0.034 0.050
34035 34027 0.0885 4  0.034 0.025
34035 34039 0.0647 3  0.036 0.010
34037 34027 0.0196 0  0.035 0.065
34037 34031 0.0436 9  0.036 0.015
34037 34041 0.0723 1  0.039 0.015
34037 36071 0.1133 8  0.039 0.010
34037 42103 0.0592 1  0.052 0.020
34039 34023 0.1023 2  0.037 0.015
34039 34027 0.0525 1  0.038 0.010
34039 34035 0.0805 7  0.039 0.005
34041 34019 0.0163 5  0.034 0.030
34041 34027 0.0138 4  0.034 0.085
34041 34037 0.0479 6  0.036 0.025
34041 42017 0.0272 9  0.037 0.005
34041 42089 0.0728 5  0.041 0.020
34041 42095 0.0441 2  0.042 0.015
35001 35006 0.1132 6  0.048 0.025
35001 35049 0.0807 0  0.037 0.010
35001 35057 0.1020 2  0.066 0.010
35001 35061 0.1049 5  0.039 0.005
35003 04001 0.0577 4  0.103 0.060
35003 04011 0.0026 4  0.058 0.010
35003 35006 0.0055 2  0.055 0.030
35003 35017 0.0000 10 0.043 0.055
35003 35051 0.0031 2  0.091 0.025
35003 35053 0.0101 0  0.056 0.020
35005 35011 0.1635 7  0.087 0.020
35005 35015 0.0411 5  0.038 0.010
35005 35025 0.1460 5  0.045 0.030
35005 35027 0.1022 1  0.058 0.045
35005 35035 0.0807 3  0.046 0.020
35005 35041 0.1463 2  0.064 0.055
35006 04001 0.0628 1  0.078 0.015
35006 35001 0.0535 4  0.035 0.005
35006 35003 0.1008 4  0.088 0.050
35006 35031 0.3687 4  0.375 0.060
35006 35053 0.0228 2  0.053 0.055
35006 35061 0.3401 1  0.353 0.055
35007 08023 0.0075 2  0.246 0.005
35007 08071 0.0604 4  0.072 0.060
35007 35055 0.0909 0  0.045 0.005
35007 35059 0.1241 1  0.072 0.040
35009 35037 0.1051 2  0.060 0.010
35009 35041 0.1213 5  0.059 0.020
35009 48017 0.1939 2  0.068 0.005
35009 48117 0.1227 2  0.051 0.040
35009 48369 0.0697 1  0.042 0.040
35011 35005 0.0100 2  0.042 0.010
35011 35019 0.0000 0  0.045 0.040
35011 35027 0.0235 2  0.055 0.025
35011 35037 0.0012 9  0.059 0.015
35011 35041 0.0312 9  0.059 0.065
35013 35051 0.4065 5  0.092 0.010
35013 48141 0.0589 1  0.036 0.015
35015 35005 0.0527 0  0.042 0.070
35015 35025 0.0741 6  0.045 0.005
35015 48109 0.0733 5  0.056 0.005
35015 48389 0.0880 6  0.057 0.005
35017 04011 0.1659 4  0.063 0.015
35017 35003 0.1342 4  0.102 0.085
35017 35023 0.0762 8  0.063 0.010
35017 35029 0.1252 7  0.050 0.010
35017 35051 0.0447 4  0.090 0.025
35019 35011 0.1430 0  0.123 0.010
35019 35027 0.0833 1  0.055 0.005
35021 35033 0.0235 5  0.090 0.050
35021 35037 0.0153 8  0.056 0.040
35021 35047 0.0036 9  0.044 0.020
35021 35059 0.0000 0  0.078 0.040
35023 04003 0.0716 1  0.054 0.020
35023 04011 0.1564 6  0.059 0.010
35023 35017 0.0352 3  0.038 0.020
35023 35029 0.0557 1  0.049 0.085
35025 35005 0.1027 3  0.046 0.005
35025 35015 0.0685 0  0.035 0.020
35025 35041 0.1398 10 0.064 0.010
35025 48003 0.1859 4  0.056 0.005
35025 48079 0.2683 1  0.099 0.025
35025 48165 0.0956 5  0.047 0.020
35025 48495 0.2081 9  0.053 0.010
35025 48501 0.1718 3  0.051 0.015
35027 35005 0.0101 5  0.041 0.070
35027 35011 0.0402 1  0.294 0.055
35027 35019 0.0035 1  0.040 0.035
35027 35035 0.0102 3  0.127 0.095
35027 35053 0.0077 3  0.063 0.015
35028 35039 0.1515 2  0.047 0.040
35028 35049 0.0488 0  0.032 0.060
35029 35017 0.0095 5  0.041 0.055
35029 35023 0.1011 2  0.063 0.005
35029 35051 0.3112 5  0.076 0.010
35031 04001 0.0947 9  0.084 0.015
35031 35006 0.2000 7  0.061 0.015
35031 35043 0.0880 9  0.040 0.015
35031 35045 0.1125 2  0.041 0.085
35033 35021 0.1373 2  0.154 0.075
35033 35039 0.0147 6  0.041 0.025
35033 35047 0.0574 1  0.047 0.085
35033 35049 0.0221 0  0.040 0.035
35033 35055 0.0180 2  0.044 0.065
35035 35005 0.1642 1  0.050 0.005
35035 35027 0.2041 2  0.062 0.005
35035 48109 0.1576 2  0.063 0.005
35035 48141 0.0282 3  0.035 0.015
35035 48229 0.0697 5  0.112 0.010
35037 35009 0.0442 3  0.044 0.060
35037 35011 0.2143 2  0.116 0.020
35037 35021 0.2635 4  0.154 0.010
35037 35041 0.1401 3  0.068 0.040
35037 35047 0.1773 2  0.050 0.010
35037 48117 0.0835 2  0.048 0.010
35037 48205 0.2688 5  0.126 0.010
35037 48359 0.1747 2  0.079 0.010
35039 08007 0.1693 5  0.083 0.010
35039 08021 0.0771 2  0.167 0.010
35039 08067 0.0875 5  0.047 0.005
35039 35028 0.1778 4  0.055 0.010
35039 35033 0.1233 5  0.086 0.015
35039 35043 0.0906 1  0.035 0.025
35039 35045 0.1373 5  0.046 0.010
35039 35049 0.0669 3  0.037 0.025
35039 35055 0.1012 2  0.045 0.030
35041 35005 0.1198 1  0.048 0.055
35041 35009 0.0553 10 0.046 0.005
35041 35011 0.2100 0  0.112 0.075
35041 35025 0.0678 9  0.041 0.070
35041 35037 0.1073 2  0.058 0.035
35041 48017 0.2077 4  0.063 0.005
35041 48079 0.1214 5  0.088 0.010
35043 35031 0.1460 1  0.053 0.025
35043 35039 0.1829 6  0.046 0.010
35043 35049 0.0970 1  0.038 0.030
35045 04001 0.1035 7  0.083 0.020
35045 08007 0.1273 5  0.071 0.030
35045 08067 0.1011 5  0.047 0.020
35045 08083 0.1370 6  0.071 0.020
35045 35031 0.1614 0  0.049 0.005
35045 35039 0.1166 1  0.047 0.025
35045 49037 0.1171 4  0.084 0.005
35047 35021 0.1624 5  0.129 0.070
35047 35033 0.1834 3  0.107 0.015
35047 35037 0.1019 1  0.055 0.070
35047 35049 0.0588 3  0.036 0.055
35047 35057 0.1231 4  0.056 0.040
35049 35001 0.0833 1  0.033 0.025
35049 35028 0.0818 3  0.054 0.080
35049 35033 0.1850 3  0.102 0.055
35049 35039 0.1425 3  0.044 0.040
35049 35043 0.0679 1  0.040 0.030
35049 35047 0.1309 2  0.044 0.005
35049 35057 0.1225 0  0.065 0.020
35051 35003 0.1445 0  0.114 0.090
35051 35013 0.0003 3  0.040 0.060
35051 35017 0.0037 4  0.036 0.085
35051 35029 0.0953 7  0.051 0.005
35051 35053 0.1097 4  0.062 0.010
35053 35003 0.0608 0  0.100 0.075
35053 35006 0.0712 2  0.047 0.005
35053 35027 0.0247 2  0.052 0.005
35053 35051 0.2167 0  0.104 0.005
35053 35057 0.0254 3  0.053 0.030
35053 35061 0.0317 7  0.041 0.005
35055 08021 0.0098 2  0.149 0.050
35055 08023 0.0000 10 0.159 0.035
35055 35007 0.2023 2  0.057 0.020
35055 35033 0.2159 8  0.109 0.010
35055 35039 0.1398 0  0.041 0.065
35057 35001 0.0503 7  0.037 0.025
35057 35047 0.1472 1  0.051 0.010
35057 35049 0.0176 3  0.037 0.075
35057 35053 0.0790 6  0.053 0.020
35057 35061 0.0718 1  0.042 0.015
35059 08009 0.2049 0  0.138 0.050
35059 08071 0.0303 1  0.069 0.035
35059 35007 0.1827 1  0.063 0.005
35059 35021 0.1586 4  0.141 0.055
35059 40025 0.0000 0  0.075 0.025
35059 48111 0.1448 0  0.061 0.010
35059 48205 0.1574 4  0.097 0.095
35061 35001 0.0215 4  0.037 0.015
35061 35006 0.0834 0  0.059 0.045
35061 35053 0.0708 3  0.057 0.005
35061 35057 0.1166 3  0.058 0.005
36001 36021 0.0576 2  0.052 0.015
36001 36039 0.1140 0  0.060 0.005
36001 36083 0.1047 3  0.047 0.015
36001 36091 0.0500 1  0.038 0.040
36001 36095 0.1784 0  0.089 0.005
36003 36009 0.0363 3  0.057 0.030
36003 36051 0.0365 7  0.058 0.075
36003 36101 0.0113 9  0.043 0.030
36003 36121 0.0242 5  0.096 0.005
36003 42083 0.0420 0  0.063 0.065
36003 42105 0.1029 1  0.083 0.030
36005 34003 0.0139 4  0.034 0.015
36005 34017 0.0296 1  0.035 0.060
36007 36017 0.0346 4  0.054 0.030
36007 36023 0.1270 2  0.057 0.020
36007 36025 0.0957 1  0.061 0.005
36007 36107 0.1401 4  0.055 0.010
36007 42115 0.1173 3  0.063 0.055
36007 42127 0.1211 10 0.061 0.005
36009 36003 0.0212 5  0.181 0.070
36009 36013 0.0119 1  0.054 0.065
36009 36029 0.0202 4  0.063 0.065
36009 36121 0.0711 9  0.241 0.055
36009 42083 0.0032 1  0.059 0.060
36009 42123 0.0063 1  0.040 0.060
36011 36023 0.1959 9  0.064 0.010
36011 36067 0.0718 3  0.041 0.020
36011 36099 0.2208 2  0.103 0.010
36011 36109 0.0281 5  0.039 0.035
36011 36117 0.0985 3  0.050 0.005
36013 36009 0.0305 2  0.175 0.005
36013 36029 0.0616 2  0.041 0.005
36013 42049 0.0278 1  0.070 0.005
36013 42123 0.0000 10 0.042 0.060
36015 36101 0.0450 0  0.041 0.090
36015 36107 0.0786 2  0.052 0.045
36015 36109 0.0205 1  0.040 0.010
36015 42015 0.0614 8  0.047 0.015
36017 36007 0.0078 0  0.040 0.090
36017 36025 0.0959 4  0.169 0.045
36019 36031 0.0250 5  0.091 0.080
36019 36033 0.0177 0  0.067 0.005
36021 09005 0.0506 5  0.042 0.015
36021 25003 0.0744 4  0.041 0.010
36021 36001 0.0456 0  0.035 0.065
36021 36027 0.0222 1  0.035 0.015
36021 36039 0.0691 0  0.055 0.075
36021 36083 0.0584 1  0.044 0.015
36021 36111 0.0736 1  0.040 0.035
36023 36007 0.1288 5  0.390 0.065
36023 36011 0.0972 2  0.055 0.005
36023 36067 0.0308 0  0.037 0.065
36023 36107 0.1487 2  0.054 0.030
36023 36109 0.0904 3  0.383 0.085
36025 36007 0.0234 8  0.043 0.020
36025 36017 0.0344 6  0.052 0.035
36025 36077 0.0105 5  0.062 0.010
36025 36095 0.0766 4  0.074 0.030
36025 36105 0.0361 2  0.046 0.015
36025 36111 0.0770 6  0.041 0.015
36025 42127 0.0309 6  0.057 0.045
36027 09001 0.0531 2  0.035 0.085
36027 09005 0.0419 5  0.040 0.025
36027 25003 0.0563 6  0.044 0.005
36027 36021 0.0706 2  0.053 0.010
36027 36071 0.0789 8  0.036 0.005
36027 36079 0.0544 0  0.048 0.025
36027 36111 0.0636 4  0.039 0.025
36029 36009 0.1809 6  0.057 0.015
36029 36013 0.1374 3  0.058 0.065
36029 36037 0.2300 5  0.076 0.040
36029 36063 0.1309 6  0.047 0.015
36029 36121 0.1794 2  0.120 0.010
36031 36019 0.0083 5  0.074 0.035
36031 36033 0.0007 7  0.065 0.070
36031 36041 0.0000 10 0.233 0.005
36031 36113 0.0017 1  0.057 0.080
36031 50001 0.0109 2  0.068 0.070
36033 36019 0.0021 3  0.072 0.055
36033 36031 0.0411 3  0.092 0.020
36033 36041 0.0000 10 0.307 0.060
36033 36089 0.0186 1  0.049 0.095
36035 36043 0.0680 4  0.061 0.020
36035 36057 0.0229 8  0.053 0.040
36037 36029 0.0226 2  0.035 0.005
36037 36051 0.0872 1  0.062 0.070
36037 36055 0.0056 4  0.036 0.030
36037 36063 0.0366 0  0.054 0.085
36037 36073 0.0388 4  0.062 0.010
36037 36121 0.1471 2  0.102 0.040
36039 36001 0.0303 4  0.034 0.030
36039 36021 0.0589 3  0.055 0.075
36039 36083 0.0208 10 0.041 0.085
36039 36095 0.0803 2  0.074 0.015
36039 36111 0.0938 2  0.041 0.005
36041 36031 0.0119 0  0.091 0.090
36041 36033 0.0000 10 0.069 0.015
36041 36043 0.0000 10 0.063 0.030
36041 36089 0.0074 2  0.045 0.005
36041 36113 0.0043 10 0.053 0.015
36043 36035 0.0245 2  0.053 0.075
36043 36041 0.1935 4  0.157 0.045
36043 36053 0.0794 3  0.064 0.030
36043 36057 0.0312 6  0.045 0.010
36043 36065 0.0598 7  0.043 0.025
36043 36077 0.0449 2  0.065 0.020
36043 36089 0.0465 2  0.047 0.010
36045 36049 0.1796 4  0.080 0.015
36045 36075 0.1614 1  0.053 0.045
36045 36089 0.1097 4  0.048 0.015
36047 34017 0.0273 9  0.037 0.025
36047 36061 0.0705 2  0.036 0.015
36047 36081 0.0996 8  0.039 0.005
36049 36045 0.0257 7  0.044 0.075
36049 36065 0.0040 8  0.042 0.090
36049 36075 0.1902 4  0.060 0.015
36049 36089 0.0183 8  0.044 0.070
36051 36003 0.0561 0  0.064 0.020
36051 36037 0.0547 0  0.080 0.070
36051 36055 0.0141 6  0.035 0.085
36051 36069 0.1071 5  0.050 0.010
36051 36101 0.0971 2  0.045 0.010
36051 36121 0.1074 3  0.109 0.015
36053 36043 0.1140 3  0.069 0.010
36053 36065 0.0386 1  0.045 0.035
36053 36067 0.1081 0  0.039 0.025
36053 36075 0.1801 7  0.055 0.005
36055 36037 0.1126 1  0.081 0.035
36055 36051 0.1034 5  0.058 0.020
36055 36069 0.0998 2  0.047 0.015
36057 36035 0.0038 4  0.184 0.065
36057 36043 0.0000 10 0.062 0.070
36057 36077 0.0162 8  0.201 0.035
36057 36093 0.0199 2  0.097 0.060
36057 36095 0.0136 3  0.071 0.025
36059 09001 0.0668 0  0.034 0.030
36059 36081 0.1250 0  0.037 0.010
36059 36103 0.1359 5  0.037 0.005
36059 36119 0.0876 1  0.033 0.020
36061 36047 0.0993 1  0.037 0.015
36061 36085 0.0480 1  0.036 0.065
36063 36029 0.0725 8  0.040 0.005
36063 36037 0.0944 0  0.074 0.055
36063 36073 0.0737 1  0.062 0.005
36065 36043 0.1321 5  0.065 0.015
36065 36049 0.1305 1  0.090 0.020
36065 36053 0.1053 8  0.058 0.005
36065 36075 0.1232 0  0.053 0.010
36065 36077 0.1051 1  0.063 0.060
36067 36011 0.1210 1  0.056 0.055
36067 36023 0.1438 8  0.059 0.030
36067 36053 0.1808 2  0.059 0.010
36067 36075 0.1536 5  0.051 0.015
36069 36051 0.0869 4  0.062 0.020
36069 36055 0.0367 3  0.034 0.015
36069 36099 0.1588 0  0.126 0.030
36069 36101 0.0527 4  0.043 0.010
36069 36117 0.1129 9  0.047 0.005
36071 34003 0.0561 2  0.037 0.040
36071 34031 0.0301 4  0.039 0.090
36071 34037 0.0603 7  0.039 0.050
36071 36027 0.0449 7  0.039 0.015
36071 36087 0.0875 1  0.038 0.005
36071 36105 0.0816 5  0.046 0.020
36071 36111 0.1068 4  0.042 0.005
36071 36119 0.0479 9  0.038 0.015
36073 36037 0.0557 1  0.073 0.065
36073 36063 0.0803 3  0.049 0.020
36075 36045 0.1213 6  0.047 0.020
36075 36049 0.2274 0  0.086 0.035
36075 36053 0.2120 4  0.064 0.005
36075 36065 0.0503 1  0.045 0.055
36075 36067 0.0997 1  0.040 0.065
36077 36025 0.0596 10 0.120 0.040
36077 36043 0.0000 10 0.150 0.070
36077 36057 0.0365 0  0.112 0.075
36077 36065 0.0000 10 0.104 0.040
36077 36095 0.0000 10 0.177 0.075
36079 09001 0.0360 10 0.034 0.020
36079 36027 0.0576 2  0.039 0.040
36079 36087 0.0377 10 0.037 0.080
36079 36119 0.0457 5  0.036 0.030
36081 36047 0.0829 4  0.034 0.005
36081 36059 0.0864 1  0.033 0.010
36083 25003 0.0341 1  0.038 0.040
36083 36001 0.0472 8  0.037 0.010
36083 36021 0.1049 4  0.054 0.005
36083 36039 0.0491 1  0.051 0.005
36083 36115 0.1079 1  0.060 0.015
36083 50003 0.0399 1  0.075 0.020
36085 36061 0.0713 1  0.033 0.025
36087 34003 0.0474 0  0.035 0.030
36087 36071 0.1064 1  0.041 0.020
36087 36079 0.0601 4  0.045 0.040
36087 36119 0.0662 10 0.038 0.010
36089 36033 0.1299 10 0.061 0.005
36089 36041 0.0790 3  0.155 0.045
36089 36043 0.1507 5  0.072 0.010
36089 36045 0.1147 1  0.048 0.015
36089 36049 0.0979 3  0.077 0.075
36091 36001 0.0704 3  0.037 0.010
36091 36093 0.0684 0  0.038 0.005
36091 36113 0.0977 6  0.060 0.010
36091 36115 0.1455 8  0.054 0.025
36093 36057 0.0951 9  0.050 0.005
36093 36091 0.0802 5  0.038 0.015
36095 36001 0.0130 6  0.041 0.050
36095 36025 0.0374 9  0.105 0.060
36095 36039 0.0221 0  0.053 0.015
36095 36057 0.0235 4  0.051 0.065
36095 36077 0.0175 1  0.064 0.075
36097 36099 0.0000 0  0.110 0.040
36097 36101 0.0197 0  0.040 0.065
36097 36109 0.0059 2  0.042 0.020
36097 36123 0.0210 10 0.236 0.060
36099 36011 0.3253 1  0.474 0.070
36099 36069 0.0000 10 0.059 0.070
36099 36097 0.0122 4  0.060 0.035
36099 36109 0.0054 6  0.042 0.035
36099 36117 0.2486 3  0.463 0.025
36099 36123 0.0251 6  0.102 0.030
36101 36003 0.0591 7  0.064 0.010
36101 36015 0.1426 5  0.052 0.010
36101 36051 0.2259 2  0.071 0.010
36101 36069 0.0611 3  0.050 0.005
36101 36097 0.1469 2  0.077 0.005
36101 36123 0.0407 6  0.100 0.050
36101 42015 0.0967 2  0.052 0.010
36101 42105 0.0851 1  0.077 0.005
36101 42117 0.1057 2  0.050 0.015
36103 36059 0.0685 1  0.034 0.025
36105 36025 0.1020 7  0.064 0.025
36105 36071 0.0536 7  0.038 0.005
36105 36111 0.0445 3  0.040 0.060
36105 42103 0.0906 2  0.053 0.015
36105 42127 0.1131 2  0.061 0.025
36107 36007 0.1313 0  0.048 0.020
36107 36015 0.0981 2  0.048 0.040
36107 36023 0.1479 9  0.060 0.005
36107 36109 0.1512 2  0.040 0.015
36107 42015 0.1100 4  0.052 0.015
36107 42115 0.0865 1  0.061 0.015
36109 36011 0.1047 0  0.056 0.030
36109 36015 0.1064 6  0.050 0.025
36109 36023 0.1440 8  0.061 0.010
36109 36097 0.1550 4  0.070 0.015
36109 36099 0.0506 2  0.098 0.070
36109 36107 0.1577 4  0.048 0.015
36111 36021 0.1142 2  0.054 0.005
36111 36025 0.1517 9  0.065 0.020
36111 36027 0.0583 8  0.038 0.010
36111 36039 0.1357 6  0.057 0.005
36111 36071 0.0934 3  0.039 0.005
36111 36105 0.1418 8  0.048 0.015
36113 36031 0.0683 1  0.084 0.010
36113 36041 0.1619 2  0.166 0.030
36113 36091 0.0492 4  0.040 0.005
36113 36115 0.1739 0  0.056 0.015
36113 50021 0.0326 2  0.040 0.010
36115 36083 0.0476 0  0.123 0.010
36115 36091 0.0176 1  0.095 0.045
36115 36113 0.0593 0  0.169 0.040
36115 50003 0.0194 2  0.251 0.005
36115 50021 0.0054 2  0.044 0.035
36117 36011 0.0896 3  0.059 0.010
36117 36069 0.0198 6  0.047 0.015
36117 36099 0.0000 0  0.112 0.075
36119 09001 0.0662 3  0.038 0.095
36119 34003 0.0758 1  0.038 0.010
36119 36059 0.0896 3  0.039 0.005
36119 36071 0.0636 3  0.037 0.010
36119 36079 0.0735 0  0.045 0.015
36119 36087 0.0341 4  0.033 0.005
36121 36003 0.0228 3  0.081 0.010
36121 36009 0.0017 3  0.082 0.065
36121 36029 0.0136 1  0.045 0.040
36121 36037 0.0247 0  0.099 0.070
36121 36051 0.0507 0  0.073 0.075
36123 36097 0.0122 4  0.068 0.070
36123 36099 0.0084 1  0.099 0.070
36123 36101 0.0080 2  0.041 0.060
37001 37037 0.1531 3  0.059 0.030
37001 37081 0.1038 2  0.040 0.020
37001 37135 0.1216 2  0.043 0.085
37001 37151 0.1197 1  0.046 0.040
37003 37035 0.1701 3  0.047 0.030
37003 37097 0.1095 1  0.039 0.020
37003 37193 0.0326 2  0.046 0.095
37005 37009 0.0000 10 0.084 0.005
37005 37171 0.0000 10 0.076 0.015
37005 37193 0.0021 3  0.047 0.005
37005 51077 0.0000 0  0.071 0.060
37007 37123 0.1817 4  0.071 0.010
37007 37153 0.1340 2  0.049 0.010
37007 37167 0.1496 3  0.045 0.010
37007 37179 0.0562 7  0.034 0.010
37007 45025 0.1088 1  0.036 0.030
37007 45069 0.0961 1  0.044 0.040
37009 37005 0.3352 4  0.071 0.010
37009 37189 0.2809 5  0.056 0.010
37009 37193 0.0919 0  0.048 0.095
37009 47091 0.1826 0  0.052 0.020
37009 51077 0.1422 4  0.070 0.020
37011 37023 0.0096 4  0.052 0.015
37011 37027 0.2016 4  0.054 0.020
37011 37121 0.2650 4  0.072 0.015
37011 37189 0.2808 6  0.068 0.005
37011 47019 0.1032 0  0.045 0.010
37013 37049 0.1611 2  0.050 0.020
37013 37095 0.0110 8  0.148 0.035
37013 37117 0.2214 5  0.066 0.005
37013 37137 0.0440 6  0.102 0.085
37013 37187 0.2490 2  0.077 0.065
37015 37041 0.0919 3  0.073 0.010
37015 37083 0.1116 3  0.054 0.015
37015 37117 0.0590 1  0.064 0.095
37015 37187 0.1577 4  0.087 0.005
37017 37019 0.0166 5  0.053 0.095
37017 37047 0.0006 1  0.047 0.090
37017 37051 0.0170 6  0.037 0.065
37017 37141 0.0015 0  0.038 0.090
37017 37163 0.0000 10 0.121 0.045
37019 37017 0.1159 3  0.058 0.035
37019 37047 0.0799 2  0.049 0.075
37019 37129 0.0627 4  0.038 0.020
37019 37141 0.0617 2  0.039 0.010
37019 45051 0.0489 2  0.036 0.025
37021 37087 0.1751 1  0.052 0.065
37021 37089 0.1530 1  0.043 0.020
37021 37111 0.2207 5  0.057 0.015
37021 37115 0.2140 1  0.067 0.035
37021 37161 0.1401 4  0.046 0.035
37021 37199 0.2644 5  0.069 0.015
37023 37011 0.1531 6  0.064 0.020
37023 37027 0.2215 4  0.058 0.020
37023 37035 0.2905 3  0.051 0.005
37023 37109 0.2596 2  0.054 0.010
37023 37111 0.1630 3  0.053 0.060
37023 37121 0.2734 2  0.069 0.045
37023 37161 0.1722 4  0.045 0.015
37025 37119 0.1295 2  0.040 0.035
37025 37159 0.0749 0  0.039 0.030
37025 37167 0.1549 1  0.045 0.015
37027 37011 0.1714 0  0.074 0.005
37027 37023 0.2500 3  0.053 0.010
37027 37189 0.1759 4  0.062 0.015
37027 37193 0.1264 2  0.041 0.070
37029 37053 0.0863 3  0.062 0.090
37029 37073 0.2119 1  0.072 0.045
37029 37139 0.1803 2  0.059 0.010
37029 51550 0.0841 0  0.044 0.035
37029 51800 0.0374 0  0.049 0.095
37031 37049 0.1658 6  0.057 0.010
37031 37137 0.0542 3  0.098 0.050
37033 37157 0.0241 2  0.046 0.040
37033 51143 0.0322 4  0.121 0.050
37033 51590 0.0318 1  0.101 0.065
37035 37003 0.2063 4  0.056 0.070
37035 37023 0.1832 0  0.049 0.045
37035 37045 0.1967 0  0.043 0.030
37035 37097 0.1540 1  0.039 0.020
37035 37109 0.2919 2  0.055 0.015
37035 37119 0.1019 0  0.033 0.075
37037 37001 0.0984 1  0.043 0.030
37037 37063 0.0274 4  0.037 0.020
37037 37085 0.0264 5  0.043 0.040
37037 37105 0.1304 1  0.053 0.025
37037 37125 0.1490 2  0.051 0.055
37037 37135 0.1776 4  0.053 0.005
37037 37151 0.0931 0  0.046 0.005
37037 37183 0.0508 1  0.035 0.025
37039 13111 0.1330 6  0.056 0.010
37039 13291 0.1640 3  0.062 0.025
37039 37043 0.2147 3  0.085 0.010
37039 47123 0.0779 4  0.047 0.030
37041 37015 0.0418 5  0.070 0.090
37041 37073 0.0000 0  0.068 0.085
37041 37143 0.0000 10 0.191 0.020
37043 13241 0.0004 6  0.051 0.050
37043 13281 0.4530 0  0.463 0.030
37043 13291 0.0000 10 0.098 0.075
37043 37039 0.0000 10 0.476 0.080
37043 37113 0.0000 10 0.046 0.065
37045 37035 0.2163 4  0.049 0.065
37045 37071 0.1011 5  0.035 0.005
37045 37109 0.2199 6  0.049 0.015
37045 37161 0.1960 2  0.041 0.020
37045 45021 0.1853 5  0.039 0.005
37047 37017 0.1765 2  0.064 0.070
37047 37019 0.0678 3  0.041 0.020
37047 37141 0.0330 3  0.037 0.055
37047 37155 0.0943 3  0.045 0.025
37047 45051 0.0392 9  0.036 0.015
37049 37013 0.2033 1  0.059 0.030
37049 37031 0.1869 6  0.060 0.015
37049 37103 0.0530 1  0.078 0.065
37049 37107 0.1461 6  0.047 0.005
37049 37137 0.0593 6  0.096 0.025
37049 37147 0.1501 2  0.046 0.010
37051 37017 0.1764 5  0.060 0.040
37051 37093 0.1747 8  0.058 0.035
37051 37155 0.1329 4  0.044 0.005
37051 37163 0.1361 5  0.052 0.020
37053 37029 0.1642 3  0.060 0.045
37053 37055 0.1570 0  0.064 0.035
37053 37139 0.1416 0  0.054 0.030
37053 51550 0.1153 0  0.034 0.060
37053 51810 0.0866 1  0.041 0.010
37055 37053 0.1448 0  0.066 0.005
37055 37095 0.1841 3  0.215 0.025
37055 37177 0.1124 0  0.189 0.095
37057 37059 0.1510 3  0.053 0.025
37057 37067 0.1357 2  0.038 0.020
37057 37081 0.0809 1  0.037 0.095
37057 37123 0.1316 5  0.063 0.060
37057 37151 0.1763 2  0.047 0.050
37057 37159 0.0933 2  0.038 0.090
37057 37167 0.1245 1  0.047 0.015
37059 37057 0.1325 1  0.044 0.035
37059 37067 0.0674 1  0.038 0.070
37059 37159 0.1163 5  0.041 0.015
37059 37197 0.1905 2  0.055 0.025
37061 37103 0.0722 6  0.073 0.010
37061 37107 0.1443 4  0.055 0.025
37061 37191 0.1370 0  0.042 0.015
37063 37037 0.1727 9  0.062 0.025
37063 37077 0.1328 4  0.049 0.005
37063 37135 0.1525 6  0.044 0.025
37063 37183 0.0368 3  0.038 0.045
37065 37083 0.1808 3  0.053 0.025
37065 37117 0.1225 0  0.060 0.015
37065 37127 0.1148 2  0.044 0.075
37065 37147 0.1229 2  0.042 0.040
37065 37195 0.1056 2  0.043 0.020
37067 37057 0.0953 1  0.038 0.035
37067 37059 0.2034 0  0.054 0.005
37067 37081 0.1576 3  0.039 0.005
37067 37197 0.1819 3  0.048 0.035
37069 37077 0.1830 3  0.060 0.070
37069 37127 0.1016 2  0.039 0.010
37069 37183 0.0928 0  0.029 0.075
37071 37045 0.1656 2  0.041 0.040
37071 37109 0.2365 2  0.045 0.045
37071 37119 0.1097 2  0.036 0.065
37071 45091 0.1612 3  0.039 0.015
37073 37029 0.0452 1  0.076 0.085
37073 37041 0.0176 2  0.072 0.035
37073 37091 0.0000 10 0.137 0.070
37073 37139 0.0115 2  0.073 0.030
37073 37143 0.0022 1  0.077 0.055
37073 51175 0.0464 1  0.074 0.055
37073 51550 0.0046 1  0.060 0.035
37073 51800 0.0129 1  0.060 0.020
37075 37173 0.0208 0  0.077 0.015
37075 47123 0.0000 0  0.050 0.025
37077 37063 0.0563 5  0.042 0.010
37077 37069 0.2065 2  0.052 0.030
37077 37181 0.2239 4  0.060 0.030
37077 37183 0.0884 0  0.034 0.005
37077 51083 0.0858 1  0.050 0.015
37077 51117 0.1630 0  0.059 0.085
37079 37107 0.0306 0  0.051 0.085
37079 37147 0.0038 1  0.039 0.060
37079 37195 0.0070 2  0.041 0.090
37081 37001 0.1267 4  0.043 0.035
37081 37057 0.0976 3  0.045 0.060
37081 37067 0.1467 2  0.036 0.040
37081 37151 0.1559 2  0.042 0.080
37083 37015 0.2421 3  0.071 0.075
37083 37065 0.2550 10 0.049 0.015
37083 37117 0.2042 0  0.067 0.005
37083 37127 0.0868 0  0.045 0.060
37083 37131 0.1898 6  0.065 0.015
37083 37185 0.2679 2  0.104 0.025
37085 37037 0.2328 7  0.055 0.015
37085 37101 0.0706 9  0.038 0.005
37085 37105 0.1417 5  0.047 0.040
37085 37183 0.0728 2  0.034 0.070
37087 37021 0.1470 1  0.038 0.070
37087 37099 0.0905 2  0.059 0.005
37087 37173 0.2703 1  0.082 0.010
37087 37175 0.1329 2  0.064 0.045
37089 37021 0.1639 1  0.044 0.005
37089 37149 0.1293 3  0.053 0.020
37089 37161 0.1652 2  0.045 0.050
37089 37175 0.2135 4  0.077 0.025
37089 45045 0.0783 0  0.035 0.065
37091 37073 0.0039 10 0.181 0.065
37091 37131 0.0268 2  0.103 0.015
37091 51175 0.0887 4  0.078 0.095
37091 51800 0.0170 9  0.094 0.015
37093 37051 0.0445 2  0.041 0.095
37093 37125 0.0741 2  0.049 0.025
37093 37155 0.1018 1  0.043 0.015
37093 37165 0.1144 1  0.049 0.035
37095 37013 0.0030 0  0.057 0.015
37095 37055 0.0082 1  0.060 0.025
37095 37137 0.0305 5  0.102 0.035
37095 37177 0.0000 10 0.120 0.075
37097 37003 0.1913 3  0.052 0.040
37097 37035 0.2514 2  0.047 0.070
37097 37109 0.1897 3  0.047 0.050
37097 37159 0.1257 2  0.040 0.015
37097 37193 0.1624 2  0.050 0.005
37097 37197 0.1495 4  0.046 0.045
37099 37087 0.1301 1  0.056 0.010
37099 37113 0.1294 8  0.056 0.010
37099 37173 0.1538 1  0.087 0.035
37099 37175 0.1763 7  0.062 0.020
37099 45073 0.0714 1  0.042 0.010
37101 37085 0.0946 9  0.042 0.005
37101 37183 0.0933 1  0.039 0.045
37101 37191 0.1226 4  0.050 0.015
37101 37195 0.1171 7  0.037 0.005
37103 37049 0.0439 2  0.049 0.015
37103 37061 0.0173 2  0.048 0.015
37103 37107 0.0779 1  0.053 0.065
37103 37133 0.0142 1  0.036 0.095
37105 37037 0.2329 5  0.059 0.015
37105 37085 0.0845 0  0.041 0.075
37105 37125 0.1051 3  0.048 0.015
37107 37049 0.1457 3  0.047 0.020
37107 37061 0.1890 2  0.056 0.045
37107 37079 0.1843 3  0.070 0.010
37107 37103 0.0136 3  0.082 0.020
37107 37147 0.1702 2  0.046 0.025
37109 37023 0.2182 7  0.055 0.015
37109 37035 0.1831 2  0.044 0.075
37109 37045 0.1395 4  0.045 0.055
37109 37071 0.1610 3  0.043 0.010
37109 37097 0.1009 1  0.039 0.025
37109 37119 0.0659 2  0.034 0.015
37111 37021 0.1382 3  0.044 0.010
37111 37023 0.1888 4  0.052 0.010
37111 37121 0.2943 3  0.067 0.035
37111 37161 0.1764 2  0.051 0.015
37113 13241 0.0915 0  0.046 0.050
37113 37043 0.2283 0  0.098 0.010
37113 37099 0.0887 0  0.061 0.050
37113 37173 0.2032 5  0.078 0.050
37113 45073 0.0959 0  0.036 0.065
37115 37021 0.1427 2  0.044 0.010
37115 37199 0.3102 2  0.066 0.015
37115 47029 0.1146 2  0.048 0.015
37115 47059 0.0085 1  0.036 0.020
37115 47171 0.0864 1  0.053 0.025
37117 37013 0.2447 6  0.069 0.010
37117 37015 0.1822 5  0.067 0.015
37117 37065 0.0745 4  0.046 0.065
37117 37083 0.1915 7  0.060 0.010
37119 37025 0.1205 1  0.038 0.005
37119 37035 0.2483 5  0.044 0.010
37119 37071 0.1243 3  0.039 0.015
37119 37109 0.1852 4  0.050 0.075
37119 37159 0.1543 2  0.036 0.030
37119 37179 0.1121 4  0.041 0.020
37119 45057 0.1404 3  0.037 0.020
37119 45091 0.1348 1  0.037 0.010
37121 37011 0.1979 4  0.067 0.010
37121 37023 0.1393 0  0.048 0.010
37121 37111 0.1340 1  0.050 0.035
37121 37199 0.3626 4  0.072 0.010
37121 47019 0.1334 1  0.047 0.020
37121 47171 0.0454 2  0.052 0.010
37123 37007 0.0919 1  0.051 0.065
37123 37057 0.0872 4  0.043 0.010
37123 37125 0.0555 10 0.046 0.005
37123 37151 0.1160 1  0.048 0.015
37123 37153 0.0188 0  0.044 0.015
37123 37167 0.0290 7  0.041 0.020
37125 37037 0.0840 0  0.055 0.085
37125 37093 0.0345 7  0.051 0.025
37125 37105 0.0022 2  0.046 0.080
37125 37123 0.0378 2  0.063 0.005
37125 37151 0.0121 0  0.047 0.050
37125 37153 0.0152 3  0.051 0.045
37127 37065 0.1168 2  0.045 0.050
37127 37069 0.2062 2  0.056 0.030
37127 37083 0.1828 5  0.049 0.010
37127 37183 0.0678 1  0.034 0.020
37127 37195 0.0913 1  0.041 0.050
37129 37019 0.1068 0  0.040 0.005
37129 37141 0.0496 2  0.038 0.010
37131 37083 0.0085 7  0.046 0.070
37131 37091 0.0000 0  0.066 0.075
37131 37185 0.0583 0  0.112 0.060
37131 51025 0.0142 0  0.090 0.045
37131 51081 0.0172 7  0.059 0.030
37131 51175 0.0339 4  0.068 0.020
37133 37103 0.0293 1  0.076 0.035
37133 37141 0.0550 7  0.039 0.010
37135 37001 0.1216 3  0.041 0.015
37135 37037 0.1730 5  0.056 0.025
37135 37063 0.1440 2  0.043 0.005
37135 37183 0.0808 1  0.033 0.060
37137 37013 0.0000 0  0.056 0.060
37137 37031 0.0442 0  0.059 0.050
37137 37049 0.0040 4  0.047 0.055
37137 37095 0.0000 10 0.235 0.030
37139 37029 0.2538 2  0.081 0.050
37139 37053 0.1940 1  0.065 0.020
37139 37073 0.1805 2  0.075 0.045
37139 37143 0.2232 2  0.090 0.010
37141 37017 0.1447 2  0.054 0.045
37141 37019 0.0202 3  0.038 0.010
37141 37047 0.0686 2  0.048 0.020
37141 37129 0.0921 3  0.037 0.010
37141 37133 0.1185 3  0.040 0.005
37141 37163 0.0827 2  0.051 0.060
37143 37041 0.0376 1  0.067 0.010
37143 37073 0.1173 3  0.077 0.090
37143 37139 0.0766 1  0.057 0.095
37145 51083 0.0817 0  0.046 0.055
37147 37049 0.1622 2  0.055 0.060
37147 37065 0.1750 3  0.043 0.005
37147 37079 0.1340 6  0.068 0.030
37147 37107 0.1723 8  0.054 0.020
37149 37089 0.1005 6  0.040 0.005
37149 37161 0.1472 2  0.043 0.045
37149 45045 0.0234 0  0.034 0.095
37149 45083 0.0516 0  0.038 0.010
37151 37001 0.1421 1  0.041 0.045
37151 37037 0.1798 3  0.057 0.030
37151 37057 0.1746 2  0.043 0.010
37151 37081 0.1596 2  0.046 0.005
37151 37123 0.2002 3  0.068 0.005
37151 37125 0.1096 2  0.042 0.020
37153 37007 0.1701 3  0.049 0.025
37153 37123 0.1783 3  0.068 0.010
37153 37125 0.1068 5  0.045 0.005
37153 37165 0.0898 1  0.051 0.030
37153 37167 0.1184 2  0.047 0.055
37153 45069 0.1087 0  0.047 0.010
37155 37047 0.1201 6  0.053 0.020
37155 37051 0.0647 2  0.036 0.005
37155 37093 0.1925 6  0.067 0.015
37155 37165 0.1369 2  0.048 0.060
37155 45033 0.0905 3  0.043 0.030
37155 45069 0.0958 6  0.041 0.015
37157 37033 0.1644 4  0.054 0.040
37157 37169 0.1790 4  0.061 0.015
37157 51089 0.1398 2  0.042 0.035
37157 51141 0.1050 2  0.070 0.050
37157 51590 0.1848 0  0.041 0.020
37159 37025 0.1508 1  0.037 0.030
37159 37057 0.0933 1  0.042 0.045
37159 37059 0.1218 1  0.051 0.020
37159 37097 0.1236 0  0.043 0.020
37159 37119 0.0678 1  0.034 0.090
37159 37167 0.1309 3  0.046 0.045
37161 37021 0.1837 5  0.045 0.015
37161 37023 0.1921 2  0.047 0.060
37161 37045 0.2140 3  0.051 0.030
37161 37089 0.1031 3  0.042 0.090
37161 37111 0.2107 4  0.054 0.050
37161 37149 0.2778 8  0.062 0.005
37161 45021 0.1542 2  0.043 0.005
37161 45083 0.0889 0  0.035 0.040
37163 37017 0.1863 2  0.051 0.010
37163 37051 0.0981 2  0.039 0.055
37163 37141 0.0426 1  0.035 0.040
37165 37093 0.0552 1  0.058 0.020
37165 37153 0.1194 3  0.050 0.035
37165 37155 0.0912 5  0.043 0.010
37165 45069 0.1266 2  0.044 0.060
37167 37007 0.0785 6  0.047 0.025
37167 37025 0.1702 1  0.047 0.010
37167 37057 0.1533 8  0.042 0.020
37167 37123 0.2070 4  0.064 0.015
37167 37153 0.1191 1  0.046 0.015
37167 37159 0.1092 3  0.042 0.050
37167 37179 0.0520 2  0.038 0.070
37169 37157 0.1196 1  0.047 0.040
37169 37171 0.1120 2  0.048 0.030
37169 51089 0.0934 2  0.045 0.010
37169 51141 0.1225 7  0.071 0.005
37171 37005 0.1182 1  0.073 0.020
37171 37169 0.1675 4  0.056 0.010
37171 37193 0.1021 0  0.049 0.010
37171 51035 0.1404 3  0.061 0.020
37171 51077 0.1431 1  0.074 0.015
37171 51141 0.1122 6  0.071 0.030
37173 37075 0.0000 10 0.146 0.065
37173 37087 0.0258 1  0.053 0.045
37173 37099 0.0129 1  0.066 0.075
37173 37113 0.0009 8  0.047 0.035
37173 47009 0.0054 4  0.038 0.095
37173 47155 0.0415 1  0.044 0.030
37175 37087 0.2058 4  0.058 0.015
37175 37089 0.0795 3  0.043 0.015
37175 37099 0.0415 0  0.055 0.020
37175 45045 0.0159 7  0.034 0.085
37175 45073 0.0726 0  0.042 0.035
37175 45077 0.0064 9  0.035 0.065
37177 37055 0.0003 2  0.060 0.095
37177 37095 0.0000 10 0.182 0.090
37177 37187 0.0713 1  0.087 0.035
37179 37007 0.1052 0  0.047 0.025
37179 37119 0.1398 1  0.038 0.040
37179 37167 0.1183 7  0.044 0.010
37179 45025 0.0914 4  0.039 0.075
37179 45057 0.1658 3  0.038 0.015
37181 37077 0.0412 1  0.052 0.065
37181 37185 0.1123 1  0.094 0.035
37181 51117 0.0665 4  0.152 0.080
37183 37037 0.1669 2  0.061 0.005
37183 37063 0.0801 6  0.044 0.025
37183 37069 0.1917 4  0.052 0.065
37183 37077 0.1723 4  0.050 0.025
37183 37085 0.0880 0  0.046 0.040
37183 37101 0.0765 4  0.040 0.040
37183 37127 0.0775 9  0.042 0.010
37183 37135 0.1889 6  0.045 0.030
37185 37083 0.1088 1  0.050 0.025
37185 37131 0.0122 4  0.068 0.095
37185 37181 0.1507 2  0.069 0.010
37185 51025 0.0635 0  0.074 0.020
37185 51117 0.0000 10 0.058 0.020
37187 37013 0.4710 0  0.466 0.030
37187 37015 0.2433 3  0.472 0.030
37187 37177 1.0000 0  0.492 0.005
37189 37009 0.1725 1  0.058 0.010
37189 37011 0.2325 2  0.068 0.010
37189 37027 0.1176 2  0.050 0.065
37189 37193 0.0172 6  0.042 0.055
37189 47091 0.1201 3  0.053 0.010
37191 37061 0.1838 4  0.052 0.025
37191 37101 0.0356 2  0.037 0.010
37191 37195 0.0924 3  0.038 0.015
37193 37003 0.1237 3  0.060 0.010
37193 37005 0.0313 5  0.071 0.075
37193 37009 0.1019 6  0.054 0.025
37193 37027 0.1655 1  0.047 0.015
37193 37097 0.0945 0  0.043 0.040
37193 37171 0.0838 4  0.046 0.005
37193 37189 0.1800 8  0.065 0.005
37195 37065 0.0956 0  0.045 0.015
37195 37079 0.2118 2  0.076 0.015
37195 37101 0.0830 3  0.037 0.010
37195 37127 0.1267 3  0.045 0.010
37195 37191 0.1506 1  0.050 0.020
37197 37059 0.1093 0  0.048 0.035
37197 37067 0.0884 1  0.039 0.080
37197 37097 0.0685 1  0.041 0.005
37199 37021 0.0945 0  0.044 0.015
37199 37115 0.2712 1  0.076 0.015
37199 37121 0.4208 4  0.059 0.015
37199 47171 0.1383 1  0.050 0.030
38001 38011 0.0856 0  0.130 0.025
38001 38037 0.0489 5  0.147 0.005
38001 38041 0.0000 10 0.153 0.010
38001 38085 0.0000 10 0.117 0.080
38001 46063 0.0830 3  0.202 0.060
38001 46105 0.0158 4  0.169 0.020
38003 38017 0.0000 0  0.050 0.025
38003 38045 0.2451 2  0.161 0.015
38003 38073 0.0414 3  0.090 0.095
38003 38093 0.1904 5  0.072 0.045
38005 38027 0.0000 10 0.170 0.050
38005 38063 0.0000 10 0.163 0.070
38005 38069 0.0000 10 0.158 0.005
38005 38071 0.0000 10 0.143 0.070
38009 38049 0.0063 3  0.144 0.025
38009 38069 0.0000 10 0.164 0.085
38009 38075 0.0000 10 0.160 0.080
38011 30025 0.0000 10 0.113 0.055
38011 38001 0.0270 1  0.200 0.055
38011 46063 0.0043 0  0.345 0.080
38013 38023 0.0000 10 0.158 0.060
38013 38061 0.0000 10 0.088 0.095
38013 38075 0.0000 10 0.154 0.050
38013 38101 0.0000 10 0.059 0.010
38015 38029 0.1707 4  0.147 0.055
38015 38043 0.0140 1  0.232 0.040
38015 38055 0.1925 1  0.133 0.050
38015 38059 0.1834 2  0.059 0.005
38015 38083 0.0000 10 0.159 0.025
38017 27027 0.1968 2  0.067 0.015
38017 27167 0.0719 3  0.121 0.060
38017 38003 0.1002 5  0.088 0.005
38017 38073 0.2200 3  0.100 0.015
38017 38077 0.2316 7  0.083 0.015
38019 38067 0.0058 1  0.097 0.075
38019 38071 0.0024 4  0.200 0.065
38019 38099 0.0036 6  0.086 0.090
38021 38051 0.0079 3  0.161 0.075
38021 38081 0.1541 3  0.159 0.070
38021 46013 0.0000 10 0.051 0.095
38021 46089 0.0000 10 0.148 0.055
38023 30091 0.0000 10 0.071 0.045
38023 38013 0.0000 10 0.135 0.070
38023 38105 0.0000 10 0.058 0.010
38025 38053 0.0053 0  0.139 0.090
38025 38055 0.0399 3  0.114 0.035
38025 38057 0.0659 2  0.138 0.095
38025 38089 0.0000 0  0.054 0.080
38027 38005 0.0000 10 0.147 0.045
38027 38031 0.0293 2  0.212 0.090
38027 38063 0.0000 10 0.165 0.055
38029 38015 0.0000 0  0.049 0.045
38029 38043 0.0000 10 0.164 0.035
38029 38047 0.0000 10 0.184 0.005
38029 38059 0.0000 0  0.056 0.055
38029 38085 0.0000 10 0.136 0.050
38029 46021 0.0905 0  0.294 0.085
38029 46031 0.0000 10 0.132 0.060
38031 38027 0.0001 2  0.262 0.060
38031 38093 0.0173 0  0.066 0.090
38033 30025 0.0031 1  0.091 0.050
38033 30109 0.0088 3  0.128 0.070
38033 38053 0.0000 10 0.100 0.010
38035 27119 0.1184 2  0.096 0.095
38035 38063 0.3695 0  0.411 0.050
38035 38097 0.2219 2  0.126 0.070
38035 38099 0.2336 1  0.111 0.070
38037 38001 0.0195 0  0.199 0.040
38037 38041 0.0000 10 0.155 0.015
38037 38059 0.0040 1  0.054 0.055
38037 38085 0.0000 10 0.125 0.030
38041 38001 0.0000 10 0.129 0.040
38041 38037 0.0000 10 0.152 0.055
38041 38089 0.0000 10 0.061 0.035
38043 38015 0.0000 10 0.044 0.080
38043 38029 0.0000 10 0.134 0.020
38043 38047 0.0000 10 0.165 0.075
38043 38083 0.0000 10 0.160 0.030
38043 38093 0.0162 0  0.062 0.070
38045 38003 0.0280 2  0.088 0.045
38045 38047 0.0000 10 0.186 0.045
38045 38073 0.0005 0  0.104 0.070
38045 38093 0.0065 4  0.063 0.085
38047 38029 0.0000 10 0.119 0.080
38047 38043 0.0000 10 0.141 0.055
38047 38045 0.0000 10 0.111 0.075
38047 38093 0.0154 2  0.068 0.030
38049 38009 0.0000 10 0.146 0.090
38049 38055 0.0000 10 0.127 0.080
38049 38069 0.0000 10 0.174 0.080
38049 38075 0.0000 10 0.166 0.060
38049 38083 0.0028 3  0.270 0.090
38049 38101 0.0058 3  0.060 0.055
38051 38021 0.0000 0  0.136 0.075
38051 46021 0.0975 0  0.278 0.055
38051 46089 0.0000 10 0.112 0.055
38053 30083 0.0281 3  0.063 0.010
38053 30109 0.0000 10 0.132 0.050
38053 38025 0.0000 10 0.108 0.030
38053 38033 0.0000 10 0.124 0.060
38053 38061 0.0000 10 0.090 0.040
38053 38105 0.0000 10 0.071 0.060
38055 38015 0.0000 10 0.045 0.015
38055 38025 0.0026 0  0.119 0.010
38055 38049 0.0000 10 0.116 0.060
38055 38057 0.0000 10 0.145 0.045
38055 38061 0.0000 10 0.080 0.040
38055 38083 0.0000 10 0.176 0.005
38055 38101 0.0063 4  0.067 0.045
38057 38025 0.0279 0  0.133 0.005
38057 38055 0.0000 10 0.128 0.095
38057 38059 0.0117 3  0.052 0.060
38059 38015 0.0994 4  0.053 0.010
38059 38029 0.1973 2  0.167 0.015
38059 38037 0.0996 7  0.173 0.065
38059 38057 0.1854 4  0.135 0.020
38059 38085 0.2041 0  0.191 0.040
38061 38013 0.0191 3  0.173 0.030
38061 38053 0.0000 10 0.113 0.060
38061 38055 0.0000 10 0.112 0.065
38061 38101 0.0000 10 0.062 0.030
38063 38005 0.0000 10 0.150 0.050
38063 38027 0.0000 10 0.153 0.075
38063 38035 0.0000 10 0.065 0.010
38063 38071 0.0288 2  0.194 0.055
38063 38099 0.0000 10 0.083 0.090
38067 27069 0.0000 10 0.166 0.055
38067 38019 0.0391 5  0.139 0.040
38067 38099 0.0000 10 0.085 0.015
38069 38005 0.0000 10 0.147 0.045
38069 38009 0.0000 10 0.122 0.060
38069 38049 0.0252 2  0.135 0.090
38069 38079 0.0000 10 0.121 0.030
38069 38083 0.0125 3  0.220 0.060
38071 38005 0.0000 10 0.152 0.010
38071 38019 0.0000 10 0.120 0.020
38071 38063 0.0000 10 0.172 0.050
38073 38003 0.0000 10 0.084 0.055
38073 38017 0.3000 0  0.463 0.075
38073 38045 1.0000 0  0.490 0.005
38073 38077 0.0031 7  0.071 0.040
38075 38009 0.0000 10 0.122 0.080
38075 38013 0.0000 10 0.136 0.080
38075 38049 0.0000 10 0.115 0.090
38075 38101 0.0000 10 0.064 0.050
38077 27027 0.2082 1  0.070 0.020
38077 27155 0.1123 0  0.333 0.005
38077 27167 0.1146 0  0.134 0.055
38077 38017 0.0889 0  0.053 0.015
38077 38073 0.1352 0  0.114 0.005
38077 38081 0.3665 0  0.173 0.040
38077 46091 0.1577 1  0.105 0.050
38077 46109 0.2919 2  0.093 0.090
38079 38069 0.0000 10 0.164 0.035
38081 38021 0.0403 9  0.098 0.035
38081 38077 0.0787 3  0.082 0.045
38081 46013 0.0001 0  0.053 0.055
38081 46091 0.0197 3  0.106 0.040
38081 46109 0.0000 10 0.090 0.075
38083 38015 0.0000 10 0.040 0.085
38083 38043 0.0000 10 0.158 0.025
38083 38049 0.0223 1  0.147 0.050
38083 38055 0.0000 10 0.109 0.050
38083 38069 0.0064 1  0.243 0.025
38085 38001 0.0000 10 0.151 0.035
38085 38029 0.0000 10 0.149 0.030
38085 38037 0.0000 10 0.161 0.095
38085 38059 0.0093 6  0.053 0.090
38085 46031 0.0000 10 0.123 0.085
38085 46105 0.0000 10 0.156 0.055
38089 38025 0.1245 0  0.129 0.095
38089 38041 0.1045 1  0.268 0.010
38093 38003 0.1350 0  0.091 0.060
38093 38031 0.0266 6  0.152 0.065
38093 38043 0.0000 10 0.142 0.015
38093 38045 0.3482 1  0.225 0.005
38093 38047 0.3921 0  0.412 0.060
38097 38035 0.0000 10 0.067 0.060
38099 38019 0.3527 0  0.197 0.055
38099 38035 0.0886 1  0.076 0.085
38099 38063 0.5190 0  0.398 0.050
38099 38067 0.1759 1  0.106 0.090
38101 38013 0.5050 1  0.256 0.030
38101 38049 0.1730 2  0.132 0.045
38101 38055 0.1700 0  0.144 0.070
38101 38061 0.0769 1  0.099 0.070
38101 38075 0.0000 10 0.141 0.065
38105 30083 0.1843 3  0.066 0.030
38105 30085 0.1258 1  0.071 0.010
38105 30091 0.1451 4  0.069 0.065
38105 38023 0.0104 2  0.252 0.055
38105 38053 0.1106 1  0.139 0.095
39001 21135 0.1019 3  0.074 0.020
39001 39071 0.1458 3  0.068 0.005
39001 39131 0.1252 0  0.052 0.010
39001 39145 0.0904 2  0.042 0.010
39003 39011 0.0749 4  0.044 0.020
39003 39107 0.1427 5  0.046 0.015
39003 39137 0.0755 2  0.043 0.015
39003 39161 0.0615 0  0.055 0.010
39005 39075 0.1421 4  0.065 0.015
39005 39077 0.0593 7  0.039 0.025
39005 39083 0.0972 3  0.051 0.015
39005 39093 0.0288 3  0.034 0.070
39005 39139 0.0913 10 0.038 0.015
39007 39055 0.1072 2  0.047 0.010
39007 39155 0.0184 6  0.039 0.035
39007 42039 0.1319 0  0.070 0.010
39007 42049 0.0203 8  0.031 0.015
39009 39073 0.1512 2  0.058 0.010
39009 39105 0.1737 2  0.055 0.030
39009 39115 0.1087 3  0.096 0.010
39009 39163 0.1649 9  0.072 0.030
39009 54107 0.1765 3  0.056 0.005
39011 39003 0.1402 6  0.044 0.015
39011 39037 0.0974 3  0.045 0.050
39011 39091 0.1032 3  0.045 0.025
39011 39107 0.1763 2  0.048 0.015
39011 39149 0.1938 1  0.060 0.010
39013 39059 0.0679 7  0.056 0.015
39013 39067 0.0732 5  0.110 0.030
39013 39081 0.1277 2  0.057 0.065
39013 39111 0.1159 3  0.081 0.020
39013 39121 0.0631 7  0.078 0.010
39013 54051 0.1820 4  0.071 0.005
39013 54069 0.1521 3  0.059 0.005
39015 21161 0.1576 3  0.063 0.005
39015 39025 0.0831 4  0.037 0.005
39015 39071 0.1829 3  0.069 0.010
39017 39113 0.0719 9  0.038 0.015
39017 39135 0.0753 4  0.047 0.025
39019 39029 0.1324 4  0.048 0.005
39019 39067 0.0693 2  0.070 0.020
39019 39081 0.0697 2  0.059 0.015
39019 39151 0.0391 0  0.038 0.070
39019 39157 0.0622 1  0.046 0.045
39021 39023 0.0859 0  0.038 0.050
39021 39097 0.1309 2  0.047 0.020
39021 39109 0.0598 2  0.041 0.040
39021 39149 0.1623 3  0.050 0.005
39023 39021 0.2226 4  0.050 0.010
39023 39057 0.1077 3  0.034 0.070
39023 39097 0.1450 0  0.052 0.020
39023 39109 0.1093 3  0.038 0.045
39023 39113 0.0666 1  0.032 0.005
39025 21037 0.1282 4  0.048 0.035
39025 21191 0.1142 10 0.057 0.010
39025 39015 0.1375 5  0.059 0.025
39025 39061 0.1160 2  0.035 0.095
39027 39047 0.0234 3  0.055 0.030
39027 39057 0.0360 1  0.116 0.095
39027 39071 0.0847 0  0.245 0.005
39027 39165 0.0431 1  0.036 0.010
39029 39019 0.1347 3  0.062 0.005
39029 39081 0.0622 4  0.055 0.015
39029 39099 0.0310 4  0.035 0.005
39029 39151 0.0126 5  0.037 0.060
39029 42007 0.1140 3  0.053 0.005
39029 42073 0.1171 0  0.055 0.005
39031 39059 0.0783 3  0.124 0.090
39031 39075 0.0146 5  0.063 0.020
39031 39119 0.0095 2  0.117 0.015
39031 39157 0.0345 6  0.109 0.050
39033 39077 0.0403 1  0.041 0.065
39033 39101 0.0398 8  0.037 0.085
39033 39117 0.0987 4  0.056 0.005
39033 39139 0.0282 7  0.037 0.075
39033 39147 0.0280 9  0.043 0.015
39035 39055 0.1780 3  0.048 0.005
39035 39085 0.0552 3  0.040 0.035
39035 39093 0.1209 1  0.036 0.005
39035 39153 0.1161 1  0.033 0.015
39037 18075 0.0495 6  0.046 0.020
39037 18135 0.2150 2  0.056 0.015
39037 39011 0.0843 0  0.041 0.015
39037 39107 0.1470 1  0.045 0.005
39037 39109 0.0948 3  0.041 0.020
39037 39113 0.0627 3  0.036 0.015
39037 39135 0.1241 7  0.042 0.005
39039 18033 0.1470 10 0.057 0.020
39039 39051 0.1022 4  0.044 0.035
39039 39069 0.0804 4  0.042 0.005
39039 39137 0.0431 6  0.050 0.030
39039 39171 0.1363 2  0.052 0.015
39041 39049 0.0482 3  0.036 0.065
39041 39089 0.1421 1  0.042 0.010
39041 39101 0.1153 5  0.043 0.010
39041 39117 0.0687 3  0.056 0.045
39041 39159 0.1745 4  0.054 0.015
39043 39123 0.0149 6  0.040 0.040
39045 39049 0.0541 3  0.034 0.035
39045 39073 0.1512 1  0.059 0.020
39045 39089 0.0675 2  0.042 0.035
39045 39127 0.1393 4  0.043 0.015
39045 39129 0.0947 4  0.048 0.030
39047 39027 0.0780 0  0.051 0.015
39047 39071 0.0477 4  0.066 0.030
39047 39097 0.1132 0  0.047 0.020
39047 39129 0.1205 2  0.051 0.025
39047 39141 0.1853 3  0.059 0.005
39049 39041 0.0782 2  0.046 0.020
39049 39045 0.0665 2  0.033 0.070
39049 39089 0.1194 2  0.042 0.070
39049 39097 0.0839 2  0.050 0.065
39051 26091 0.0384 6  0.038 0.015
39051 39039 0.1139 3  0.044 0.005
39051 39069 0.1610 3  0.050 0.005
39051 39171 0.1919 4  0.048 0.010
39053 39079 0.0386 0  0.049 0.040
39053 39087 0.0172 3  0.038 0.010
39053 39105 0.0706 5  0.052 0.070
39053 54011 0.1285 2  0.051 0.020
39053 54053 0.0189 1  0.043 0.075
39055 39007 0.1196 3  0.047 0.005
39055 39035 0.0674 0  0.035 0.025
39055 39085 0.1262 1  0.043 0.005
39055 39133 0.0964 5  0.044 0.010
39055 39153 0.0772 2  0.039 0.045
39055 39155 0.0534 8  0.037 0.050
39057 39023 0.1217 1  0.035 0.015
39057 39027 0.0856 4  0.052 0.085
39057 39109 0.0615 1  0.041 0.045
39057 39113 0.0576 3  0.036 0.025
39057 39165 0.0815 10 0.038 0.005
39059 39013 0.0176 0  0.167 0.050
39059 39031 0.0883 1  0.176 0.060
39059 39067 0.1280 1  0.271 0.040
39059 39119 0.0078 1  0.134 0.090
39059 39121 0.0347 4  0.276 0.005
39061 21015 0.1499 0  0.046 0.005
39061 21037 0.1063 2  0.044 0.045
39061 21117 0.1725 2  0.044 0.095
39061 39025 0.1800 1  0.045 0.005
39063 39065 0.0603 2  0.052 0.010
39063 39147 0.0665 6  0.045 0.005
39063 39173 0.0413 4  0.042 0.015
39063 39175 0.1133 4  0.064 0.020
39065 39063 0.0664 7  0.039 0.005
39065 39091 0.0070 3  0.044 0.090
39065 39101 0.1111 10 0.041 0.005
39065 39159 0.1344 4  0.052 0.010
39065 39175 0.1025 3  0.064 0.010
39067 39013 0.0218 0  0.055 0.035
39067 39019 0.0144 0  0.067 0.010
39067 39059 0.0052 9  0.049 0.015
39067 39081 0.0515 0  0.059 0.015
39067 39157 0.0426 3  0.046 0.020
39069 39039 0.0976 8  0.044 0.020
39069 39051 0.1917 8  0.049 0.020
39069 39137 0.1026 4  0.045 0.005
39071 39001 0.2005 6  0.059 0.005
39071 39015 0.1382 6  0.058 0.015
39071 39027 0.0860 10 0.047 0.005
39071 39047 0.0951 1  0.056 0.005
39073 39009 0.0577 0  0.058 0.070
39073 39045 0.0341 2  0.040 0.080
39073 39127 0.1211 3  0.047 0.020
39073 39129 0.1264 9  0.050 0.010
39073 39141 0.1147 3  0.055 0.010
39073 39163 0.1361 6  0.071 0.015
39075 39005 0.1320 5  0.046 0.010
39075 39031 0.0751 0  0.055 0.050
39075 39083 0.0795 2  0.050 0.030
39075 39157 0.0738 0  0.047 0.025
39075 39169 0.0889 3  0.046 0.005
39077 39005 0.1227 2  0.046 0.030
39077 39033 0.0520 2  0.042 0.035
39077 39139 0.0190 2  0.038 0.075
39079 39053 0.0570 2  0.041 0.010
39079 39087 0.0067 5  0.039 0.085
39079 39141 0.1417 6  0.056 0.010
39079 39145 0.0790 9  0.043 0.005
39079 39163 0.2289 1  0.072 0.035
39081 39013 0.0940 3  0.058 0.005
39081 39019 0.0595 3  0.065 0.020
39081 39029 0.1047 1  0.042 0.010
39081 39067 0.0551 2  0.071 0.065
39081 42125 0.0614 3  0.039 0.020
39081 54069 0.0097 7  0.052 0.080
39083 39005 0.0826 1  0.047 0.010
39083 39075 0.1466 4  0.073 0.010
39083 39117 0.0637 3  0.051 0.035
39083 39139 0.0086 1  0.036 0.055
39085 39035 0.0353 6  0.033 0.005
39085 39055 0.1176 1  0.046 0.060
39087 21019 0.0192 4  0.039 0.055
39087 21089 0.0072 6  0.040 0.060
39087 39053 0.0598 7  0.048 0.005
39087 39079 0.1573 1  0.048 0.005
39087 39145 0.0677 2  0.042 0.005
39087 54011 0.0650 0  0.047 0.030
39089 39041 0.0907 8  0.039 0.030
39089 39045 0.1428 6  0.044 0.005
39089 39049 0.0417 0  0.031 0.050
39089 39127 0.1256 1  0.051 0.015
39091 39011 0.0204 3  0.041 0.090
39091 39065 0.0371 8  0.185 0.095
39091 39149 0.0335 2  0.227 0.005
39091 39159 0.0059 6  0.042 0.060
39093 39005 0.0509 4  0.043 0.005
39093 39035 0.0599 2  0.035 0.080
39093 39103 0.0884 7  0.038 0.010
39095 39123 0.0292 3  0.039 0.010
39095 39173 0.0629 2  0.040 0.035
39097 39021 0.1130 7  0.051 0.015
39097 39023 0.1145 3  0.041 0.015
39097 39047 0.1900 3  0.055 0.015
39097 39049 0.0646 2  0.035 0.015
39097 39129 0.1445 3  0.053 0.015
39097 39159 0.1937 1  0.054 0.030
39099 39029 0.0695 5  0.042 0.015
39099 39133 0.0692 0  0.042 0.030
39099 39151 0.0624 8  0.033 0.005
39099 39155 0.0399 6  0.035 0.010
39099 42007 0.0268 0  0.047 0.025
39099 42073 0.0913 5  0.050 0.010
39099 42085 0.0630 7  0.045 0.005
39101 39033 0.0339 2  0.034 0.045
39101 39041 0.1094 1  0.037 0.010
39101 39065 0.0687 2  0.048 0.010
39101 39117 0.1099 4  0.059 0.025
39101 39159 0.1323 6  0.058 0.015
39101 39175 0.0180 2  0.058 0.015
39103 39093 0.0833 8  0.037 0.010
39103 39169 0.1015 2  0.040 0.025
39105 39009 0.0964 1  0.056 0.035
39105 39053 0.0902 0  0.049 0.015
39105 39163 0.0620 2  0.072 0.050
39105 54035 0.1169 0  0.071 0.090
39105 54053 0.0531 2  0.040 0.065
39105 54107 0.1009 5  0.057 0.010
39107 18001 0.0718 1  0.051 0.025
39107 18075 0.0461 2  0.041 0.030
39107 18135 0.2459 2  0.052 0.010
39107 39003 0.0761 5  0.045 0.005
39107 39011 0.1039 3  0.042 0.015
39107 39037 0.1272 0  0.054 0.015
39107 39149 0.1526 9  0.054 0.010
39109 39021 0.0994 2  0.047 0.015
39109 39023 0.1357 1  0.037 0.015
39109 39037 0.1168 4  0.047 0.010
39109 39057 0.0783 1  0.042 0.060
39109 39113 0.0599 2  0.031 0.025
39109 39135 0.0903 4  0.044 0.040
39111 39013 0.1044 4  0.054 0.010
39111 39121 0.1089 1  0.079 0.085
39111 39167 0.0570 0  0.051 0.060
39111 54095 0.0000 10 0.068 0.065
39111 54103 0.0460 3  0.051 0.010
39113 39017 0.0551 3  0.037 0.085
39113 39023 0.1261 2  0.037 0.025
39113 39037 0.1476 4  0.052 0.060
39113 39057 0.0747 3  0.042 0.040
39113 39109 0.1076 3  0.043 0.010
39113 39135 0.1277 2  0.042 0.010
39113 39165 0.0956 0  0.036 0.025
39115 39009 0.0370 3  0.070 0.020
39115 39121 0.0000 10 0.134 0.045
39115 39127 0.0187 6  0.044 0.080
39115 39167 0.0088 0  0.058 0.045
39117 39033 0.0513 5  0.043 0.010
39117 39041 0.0324 7  0.044 0.015
39117 39083 0.0691 3  0.046 0.055
39117 39101 0.0869 2  0.042 0.025
39119 39031 0.0951 0  0.055 0.070
39119 39059 0.0851 2  0.057 0.015
39119 39127 0.1703 4  0.046 0.030
39121 39013 0.0170 2  0.060 0.015
39121 39059 0.0393 8  0.074 0.040
39121 39111 0.0000 0  0.076 0.020
39121 39115 0.0167 8  0.084 0.060
39121 39167 0.0117 3  0.050 0.050
39123 39043 0.0588 3  0.042 0.045
39123 39095 0.0273 1  0.032 0.040
39123 39143 0.0902 2  0.044 0.015
39123 39173 0.0638 2  0.040 0.045
39125 18001 0.1289 3  0.052 0.015
39125 18003 0.0343 3  0.037 0.065
39125 39137 0.1193 2  0.049 0.010
39125 39161 0.0667 1  0.054 0.015
39127 39045 0.0713 10 0.037 0.005
39127 39073 0.1373 0  0.061 0.020
39127 39089 0.0750 1  0.038 0.060
39127 39115 0.1462 1  0.104 0.010
39127 39119 0.1267 1  0.049 0.020
39129 39045 0.0909 3  0.039 0.010
39129 39047 0.1951 2  0.054 0.010
39129 39073 0.1504 4  0.055 0.005
39129 39097 0.1957 4  0.054 0.005
39129 39141 0.1437 5  0.052 0.015
39131 39001 0.0994 1  0.054 0.005
39131 39141 0.1511 5  0.053 0.010
39131 39145 0.0415 3  0.043 0.010
39133 39055 0.1252 2  0.042 0.005
39133 39099 0.0379 2  0.033 0.070
39133 39151 0.0977 3  0.037 0.010
39133 39155 0.0746 2  0.039 0.020
39135 39017 0.0684 4  0.039 0.005
39135 39037 0.1542 4  0.049 0.020
39135 39109 0.1075 1  0.039 0.010
39135 39113 0.0937 0  0.039 0.095
39137 39003 0.0991 0  0.043 0.005
39137 39039 0.0419 3  0.042 0.080
39137 39069 0.0553 1  0.043 0.060
39137 39125 0.1037 4  0.047 0.015
39137 39161 0.1111 5  0.061 0.010
39139 39005 0.0285 9  0.043 0.005
39139 39033 0.0427 4  0.040 0.025
39139 39077 0.0786 1  0.042 0.020
39139 39083 0.0730 5  0.049 0.040
39141 39047 0.0953 7  0.056 0.020
39141 39073 0.1229 7  0.054 0.020
39141 39079 0.1364 5  0.053 0.010
39141 39129 0.1420 6  0.052 0.020
39141 39131 0.1697 8  0.050 0.005
39141 39163 0.2431 7  0.077 0.010
39143 39123 0.0461 2  0.036 0.010
39143 39173 0.0278 7  0.041 0.040
39145 21089 0.0729 8  0.040 0.010
39145 21135 0.0958 6  0.069 0.010
39145 39001 0.1051 6  0.059 0.010
39145 39079 0.1195 6  0.057 0.005
39145 39087 0.0349 2  0.035 0.060
39145 39131 0.0911 5  0.051 0.015
39147 39033 0.0470 5  0.038 0.005
39147 39063 0.0790 1  0.043 0.010
39147 39173 0.0748 2  0.042 0.020
39147 39175 0.0000 0  0.057 0.045
39149 39011 0.0568 1  0.037 0.065
39149 39021 0.0981 0  0.048 0.030
39149 39091 0.0359 2  0.045 0.075
39149 39107 0.0739 2  0.043 0.020
39151 39019 0.1981 4  0.078 0.010
39151 39029 0.1161 7  0.041 0.005
39151 39099 0.0408 9  0.036 0.010
39151 39133 0.1134 0  0.040 0.010
39151 39153 0.0760 1  0.034 0.045
39151 39157 0.0754 9  0.046 0.005
39153 39035 0.0765 1  0.034 0.020
39153 39055 0.1175 6  0.045 0.025
39153 39151 0.0877 6  0.039 0.005
39155 39007 0.0879 6  0.040 0.015
39155 39055 0.1589 3  0.044 0.010
39155 39099 0.0487 2  0.035 0.010
39155 39133 0.0702 1  0.040 0.040
39155 42039 0.1318 8  0.064 0.005
39155 42073 0.1100 10 0.054 0.005
39155 42085 0.1456 5  0.044 0.005
39157 39019 0.1496 3  0.068 0.020
39157 39031 0.0790 3  0.058 0.055
39157 39067 0.0549 0  0.086 0.025
39157 39075 0.1214 1  0.064 0.045
39157 39151 0.1012 0  0.038 0.005
39159 39041 0.1263 3  0.041 0.010
39159 39065 0.0853 3  0.051 0.020
39159 39091 0.0334 2  0.043 0.065
39159 39097 0.1643 2  0.053 0.055
39159 39101 0.0760 3  0.040 0.075
39161 18001 0.0799 0  0.050 0.040
39161 18003 0.0062 1  0.040 0.015
39161 39003 0.1066 9  0.047 0.015
39161 39125 0.1029 0  0.050 0.015
39161 39137 0.0994 1  0.050 0.010
39163 39009 0.0862 0  0.055 0.045
39163 39073 0.0710 4  0.054 0.010
39163 39079 0.1886 5  0.055 0.005
39163 39105 0.1218 4  0.053 0.025
39163 39141 0.0210 1  0.050 0.005
39165 39027 0.1164 6  0.053 0.020
39165 39057 0.0822 4  0.043 0.030
39165 39113 0.0801 2  0.034 0.050
39167 39111 0.1291 1  0.066 0.050
39167 39115 0.1445 1  0.085 0.040
39167 39121 0.2640 4  0.090 0.020
39167 54073 0.2938 0  0.122 0.020
39167 54085 0.2681 1  0.122 0.015
39167 54095 0.1713 2  0.087 0.025
39167 54107 0.1323 2  0.052 0.080
39169 39075 0.1689 2  0.071 0.015
39169 39103 0.0985 1  0.037 0.010
39171 18033 0.1105 1  0.049 0.060
39171 39039 0.1104 3  0.036 0.015
39171 39051 0.1226 3  0.049 0.020
39173 39063 0.0854 0  0.045 0.005
39173 39095 0.0480 4  0.037 0.005
39173 39123 0.0457 0  0.035 0.090
39173 39143 0.0828 2  0.043 0.010
39173 39147 0.0529 3  0.041 0.095
39175 39063 0.0192 2  0.042 0.070
39175 39065 0.0546 8  0.400 0.065
39175 39101 0.0089 9  0.078 0.095
39175 39147 0.0103 3  0.038 0.055
40001 05007 0.0087 1  0.034 0.030
40001 05033 0.0902 0  0.044 0.020
40001 05143 0.0300 2  0.037 0.030
40001 40041 0.1867 3  0.055 0.035
40001 40135 0.0449 4  0.045 0.005
40003 20007 0.1528 2  0.100 0.095
40003 20077 0.0316 9  0.084 0.035
40003 40093 0.0885 1  0.072 0.005
40003 40151 0.1896 1  0.087 0.085
40005 40013 0.3976 2  0.451 0.075
40005 40023 0.0447 1  0.469 0.055
40005 40029 1.0000 0  0.478 0.005
40005 40121 0.0744 5  0.446 0.045
40005 40127 0.6226 0  0.475 0.050
40007 20025 0.0031 3  0.089 0.085
40007 20119 0.1457 0  0.134 0.095
40007 20175 0.0159 3  0.052 0.080
40007 40045 0.1431 3  0.069 0.010
40007 40059 0.0171 2  0.054 0.030
40007 40139 0.1638 3  0.058 0.010
40007 48295 0.1031 0  0.080 0.020
40007 48357 0.1924 1  0.070 0.035
40009 40055 0.2070 2  0.088 0.005
40009 40075 0.1737 3  0.068 0.020
40009 40129 0.1384 1  0.061 0.090
40009 48087 0.3095 3  0.085 0.035
40009 48483 0.1987 4  0.069 0.005
40011 40015 0.0450 2  0.042 0.055
40011 40073 0.1634 3  0.061 0.015
40011 40093 0.1571 3  0.073 0.015
40013 40005 0.2984 4  0.086 0.005
40013 40023 0.2011 5  0.070 0.020
40013 40069 0.2277 2  0.060 0.020
40013 40095 0.2055 8  0.072 0.015
40013 48147 0.0989 3  0.045 0.020
40013 48181 0.1162 1  0.033 0.050
40015 40011 0.0444 0  0.060 0.075
40015 40017 0.0867 6  0.037 0.010
40015 40031 0.1107 7  0.044 0.005
40017 40015 0.1164 6  0.045 0.005
40017 40051 0.1438 4  0.038 0.035
40019 40049 0.1961 4  0.057 0.055
40019 40067 0.1458 4  0.065 0.015
40019 40069 0.2289 4  0.058 0.010
40019 40085 0.1846 3  0.054 0.090
40019 40095 0.1876 7  0.068 0.015
40019 40099 0.2585 1  0.075 0.010
40019 40137 0.2463 6  0.047 0.010
40021 40041 0.1566 6  0.055 0.015
40021 40097 0.0798 4  0.046 0.020
40021 40101 0.0965 1  0.046 0.030
40021 40135 0.0466 3  0.043 0.085
40021 40145 0.1476 2  0.045 0.020
40023 40005 0.0015 1  0.073 0.055
40023 40013 0.1443 0  0.050 0.045
40023 40127 0.1014 5  0.073 0.055
40023 48277 0.2487 2  0.380 0.005
40023 48387 0.0665 6  0.043 0.010
40025 08009 0.0000 0  0.135 0.055
40025 20129 0.0000 10 0.184 0.065
40025 35059 0.0000 10 0.167 0.095
40025 40139 0.0000 0  0.059 0.015
40025 48111 0.0041 1  0.050 0.070
40027 40087 0.1959 5  0.047 0.010
40027 40109 0.0999 2  0.035 0.050
40029 40005 0.0000 10 0.078 0.045
40029 40069 0.0000 10 0.058 0.015
40029 40123 0.0065 2  0.056 0.095
40031 40015 0.1442 3  0.042 0.010
40031 40033 0.1885 5  0.069 0.050
40031 40051 0.1075 2  0.039 0.075
40031 40075 0.1539 2  0.062 0.040
40031 40137 0.1055 3  0.043 0.010
40031 40141 0.1208 6  0.072 0.085
40033 40031 0.0682 5  0.042 0.015
40033 48077 0.0790 1  0.055 0.050
40033 48485 0.0149 2  0.035 0.005
40035 20021 0.0586 0  0.048 0.015
40035 20099 0.0916 0  0.060 0.010
40035 40041 0.1122 3  0.048 0.030
40035 40097 0.0144 5  0.043 0.045
40035 40105 0.2228 2  0.071 0.015
40035 40115 0.0715 0  0.053 0.095
40035 40131 0.0502 5  0.045 0.010
40037 40107 0.2295 3  0.074 0.025
40037 40111 0.2103 7  0.055 0.005
40037 40113 0.2443 1  0.058 0.020
40037 40117 0.2860 10 0.060 0.015
40037 40143 0.1022 2  0.036 0.075
40039 40043 0.1366 10 0.072 0.015
40039 40149 0.1863 4  0.062 0.005
40041 05007 0.0460 1  0.036 0.070
40041 05143 0.1208 1  0.037 0.025
40041 40001 0.0476 1  0.038 0.075
40041 40021 0.1017 3  0.047 0.075
40041 40035 0.2106 2  0.070 0.025
40041 40097 0.1205 1  0.046 0.095
40041 40115 0.2245 7  0.063 0.005
40043 40039 0.0287 1  0.050 0.055
40043 40093 0.0264 8  0.066 0.050
40043 40153 0.0721 3  0.046 0.005
40045 40007 0.0000 0  0.068 0.060
40045 40059 0.0000 10 0.118 0.030
40045 40129 0.0088 10 0.145 0.070
40045 40153 0.0000 10 0.094 0.010
40045 48211 0.0000 10 0.152 0.045
40045 48295 0.0013 1  0.078 0.080
40047 40053 0.2454 3  0.084 0.035
40047 40071 0.2266 5  0.053 0.015
40047 40073 0.3032 5  0.068 0.020
40047 40083 0.2202 9  0.052 0.010
40047 40103 0.1693 5  0.067 0.010
40049 40019 0.1770 2  0.043 0.015
40049 40087 0.1887 1  0.048 0.005
40049 40099 0.2182 2  0.060 0.015
40049 40123 0.1408 2  0.045 0.010
40049 40137 0.1495 2  0.043 0.005
40051 40017 0.1605 1  0.037 0.020
40051 40031 0.1284 1  0.043 0.010
40051 40137 0.1522 0  0.042 0.020
40053 20077 0.0000 10 0.142 0.070
40053 20191 0.0054 6  0.059 0.095
40053 40047 0.0177 1  0.069 0.010
40053 40071 0.0000 10 0.068 0.095
40053 40103 0.0106 3  0.054 0.020
40055 40009 0.0104 5  0.052 0.050
40055 40057 0.0784 1  0.098 0.030
40055 40065 0.0211 5  0.051 0.070
40055 40075 0.1515 1  0.058 0.080
40057 40055 0.0224 8  0.073 0.055
40057 40065 0.0131 3  0.051 0.005
40057 48075 0.0106 8  0.058 0.015
40057 48087 0.0000 10 0.131 0.035
40057 48197 0.0000 10 0.103 0.090
40059 20025 0.0308 2  0.092 0.005
40059 20033 0.0000 10 0.166 0.010
40059 40007 0.0970 1  0.071 0.035
40059 40045 0.0489 1  0.069 0.090
40059 40153 0.1499 3  0.053 0.015
40059 48295 0.1603 0  0.089 0.010
40061 40077 0.2252 6  0.077 0.005
40061 40079 0.1577 0  0.056 0.050
40061 40091 0.1115 1  0.058 0.080
40061 40101 0.1344 2  0.049 0.010
40061 40121 0.0662 2  0.039 0.050
40061 40135 0.0876 2  0.051 0.040
40063 40121 0.1265 1  0.042 0.005
40063 40123 0.0699 0  0.048 0.045
40063 40133 0.2151 4  0.056 0.035
40065 40055 0.1719 4  0.084 0.035
40065 40057 0.1834 7  0.098 0.010
40065 40075 0.1887 2  0.065 0.020
40065 40141 0.2000 7  0.075 0.010
40065 48197 0.2012 3  0.078 0.010
40067 40019 0.1015 0  0.043 0.080
40067 40085 0.1423 4  0.053 0.010
40067 48077 0.0245 9  0.054 0.005
40067 48337 0.1538 2  0.051 0.005
40069 40013 0.2574 6  0.059 0.005
40069 40019 0.0852 1  0.207 0.070
40069 40029 0.1745 2  0.083 0.030
40069 40095 0.2084 5  0.068 0.010
40069 40099 0.1402 7  0.058 0.005
40069 40123 0.0913 0  0.042 0.095
40071 20035 0.3180 3  0.053 0.005
40071 20191 0.1687 6  0.061 0.035
40071 40047 0.1610 2  0.047 0.025
40071 40053 0.2003 6  0.078 0.010
40071 40103 0.2217 3  0.059 0.045
40071 40113 0.2621 3  0.060 0.055
40073 40011 0.1266 4  0.063 0.025
40073 40047 0.1847 0  0.045 0.040
40073 40093 0.1962 1  0.079 0.015
40075 40009 0.1879 3  0.053 0.015
40075 40031 0.0691 3  0.040 0.020
40075 40055 0.0949 1  0.075 0.060
40075 40065 0.0996 0  0.051 0.045
40075 40141 0.1721 2  0.083 0.010
40075 40149 0.1861 3  0.064 0.010
40077 40061 0.1387 5  0.078 0.010
40077 40079 0.2870 3  0.063 0.030
40077 40121 0.0091 10 0.043 0.035
40077 40127 0.2077 2  0.071 0.020
40079 05113 0.2031 4  0.066 0.045
40079 05127 0.3451 4  0.075 0.015
40079 05131 0.1942 2  0.040 0.005
40079 40061 0.2127 3  0.073 0.030
40079 40077 0.3271 1  0.079 0.020
40079 40089 0.1704 7  0.055 0.020
40079 40127 0.2191 3  0.075 0.040
40079 40135 0.1516 7  0.044 0.010
40081 40119 0.2042 1  0.048 0.010
40081 40125 0.1460 5  0.047 0.035
40081 40133 0.1634 9  0.059 0.005
40083 40047 0.1379 4  0.046 0.060
40083 40103 0.2071 3  0.068 0.025
40083 40119 0.1392 3  0.048 0.005
40085 40019 0.1788 1  0.046 0.010
40085 40067 0.1690 1  0.073 0.010
40085 40095 0.2131 9  0.065 0.005
40085 48097 0.0449 6  0.037 0.065
40085 48181 0.1099 1  0.040 0.010
40085 48337 0.2218 2  0.057 0.020
40087 40027 0.1081 0  0.034 0.070
40087 40049 0.2204 3  0.061 0.015
40087 40123 0.1284 1  0.045 0.025
40087 40125 0.1553 1  0.043 0.075
40089 05081 0.2023 3  0.067 0.025
40089 05113 0.2122 2  0.067 0.005
40089 05133 0.1434 3  0.065 0.015
40089 40079 0.2135 0  0.056 0.010
40089 40127 0.1089 0  0.078 0.015
40089 48037 0.0979 2  0.041 0.015
40089 48387 0.1856 6  0.062 0.020
40091 40061 0.1724 1  0.065 0.040
40091 40101 0.0764 2  0.043 0.025
40091 40111 0.1567 3  0.051 0.025
40091 40121 0.0943 4  0.045 0.025
40093 40003 0.0351 1  0.092 0.085
40093 40011 0.0008 8  0.057 0.045
40093 40043 0.0055 8  0.073 0.025
40093 40073 0.0000 10 0.051 0.095
40093 40151 0.0059 1  0.081 0.060
40093 40153 0.0000 10 0.047 0.085
40095 40013 0.0668 5  0.049 0.065
40095 40019 0.0220 3  0.038 0.045
40095 40069 0.2221 7  0.071 0.010
40095 40085 0.1425 1  0.051 0.025
40095 48181 0.0851 1  0.040 0.025
40097 40021 0.1280 3  0.045 0.080
40097 40035 0.2016 9  0.076 0.010
40097 40041 0.2109 2  0.050 0.020
40097 40105 0.2326 3  0.075 0.060
40097 40131 0.1797 2  0.044 0.020
40097 40145 0.2015 1  0.047 0.020
40099 40019 0.1376 1  0.048 0.015
40099 40049 0.1614 4  0.054 0.020
40099 40069 0.1369 3  0.057 0.010
40099 40123 0.0619 5  0.044 0.020
40101 40021 0.1475 4  0.048 0.010
40101 40061 0.2067 1  0.071 0.020
40101 40091 0.1487 8  0.060 0.015
40101 40111 0.2133 1  0.048 0.035
40101 40135 0.1584 3  0.049 0.010
40101 40143 0.1005 1  0.039 0.015
40101 40145 0.2163 2  0.046 0.025
40103 40047 0.1359 1  0.050 0.060
40103 40053 0.3551 2  0.110 0.020
40103 40071 0.1788 0  0.050 0.035
40103 40083 0.1694 4  0.051 0.010
40103 40113 0.0943 2  0.058 0.020
40103 40117 0.1551 1  0.053 0.035
40103 40119 0.1226 2  0.042 0.040
40105 20099 0.0359 9  0.047 0.010
40105 20125 0.0224 0  0.046 0.075
40105 40035 0.0821 1  0.070 0.045
40105 40097 0.0550 5  0.046 0.025
40105 40131 0.0808 1  0.042 0.065
40107 40037 0.0032 5  0.036 0.020
40107 40111 0.0135 2  0.053 0.085
40107 40133 0.0000 10 0.067 0.005
40109 40027 0.1408 2  0.032 0.010
40111 40037 0.1495 4  0.040 0.015
40111 40091 0.1572 1  0.056 0.050
40111 40101 0.1236 3  0.046 0.010
40111 40107 0.2054 3  0.069 0.010
40111 40143 0.0891 1  0.039 0.030
40111 40145 0.1322 4  0.048 0.045
40113 20019 0.1192 2  0.125 0.015
40113 20035 0.1448 1  0.051 0.090
40113 20125 0.0707 3  0.043 0.010
40113 40037 0.1377 3  0.040 0.055
40113 40071 0.2266 1  0.048 0.010
40113 40103 0.1442 4  0.064 0.010
40113 40117 0.2188 2  0.060 0.050
40113 40143 0.0710 0  0.035 0.030
40113 40147 0.1822 5  0.052 0.020
40115 20021 0.1894 5  0.054 0.015
40115 20099 0.1462 2  0.061 0.015
40115 40035 0.1602 5  0.071 0.035
40115 40041 0.1968 2  0.052 0.025
40117 40037 0.1251 2  0.044 0.040
40117 40103 0.2598 3  0.068 0.020
40117 40113 0.2538 2  0.064 0.010
40117 40119 0.1293 0  0.046 0.075
40117 40143 0.0765 1  0.033 0.060
40119 40081 0.1507 2  0.046 0.090
40119 40083 0.1237 2  0.045 0.065
40119 40103 0.2387 1  0.066 0.035
40119 40117 0.1683 3  0.053 0.030
40121 40005 0.1726 3  0.083 0.040
40121 40061 0.2242 3  0.074 0.005
40121 40063 0.2139 6  0.062 0.015
40121 40077 0.1892 5  0.078 0.020
40121 40091 0.1662 10 0.059 0.005
40121 40127 0.2207 4  0.087 0.010
40123 40029 0.2130 5  0.079 0.015
40123 40049 0.1454 2  0.058 0.020
40123 40063 0.1628 6  0.065 0.010
40123 40069 0.1421 0  0.057 0.020
40123 40087 0.1213 1  0.047 0.015
40123 40099 0.1092 0  0.059 0.015
40123 40125 0.1190 2  0.041 0.025
40123 40133 0.1312 1  0.048 0.040
40125 40081 0.1744 2  0.050 0.015
40125 40087 0.1997 1  0.047 0.050
40125 40123 0.1837 1  0.048 0.010
40125 40133 0.2007 5  0.058 0.015
40127 40005 0.0000 10 0.159 0.080
40127 40023 0.0375 2  0.079 0.030
40127 40077 0.0221 7  0.066 0.060
40127 40079 0.0054 3  0.056 0.060
40127 40089 0.0005 3  0.051 0.090
40127 40121 0.0081 9  0.043 0.095
40129 40009 0.0903 3  0.048 0.015
40129 40045 0.0550 2  0.067 0.060
40129 48211 0.0341 4  0.060 0.055
40129 48483 0.1336 2  0.060 0.015
40131 40035 0.1625 1  0.076 0.005
40131 40097 0.1690 2  0.045 0.095
40131 40105 0.1418 2  0.063 0.040
40131 40143 0.1133 2  0.036 0.090
40131 40145 0.1575 2  0.051 0.025
40133 40063 0.1792 2  0.062 0.045
40133 40081 0.1061 3  0.047 0.040
40133 40107 0.2405 3  0.062 0.080
40133 40123 0.0808 0  0.041 0.085
40133 40125 0.1854 1  0.046 0.070
40135 05033 0.1456 3  0.049 0.015
40135 05131 0.0917 0  0.040 0.060
40135 40001 0.0836 6  0.045 0.005
40135 40021 0.1648 3  0.050 0.015
40135 40061 0.1637 2  0.067 0.030
40135 40079 0.2200 2  0.059 0.015
40135 40101 0.1163 2  0.046 0.020
40137 40019 0.1889 3  0.042 0.040
40137 40031 0.0696 8  0.039 0.010
40137 40049 0.1795 1  0.057 0.045
40137 40051 0.1285 3  0.038 0.050
40139 08009 0.1409 1  0.125 0.095
40139 20129 0.1650 1  0.079 0.030
40139 20175 0.1553 1  0.055 0.025
40139 20189 0.1459 1  0.082 0.015
40139 40007 0.1980 4  0.073 0.020
40139 40025 0.0592 2  0.069 0.095
40139 48195 0.2195 4  0.066 0.045
40139 48357 0.2306 1  0.067 0.040
40139 48421 0.1684 9  0.093 0.005
40141 40031 0.0033 10 0.040 0.035
40141 40065 0.2329 4  0.439 0.005
40141 40075 0.0444 5  0.063 0.070
40141 48485 0.0007 5  0.034 0.070
40141 48487 0.0021 5  0.050 0.085
40143 40037 0.1474 2  0.043 0.010
40143 40101 0.1226 2  0.044 0.060
40143 40111 0.2098 5  0.046 0.030
40143 40113 0.2822 6  0.058 0.010
40143 40117 0.2948 5  0.053 0.020
40143 40131 0.1410 3  0.044 0.080
40143 40145 0.1406 1  0.041 0.020
40145 40021 0.2064 5  0.052 0.020
40145 40097 0.1775 2  0.047 0.095
40145 40101 0.1353 0  0.043 0.010
40145 40111 0.2020 5  0.052 0.010
40145 40131 0.2025 2  0.047 0.035
40145 40143 0.1193 0  0.031 0.010
40147 40113 0.2283 2  0.064 0.085
40149 40039 0.2316 6  0.056 0.010
40149 40075 0.1826 2  0.073 0.015
40151 20007 0.1206 1  0.100 0.060
40151 20033 0.4191 0  0.427 0.035
40151 40003 0.1263 1  0.092 0.065
40151 40093 0.0238 10 0.066 0.065
40151 40153 0.0497 3  0.048 0.010
40153 40043 0.1136 3  0.080 0.085
40153 40045 0.1529 2  0.060 0.015
40153 40059 0.0955 1  0.054 0.025
40153 40093 0.1378 3  0.064 0.050
40153 40151 0.0801 0  0.080 0.070
41001 16087 0.0033 9  0.071 0.045
41001 41023 0.0000 10 0.231 0.075
41001 41045 0.0000 10 0.054 0.035
41001 41061 0.0000 10 0.040 0.035
41001 41063 0.0153 4  0.273 0.065
41003 41041 0.0257 6  0.046 0.075
41003 41043 0.0695 0  0.047 0.035
41005 41027 0.1061 3  0.074 0.035
41005 41031 0.0762 2  0.068 0.045
41005 41047 0.1626 3  0.044 0.010
41005 41051 0.0464 0  0.034 0.020
41005 41065 0.0417 1  0.069 0.010
41005 41067 0.0725 4  0.040 0.015
41007 53069 0.0000 10 0.154 0.010
41009 53011 0.0603 5  0.035 0.065
41009 53015 0.0059 7  0.048 0.070
41009 53069 0.0000 10 0.156 0.015
41011 41015 0.0021 5  0.048 0.010
41011 41019 0.1148 7  0.063 0.005
41013 41017 0.0494 1  0.043 0.045
41013 41025 0.1244 1  0.081 0.020
41013 41031 0.1678 2  0.068 0.015
41013 41069 0.3838 0  0.350 0.025
41015 06015 0.0812 5  0.379 0.010
41015 41011 0.1113 5  0.057 0.010
41015 41033 0.0269 9  0.049 0.015
41017 41013 0.0892 4  0.062 0.020
41017 41025 0.0772 2  0.074 0.030
41017 41031 0.0629 1  0.063 0.030
41017 41035 0.1007 4  0.052 0.020
41017 41037 0.0788 4  0.090 0.005
41017 41039 0.0589 3  0.041 0.035
41019 41011 0.0514 0  0.057 0.065
41019 41029 0.0647 6  0.042 0.060
41019 41035 0.1872 5  0.061 0.005
41019 41039 0.0179 10 0.039 0.035
41021 41049 0.3532 1  0.484 0.090
41021 41055 0.1580 1  0.321 0.025
41021 41065 1.0000 0  0.480 0.005
41021 41069 0.0070 1  0.283 0.090
41021 53039 0.0000 10 0.101 0.020
41023 41001 0.0000 10 0.074 0.090
41023 41025 0.0000 10 0.084 0.090
41023 41045 0.0000 0  0.055 0.050
41023 41049 0.0000 10 0.093 0.070
41023 41059 0.0000 10 0.051 0.070
41023 41061 0.0032 7  0.038 0.040
41025 32013 0.0000 10 0.145 0.075
41025 41013 0.0000 10 0.053 0.035
41025 41017 0.0161 1  0.051 0.055
41025 41023 0.0000 10 0.119 0.090
41025 41037 0.0000 10 0.188 0.070
41025 41045 0.0000 10 0.115 0.075
41027 41005 0.0000 10 0.055 0.080
41027 41051 0.0152 1  0.416 0.090
41027 41065 0.7494 0  0.461 0.020
41027 53039 0.0000 0  0.118 0.050
41027 53059 0.0478 3  0.133 0.050
41029 06093 0.1356 5  0.053 0.015
41029 41019 0.1412 2  0.069 0.010
41029 41033 0.0711 2  0.053 0.015
41029 41035 0.1182 2  0.052 0.075
41031 41005 0.0007 5  0.035 0.055
41031 41013 0.1857 7  0.066 0.015
41031 41017 0.1120 6  0.039 0.005
41031 41043 0.0316 0  0.048 0.045
41031 41047 0.1245 4  0.045 0.010
41031 41065 0.0461 0  0.068 0.050
41031 41069 0.0001 0  0.329 0.050
41033 06015 0.0047 0  0.040 0.095
41033 06093 0.1292 1  0.050 0.005
41033 41015 0.0731 3  0.055 0.035
41033 41029 0.0691 0  0.041 0.045
41035 06049 0.0789 3  0.068 0.025
41035 06093 0.1124 3  0.042 0.010
41035 41017 0.0782 4  0.043 0.070
41035 41019 0.1745 5  0.065 0.005
41035 41029 0.0879 1  0.042 0.060
41035 41039 0.0461 1  0.035 0.035
41037 06049 0.0192 3  0.074 0.075
41037 32031 0.0054 1  0.035 0.040
41037 41017 0.0162 2  0.056 0.035
41037 41025 0.0208 2  0.074 0.075
41039 41017 0.0537 1  0.046 0.010
41039 41019 0.1755 4  0.068 0.010
41039 41035 0.1338 5  0.057 0.005
41039 41043 0.0687 5  0.043 0.030
41041 41003 0.0000 10 0.050 0.065
41041 41053 0.0493 0  0.150 0.055
41041 41057 0.0000 10 0.250 0.065
41041 41071 0.0000 10 0.139 0.085
41043 41003 0.1320 3  0.052 0.010
41043 41031 0.1612 3  0.069 0.010
41043 41039 0.0562 1  0.037 0.010
41043 41047 0.0998 0  0.038 0.005
41045 16027 0.1082 1  0.045 0.060
41045 16073 0.0389 3  0.067 0.015
41045 16075 0.1757 4  0.072 0.010
41045 16087 0.0743 1  0.079 0.015
41045 32007 0.1365 5  0.053 0.030
41045 32013 0.0519 2  0.070 0.010
41045 41001 0.2321 1  0.085 0.015
41045 41023 0.1138 3  0.125 0.055
41045 41025 0.1603 3  0.076 0.015
41047 41005 0.0840 3  0.038 0.005
41047 41031 0.1402 2  0.060 0.040
41047 41043 0.0981 3  0.046 0.050
41047 41053 0.0980 1  0.054 0.020
41047 41065 0.1310 6  0.070 0.015
41047 41071 0.1162 4  0.049 0.085
41049 41021 0.0556 5  0.090 0.010
41049 41023 0.0120 3  0.113 0.010
41049 41059 0.0179 1  0.036 0.075
41049 41069 0.0757 0  0.298 0.050
41049 53005 0.0317 2  0.047 0.090
41049 53039 0.0694 0  0.120 0.010
41051 41005 0.0356 8  0.036 0.045
41051 41027 0.1016 1  0.074 0.010
41051 41067 0.0863 9  0.037 0.010
41051 53011 0.0653 2  0.037 0.010
41051 53059 0.0680 5  0.134 0.010
41053 41041 0.1217 0  0.058 0.005
41053 41047 0.0922 6  0.043 0.030
41053 41057 0.0862 1  0.085 0.060
41053 41071 0.0718 0  0.048 0.040
41055 41021 0.0238 2  0.098 0.050
41055 41065 0.0079 5  0.065 0.015
41055 41069 0.0054 1  0.225 0.060
41055 53039 0.0000 10 0.095 0.025
41057 41041 0.0252 10 0.062 0.015
41057 41053 0.0387 5  0.064 0.020
41057 41067 0.0070 6  0.048 0.020
41057 41071 0.0019 2  0.046 0.090
41059 41023 0.1179 4  0.107 0.070
41059 41049 0.0384 1  0.089 0.065
41059 41061 0.0456 1  0.043 0.010
41059 53005 0.0961 2  0.046 0.030
41059 53013 0.3112 2  0.266 0.025
41059 53071 0.1316 2  0.073 0.050
41061 41001 0.0932 0  0.089 0.040
41061 41023 0.0158 7  0.104 0.040
41061 41059 0.0148 1  0.043 0.010
41061 41063 0.0000 10 0.109 0.050
41063 16003 0.0565 3  0.204 0.005
41063 16049 0.0324 3  0.177 0.060
41063 16069 0.0007 4  0.049 0.090
41063 41001 0.0000 10 0.071 0.045
41063 41061 0.0000 10 0.038 0.005
41063 53003 0.0173 7  0.074 0.085
41063 53013 0.0000 10 0.193 0.015
41065 41005 0.0001 2  0.036 0.060
41065 41021 0.0033 4  0.153 0.025
41065 41027 0.0000 0  0.073 0.035
41065 41031 0.0411 4  0.065 0.025
41065 41047 0.0090 2  0.047 0.070
41065 41055 0.3654 0  0.421 0.040
41065 41069 0.0001 0  0.322 0.040
41065 53039 0.0000 10 0.234 0.095
41067 41005 0.0521 5  0.038 0.005
41067 41051 0.0632 3  0.034 0.075
41067 41057 0.1816 2  0.087 0.005
41067 41071 0.1540 4  0.045 0.005
41069 41013 0.0111 4  0.055 0.080
41069 41021 0.0236 3  0.088 0.025
41069 41031 0.0000 10 0.058 0.005
41069 41049 0.0000 10 0.075 0.060
41069 41055 0.0125 3  0.246 0.035
41069 41065 0.0123 4  0.062 0.085
41071 41041 0.0694 2  0.055 0.010
41071 41047 0.1097 1  0.038 0.010
41071 41053 0.0253 5  0.047 0.010
41071 41057 0.1823 2  0.086 0.015
41071 41067 0.0762 0  0.036 0.010
42001 42041 0.1294 4  0.048 0.020
42001 42055 0.0851 1  0.042 0.065
42001 42133 0.0682 1  0.038 0.025
42003 42005 0.0938 2  0.066 0.075
42003 42007 0.1219 3  0.047 0.030
42003 42019 0.0919 3  0.049 0.075
42003 42125 0.0796 3  0.040 0.010
42003 42129 0.0651 3  0.032 0.030
42005 42003 0.0042 4  0.035 0.050
42005 42019 0.0086 2  0.046 0.010
42005 42031 0.0186 0  0.071 0.060
42005 42063 0.0168 2  0.064 0.035
42005 42065 0.0642 3  0.056 0.040
42005 42121 0.1145 3  0.075 0.005
42005 42129 0.0154 4  0.034 0.070
42007 39029 0.0727 1  0.046 0.025
42007 39099 0.0217 3  0.035 0.045
42007 42003 0.1023 1  0.037 0.040
42007 42073 0.1726 4  0.050 0.005
42007 42125 0.0584 3  0.036 0.025
42007 54029 0.1621 0  0.086 0.035
42009 42013 0.0275 1  0.048 0.030
42009 42057 0.1167 1  0.061 0.055
42009 42061 0.1404 7  0.060 0.015
42009 42111 0.1132 1  0.064 0.020
42011 42029 0.0877 0  0.034 0.010
42011 42071 0.0904 4  0.039 0.055
42011 42075 0.1620 5  0.052 0.010
42011 42077 0.0949 1  0.040 0.005
42011 42091 0.0429 0  0.035 0.015
42011 42107 0.0206 1  0.039 0.035
42013 42009 0.0645 3  0.061 0.015
42013 42021 0.1391 1  0.061 0.020
42013 42061 0.0284 3  0.053 0.050
42015 36015 0.0464 2  0.046 0.010
42015 36101 0.0448 3  0.039 0.020
42015 36107 0.0310 1  0.049 0.075
42015 42081 0.1138 4  0.044 0.020
42015 42113 0.1463 2  0.096 0.055
42015 42117 0.0271 3  0.046 0.015
42015 42131 0.1800 4  0.070 0.015
42017 34005 0.0681 2  0.037 0.060
42017 34019 0.0175 0  0.034 0.005
42017 34041 0.0697 3  0.039 0.030
42017 42077 0.0454 3  0.039 0.055
42017 42091 0.0634 3  0.037 0.075
42017 42095 0.0684 3  0.041 0.010
42017 42101 0.0598 2  0.038 0.010
42019 42003 0.0681 2  0.037 0.005
42019 42005 0.1283 9  0.064 0.010
42019 42085 0.0599 0  0.046 0.010
42019 42121 0.0537 5  0.061 0.090
42019 42129 0.0590 3  0.040 0.015
42021 42013 0.0559 4  0.046 0.080
42021 42063 0.0359 0  0.067 0.020
42021 42129 0.0686 2  0.035 0.015
42023 42035 0.0190 5  0.079 0.015
42023 42047 0.0000 10 0.051 0.065
42023 42083 0.0085 1  0.062 0.030
42023 42105 0.0053 5  0.070 0.090
42025 42079 0.0655 2  0.040 0.045
42025 42089 0.0675 2  0.038 0.030
42025 42107 0.0526 1  0.039 0.095
42027 42033 0.1009 5  0.074 0.015
42027 42035 0.0668 2  0.079 0.035
42027 42081 0.1396 0  0.046 0.015
42027 42087 0.1670 8  0.069 0.005
42027 42109 0.0812 8  0.078 0.005
42027 42119 0.0791 0  0.060 0.015
42029 10003 0.0641 9  0.034 0.005
42029 42011 0.0991 4  0.039 0.025
42029 42045 0.0263 1  0.037 0.035
42029 42071 0.0844 3  0.036 0.005
42029 42091 0.3245 10 0.045 0.025
42031 42005 0.0114 3  0.056 0.035
42031 42053 0.0000 10 0.214 0.040
42031 42065 0.4382 1  0.456 0.095
42031 42121 0.0009 9  0.067 0.045
42033 42027 0.1145 10 0.101 0.020
42033 42063 0.0049 10 0.137 0.095
42033 42065 0.0235 4  0.063 0.050
42035 42023 0.1685 4  0.150 0.080
42035 42027 0.0663 8  0.073 0.040
42035 42081 0.0756 3  0.051 0.045
42035 42105 0.1149 2  0.078 0.010
42037 42079 0.0540 4  0.035 0.015
42037 42081 0.0922 5  0.054 0.005
42037 42093 0.0358 0  0.106 0.035
42037 42097 0.0148 2  0.057 0.060
42037 42107 0.0265 8  0.041 0.095
42039 39007 0.0257 1  0.044 0.055
42039 39155 0.0024 9  0.044 0.085
42039 42049 0.0436 2  0.038 0.010
42039 42085 0.0924 2  0.038 0.005
42039 42121 0.1465 1  0.065 0.020
42041 42001 0.1388 3  0.048 0.040
42041 42043 0.0939 6  0.046 0.020
42041 42055 0.0940 3  0.044 0.045
42041 42099 0.1223 4  0.057 0.015
42041 42133 0.1195 5  0.037 0.005
42043 42041 0.0888 3  0.045 0.060
42043 42071 0.0772 7  0.034 0.005
42043 42097 0.0450 4  0.059 0.030
42043 42099 0.1099 3  0.058 0.010
42043 42109 0.1855 8  0.080 0.010
42043 42133 0.0735 4  0.037 0.005
42045 10003 0.0396 1  0.034 0.035
42045 34015 0.0255 10 0.040 0.015
42045 42029 0.0201 1  0.036 0.065
42045 42101 0.0658 7  0.040 0.005
42047 42023 0.0629 0  0.386 0.030
42047 42053 0.1097 0  0.180 0.010
42047 42065 0.4856 0  0.444 0.060
42047 42083 0.3959 1  0.451 0.015
42047 42123 0.0442 8  0.418 0.025
42049 36013 0.0679 2  0.058 0.025
42049 39007 0.0586 3  0.045 0.005
42049 42039 0.0559 0  0.064 0.010
42051 42059 0.1724 4  0.084 0.025
42051 42125 0.0448 2  0.042 0.020
42051 42129 0.0724 6  0.039 0.020
42053 42031 0.0066 8  0.072 0.050
42053 42047 0.0000 10 0.054 0.085
42053 42083 0.0008 0  0.061 0.080
42053 42121 0.0045 2  0.071 0.060
42053 42123 0.0000 10 0.043 0.095
42055 42001 0.1557 4  0.052 0.025
42055 42041 0.1308 2  0.045 0.005
42055 42057 0.0577 7  0.059 0.055
42055 42061 0.1390 2  0.053 0.015
42057 42009 0.1565 3  0.058 0.025
42057 42055 0.0479 3  0.042 0.015
42057 42061 0.1256 1  0.058 0.015
42059 42051 0.0000 10 0.050 0.020
42059 42125 0.0126 0  0.045 0.010
42059 54051 0.0000 0  0.077 0.050
42061 42009 0.0296 1  0.056 0.030
42061 42013 0.0658 9  0.074 0.030
42061 42055 0.0138 7  0.042 0.050
42061 42057 0.0000 10 0.198 0.055
42061 42067 0.0315 5  0.274 0.050
42061 42087 0.0336 2  0.205 0.045
42063 42005 0.0712 1  0.060 0.090
42063 42021 0.0413 4  0.062 0.055
42063 42033 0.1086 8  0.067 0.020
42063 42065 0.0774 6  0.064 0.015
42063 42129 0.0103 6  0.036 0.040
42065 42005 0.0166 8  0.061 0.020
42065 42031 0.0439 0  0.084 0.060
42065 42033 0.0145 0  0.069 0.080
42065 42047 0.0000 10 0.057 0.005
42065 42063 0.0467 0  0.065 0.010
42067 42061 0.0000 0  0.057 0.095
42067 42087 0.0000 10 0.060 0.095
42067 42099 0.0113 0  0.074 0.045
42067 42109 0.0000 10 0.079 0.070
42069 42079 0.0675 2  0.039 0.085
42069 42089 0.0393 7  0.040 0.080
42069 42115 0.2043 7  0.067 0.005
42069 42127 0.1682 4  0.055 0.015
42069 42131 0.1881 2  0.063 0.035
42071 42011 0.0536 3  0.036 0.020
42071 42029 0.1204 3  0.037 0.020
42071 42043 0.1740 4  0.055 0.005
42071 42133 0.0467 0  0.036 0.030
42073 39029 0.1564 2  0.050 0.015
42073 39099 0.0590 1  0.034 0.010
42073 39155 0.0267 3  0.037 0.020
42073 42007 0.1096 6  0.049 0.015
42073 42085 0.1026 4  0.047 0.005
42075 42011 0.0833 3  0.040 0.020
42075 42107 0.0300 2  0.041 0.020
42077 42011 0.1032 4  0.043 0.005
42077 42017 0.0463 2  0.038 0.065
42077 42091 0.0305 1  0.035 0.045
42077 42095 0.0646 2  0.037 0.020
42079 42025 0.1496 2  0.052 0.015
42079 42037 0.0451 1  0.059 0.050
42079 42069 0.0874 0  0.046 0.010
42079 42107 0.0241 10 0.044 0.010
42079 42113 0.1276 3  0.111 0.015
42079 42131 0.1784 3  0.066 0.035
42081 42015 0.0982 3  0.053 0.010
42081 42027 0.1167 4  0.065 0.025
42081 42035 0.2761 3  0.087 0.045
42081 42037 0.0955 4  0.060 0.005
42081 42093 0.0739 5  0.096 0.030
42081 42097 0.0898 3  0.056 0.010
42081 42113 0.1547 2  0.093 0.040
42081 42117 0.1546 1  0.048 0.015
42081 42119 0.0922 3  0.063 0.025
42083 36003 0.5254 0  0.461 0.040
42083 36009 0.4346 2  0.456 0.070
42083 42023 0.0254 2  0.169 0.020
42083 42047 0.1034 2  0.457 0.075
42083 42053 0.0053 6  0.136 0.060
42083 42123 0.0771 2  0.443 0.005
42085 39099 0.0138 8  0.034 0.055
42085 39155 0.0228 4  0.037 0.035
42085 42019 0.0741 3  0.046 0.025
42085 42039 0.1180 2  0.064 0.010
42085 42073 0.0787 1  0.055 0.075
42085 42121 0.0324 0  0.065 0.090
42087 42027 0.0466 4  0.059 0.015
42087 42061 0.1342 2  0.059 0.005
42087 42067 0.0511 8  0.083 0.035
42089 34041 0.0392 6  0.040 0.015
42089 42025 0.1719 3  0.050 0.005
42089 42069 0.0438 2  0.040 0.015
42089 42095 0.0528 5  0.041 0.010
42089 42103 0.0678 3  0.051 0.010
42091 34005 0.0546 2  0.040 0.045
42091 42011 0.0800 4  0.041 0.005
42091 42017 0.0744 2  0.036 0.005
42091 42029 0.0471 5  0.038 0.020
42091 42077 0.0681 2  0.042 0.030
42091 42101 0.0829 1  0.037 0.020
42093 42037 0.0286 4  0.058 0.075
42093 42081 0.0334 7  0.048 0.020
42093 42097 0.0039 0  0.058 0.040
42095 34041 0.0528 5  0.035 0.025
42095 42017 0.0817 9  0.039 0.005
42095 42077 0.0610 0  0.039 0.010
42095 42089 0.0296 6  0.040 0.065
42097 42037 0.0099 9  0.056 0.040
42097 42043 0.0176 7  0.099 0.040
42097 42081 0.0796 7  0.111 0.080
42097 42093 0.0000 10 0.076 0.075
42099 42041 0.0990 2  0.044 0.035
42099 42043 0.0860 1  0.048 0.015
42099 42067 0.0997 6  0.100 0.020
42099 42109 0.0307 1  0.085 0.090
42101 34005 0.0864 2  0.042 0.030
42101 34007 0.0207 2  0.034 0.015
42101 34015 0.0736 6  0.039 0.010
42101 42017 0.0540 3  0.037 0.060
42101 42045 0.0586 3  0.040 0.005
42101 42091 0.0678 2  0.034 0.040
42103 34037 0.0407 6  0.044 0.055
42103 36105 0.0974 3  0.048 0.005
42103 42089 0.0272 9  0.039 0.010
42103 42127 0.0795 5  0.064 0.020
42105 36003 0.0068 0  0.137 0.040
42105 36101 0.0000 10 0.079 0.080
42105 42023 0.0005 2  0.158 0.060
42105 42035 0.0000 10 0.177 0.050
42107 42011 0.0495 2  0.037 0.040
42107 42025 0.0344 4  0.046 0.085
42107 42037 0.0533 10 0.057 0.005
42107 42075 0.1128 3  0.111 0.015
42107 42079 0.0401 8  0.041 0.015
42109 42027 0.0756 4  0.075 0.095
42109 42043 0.0078 1  0.055 0.005
42109 42067 0.0000 10 0.082 0.015
42109 42099 0.0058 0  0.096 0.085
42109 42119 0.0005 0  0.067 0.020
42111 42009 0.1307 3  0.062 0.015
42111 42129 0.0438 7  0.038 0.005
42113 42015 0.0349 0  0.057 0.015
42113 42079 0.0178 6  0.041 0.055
42113 42081 0.0358 0  0.059 0.020
42113 42131 0.7186 1  0.461 0.060
42115 36007 0.0346 4  0.044 0.040
42115 36107 0.0115 4  0.048 0.005
42115 42069 0.0321 1  0.043 0.005
42115 42127 0.2400 1  0.064 0.010
42115 42131 0.1782 0  0.071 0.010
42117 36101 0.0743 3  0.044 0.060
42117 42015 0.0912 1  0.053 0.010
42117 42081 0.1304 1  0.049 0.015
42119 42027 0.0189 8  0.057 0.070
42119 42081 0.0864 4  0.054 0.085
42119 42109 0.2069 4  0.086 0.015
42121 42005 0.0586 1  0.056 0.090
42121 42019 0.0629 2  0.045 0.025
42121 42031 0.0868 2  0.079 0.025
42121 42039 0.0608 5  0.056 0.015
42121 42053 0.1457 0  0.195 0.055
42121 42085 0.0288 1  0.042 0.090
42121 42123 0.0000 0  0.043 0.085
42123 36009 0.0000 10 0.250 0.015
42123 36013 0.0179 8  0.149 0.030
42123 42047 0.0376 2  0.057 0.080
42123 42053 0.0000 10 0.399 0.070
42123 42083 0.0128 0  0.059 0.025
42123 42121 0.0043 7  0.059 0.095
42125 39081 0.1118 1  0.053 0.055
42125 42003 0.0276 1  0.034 0.085
42125 42007 0.1038 6  0.049 0.010
42125 42051 0.0754 0  0.043 0.020
42125 42059 0.1658 4  0.086 0.010
42125 54009 0.1160 0  0.104 0.015
42125 54029 0.1504 3  0.079 0.025
42125 54051 0.0758 2  0.066 0.010
42125 54069 0.1086 2  0.061 0.005
42127 36007 0.0853 9  0.388 0.025
42127 36025 0.0689 4  0.146 0.080
42127 36105 0.0205 5  0.104 0.030
42127 42069 0.3003 0  0.372 0.025
42127 42103 0.0256 3  0.121 0.075
42127 42115 0.0428 1  0.167 0.080
42129 42003 0.0384 1  0.032 0.085
42129 42005 0.1131 4  0.067 0.070
42129 42019 0.1044 2  0.043 0.020
42129 42021 0.0958 1  0.055 0.060
42129 42051 0.1133 0  0.043 0.010
42129 42063 0.1349 4  0.069 0.030
42129 42111 0.1168 0  0.064 0.020
42131 42015 0.0897 2  0.049 0.055
42131 42069 0.1409 5  0.049 0.010
42131 42079 0.0634 3  0.041 0.020
42131 42113 0.1585 1  0.106 0.085
42131 42115 0.0235 9  0.056 0.080
42133 42001 0.1487 4  0.049 0.065
42133 42041 0.0913 1  0.043 0.055
42133 42043 0.0710 8  0.045 0.035
42133 42071 0.0673 5  0.040 0.025
44001 44005 0.1842 0  0.428 0.015
44003 09011 0.0186 9  0.036 0.010
44003 09015 0.0446 0  0.042 0.060
44003 44005 0.0802 0  0.057 0.005
44003 44009 0.0431 6  0.036 0.060
44005 25005 0.0595 4  0.039 0.035
44005 44001 0.1537 9  0.063 0.010
44005 44003 0.0437 3  0.034 0.020
44005 44009 0.0658 5  0.035 0.005
44007 25021 0.0561 7  0.034 0.005
44007 25027 0.0622 9  0.040 0.005
44009 09011 0.0655 0  0.036 0.005
44009 44003 0.0684 0  0.035 0.075
44009 44005 0.0349 2  0.049 0.045
45001 13105 0.1899 3  0.046 0.010
45001 45007 0.0229 9  0.033 0.030
45001 45047 0.1956 2  0.044 0.010
45001 45059 0.0603 1  0.039 0.075
45001 45065 0.1569 8  0.054 0.005
45003 13245 0.0910 3  0.036 0.020
45003 45011 0.0805 3  0.039 0.075
45003 45037 0.1202 3  0.048 0.005
45003 45063 0.1142 2  0.036 0.075
45003 45075 0.0610 4  0.034 0.085
45005 13033 0.0435 8  0.046 0.030
45005 13251 0.1571 2  0.052 0.030
45005 45009 0.1228 1  0.046 0.040
45005 45011 0.1509 2  0.042 0.030
45005 45049 0.0085 10 0.045 0.005
45007 13147 0.0876 2  0.049 0.070
45007 45001 0.0987 5  0.044 0.090
45007 45045 0.0990 2  0.034 0.080
45007 45073 0.1822 2  0.040 0.010
45007 45077 0.1179 2  0.037 0.030
45009 45005 0.1191 0  0.055 0.090
45009 45011 0.0861 3  0.038 0.060
45009 45029 0.1089 1  0.042 0.020
45009 45049 0.1130 3  0.047 0.015
45009 45075 0.0799 1  0.036 0.050
45011 13033 0.0723 10 0.043 0.010
45011 45003 0.0763 1  0.033 0.045
45011 45005 0.1235 1  0.059 0.020
45011 45009 0.1691 3  0.046 0.005
45011 45075 0.0781 1  0.033 0.025
45013 13051 0.1165 3  0.036 0.075
45013 45019 0.0686 1  0.035 0.030
45013 45029 0.1153 6  0.038 0.040
45013 45053 0.0472 8  0.047 0.010
45015 45019 0.1038 1  0.030 0.030
45015 45027 0.0792 6  0.044 0.020
45015 45035 0.1056 3  0.035 0.020
45015 45075 0.0798 2  0.036 0.060
45015 45089 0.0893 9  0.044 0.010
45017 45027 0.3538 5  0.064 0.010
45017 45063 0.1162 0  0.034 0.020
45017 45075 0.1188 2  0.033 0.010
45017 45079 0.0610 8  0.036 0.025
45019 45013 0.0738 1  0.036 0.030
45019 45015 0.1234 3  0.038 0.060
45019 45029 0.1198 1  0.039 0.010
45019 45035 0.0994 0  0.034 0.005
45019 45043 0.0964 1  0.042 0.005
45021 37045 0.1494 3  0.043 0.005
45021 37161 0.1556 1  0.046 0.005
45021 45023 0.1185 2  0.038 0.010
45021 45083 0.0875 0  0.035 0.055
45021 45087 0.1035 2  0.036 0.010
45021 45091 0.0941 1  0.036 0.060
45023 45021 0.1504 2  0.047 0.030
45023 45039 0.1070 2  0.042 0.015
45023 45087 0.0713 1  0.039 0.080
45023 45091 0.1350 2  0.039 0.090
45025 37007 0.1227 2  0.046 0.070
45025 37179 0.1055 2  0.040 0.065
45025 45031 0.0420 1  0.035 0.015
45025 45055 0.0951 1  0.037 0.085
45025 45057 0.1171 2  0.040 0.035
45025 45061 0.1634 4  0.054 0.030
45027 45015 0.0651 3  0.035 0.025
45027 45017 0.1644 4  0.053 0.010
45027 45041 0.0872 9  0.035 0.010
45027 45061 0.1393 3  0.048 0.015
45027 45075 0.0737 2  0.037 0.095
45027 45085 0.0554 1  0.034 0.020
45027 45089 0.1175 4  0.045 0.005
45029 45009 0.1735 3  0.049 0.010
45029 45013 0.1097 0  0.038 0.020
45029 45019 0.0982 1  0.034 0.035
45029 45035 0.1079 0  0.038 0.010
45029 45049 0.0925 6  0.048 0.020
45029 45075 0.0826 2  0.036 0.045
45031 45025 0.1190 4  0.038 0.030
45031 45041 0.0896 1  0.033 0.005
45031 45061 0.1557 2  0.052 0.020
45031 45069 0.1128 2  0.046 0.045
45031 45085 0.1336 3  0.036 0.060
45033 37155 0.1044 2  0.041 0.020
45033 45067 0.0686 3  0.041 0.015
45033 45069 0.1190 1  0.045 0.055
45035 45015 0.1279 2  0.035 0.030
45035 45019 0.1152 3  0.034 0.040
45035 45029 0.1125 2  0.039 0.015
45035 45075 0.1056 2  0.038 0.040
45037 13245 0.1154 2  0.036 0.025
45037 45003 0.0431 2  0.034 0.090
45037 45047 0.1509 2  0.038 0.050
45037 45081 0.1541 3  0.053 0.025
45039 45023 0.1170 7  0.043 0.015
45039 45063 0.0883 0  0.035 0.010
45039 45071 0.1208 3  0.043 0.035
45039 45087 0.0701 0  0.032 0.060
45041 45027 0.0871 5  0.046 0.010
45041 45031 0.0731 1  0.039 0.030
45041 45061 0.1186 4  0.049 0.040
45041 45067 0.0484 1  0.037 0.045
45041 45085 0.1205 3  0.039 0.025
45041 45089 0.0884 2  0.040 0.095
45043 45019 0.0898 1  0.038 0.050
45043 45051 0.0951 3  0.038 0.055
45043 45089 0.1473 6  0.043 0.005
45045 37089 0.1250 3  0.048 0.005
45045 37149 0.1395 2  0.061 0.025
45045 37175 0.1297 3  0.058 0.040
45045 45007 0.1379 6  0.039 0.035
45045 45059 0.1616 2  0.040 0.005
45045 45077 0.1042 1  0.034 0.090
45045 45083 0.1232 3  0.034 0.075
45047 45001 0.1209 1  0.044 0.010
45047 45037 0.1608 2  0.046 0.035
45047 45059 0.1118 2  0.041 0.005
45047 45065 0.1770 6  0.060 0.015
45047 45071 0.1049 2  0.039 0.085
45047 45081 0.1616 5  0.051 0.035
45049 13251 0.2061 2  0.050 0.050
45049 45005 0.1478 2  0.055 0.035
45049 45009 0.1855 1  0.047 0.015
45049 45029 0.0633 3  0.038 0.005
45049 45053 0.1141 2  0.041 0.035
45051 37019 0.0959 5  0.043 0.015
45051 37047 0.0942 7  0.052 0.010
45051 45043 0.1019 2  0.038 0.060
45051 45067 0.0590 5  0.039 0.015
45053 13051 0.0170 4  0.111 0.010
45053 13103 0.0043 10 0.043 0.070
45053 45013 0.0035 8  0.036 0.090
45053 45049 0.0284 2  0.043 0.060
45055 45025 0.1256 2  0.039 0.040
45055 45057 0.1156 1  0.040 0.035
45055 45061 0.1496 1  0.049 0.050
45055 45079 0.0987 1  0.035 0.065
45055 45085 0.1420 1  0.039 0.060
45057 37119 0.0929 2  0.034 0.065
45057 37179 0.1127 3  0.038 0.060
45057 45025 0.1234 2  0.035 0.045
45057 45055 0.1026 1  0.038 0.090
45057 45091 0.1069 5  0.038 0.020
45059 45001 0.1240 1  0.043 0.030
45059 45045 0.1345 1  0.035 0.020
45059 45047 0.1616 2  0.042 0.010
45059 45071 0.0984 2  0.043 0.030
45059 45083 0.0808 0  0.037 0.035
45059 45087 0.1149 2  0.036 0.040
45061 45025 0.1068 3  0.041 0.020
45061 45027 0.1075 6  0.043 0.010
45061 45031 0.0827 3  0.037 0.010
45061 45041 0.0495 2  0.037 0.005
45061 45055 0.1120 2  0.037 0.095
45061 45085 0.0961 1  0.035 0.095
45063 45003 0.1350 1  0.038 0.005
45063 45017 0.1180 4  0.045 0.020
45063 45039 0.1891 3  0.046 0.015
45063 45071 0.1499 4  0.041 0.015
45063 45075 0.0924 5  0.039 0.010
45063 45079 0.1190 4  0.037 0.005
45063 45081 0.1457 4  0.046 0.055
45065 13073 0.0561 1  0.034 0.055
45065 13181 0.1606 1  0.070 0.050
45065 45001 0.1936 4  0.045 0.005
45065 45047 0.1237 4  0.042 0.005
45067 45033 0.0745 3  0.038 0.065
45067 45041 0.0500 0  0.038 0.035
45067 45051 0.0927 2  0.037 0.020
45069 37007 0.0895 8  0.047 0.020
45069 37153 0.1429 2  0.051 0.045
45069 37155 0.1115 3  0.040 0.030
45069 37165 0.1423 2  0.049 0.020
45069 45031 0.1231 1  0.038 0.010
45069 45033 0.1302 2  0.044 0.015
45071 45039 0.1206 3  0.044 0.005
45071 45047 0.1308 2  0.042 0.030
45071 45059 0.0913 0  0.037 0.010
45071 45063 0.1000 1  0.037 0.035
45071 45081 0.1508 3  0.054 0.010
45071 45087 0.0704 7  0.040 0.005
45073 13119 0.1648 2  0.045 0.055
45073 13147 0.1144 5  0.051 0.090
45073 13241 0.1304 5  0.047 0.015
45073 13257 0.1762 3  0.047 0.035
45073 37099 0.1178 5  0.058 0.025
45073 37113 0.1922 3  0.054 0.015
45073 37175 0.1216 6  0.062 0.015
45073 45007 0.1196 0  0.037 0.015
45073 45077 0.0930 1  0.037 0.080
45075 45003 0.0900 1  0.034 0.015
45075 45009 0.1200 2  0.043 0.010
45075 45011 0.1165 6  0.041 0.040
45075 45015 0.1149 1  0.039 0.005
45075 45017 0.1119 9  0.049 0.025
45075 45027 0.1092 3  0.042 0.040
45075 45029 0.1245 2  0.039 0.015
45075 45035 0.1533 0  0.037 0.005
45075 45063 0.0865 1  0.034 0.025
45077 37175 0.1042 3  0.065 0.030
45077 45007 0.1178 3  0.039 0.075
45077 45045 0.1346 2  0.038 0.040
45077 45073 0.0838 1  0.042 0.050
45079 45017 0.1090 6  0.043 0.070
45079 45055 0.1447 3  0.034 0.055
45079 45063 0.1319 4  0.033 0.020
45081 45037 0.2041 3  0.052 0.015
45081 45047 0.1322 2  0.038 0.050
45081 45063 0.0159 10 0.034 0.030
45081 45071 0.1134 1  0.040 0.035
45083 37149 0.1401 2  0.056 0.005
45083 37161 0.2006 2  0.044 0.075
45083 45021 0.1674 4  0.044 0.025
45083 45045 0.1038 3  0.034 0.080
45083 45059 0.1556 2  0.041 0.005
45083 45087 0.1035 7  0.039 0.005
45085 45027 0.1497 1  0.048 0.010
45085 45031 0.1288 2  0.036 0.020
45085 45041 0.0635 3  0.032 0.085
45085 45055 0.1576 2  0.040 0.010
45085 45061 0.1651 2  0.049 0.095
45087 45021 0.1172 2  0.041 0.035
45087 45023 0.1109 1  0.037 0.065
45087 45039 0.1182 2  0.043 0.060
45087 45059 0.0668 5  0.040 0.015
45087 45071 0.0921 4  0.039 0.040
45087 45083 0.0823 1  0.037 0.020
45087 45091 0.1046 0  0.036 0.045
45089 45015 0.0073 3  0.032 0.050
45089 45027 0.1050 2  0.046 0.010
45089 45041 0.0153 9  0.033 0.005
45089 45043 0.1233 2  0.043 0.070
45091 37071 0.1534 1  0.041 0.085
45091 37119 0.1056 0  0.037 0.075
45091 45021 0.0978 1  0.043 0.070
45091 45023 0.1212 1  0.042 0.040
45091 45057 0.1383 3  0.037 0.070
45091 45087 0.1072 3  0.037 0.030
46003 46023 0.0549 2  0.086 0.090
46003 46043 0.0000 10 0.103 0.090
46003 46073 0.0174 0  0.184 0.055
46005 46025 0.3208 2  0.135 0.015
46005 46059 0.3215 0  0.166 0.040
46005 46115 0.1555 3  0.115 0.085
46007 31031 0.0000 10 0.092 0.025
46007 31161 0.0000 10 0.142 0.005
46007 46071 0.6311 0  0.317 0.035
46007 46095 0.0000 10 0.147 0.095
46007 46113 0.0145 4  0.125 0.060
46007 46121 0.0023 1  0.193 0.080
46009 31107 0.1300 1  0.102 0.095
46009 46023 0.2024 6  0.095 0.010
46009 46043 0.1294 1  0.139 0.015
46009 46067 0.0669 0  0.119 0.080
46011 27081 0.1372 2  0.098 0.025
46011 46039 0.1713 1  0.108 0.065
46011 46057 0.1910 2  0.124 0.090
46011 46079 0.1213 6  0.078 0.020
46013 38021 0.1801 0  0.138 0.040
46013 38081 0.0000 10 0.120 0.075
46013 46037 0.3555 2  0.157 0.015
46013 46045 0.2719 2  0.129 0.085
46013 46089 0.2869 3  0.124 0.080
46013 46091 0.1269 0  0.116 0.025
46015 46017 0.1663 4  0.216 0.030
46015 46023 0.0894 0  0.102 0.090
46015 46053 0.2096 2  0.159 0.040
46015 46073 0.1368 0  0.162 0.085
46015 46085 0.2031 3  0.098 0.095
46017 46015 0.0000 10 0.111 0.075
46017 46073 0.0311 1  0.141 0.005
46017 46085 0.0017 1  0.104 0.005
46019 30011 0.1193 0  0.240 0.090
46019 46081 0.2085 1  0.079 0.080
46019 46093 0.1448 0  0.066 0.080
46019 46105 0.2873 3  0.174 0.080
46019 56011 0.1040 1  0.109 0.085
46021 38029 0.0460 4  0.137 0.030
46021 38051 0.0752 3  0.157 0.095
46021 46031 0.3664 1  0.175 0.080
46021 46045 0.0112 8  0.094 0.010
46021 46089 0.0000 10 0.100 0.055
46021 46129 0.1014 7  0.102 0.060
46023 31015 0.0058 2  0.164 0.085
46023 31107 0.0000 10 0.146 0.095
46023 46003 0.0585 0  0.180 0.070
46023 46009 0.0008 5  0.073 0.090
46023 46015 0.0318 6  0.107 0.085
46023 46043 0.1670 1  0.150 0.035
46023 46053 0.0725 5  0.134 0.050
46023 46067 0.0242 3  0.092 0.070
46025 46005 0.0000 10 0.065 0.005
46025 46029 0.0000 10 0.062 0.005
46025 46037 0.0177 4  0.120 0.010
46025 46057 1.0000 0  0.490 0.005
46025 46077 0.0089 4  0.095 0.010
46025 46115 0.0000 0  0.121 0.075
46027 46083 0.1321 0  0.056 0.010
46027 46125 0.0442 6  0.071 0.050
46029 46025 0.2182 3  0.104 0.045
46029 46037 0.2063 2  0.152 0.060
46029 46051 0.2556 2  0.065 0.040
46029 46057 0.2142 2  0.114 0.045
46031 38029 0.0004 5  0.129 0.095
46031 38085 0.0000 10 0.114 0.095
46031 46021 0.4204 1  0.234 0.095
46031 46041 0.0106 2  0.110 0.050
46031 46105 0.0000 10 0.139 0.010
46031 46129 0.0000 10 0.091 0.035
46031 46137 0.0000 10 0.142 0.070
46033 46047 0.0000 10 0.138 0.080
46033 46103 0.0000 10 0.058 0.035
46033 46113 0.0205 3  0.147 0.020
46033 56027 0.0395 3  0.218 0.080
46033 56045 0.0001 10 0.065 0.020
46035 46043 0.2443 0  0.156 0.065
46035 46061 0.1305 3  0.094 0.050
46035 46067 0.1977 0  0.111 0.090
46035 46111 0.2120 1  0.131 0.025
46037 46013 0.0000 10 0.052 0.075
46037 46025 0.0124 4  0.103 0.005
46037 46029 0.0154 1  0.067 0.060
46037 46051 0.0000 10 0.056 0.065
46037 46091 0.0341 0  0.118 0.035
46037 46109 0.0000 10 0.093 0.050
46037 46115 0.0000 10 0.093 0.020
46039 27073 0.1089 4  0.125 0.075
46039 27081 0.0267 3  0.092 0.040
46039 27173 0.0000 10 0.071 0.095
46039 46011 0.0007 4  0.066 0.085
46039 46051 0.0000 10 0.056 0.090
46041 46031 0.0242 2  0.156 0.030
46041 46107 0.0000 0  0.126 0.070
46041 46119 0.0000 10 0.093 0.030
46041 46137 0.1171 0  0.278 0.070
46043 46003 0.0200 4  0.108 0.050
46043 46009 0.0000 10 0.081 0.005
46043 46023 0.0604 6  0.083 0.015
46043 46035 0.0000 10 0.065 0.025
46045 46013 0.0034 4  0.049 0.065
46045 46021 0.0050 4  0.184 0.010
46045 46089 0.0000 10 0.106 0.015
46045 46129 0.0000 10 0.092 0.065
46047 31045 0.0742 1  0.113 0.015
46047 31165 0.0000 10 0.212 0.050
46047 46033 0.2043 0  0.110 0.010
46047 46113 0.0558 3  0.154 0.025
46047 56027 0.1051 1  0.244 0.025
46049 46059 0.0485 1  0.161 0.050
46049 46069 0.0070 9  0.089 0.020
46049 46107 0.0159 6  0.088 0.050
46049 46115 0.0194 0  0.119 0.040
46051 27011 0.2230 1  0.080 0.025
46051 27073 0.1927 3  0.108 0.040
46051 46029 0.3206 3  0.063 0.020
46051 46037 0.6055 0  0.209 0.055
46051 46039 0.2592 2  0.123 0.060
46051 46109 0.3887 3  0.110 0.025
46053 31015 0.0330 1  0.208 0.060
46053 46015 0.2834 0  0.132 0.055
46053 46023 0.1112 4  0.089 0.045
46053 46085 0.0087 1  0.105 0.085
46053 46123 0.0463 4  0.101 0.085
46055 46071 0.0132 2  0.226 0.005
46055 46075 0.0000 10 0.140 0.015
46055 46093 0.0000 10 0.065 0.075
46055 46103 0.0000 10 0.052 0.060
46055 46117 0.0021 0  0.085 0.050
46055 46137 0.0000 10 0.151 0.090
46057 46011 0.0000 10 0.481 0.075
46057 46025 0.0000 0  0.123 0.085
46057 46029 0.0000 10 0.059 0.050
46057 46077 0.0000 10 0.104 0.040
46059 46005 0.0625 2  0.070 0.040
46059 46049 0.4624 3  0.139 0.070
46059 46115 0.1906 3  0.107 0.050
46061 46035 0.0000 10 0.082 0.005
46061 46067 0.0186 2  0.092 0.070
46061 46097 0.2787 3  0.126 0.045
46061 46111 0.0032 3  0.124 0.080
46063 30011 0.0000 10 0.140 0.040
46063 30025 0.0000 10 0.079 0.070
46063 38001 0.0301 1  0.195 0.090
46063 38011 0.0011 1  0.117 0.050
46063 46105 0.0000 10 0.139 0.030
46065 46085 0.2114 4  0.108 0.010
46065 46117 0.3388 3  0.083 0.025
46065 46119 0.2373 0  0.115 0.070
46067 46009 0.0150 1  0.072 0.020
46067 46023 0.0558 6  0.081 0.005
46067 46035 0.0735 3  0.064 0.095
46067 46061 0.1189 1  0.101 0.065
46067 46087 0.1124 1  0.084 0.010
46067 46125 0.0364 8  0.064 0.035
46067 46135 0.0290 8  0.060 0.030
46069 46049 0.1863 0  0.133 0.085
46069 46107 0.1634 3  0.108 0.075
46071 46007 0.0402 1  0.135 0.025
46071 46055 0.0000 10 0.142 0.010
46071 46075 0.0000 10 0.131 0.090
46071 46095 0.0000 10 0.154 0.005
46071 46103 0.0000 10 0.052 0.075
46071 46121 0.0027 2  0.179 0.045
46073 46003 0.1181 0  0.178 0.055
46073 46015 0.0000 0  0.141 0.020
46073 46017 0.0792 3  0.229 0.010
46075 46055 0.0000 10 0.157 0.040
46075 46071 0.0080 2  0.243 0.005
46075 46095 0.0000 10 0.174 0.025
46075 46117 0.0085 1  0.090 0.010
46077 46025 0.2005 1  0.132 0.055
46077 46057 0.1197 1  0.128 0.095
46079 46011 0.1809 4  0.079 0.010
46079 46087 0.1125 3  0.076 0.045
46079 46099 0.1318 3  0.045 0.010
46081 46019 0.3124 4  0.079 0.005
46081 46093 0.1630 3  0.072 0.005
46081 46103 0.1360 3  0.053 0.020
46081 56011 0.1882 1  0.095 0.015
46081 56045 0.1291 3  0.065 0.075
46083 19119 0.2442 2  0.069 0.040
46083 19167 0.2447 1  0.058 0.005
46083 46027 0.2413 4  0.079 0.015
46083 46099 0.1933 1  0.047 0.010
46083 46125 0.1720 8  0.067 0.005
46083 46127 0.2261 2  0.069 0.025
46085 46015 0.0000 10 0.110 0.095
46085 46017 0.1742 1  0.336 0.070
46085 46053 0.0096 7  0.131 0.060
46085 46065 0.0000 10 0.075 0.085
46085 46117 0.0000 10 0.113 0.075
46085 46123 0.0000 10 0.098 0.085
46087 46067 0.1009 1  0.099 0.095
46087 46079 0.0000 10 0.151 0.090
46087 46097 0.0375 2  0.122 0.060
46087 46125 0.0000 0  0.067 0.030
46089 38021 0.0000 0  0.139 0.035
46089 38051 0.2439 1  0.183 0.045
46089 46013 0.0045 3  0.048 0.045
46089 46021 0.6759 0  0.327 0.030
46089 46045 0.2045 1  0.127 0.090
46089 46129 0.0481 6  0.083 0.090
46091 38077 0.1046 1  0.070 0.030
46091 38081 0.0000 10 0.187 0.080
46091 46013 0.0039 0  0.053 0.055
46091 46037 0.2116 0  0.181 0.015
46091 46109 0.0333 0  0.092 0.015
46093 46019 0.3193 3  0.094 0.020
46093 46055 0.2392 2  0.235 0.030
46093 46081 0.2691 4  0.076 0.015
46093 46103 0.2114 4  0.056 0.010
46093 46105 0.3511 2  0.207 0.050
46093 46137 0.1215 0  0.251 0.065
46095 46007 0.0000 10 0.097 0.035
46095 46071 0.0000 10 0.152 0.045
46095 46075 0.0000 10 0.143 0.085
46095 46121 0.0000 10 0.134 0.050
46095 46123 0.0184 2  0.113 0.095
46097 46061 0.0660 0  0.099 0.085
46097 46087 0.0648 0  0.086 0.080
46099 19119 0.2963 5  0.072 0.015
46099 27117 0.2408 3  0.096 0.010
46099 27133 0.2069 6  0.077 0.035
46099 46079 0.2978 4  0.092 0.020
46099 46083 0.2321 2  0.056 0.060
46099 46101 0.1901 5  0.081 0.010
46099 46125 0.1825 3  0.062 0.050
46101 27081 0.0000 10 0.170 0.030
46101 27117 0.0000 10 0.163 0.015
46101 27133 0.0709 4  0.087 0.030
46101 46099 0.0000 10 0.059 0.010
46103 46033 0.1392 1  0.114 0.080
46103 46055 0.2097 1  0.275 0.035
46103 46071 0.0566 2  0.225 0.035
46103 46081 0.2587 6  0.074 0.005
46103 46093 0.3203 2  0.080 0.040
46103 46113 0.1686 0  0.198 0.025
46103 46137 0.4140 0  0.325 0.015
46103 56011 0.3257 4  0.091 0.015
46103 56045 0.2737 4  0.078 0.005
46105 38001 0.0272 1  0.190 0.055
46105 38085 0.0000 10 0.117 0.085
46105 46019 0.0000 10 0.066 0.095
46105 46031 0.0000 10 0.117 0.075
46105 46063 0.0288 3  0.211 0.035
46105 46093 0.0000 10 0.068 0.020
46105 46137 0.0000 10 0.139 0.085
46107 46041 0.0743 5  0.102 0.090
46107 46049 0.2970 0  0.158 0.075
46107 46069 0.2230 7  0.109 0.055
46107 46119 0.1317 1  0.111 0.065
46109 27011 0.0462 1  0.098 0.075
46109 27155 0.4502 0  0.319 0.020
46109 38077 0.1734 1  0.080 0.080
46109 38081 0.0041 2  0.167 0.010
46109 46037 0.5321 0  0.184 0.005
46109 46051 0.2343 1  0.070 0.010
46109 46091 0.2943 0  0.117 0.065
46111 46035 0.0000 10 0.071 0.095
46111 46061 0.0000 0  0.117 0.085
46113 31031 0.0163 5  0.074 0.010
46113 31045 0.0018 0  0.121 0.075
46113 31161 0.0000 10 0.139 0.010
46113 46007 0.0341 1  0.138 0.045
46113 46033 0.0000 10 0.090 0.040
46113 46047 0.0000 10 0.104 0.085
46113 46103 0.0000 10 0.048 0.005
46115 46005 0.0090 5  0.069 0.060
46115 46025 0.0448 0  0.130 0.010
46115 46037 0.0000 10 0.166 0.045
46115 46049 0.2491 1  0.147 0.050
46115 46059 0.0424 3  0.121 0.015
46117 46055 0.0341 2  0.204 0.005
46117 46065 0.0000 10 0.104 0.020
46117 46075 0.0000 10 0.120 0.020
46117 46085 0.3050 1  0.483 0.025
46117 46119 0.0000 0  0.101 0.075
46119 46041 0.0000 10 0.157 0.075
46119 46065 0.0000 10 0.062 0.015
46119 46107 0.0000 10 0.103 0.010
46119 46117 0.0653 7  0.085 0.070
46121 31031 0.0000 10 0.078 0.010
46121 46007 0.0195 3  0.129 0.025
46121 46071 0.0090 2  0.223 0.035
46121 46095 0.0937 0  0.271 0.070
46121 46123 0.0243 0  0.119 0.085
46123 46053 0.0000 10 0.106 0.095
46123 46085 1.0000 0  0.490 0.005
46123 46095 0.0000 10 0.149 0.025
46123 46121 0.0141 2  0.180 0.010
46125 46027 0.0000 10 0.113 0.010
46125 46067 0.0016 3  0.099 0.045
46125 46083 0.0000 10 0.053 0.030
46125 46087 0.0862 2  0.085 0.060
46125 46099 0.1074 2  0.046 0.010
46125 46135 0.0043 2  0.061 0.070
46127 19149 0.2522 3  0.054 0.020
46127 19167 0.3091 6  0.059 0.010
46127 19193 0.1285 1  0.040 0.020
46127 31043 0.2255 4  0.069 0.010
46127 31051 0.1786 4  0.100 0.015
46127 46083 0.2596 6  0.059 0.005
46129 46021 0.2911 1  0.271 0.015
46129 46031 0.2187 2  0.141 0.080
46129 46045 0.1658 1  0.129 0.065
46129 46089 0.1404 1  0.136 0.070
46135 31027 0.3066 4  0.095 0.015
46135 31107 0.2292 2  0.096 0.020
46135 46067 0.2985 1  0.115 0.020
46135 46125 0.2330 5  0.071 0.010
46137 46031 0.0000 10 0.128 0.010
46137 46041 0.0023 1  0.109 0.035
46137 46055 0.0000 10 0.140 0.055
46137 46093 0.0023 3  0.071 0.020
46137 46103 0.0544 3  0.049 0.005
46137 46105 0.0000 10 0.140 0.020
47001 47093 0.0747 0  0.030 0.075
47001 47105 0.0695 0  0.043 0.060
47001 47129 0.1294 1  0.045 0.030
47003 47015 0.1976 2  0.065 0.005
47003 47031 0.1336 1  0.040 0.060
47003 47051 0.1494 3  0.050 0.025
47003 47103 0.2335 1  0.052 0.050
47003 47127 0.2094 6  0.090 0.010
47003 47149 0.0633 1  0.037 0.085
47005 47017 0.1725 1  0.049 0.005
47005 47039 0.0718 0  0.055 0.065
47005 47077 0.0766 2  0.045 0.030
47005 47079 0.1253 0  0.051 0.020
47005 47085 0.1344 2  0.054 0.005
47005 47135 0.1737 6  0.067 0.015
47005 47161 0.2818 1  0.052 0.005
47007 47065 0.0513 1  0.036 0.005
47007 47143 0.0957 6  0.052 0.005
47007 47153 0.1553 1  0.057 0.015
47007 47175 0.2514 3  0.077 0.015
47009 37173 0.1890 4  0.071 0.065
47009 47093 0.1203 1  0.037 0.010
47009 47123 0.1613 1  0.046 0.075
47009 47155 0.1246 5  0.039 0.035
47011 13213 0.1356 4  0.047 0.010
47011 13313 0.1858 3  0.044 0.015
47011 47065 0.1494 1  0.041 0.090
47011 47107 0.1414 1  0.046 0.010
47011 47121 0.3824 5  0.056 0.005
47011 47139 0.1651 1  0.054 0.020
47013 21013 0.1043 7  0.055 0.020
47013 21235 0.1058 4  0.049 0.015
47013 47025 0.1250 3  0.059 0.020
47013 47151 0.1584 1  0.050 0.005
47013 47173 0.1379 2  0.058 0.010
47015 47003 0.0217 1  0.042 0.035
47015 47031 0.1474 2  0.044 0.010
47015 47041 0.2452 3  0.059 0.005
47015 47177 0.2032 1  0.049 0.020
47015 47189 0.0495 0  0.038 0.035
47017 47005 0.2694 4  0.057 0.010
47017 47053 0.2042 1  0.044 0.005
47017 47077 0.2188 5  0.050 0.015
47017 47079 0.1879 3  0.049 0.020
47017 47183 0.2143 2  0.044 0.035
47019 37011 0.2217 3  0.066 0.005
47019 37121 0.2446 2  0.064 0.050
47019 47091 0.1182 2  0.052 0.010
47019 47163 0.0925 1  0.035 0.025
47021 47037 0.0960 1  0.037 0.020
47021 47147 0.2463 1  0.044 0.010
47021 47187 0.0602 6  0.042 0.020
47023 47077 0.1715 4  0.045 0.005
47023 47109 0.1983 2  0.049 0.075
47023 47113 0.1144 1  0.041 0.035
47025 21013 0.1858 0  0.057 0.005
47025 21095 0.0453 1  0.045 0.030
47025 21235 0.1205 0  0.047 0.015
47025 47013 0.1148 4  0.050 0.015
47025 47057 0.2694 3  0.055 0.010
47025 47067 0.2387 5  0.079 0.015
47025 47173 0.1796 3  0.058 0.005
47027 21053 0.1064 3  0.071 0.080
47027 21057 0.0760 0  0.092 0.050
47027 21171 0.0807 0  0.069 0.010
47027 47087 0.1176 2  0.063 0.010
47027 47133 0.1318 1  0.048 0.035
47027 47137 0.1499 0  0.067 0.090
47029 37115 0.2395 7  0.070 0.010
47029 47059 0.0612 2  0.039 0.025
47029 47063 0.1751 2  0.044 0.035
47029 47089 0.1057 2  0.038 0.070
47029 47155 0.1380 1  0.038 0.010
47031 47003 0.1515 2  0.043 0.015
47031 47015 0.2225 2  0.061 0.040
47031 47051 0.1714 1  0.045 0.010
47031 47061 0.2360 1  0.061 0.020
47031 47127 0.1946 4  0.075 0.090
47031 47149 0.1171 2  0.036 0.075
47031 47177 0.1999 2  0.050 0.015
47033 47045 0.0318 1  0.040 0.075
47033 47053 0.0218 2  0.040 0.030
47035 47049 0.1149 2  0.042 0.015
47035 47129 0.1430 4  0.053 0.020
47035 47133 0.1383 2  0.048 0.015
47035 47141 0.0872 3  0.034 0.010
47035 47145 0.0996 5  0.044 0.010
47035 47175 0.3124 6  0.072 0.025
47035 47185 0.1629 8  0.054 0.060
47037 47021 0.1316 5  0.048 0.050
47037 47147 0.1447 3  0.037 0.045
47037 47149 0.1461 2  0.032 0.030
47037 47165 0.1419 1  0.039 0.025
47037 47187 0.1339 1  0.043 0.025
47037 47189 0.1429 2  0.041 0.005
47039 47005 0.1800 3  0.052 0.010
47039 47071 0.1625 5  0.050 0.015
47039 47077 0.1431 5  0.046 0.010
47039 47085 0.1562 0  0.049 0.025
47039 47135 0.1448 2  0.071 0.030
47039 47181 0.1337 8  0.048 0.005
47041 47015 0.2314 1  0.057 0.070
47041 47141 0.0981 0  0.037 0.020
47041 47159 0.2258 4  0.055 0.010
47041 47177 0.2642 1  0.052 0.025
47041 47189 0.0510 2  0.038 0.055
47043 47081 0.1383 3  0.045 0.055
47043 47083 0.2121 4  0.059 0.030
47043 47085 0.2313 2  0.052 0.025
47043 47125 0.1409 1  0.045 0.065
47043 47187 0.1488 1  0.041 0.025
47045 47033 0.2159 5  0.051 0.025
47045 47095 0.1743 5  0.056 0.020
47045 47097 0.1422 2  0.046 0.035
47045 47131 0.1724 1  0.044 0.010
47047 28009 0.2229 3  0.065 0.025
47047 28093 0.1551 4  0.051 0.015
47047 47075 0.1636 4  0.059 0.035
47047 47167 0.1223 1  0.042 0.060
47049 47035 0.1128 2  0.046 0.020
47049 47129 0.1577 2  0.052 0.015
47049 47137 0.2582 1  0.068 0.085
47049 47151 0.1480 0  0.046 0.065
47051 01071 0.1538 6  0.051 0.005
47051 47003 0.1352 2  0.049 0.025
47051 47031 0.1393 3  0.041 0.015
47051 47127 0.1927 5  0.082 0.020
47053 47017 0.1724 2  0.046 0.025
47053 47033 0.3158 0  0.056 0.010
47053 47183 0.1726 1  0.048 0.025
47055 01077 0.1688 4  0.041 0.010
47055 01083 0.1115 1  0.043 0.035
47055 47099 0.1273 1  0.040 0.060
47055 47117 0.2712 3  0.049 0.010
47055 47119 0.1887 6  0.046 0.010
47057 47025 0.2193 4  0.055 0.015
47057 47073 0.1782 3  0.047 0.005
47057 47089 0.1468 6  0.046 0.005
47057 47093 0.0413 0  0.033 0.080
47057 47173 0.1397 2  0.058 0.035
47059 37115 0.2330 2  0.075 0.015
47059 47029 0.0558 9  0.043 0.010
47059 47073 0.1379 2  0.047 0.040
47061 47031 0.1849 8  0.044 0.005
47061 47153 0.2051 4  0.060 0.010
47061 47175 0.2941 1  0.075 0.050
47061 47177 0.1914 1  0.048 0.055
47063 47029 0.1101 2  0.045 0.030
47063 47067 0.1752 5  0.074 0.005
47063 47089 0.1650 2  0.049 0.010
47065 13047 0.1959 3  0.045 0.025
47065 13083 0.1283 2  0.053 0.020
47065 13295 0.1520 2  0.042 0.010
47065 13313 0.1304 6  0.036 0.025
47065 47007 0.1442 6  0.050 0.005
47065 47011 0.2137 2  0.041 0.015
47065 47115 0.1449 4  0.060 0.020
47065 47121 0.2065 4  0.058 0.010
47065 47143 0.1287 4  0.051 0.015
47067 21013 0.0059 8  0.064 0.025
47067 21095 0.0166 3  0.045 0.090
47067 47025 0.0019 4  0.056 0.050
47067 47063 0.0018 10 0.041 0.030
47067 47073 0.0104 5  0.041 0.005
47067 51105 0.0617 3  0.074 0.085
47067 51169 0.0000 0  0.048 0.025
47069 28003 0.1716 1  0.044 0.040
47069 28009 0.1191 1  0.078 0.030
47069 28139 0.2145 3  0.051 0.050
47069 47075 0.1926 1  0.053 0.025
47069 47109 0.2340 1  0.049 0.005
47069 47113 0.1081 4  0.043 0.020
47071 01077 0.1866 3  0.051 0.005
47071 28141 0.1554 4  0.052 0.015
47071 47039 0.2451 4  0.059 0.010
47071 47181 0.1440 4  0.049 0.015
47073 47057 0.1899 0  0.061 0.010
47073 47059 0.0897 0  0.039 0.070
47073 47067 0.2155 5  0.069 0.040
47073 51169 0.2019 2  0.047 0.060
47075 47047 0.2418 3  0.049 0.005
47075 47069 0.1307 5  0.046 0.010
47075 47097 0.1040 4  0.041 0.010
47075 47113 0.1522 1  0.043 0.015
47075 47167 0.2001 3  0.044 0.005
47077 47005 0.1861 5  0.049 0.005
47077 47017 0.1682 2  0.044 0.005
47077 47023 0.1208 3  0.041 0.040
47077 47039 0.1935 2  0.064 0.005
47079 21035 0.2071 0  0.056 0.005
47079 21083 0.1663 2  0.050 0.005
47079 47005 0.1559 4  0.053 0.030
47079 47017 0.1461 1  0.046 0.005
47079 47161 0.2106 3  0.055 0.020
47079 47183 0.1905 4  0.045 0.005
47081 47043 0.1364 2  0.043 0.090
47081 47085 0.1540 3  0.054 0.015
47081 47101 0.1749 2  0.063 0.035
47081 47119 0.1162 1  0.041 0.010
47081 47135 0.1940 4  0.068 0.015
47081 47187 0.0843 2  0.035 0.025
47083 47043 0.1107 1  0.041 0.025
47083 47125 0.1127 4  0.040 0.035
47083 47161 0.2454 7  0.062 0.005
47085 47005 0.2308 3  0.058 0.015
47085 47039 0.1885 3  0.062 0.010
47085 47043 0.1520 6  0.048 0.015
47085 47081 0.1255 1  0.043 0.025
47085 47135 0.2396 2  0.065 0.015
47087 47027 0.0000 10 0.068 0.085
47087 47133 0.0028 4  0.051 0.085
47089 47029 0.1402 3  0.038 0.015
47089 47057 0.1973 3  0.061 0.015
47089 47063 0.1085 2  0.044 0.005
47089 47093 0.1031 2  0.035 0.060
47089 47155 0.1521 1  0.041 0.005
47089 47173 0.1767 4  0.058 0.010
47091 37009 0.2115 2  0.054 0.090
47091 37189 0.1752 2  0.067 0.080
47091 47019 0.1242 2  0.048 0.045
47091 47163 0.0498 2  0.037 0.005
47091 51191 0.0935 1  0.042 0.060
47093 47001 0.1572 4  0.042 0.050
47093 47009 0.1510 3  0.042 0.020
47093 47057 0.1879 2  0.060 0.020
47093 47089 0.1715 3  0.045 0.040
47093 47105 0.1052 3  0.041 0.005
47093 47155 0.1339 2  0.043 0.005
47093 47173 0.1378 6  0.058 0.025
47095 29143 0.1815 2  0.055 0.005
47095 47045 0.1428 6  0.041 0.005
47095 47131 0.0280 7  0.035 0.045
47097 05093 0.1498 5  0.053 0.015
47097 47045 0.2606 4  0.048 0.030
47097 47075 0.2419 5  0.059 0.010
47097 47167 0.0992 1  0.043 0.060
47099 01077 0.1386 2  0.049 0.020
47099 01083 0.1286 1  0.042 0.010
47099 47055 0.1594 2  0.043 0.060
47099 47101 0.1320 5  0.063 0.025
47099 47119 0.1649 5  0.045 0.010
47099 47181 0.0243 1  0.043 0.065
47101 47081 0.1326 2  0.048 0.025
47101 47099 0.0200 2  0.035 0.015
47101 47135 0.2522 3  0.068 0.005
47101 47181 0.0794 7  0.047 0.030
47103 01083 0.1072 2  0.040 0.060
47103 01089 0.1234 2  0.035 0.015
47103 47003 0.1732 2  0.045 0.020
47103 47127 0.2633 6  0.068 0.020
47105 47001 0.0708 2  0.041 0.095
47105 47093 0.0372 0  0.036 0.040
47105 47107 0.0975 2  0.044 0.025
47105 47123 0.1696 3  0.047 0.010
47105 47145 0.0976 6  0.047 0.010
47107 47011 0.1969 1  0.046 0.005
47107 47105 0.0487 8  0.042 0.010
47107 47121 0.1419 6  0.053 0.005
47107 47123 0.2058 4  0.054 0.015
47107 47143 0.1070 1  0.051 0.025
47109 28003 0.2321 2  0.042 0.025
47109 47023 0.1616 2  0.047 0.010
47109 47069 0.1822 2  0.042 0.040
47111 21003 0.1274 3  0.061 0.040
47111 21171 0.1411 0  0.061 0.055
47111 47159 0.1173 6  0.050 0.030
47111 47165 0.0784 2  0.041 0.030
47111 47169 0.1182 5  0.059 0.015
47113 47023 0.1531 2  0.047 0.010
47113 47069 0.1135 2  0.042 0.055
47113 47075 0.1913 5  0.055 0.015
47115 01071 0.0783 3  0.044 0.060
47115 13083 0.1651 3  0.053 0.020
47115 13295 0.1162 4  0.045 0.020
47115 47065 0.0972 0  0.042 0.005
47115 47153 0.1547 3  0.051 0.050
47117 47055 0.1818 0  0.043 0.010
47117 47119 0.1656 2  0.043 0.050
47119 47055 0.1719 1  0.043 0.035
47119 47081 0.1529 2  0.049 0.020
47119 47099 0.1478 2  0.045 0.005
47119 47117 0.3089 2  0.062 0.010
47119 47187 0.1140 1  0.039 0.050
47121 47011 0.1358 2  0.038 0.025
47121 47065 0.1159 2  0.041 0.005
47121 47107 0.0608 0  0.040 0.035
47121 47143 0.1303 3  0.050 0.010
47123 37039 0.1832 6  0.065 0.010
47123 37075 0.2112 2  0.077 0.035
47123 47009 0.1573 2  0.040 0.035
47123 47105 0.1065 1  0.042 0.010
47123 47107 0.1913 4  0.044 0.010
47123 47145 0.1310 2  0.041 0.010
47125 21047 0.1526 2  0.046 0.025
47125 21219 0.1322 3  0.069 0.040
47125 47043 0.1303 4  0.045 0.025
47125 47083 0.1711 3  0.060 0.045
47127 47003 0.0045 3  0.048 0.085
47127 47031 0.0073 7  0.039 0.065
47127 47051 0.0318 1  0.044 0.090
47127 47103 0.0063 0  0.049 0.045
47129 47001 0.1066 1  0.041 0.025
47129 47035 0.1206 1  0.044 0.010
47129 47049 0.1023 1  0.039 0.030
47129 47145 0.0600 2  0.042 0.015
47131 21075 0.1612 6  0.058 0.035
47131 47045 0.1691 2  0.045 0.045
47131 47095 0.1226 2  0.053 0.035
47131 47183 0.1397 3  0.048 0.010
47133 47027 0.2602 3  0.077 0.010
47133 47035 0.1189 3  0.047 0.035
47133 47087 0.2050 2  0.072 0.030
47133 47137 0.1285 4  0.066 0.045
47133 47141 0.0959 0  0.041 0.080
47135 47005 0.2307 1  0.067 0.030
47135 47039 0.1462 3  0.061 0.005
47135 47081 0.0746 1  0.044 0.050
47135 47085 0.1358 0  0.052 0.015
47135 47101 0.2065 1  0.063 0.045
47135 47181 0.0960 0  0.044 0.005
47137 21053 0.1981 3  0.081 0.025
47137 21057 0.1863 5  0.089 0.010
47137 21147 0.2247 2  0.072 0.015
47137 21231 0.1281 3  0.067 0.015
47137 47027 0.2337 3  0.085 0.010
47137 47049 0.1053 2  0.045 0.015
47137 47133 0.2265 1  0.051 0.050
47137 47151 0.1743 3  0.047 0.035
47139 13111 0.1123 1  0.055 0.020
47139 13213 0.1206 8  0.333 0.035
47139 47011 0.1630 2  0.046 0.030
47141 47035 0.1018 1  0.045 0.015
47141 47041 0.2536 3  0.052 0.055
47141 47133 0.2210 2  0.053 0.015
47141 47185 0.2065 7  0.054 0.060
47143 47007 0.1239 2  0.055 0.025
47143 47065 0.0656 3  0.039 0.035
47143 47107 0.1217 4  0.048 0.030
47143 47121 0.2053 6  0.064 0.005
47143 47145 0.0445 1  0.038 0.070
47145 47035 0.1650 2  0.048 0.005
47145 47105 0.0580 2  0.037 0.060
47145 47123 0.1984 2  0.048 0.040
47145 47129 0.1288 7  0.048 0.010
47145 47143 0.1125 1  0.048 0.085
47147 21141 0.1621 1  0.051 0.055
47147 21213 0.2286 8  0.046 0.010
47147 21219 0.2073 9  0.073 0.010
47147 47021 0.2181 2  0.047 0.030
47147 47037 0.1180 1  0.036 0.080
47147 47165 0.1683 2  0.037 0.030
47149 47003 0.1430 3  0.041 0.010
47149 47031 0.1963 3  0.048 0.010
47149 47037 0.1386 1  0.041 0.010
47149 47189 0.1348 5  0.044 0.010
47151 21147 0.1383 1  0.068 0.065
47151 21231 0.2114 2  0.062 0.020
47151 21235 0.1117 4  0.042 0.035
47151 47013 0.0849 2  0.047 0.075
47151 47049 0.1374 2  0.042 0.015
47151 47137 0.3251 3  0.068 0.040
47153 47007 0.1318 9  0.050 0.010
47153 47061 0.2633 5  0.067 0.015
47153 47115 0.1676 6  0.061 0.010
47153 47177 0.1679 0  0.051 0.010
47155 37173 0.2024 6  0.073 0.040
47155 47009 0.1027 2  0.040 0.080
47155 47029 0.1468 2  0.044 0.020
47155 47089 0.1664 3  0.046 0.020
47155 47093 0.0872 0  0.038 0.005
47157 05035 0.1295 2  0.052 0.010
47157 05093 0.1091 1  0.053 0.030
47157 28033 0.1304 2  0.036 0.030
47157 28093 0.1032 4  0.047 0.005
47157 47167 0.1017 5  0.038 0.020
47159 47041 0.2530 1  0.058 0.015
47159 47111 0.1183 0  0.056 0.010
47159 47169 0.0879 0  0.062 0.005
47159 47189 0.0585 1  0.035 0.040
47161 21035 0.2484 4  0.064 0.010
47161 21221 0.2271 5  0.062 0.010
47161 47005 0.1935 4  0.056 0.020
47161 47079 0.1549 1  0.047 0.035
47161 47083 0.2192 3  0.059 0.035
47163 47019 0.1064 3  0.044 0.035
47163 47091 0.1625 3  0.053 0.025
47163 47179 0.1129 3  0.039 0.020
47163 51169 0.1466 2  0.050 0.075
47163 51191 0.0920 3  0.044 0.015
47165 21003 0.1389 7  0.059 0.020
47165 21213 0.1612 2  0.054 0.015
47165 47037 0.1076 2  0.038 0.010
47165 47111 0.1712 2  0.044 0.030
47165 47147 0.1899 3  0.044 0.085
47165 47169 0.1311 3  0.060 0.040
47165 47189 0.1159 3  0.038 0.055
47167 05035 0.1683 3  0.049 0.005
47167 05093 0.0999 0  0.058 0.055
47167 47047 0.1349 6  0.049 0.005
47167 47075 0.1809 4  0.054 0.010
47167 47097 0.1421 4  0.044 0.025
47167 47157 0.0617 3  0.035 0.030
47169 47111 0.0988 2  0.050 0.005
47169 47159 0.1004 3  0.047 0.020
47169 47165 0.0893 2  0.040 0.015
47169 47189 0.0883 3  0.037 0.015
47171 37115 0.0097 0  0.248 0.020
47171 37121 0.0020 1  0.059 0.080
47171 37199 0.0501 2  0.065 0.015
47171 47179 0.0278 0  0.040 0.080
47173 47013 0.0417 0  0.045 0.085
47173 47025 0.1696 4  0.055 0.015
47173 47057 0.2185 5  0.060 0.005
47173 47089 0.1175 1  0.044 0.090
47173 47093 0.0555 0  0.033 0.030
47175 47007 0.1165 0  0.059 0.010
47175 47035 0.0313 3  0.041 0.060
47175 47061 0.1896 5  0.068 0.015
47175 47177 0.1739 5  0.054 0.015
47175 47185 0.1723 5  0.046 0.020
47177 47015 0.1988 2  0.059 0.035
47177 47031 0.2402 2  0.042 0.005
47177 47041 0.2848 3  0.058 0.015
47177 47061 0.2605 2  0.063 0.050
47177 47153 0.1856 1  0.053 0.005
47177 47175 0.2342 4  0.072 0.025
47179 47163 0.0742 4  0.038 0.020
47179 47171 0.1096 6  0.053 0.020
47181 01077 0.1113 3  0.043 0.010
47181 47039 0.1670 4  0.057 0.015
47181 47071 0.1971 4  0.053 0.015
47181 47099 0.0516 3  0.038 0.030
47181 47101 0.1746 0  0.060 0.050
47181 47135 0.1439 6  0.062 0.010
47183 21075 0.0988 3  0.060 0.045
47183 21083 0.1622 8  0.054 0.035
47183 47017 0.1593 2  0.043 0.010
47183 47053 0.1502 3  0.045 0.005
47183 47079 0.1553 1  0.050 0.040
47183 47131 0.1261 2  0.043 0.005
47185 47035 0.0897 0  0.047 0.055
47185 47141 0.1223 2  0.042 0.005
47185 47175 0.2782 4  0.075 0.035
47187 47021 0.1294 7  0.049 0.040
47187 47037 0.1032 1  0.033 0.035
47187 47043 0.1306 3  0.038 0.040
47187 47081 0.1079 6  0.045 0.080
47187 47119 0.1702 3  0.040 0.030
47189 47015 0.1147 3  0.057 0.040
47189 47037 0.1288 1  0.037 0.050
47189 47041 0.1676 8  0.057 0.045
47189 47149 0.1628 3  0.038 0.025
47189 47159 0.1570 2  0.055 0.010
47189 47165 0.1483 2  0.037 0.095
47189 47169 0.0901 4  0.057 0.015
48001 48073 0.1965 2  0.046 0.040
48001 48161 0.2171 2  0.049 0.015
48001 48213 0.1002 2  0.038 0.035
48001 48225 0.1770 3  0.053 0.045
48001 48289 0.2534 2  0.054 0.005
48003 35025 0.1275 3  0.042 0.015
48003 48135 0.0075 1  0.033 0.010
48003 48165 0.1075 1  0.045 0.005
48003 48317 0.2568 5  0.068 0.010
48003 48329 0.0599 5  0.036 0.015
48003 48495 0.1463 3  0.057 0.030
48005 48073 0.1372 2  0.044 0.095
48005 48225 0.0978 4  0.045 0.015
48005 48241 0.1057 9  0.040 0.015
48005 48347 0.1405 4  0.039 0.025
48005 48373 0.1045 7  0.042 0.040
48005 48457 0.1101 5  0.048 0.015
48007 48057 0.0922 2  0.039 0.005
48007 48391 0.1905 2  0.055 0.005
48007 48409 0.0182 1  0.035 0.095
48009 48023 0.2937 4  0.086 0.030
48009 48077 0.1471 1  0.055 0.040
48009 48237 0.2081 3  0.069 0.010
48009 48447 0.2419 6  0.069 0.010
48009 48485 0.0628 3  0.033 0.015
48009 48487 0.1883 3  0.061 0.005
48009 48503 0.2526 9  0.053 0.005
48011 48065 0.0000 10 0.073 0.085
48011 48129 0.0000 10 0.144 0.080
48011 48179 0.0002 0  0.052 0.035
48013 48163 0.1775 3  0.052 0.015
48013 48297 0.0992 8  0.053 0.005
48013 48325 0.1553 2  0.047 0.015
48013 48493 0.1552 2  0.045 0.025
48015 48089 0.0970 2  0.047 0.050
48015 48149 0.1283 3  0.041 0.010
48015 48157 0.0551 4  0.036 0.015
48015 48473 0.1053 0  0.047 0.015
48015 48477 0.1883 2  0.053 0.010
48017 35009 0.0750 2  0.040 0.020
48017 35041 0.0417 7  0.053 0.015
48017 48079 0.1057 2  0.094 0.020
48017 48369 0.0381 0  0.042 0.035
48019 48259 0.1365 2  0.044 0.010
48019 48265 0.2575 5  0.050 0.010
48021 48055 0.1719 2  0.043 0.035
48021 48149 0.1896 6  0.050 0.005
48021 48287 0.1738 7  0.049 0.010
48021 48453 0.0911 2  0.032 0.075
48023 48009 0.0064 2  0.077 0.080
48023 48155 0.0189 1  0.150 0.045
48023 48207 0.0652 0  0.055 0.025
48023 48275 0.0644 0  0.078 0.045
48023 48447 0.0575 7  0.069 0.020
48023 48485 0.0014 6  0.032 0.020
48023 48487 0.0168 5  0.056 0.025
48023 48503 0.0342 5  0.050 0.060
48025 48175 0.1451 4  0.058 0.015
48025 48255 0.1020 3  0.051 0.040
48025 48297 0.1176 2  0.053 0.020
48025 48391 0.0806 1  0.047 0.070
48027 48099 0.2384 8  0.060 0.025
48027 48145 0.1438 4  0.050 0.025
48027 48331 0.1709 1  0.049 0.010
48027 48491 0.0981 0  0.036 0.015
48029 48091 0.0858 2  0.039 0.085
48029 48187 0.1591 3  0.041 0.015
48029 48259 0.0975 3  0.038 0.060
48029 48325 0.1348 6  0.048 0.005
48029 48493 0.1298 5  0.040 0.005
48031 48053 0.1546 0  0.045 0.025
48031 48171 0.2259 2  0.049 0.015
48031 48209 0.1059 4  0.038 0.010
48031 48259 0.1765 2  0.041 0.010
48031 48299 0.2362 6  0.060 0.010
48033 48115 0.0000 0  0.057 0.080
48033 48169 0.0000 10 0.061 0.095
48033 48227 0.0063 2  0.040 0.030
48033 48305 0.0000 10 0.061 0.065
48035 48099 0.2542 1  0.053 0.025
48035 48143 0.1687 6  0.045 0.010
48035 48193 0.2738 2  0.076 0.030
48035 48217 0.1208 0  0.047 0.080
48035 48251 0.0447 1  0.035 0.090
48035 48309 0.0431 0  0.034 0.030
48035 48425 0.2246 2  0.063 0.005
48037 05081 0.2218 2  0.069 0.030
48037 05091 0.1682 1  0.052 0.020
48037 40089 0.1608 4  0.054 0.010
48037 48067 0.1527 6  0.049 0.065
48037 48343 0.1727 3  0.061 0.050
48037 48387 0.2017 1  0.060 0.015
48039 48157 0.0956 5  0.036 0.015
48039 48167 0.0514 1  0.036 0.090
48039 48201 0.1073 1  0.038 0.040
48039 48321 0.1109 9  0.044 0.020
48041 48051 0.1263 5  0.055 0.015
48041 48289 0.1475 2  0.050 0.005
48041 48395 0.1094 8  0.046 0.005
48043 48243 0.2998 0  0.153 0.025
48043 48371 0.0984 2  0.046 0.015
48043 48443 0.1128 4  0.126 0.060
48045 48153 0.0000 10 0.058 0.050
48045 48191 0.0000 10 0.120 0.060
48045 48345 0.0000 10 0.142 0.065
48045 48437 0.0000 10 0.070 0.015
48047 48131 0.0493 3  0.041 0.020
48047 48215 0.0143 9  0.032 0.085
48047 48247 0.1517 2  0.056 0.020
48047 48249 0.0485 4  0.036 0.055
48047 48261 0.0798 3  0.123 0.005
48047 48273 0.0556 6  0.041 0.015
48047 48427 0.0690 3  0.044 0.010
48049 48093 0.2550 5  0.057 0.020
48049 48133 0.0542 3  0.043 0.060
48049 48333 0.3411 10 0.086 0.010
48049 48411 0.2185 4  0.068 0.025
48051 48041 0.0388 1  0.039 0.045
48051 48287 0.1566 2  0.045 0.050
48051 48395 0.1155 3  0.044 0.015
48053 48031 0.2515 3  0.064 0.025
48053 48099 0.2080 5  0.056 0.005
48053 48281 0.1676 9  0.058 0.020
48053 48299 0.2552 6  0.062 0.010
48053 48411 0.1860 2  0.069 0.005
48053 48453 0.0390 2  0.033 0.045
48053 48491 0.0975 1  0.036 0.050
48055 48021 0.1418 3  0.040 0.010
48055 48177 0.1512 4  0.056 0.045
48055 48187 0.1403 3  0.041 0.015
48055 48209 0.1758 0  0.037 0.010
48055 48453 0.0734 0  0.041 0.015
48057 48007 0.0874 0  0.058 0.075
48057 48239 0.1308 4  0.056 0.055
48057 48391 0.0320 2  0.045 0.040
48059 48083 0.2014 3  0.057 0.025
48059 48417 0.2109 5  0.067 0.010
48061 48489 0.1078 5  0.043 0.005
48063 48449 0.1577 1  0.047 0.010
48063 48459 0.1400 2  0.043 0.060
48065 48011 0.1498 2  0.083 0.075
48065 48129 0.0000 10 0.201 0.075
48065 48179 0.0681 1  0.053 0.095
48065 48233 0.0000 10 0.056 0.080
48065 48393 0.0283 6  0.086 0.025
48067 05091 0.1937 2  0.055 0.025
48067 22017 0.0637 3  0.041 0.020
48067 48037 0.0959 0  0.042 0.035
48067 48315 0.2081 9  0.066 0.010
48069 48189 0.1051 2  0.042 0.020
48069 48279 0.2813 5  0.062 0.005
48069 48369 0.1265 5  0.046 0.010
48069 48437 0.1844 1  0.052 0.040
48071 48167 0.0767 4  0.037 0.015
48071 48201 0.0518 10 0.036 0.045
48073 48001 0.1490 1  0.047 0.055
48073 48005 0.0809 2  0.039 0.080
48073 48213 0.0925 1  0.038 0.085
48073 48225 0.1190 4  0.047 0.020
48073 48347 0.1934 5  0.038 0.005
48073 48401 0.1672 4  0.047 0.030
48073 48423 0.1249 1  0.042 0.020
48075 40057 0.0416 10 0.230 0.085
48075 48101 0.0108 8  0.093 0.005
48075 48191 0.0000 10 0.225 0.065
48075 48197 0.0052 0  0.078 0.085
48077 40033 0.1510 3  0.066 0.005
48077 40067 0.1429 4  0.071 0.025
48077 48009 0.2738 2  0.063 0.010
48077 48237 0.1803 3  0.052 0.015
48077 48337 0.1048 2  0.047 0.040
48077 48485 0.1040 0  0.039 0.010
48077 48497 0.1270 4  0.042 0.005
48079 35025 0.0099 4  0.046 0.045
48079 35041 0.0263 6  0.083 0.010
48079 48017 0.0000 10 0.082 0.065
48079 48501 0.0012 6  0.052 0.025
48081 48335 0.2245 0  0.071 0.015
48081 48353 0.2004 3  0.056 0.005
48081 48399 0.0424 2  0.056 0.025
48083 48059 0.1322 3  0.056 0.010
48083 48095 0.2381 4  0.088 0.030
48083 48307 0.2545 7  0.074 0.010
48083 48399 0.1495 7  0.063 0.010
48083 48441 0.0013 4  0.038 0.045
48085 48113 0.1498 4  0.036 0.005
48085 48181 0.1531 2  0.037 0.020
48085 48397 0.1372 2  0.038 0.025
48087 40009 0.1708 2  0.454 0.060
48087 40057 0.3426 1  0.481 0.080
48087 48129 0.0840 1  0.072 0.055
48087 48179 0.3976 1  0.460 0.040
48087 48483 0.1637 3  0.071 0.025
48089 48015 0.1328 1  0.046 0.070
48089 48149 0.1801 4  0.048 0.015
48089 48285 0.1437 2  0.047 0.020
48089 48481 0.1979 0  0.050 0.070
48091 48029 0.0904 1  0.037 0.030
48091 48187 0.1442 3  0.042 0.010
48091 48209 0.1246 2  0.036 0.010
48091 48259 0.1549 6  0.045 0.050
48093 48049 0.2140 2  0.054 0.015
48093 48133 0.0631 2  0.051 0.020
48093 48143 0.2088 3  0.045 0.005
48093 48193 0.2193 6  0.066 0.005
48093 48333 0.4200 5  0.082 0.020
48095 48083 0.1623 3  0.065 0.020
48095 48307 0.2435 5  0.067 0.005
48095 48327 0.1995 1  0.099 0.095
48095 48399 0.1793 1  0.063 0.005
48097 40085 0.1848 4  0.048 0.045
48097 48121 0.0394 1  0.037 0.010
48097 48181 0.1602 0  0.043 0.010
48097 48337 0.1778 3  0.046 0.095
48097 48497 0.1762 2  0.042 0.010
48099 48027 0.0691 2  0.040 0.020
48099 48035 0.2716 6  0.061 0.020
48099 48053 0.1737 2  0.043 0.040
48099 48193 0.1947 3  0.067 0.020
48099 48281 0.1701 5  0.059 0.035
48099 48309 0.1063 5  0.038 0.015
48101 48075 0.0041 6  0.075 0.045
48101 48125 0.0106 1  0.082 0.010
48101 48155 0.0284 1  0.150 0.005
48101 48191 0.0000 10 0.106 0.050
48101 48197 0.0543 2  0.073 0.085
48101 48269 0.0439 0  0.220 0.065
48101 48345 0.0000 10 0.130 0.090
48103 48371 0.0641 2  0.050 0.020
48103 48475 0.0178 8  0.045 0.085
48105 48235 0.0095 2  0.134 0.010
48105 48371 0.0135 10 0.049 0.090
48105 48383 0.0261 4  0.073 0.060
48105 48413 0.0000 10 0.137 0.065
48105 48435 0.0078 4  0.063 0.030
48105 48443 0.0000 10 0.223 0.040
48105 48461 0.0142 5  0.103 0.015
48105 48465 0.0250 7  0.045 0.050
48107 48125 0.0372 0  0.090 0.020
48107 48153 0.0934 2  0.053 0.025
48107 48169 0.1655 2  0.060 0.045
48107 48189 0.1305 1  0.045 0.010
48107 48263 0.0735 3  0.108 0.060
48107 48303 0.0182 10 0.033 0.020
48107 48305 0.1187 1  0.061 0.050
48107 48345 0.0572 2  0.102 0.070
48109 35015 0.0151 9  0.036 0.090
48109 35035 0.0064 2  0.136 0.030
48109 48229 0.0000 0  0.131 0.020
48109 48243 0.0399 2  0.116 0.065
48109 48389 0.0483 0  0.051 0.030
48111 35059 0.2066 7  0.070 0.010
48111 40025 0.1539 1  0.072 0.035
48111 48205 0.2612 3  0.097 0.040
48113 48085 0.1903 1  0.035 0.020
48113 48121 0.1437 1  0.034 0.015
48113 48139 0.0927 3  0.036 0.070
48113 48251 0.1338 1  0.036 0.055
48113 48257 0.1124 1  0.034 0.065
48113 48397 0.0894 9  0.040 0.015
48113 48439 0.1786 1  0.035 0.045
48115 48033 0.1222 3  0.135 0.020
48115 48305 0.1684 1  0.062 0.025
48115 48317 0.2552 5  0.063 0.015
48115 48445 0.2518 3  0.075 0.035
48117 35009 0.1274 0  0.048 0.010
48117 35037 0.0843 3  0.058 0.010
48117 48359 0.2546 7  0.082 0.015
48119 48223 0.0101 7  0.041 0.035
48119 48277 0.0008 0  0.050 0.025
48121 48097 0.1412 2  0.042 0.005
48121 48113 0.1990 1  0.034 0.010
48121 48181 0.1061 3  0.039 0.050
48121 48439 0.1153 1  0.034 0.035
48123 48175 0.0851 5  0.052 0.040
48123 48177 0.1923 7  0.056 0.020
48123 48255 0.1392 7  0.055 0.020
48123 48285 0.1545 4  0.047 0.020
48123 48469 0.0714 1  0.038 0.035
48125 48101 0.0000 0  0.135 0.050
48125 48107 0.0000 10 0.060 0.035
48125 48153 0.0000 10 0.082 0.005
48125 48169 0.0011 0  0.066 0.050
48125 48263 0.0301 6  0.109 0.005
48125 48269 0.0254 4  0.127 0.015
48125 48345 0.0000 10 0.085 0.005
48127 48283 0.1140 1  0.057 0.025
48129 48011 0.0661 6  0.084 0.070
48129 48065 0.0081 0  0.066 0.005
48129 48087 0.1789 1  0.104 0.060
48129 48179 0.0042 1  0.049 0.025
48129 48483 0.0242 5  0.063 0.025
48131 48047 0.1014 2  0.049 0.020
48131 48247 0.1154 1  0.055 0.065
48131 48249 0.0411 6  0.039 0.025
48131 48297 0.1474 3  0.049 0.005
48131 48311 0.1996 3  0.091 0.025
48131 48479 0.0449 3  0.034 0.020
48133 48049 0.1304 6  0.048 0.010
48133 48093 0.1115 1  0.053 0.055
48133 48143 0.1264 1  0.042 0.020
48133 48363 0.1140 5  0.048 0.015
48133 48429 0.1217 1  0.057 0.030
48135 48003 0.1204 7  0.054 0.015
48135 48317 0.1331 6  0.059 0.080
48135 48329 0.1409 1  0.036 0.040
48137 48265 0.0418 0  0.044 0.045
48137 48267 0.1113 1  0.080 0.095
48137 48385 0.0172 9  0.068 0.015
48137 48435 0.0353 0  0.070 0.080
48137 48465 0.0197 10 0.044 0.030
48139 48113 0.1028 1  0.036 0.060
48139 48217 0.1301 4  0.047 0.045
48139 48251 0.1246 4  0.039 0.045
48139 48257 0.1394 2  0.039 0.005
48139 48349 0.1583 3  0.043 0.070
48139 48439 0.1071 2  0.035 0.030
48141 35013 0.0548 3  0.040 0.045
48141 35035 0.0723 1  0.055 0.025
48141 48229 0.0000 0  0.150 0.020
48143 48035 0.2226 7  0.057 0.015
48143 48093 0.2383 8  0.068 0.010
48143 48133 0.0639 4  0.046 0.025
48143 48193 0.1992 3  0.067 0.015
48143 48221 0.1065 5  0.041 0.015
48143 48363 0.1895 2  0.052 0.015
48143 48367 0.1350 2  0.041 0.045
48143 48425 0.2281 3  0.058 0.020
48145 48027 0.0092 6  0.039 0.070
48145 48293 0.0000 0  0.045 0.030
48145 48309 0.0117 0  0.074 0.015
48145 48331 0.0009 4  0.046 0.055
48147 40013 0.1722 8  0.054 0.010
48147 48231 0.1073 2  0.038 0.055
48149 48015 0.0793 2  0.042 0.035
48149 48021 0.1199 1  0.041 0.045
48149 48089 0.1609 6  0.046 0.005
48149 48177 0.1576 3  0.053 0.050
48149 48287 0.2237 6  0.057 0.025
48149 48477 0.2273 2  0.047 0.020
48151 48263 0.0135 4  0.205 0.030
48151 48353 0.0159 4  0.044 0.080
48151 48433 0.6579 0  0.453 0.005
48153 48045 0.1564 3  0.096 0.075
48153 48107 0.1030 2  0.059 0.025
48153 48125 0.1697 1  0.083 0.055
48153 48189 0.1501 2  0.044 0.030
48153 48303 0.0569 2  0.033 0.020
48153 48345 0.1951 9  0.097 0.015
48153 48437 0.2546 7  0.053 0.005
48155 48023 0.0477 3  0.077 0.035
48155 48101 0.1047 0  0.128 0.015
48155 48197 0.0000 0  0.074 0.055
48155 48269 0.0551 0  0.159 0.085
48155 48275 0.0133 0  0.076 0.075
48155 48487 0.0069 6  0.052 0.040
48157 48015 0.0896 3  0.042 0.030
48157 48039 0.1448 2  0.036 0.005
48157 48201 0.1466 2  0.034 0.010
48157 48473 0.1054 6  0.040 0.020
48157 48481 0.1481 3  0.048 0.005
48159 48277 0.1252 0  0.040 0.005
48159 48387 0.2400 8  0.053 0.005
48159 48499 0.1196 5  0.048 0.015
48161 48001 0.1298 3  0.043 0.060
48161 48213 0.0733 1  0.036 0.080
[truncated: 80,853 more chars]
