# Supplementary material for: Conjunction of factors triggering waves of seasonal influenza
Source: eLife. 2018 Feb 27;7:e30756. doi: 10.7554/eLife.30756 (PMC5864297; doi:10.7554/eLife.30756)
Supplement: Source data 2. [file elife-30756-data2.txt]

 Iterations = 3001:15000
 Thinning interval  = 1
 Sample size  = 12000

 DIC: 1225751

 G-structure:  ~county

       post.mean l-95% CI u-95% CI eff.samp
county    0.1292   0.1206   0.1373    678.7

 R-structure:  ~units

      post.mean l-95% CI u-95% CI eff.samp
units     1.461    1.449    1.474    240.5

 Location effects: flu ~ LOGN + 1 + max_HUS_mean + d_max_HUS_0 + d_max_HUS_min_1 + 
 d_max_HUS_min_2 + d_max_HUS_min_3 + d_max_HUS_min_4 + t_avg_mean + d_t_avg_0 + 
 d_t_avg_min_1 + d_t_avg_min_2 + d_t_avg_min_3 + d_t_avg_min_4 + RSDS_mean + 
 d_RSDS_0 + d_RSDS_min_1 + d_RSDS_min_2 + d_RSDS_min_3 + d_RSDS_min_4 + 
 AVG_PRESS_mean + d_AVG_PRESS_0 + d_AVG_PRESS_min_1 + d_AVG_PRESS_min_2 + 
 d_AVG_PRESS_min_3 + d_AVG_PRESS_min_4 + tot_prec_mean + d_tot_prec_0 + 
 d_tot_prec_min_1 + d_tot_prec_min_2 + d_tot_prec_min_3 + d_tot_prec_min_4 +
 Wind_avg_mean + d_Wind_avg_0 + d_Wind_avg_min_1 + d_Wind_avg_min_2 + 
 d_Wind_avg_min_3 + d_Wind_avg_min_4 + Income + airport_diffusion + Am_Ind + 
 Asian + White_Hisp + W_non_Hisp + Black_Hisp + B_non_Hisp + Pacific + 
 Insured + Poor + Urban + v1 + v2 + land1 + land2 + land3 + land4 + 
 tweet1 + tweet2 + tweet3 + tweet4 + air1 + air2 + air3 + air4 + 
 HA + M1 + M2 + NA. + Cum_vac_per_N_0 + Cum_vac_per_N_1 + Cum_vac_per_N_2 + Cum_vac_per_N_3

                   post.mean   l-95% CI   u-95% CI  eff.samp    pMCMC
(Intercept)       -8.2406592 -8.2569487 -8.2249075   250.552  < 8e-05 ***
LOGN               1.0000016  0.9999392  1.0000631 12000.000  < 8e-05 ***
max_HUS_mean       0.4214480  0.3120466  0.5402290  1025.653  < 8e-05 ***
d_max_HUS_0       -0.4526458 -0.4839008 -0.4221490   728.682  < 8e-05 ***
d_max_HUS_min_1   -0.4338214 -0.4668515 -0.4023481   717.707  < 8e-05 ***
d_max_HUS_min_2   -0.2708636 -0.3015672 -0.2389487   810.219  < 8e-05 ***
d_max_HUS_min_3   -0.1443366 -0.1763451 -0.1130159   817.581  < 8e-05 ***
d_max_HUS_min_4   -0.0131062 -0.0430018  0.0161772   751.010 0.389667
t_avg_mean         0.3247926  0.1815905  0.4663957   945.964  < 8e-05 ***
d_t_avg_0          0.3237273  0.2846513  0.3631186   790.928  < 8e-05 ***
d_t_avg_min_1     -0.0293255 -0.0691606  0.0116840   792.463 0.158667
d_t_avg_min_2     -0.0627789 -0.1028556 -0.0209469   826.431 0.001667 **
d_t_avg_min_3     -0.1235131 -0.1642886 -0.0836250   867.842  < 8e-05 ***
d_t_avg_min_4     -0.2096625 -0.2438365 -0.1734306   926.770  < 8e-05 ***
RSDS_mean         -0.0109683 -0.0900094  0.0716588  1513.133 0.787333
d_RSDS_0           0.0761396  0.0443221  0.1067708   766.526  < 8e-05 ***
d_RSDS_min_1      -0.1069118 -0.1444697 -0.0674464   624.255  < 8e-05 ***
d_RSDS_min_2      -0.1986164 -0.2372641 -0.1616455   733.234  < 8e-05 ***
d_RSDS_min_3      -0.2889410 -0.3272660 -0.2493882   690.768  < 8e-05 ***
d_RSDS_min_4      -0.5658467 -0.6009899 -0.5285501   676.028  < 8e-05 ***
AVG_PRESS_mean    -0.4551788 -0.5230455 -0.3824303   527.418  < 8e-05 ***
d_AVG_PRESS_0     -0.0424002 -0.0542565 -0.0315362   916.661  < 8e-05 ***
d_AVG_PRESS_min_1  0.0241356  0.0120178  0.0358669   903.713 0.000167 ***
d_AVG_PRESS_min_2  0.0548374  0.0432157  0.0672403   841.394  < 8e-05 ***
d_AVG_PRESS_min_3  0.0599222  0.0474628  0.0715902   869.076  < 8e-05 ***
d_AVG_PRESS_min_4  0.0656263  0.0538283  0.0771438   853.769  < 8e-05 ***
tot_prec_mean      0.0114883 -0.0424415  0.0668198   731.853 0.679333
d_tot_prec_0       0.1386762  0.1272909  0.1500683   811.209  < 8e-05 ***
d_tot_prec_min_1   0.1027517  0.0916455  0.1140461   859.018  < 8e-05 ***
d_tot_prec_min_2   0.0644345  0.0531754  0.0760908   838.247  < 8e-05 ***
d_tot_prec_min_3   0.0257203  0.0144506  0.0372686   825.186  < 8e-05 ***
d_tot_prec_min_4  -0.0079771 -0.0194246  0.0034228   785.707 0.177167
Wind_avg_mean     -0.0858236 -0.1188866 -0.0527192  1380.728  < 8e-05 ***
d_Wind_avg_0      -0.0225609 -0.0340678 -0.0106695   844.944 0.000167 ***
d_Wind_avg_min_1  -0.0356190 -0.0472840 -0.0235237   803.523  < 8e-05 ***
d_Wind_avg_min_2  -0.0479172 -0.0593503 -0.0359709   853.532  < 8e-05 ***
d_Wind_avg_min_3  -0.0574529 -0.0691737 -0.0452484   759.549  < 8e-05 ***
d_Wind_avg_min_4  -0.0956176 -0.1069918 -0.0832735   811.765  < 8e-05 ***
Income             0.0872433  0.0418707  0.1329676  1251.395 0.000167 ***
airport_diffusion -0.0551047 -0.0935386 -0.0185970  2355.592 0.005167 **
Am_Ind             0.3918168  0.0980381  0.6927664   600.945 0.011167 *
Asian              0.2049411  0.1133480  0.2929085   938.284  < 8e-05 ***
White_Hisp         0.9335354  0.4318622  1.4687478   763.241 0.000167 ***
W_non_Hisp         1.2702695  0.4433602  2.0846198   757.431 0.002500 **
Black_Hisp         0.0450459  0.0068741  0.0824588  2877.013 0.019500 *
B_non_Hisp         0.9712011  0.3389865  1.5847850   790.818 0.002500 **
Pacific            0.0003299 -0.0337940  0.0332059   916.583 0.980167
Insured           -0.0343712 -0.0799690  0.0101023   765.036 0.138500
Poor               0.1693304  0.1196648  0.2210948  1449.222  < 8e-05 ***
Urban             -0.1087552 -0.1478771 -0.0701923   795.982  < 8e-05 ***
v1                 0.2364113  0.2263989  0.2469861  1051.627  < 8e-05 ***
v2                 0.2611617  0.2444674  0.2776315   325.079  < 8e-05 ***
land1              0.3426632  0.3338474  0.3519550  1397.754  < 8e-05 ***
land2              0.4803546  0.4691738  0.4910270  1049.957  < 8e-05 ***
land3              0.5884251  0.5762742  0.6005839   867.245  < 8e-05 ***
land4              0.6343511  0.6193677  0.6488294   428.996  < 8e-05 ***
tweet1             0.0610364  0.0520248  0.0707023  1565.760  < 8e-05 ***
tweet2             0.0750345  0.0629081  0.0866571   951.234  < 8e-05 ***
tweet3             0.0947278  0.0806346  0.1083207   611.257  < 8e-05 ***
tweet4             0.1218912  0.1045276  0.1369636   359.169  < 8e-05 ***
air1               0.0696065  0.0617693  0.0769879  1811.908  < 8e-05 ***
air2               0.0887291  0.0803896  0.0971699  1420.346  < 8e-05 ***
air3               0.1168818  0.1086502  0.1255046  1341.393  < 8e-05 ***
air4               0.1860799  0.1763804  0.1954678   886.535  < 8e-05 ***
HA                 0.1982409  0.1808584  0.2154042   718.537  < 8e-05 ***
M1                 0.2152996  0.1817758  0.2513366   708.065  < 8e-05 ***
M2                -0.1671069 -0.2030548 -0.1307529   645.313  < 8e-05 ***
NA.               -0.0798733 -0.0956725 -0.0633968   692.518  < 8e-05 ***
Cum_vac_per_N_0   -0.2068936 -0.9036250  0.2249724    11.964 0.611500
Cum_vac_per_N_1   -0.0288059 -0.7037666  0.7961608    10.045 0.817333
Cum_vac_per_N_2    0.0464445 -0.5188023  0.5174840     8.316 0.768333
Cum_vac_per_N_3   -0.1656707 -0.4843053  0.1313331    17.075 0.465833
---
Signif. codes:  0 ‘***’ 0.001 ‘**’ 0.01 ‘*’ 0.05 ‘.’ 0.1 ‘ ’ 1
