# Supplementary material for: Conjunction of factors triggering waves of seasonal influenza
Source: eLife. 2018 Feb 27;7:e30756. doi: 10.7554/eLife.30756 (PMC5864297; doi:10.7554/eLife.30756)
Supplement: Source data 3. [file elife-30756-data3.txt]

Output Logs from R
--------------------------

 Iterations = 3001:83000
 Thinning interval  = 1
 Sample size  = 80000 

 DIC: 186793.6 

 G-structure:  ~county

       post.mean l-95% CI u-95% CI eff.samp
county    0.4354   0.4024    0.469      832

 R-structure:  ~units

      post.mean l-95% CI u-95% CI eff.samp
units    0.6001   0.5822   0.6185    804.5

 Location effects: flu ~ LOGN + 1 + max_HUS_mean + d_max_HUS_0 + d_max_HUS_min_1 + d_max_HUS_min_2 + d_max_HUS_min_3 + d_max_HUS_min_4 + v1 + v2 

                post.mean  l-95% CI  u-95% CI eff.samp   pMCMC    
(Intercept)     -8.269422 -8.301179 -8.238301    835.8 < 1e-05 ***
LOGN             0.999999  0.999938  1.000061  78834.2 < 1e-05 ***
max_HUS_mean     0.766322  0.704554  0.827146    904.9 < 1e-05 ***
d_max_HUS_0     -0.037572 -0.069887 -0.004521   2602.8 0.02388 *  
d_max_HUS_min_1 -0.146719 -0.179105 -0.112638   2638.4 < 1e-05 ***
d_max_HUS_min_2 -0.020194 -0.051913  0.011156   2607.4 0.20867    
d_max_HUS_min_3 -0.064712 -0.097180 -0.032055   2366.7 0.00015 ***
d_max_HUS_min_4 -0.039977 -0.070416 -0.009314   2428.4 0.01000 ** 
v1               0.249569  0.231763  0.268505   1943.7 < 1e-05 ***
v2               0.351060  0.320991  0.379959    939.2 < 1e-05 ***
---
Signif. codes:  0 ‘***’ 0.001 ‘**’ 0.01 ‘*’ 0.05 ‘.’ 0.1 ‘ ’ 1
[1] "-----------------------------------------------------------------"

 Iterations = 3001:83000
 Thinning interval  = 1
 Sample size  = 80000 

 DIC: 186393.8 

 G-structure:  ~county

       post.mean l-95% CI u-95% CI eff.samp
county    0.3078   0.2829   0.3332    837.2

 R-structure:  ~units

      post.mean l-95% CI u-95% CI eff.samp
units    0.5829    0.565    0.601    769.6

 Location effects: flu ~ LOGN + 1 + max_HUS_mean + d_max_HUS_0 + d_max_HUS_min_1 + d_max_HUS_min_2 + d_max_HUS_min_3 + t_avg_mean + d_t_avg_0 + d_t_avg_min_1 + d_t_avg_min_2 + d_t_avg_min_3 + RSDS_mean + d_RSDS_0 + d_RSDS_min_1 + d_RSDS_min_2 + d_RSDS_min_3 + AVG_PRESS_mean + d_AVG_PRESS_0 + d_AVG_PRESS_min_1 + d_AVG_PRESS_min_2 + d_AVG_PRESS_min_3 + Income + airport_diffusion + v1 + v2 

                  post.mean  l-95% CI  u-95% CI eff.samp  pMCMC    
(Intercept)       -8.279659 -8.307863 -8.250547    614.7 <1e-05 ***
LOGN               0.999998  0.999938  1.000062  80000.0 <1e-05 ***
max_HUS_mean       0.219208  0.060797  0.383448   1735.2 0.0072 ** 
d_max_HUS_0       -0.133486 -0.177719 -0.088947   2453.2 <1e-05 ***
d_max_HUS_min_1   -0.122202 -0.165713 -0.076574   2463.8 <1e-05 ***
d_max_HUS_min_2   -0.013392 -0.056543  0.030431   2363.2 0.5534    
d_max_HUS_min_3   -0.021000 -0.063649  0.022882   2328.9 0.3415    
t_avg_mean         1.030958  0.795923  1.266712   1014.3 <1e-05 ***
d_t_avg_0          0.244930  0.175909  0.313628   1927.7 <1e-05 ***
d_t_avg_min_1     -0.060883 -0.136666  0.014450   1905.6 0.1125    
d_t_avg_min_2     -0.094606 -0.169788 -0.020021   1878.8 0.0135 *  
d_t_avg_min_3     -0.271829 -0.339937 -0.203226   1860.2 <1e-05 ***
RSDS_mean          0.075890 -0.053412  0.203674   1218.4 0.2451    
d_RSDS_0           0.453593  0.390752  0.518215   2694.5 <1e-05 ***
d_RSDS_min_1       0.163548  0.095990  0.232759   2786.5 <1e-05 ***
d_RSDS_min_2      -0.212323 -0.282811 -0.142900   2793.6 <1e-05 ***
d_RSDS_min_3      -0.257352 -0.320417 -0.195025   2880.6 <1e-05 ***
AVG_PRESS_mean    -0.677646 -0.797111 -0.551978    819.2 <1e-05 ***
d_AVG_PRESS_0     -0.029926 -0.054153 -0.006270   2002.1 0.0138 *  
d_AVG_PRESS_min_1  0.008857 -0.016357  0.034346   2024.6 0.4951    
d_AVG_PRESS_min_2 -0.015290 -0.041476  0.010066   2051.2 0.2472    
d_AVG_PRESS_min_3 -0.022745 -0.048542  0.002546   2148.9 0.0796 .  
Income            -0.097612 -0.153626 -0.043743   1915.1 0.0004 ***
airport_diffusion  0.207410  0.152086  0.261542   2150.8 <1e-05 ***
v1                 0.243155  0.225253  0.261257   2252.5 <1e-05 ***
v2                 0.341947  0.313372  0.369551   1366.7 <1e-05 ***
---
Signif. codes:  0 ‘***’ 0.001 ‘**’ 0.01 ‘*’ 0.05 ‘.’ 0.1 ‘ ’ 1
[1] "-----------------------------------------------------------------"

 Iterations = 3001:73000
 Thinning interval  = 1
 Sample size  = 70000 

 DIC: 186304.1 

 G-structure:  ~county

       post.mean l-95% CI u-95% CI eff.samp
county    0.2681    0.246   0.2909    728.2

 R-structure:  ~units

      post.mean l-95% CI u-95% CI eff.samp
units    0.5638   0.5467   0.5813    625.4

 Location effects: flu ~ LOGN + 1 + max_HUS_mean + d_max_HUS_0 + d_max_HUS_min_1 + d_max_HUS_min_3 + t_avg_mean + d_t_avg_0 + d_t_avg_min_3 + d_t_avg_min_4 + RSDS_mean + d_RSDS_0 + d_RSDS_min_1 + AVG_PRESS_mean + d_AVG_PRESS_0 + d_AVG_PRESS_min_1 + d_AVG_PRESS_min_3 + tot_prec_mean + d_tot_prec_0 + d_tot_prec_min_3 + d_tot_prec_min_4 + Wind_avg_mean + d_Wind_avg_0 + d_Wind_avg_min_2 + Income + airport_diffusion + Am_Ind + Asian + White_Hisp + W_non_Hisp + Black_Hisp + B_non_Hisp + Urban + v1 + v2 + HA + M1 + M2 + NA. + 
    Cum_vac_per_N_0 + Cum_vac_per_N_1 + Cum_vac_per_N_2 + Cum_vac_per_N_3 

                  post.mean  l-95% CI  u-95% CI eff.samp    pMCMC    
(Intercept)       -8.260310 -8.288651 -8.231842   470.64  < 1e-05 ***
LOGN               0.999999  0.999936  1.000060 68347.87  < 1e-05 ***
max_HUS_mean       0.291440  0.097168  0.476197  1460.33  0.00303 ** 
d_max_HUS_0       -0.122660 -0.167859 -0.078465  2041.29  < 1e-05 ***
d_max_HUS_min_1   -0.190516 -0.224933 -0.155023  2279.83  < 1e-05 ***
d_max_HUS_min_3   -0.062906 -0.106346 -0.019224  2021.24  0.00329 ** 
t_avg_mean         0.599044  0.356555  0.838133  1084.07  < 1e-05 ***
d_t_avg_0          0.165655  0.102133  0.230922  1585.25  < 1e-05 ***
d_t_avg_min_3     -0.219925 -0.285977 -0.152742  1572.32  < 1e-05 ***
d_t_avg_min_4     -0.316430 -0.362239 -0.271026  1901.21  < 1e-05 ***
RSDS_mean          0.106559 -0.029260  0.237243  1342.99  0.11703    
d_RSDS_0           0.326963  0.267073  0.386272  2299.20  < 1e-05 ***
d_RSDS_min_1       0.089612  0.026309  0.153603  2176.27  0.00531 ** 
AVG_PRESS_mean    -0.601491 -0.721095 -0.480045   799.13  < 1e-05 ***
d_AVG_PRESS_0     -0.004102 -0.028434  0.021160  1760.18  0.74303    
d_AVG_PRESS_min_1 -0.010762 -0.034875  0.013832  1834.77  0.38803    
d_AVG_PRESS_min_3  0.003604 -0.021633  0.027364  1723.53  0.77014    
tot_prec_mean      0.238802  0.146994  0.328575  1261.45  < 1e-05 ***
d_tot_prec_0       0.027173  0.005395  0.048084  2251.70  0.01666 *  
d_tot_prec_min_3   0.092210  0.071300  0.112608  2489.49  < 1e-05 ***
d_tot_prec_min_4   0.045818  0.027144  0.065562  2512.06  < 1e-05 ***
Wind_avg_mean     -0.049896 -0.106262  0.006807  1220.85  0.08340 .  
d_Wind_avg_0      -0.051771 -0.075458 -0.027835  1981.63 2.86e-05 ***
d_Wind_avg_min_2  -0.052260 -0.074668 -0.029925  2130.91  < 1e-05 ***
Income            -0.056163 -0.118800  0.008834  1323.74  0.08637 .  
airport_diffusion  0.092151  0.034241  0.152072  2297.68  0.00197 ** 
Am_Ind             0.513450  0.037433  0.984205  1075.73  0.03337 *  
Asian              0.233277  0.090717  0.375784  1568.57  0.00120 ** 
White_Hisp         1.103177  0.268839  1.909279  1349.50  0.00823 ** 
W_non_Hisp         1.170431 -0.112807  2.478916  1334.59  0.07597 .  
Black_Hisp         0.043242 -0.014395  0.099729  3730.18  0.14063    
B_non_Hisp         1.033012  0.057345  2.025800  1326.88  0.03969 *  
Urban             -0.063376 -0.132081  0.005530   846.44  0.07177 .  
v1                 0.238395  0.221389  0.255954  2374.38  < 1e-05 ***
v2                 0.335224  0.307738  0.362354  1284.65  < 1e-05 ***
HA                -0.043864 -0.078608 -0.009030  1334.29  0.01306 *  
M1                -0.333257 -0.396967 -0.266159  1525.05  < 1e-05 ***
M2                 0.247745  0.184767  0.308345  1726.66  < 1e-05 ***
NA.               -0.117816 -0.148162 -0.087708  1737.26  < 1e-05 ***
Cum_vac_per_N_0    0.850857 -0.935275  2.950939    22.76  0.44700    
Cum_vac_per_N_1   -0.444119 -2.523815  1.647400    36.32  0.67869    
Cum_vac_per_N_2   -1.225653 -5.173903  2.570243    52.93  0.53843    
Cum_vac_per_N_3    0.178513 -3.149887  3.522451    42.24  0.90834    
---
Signif. codes:  0 ‘***’ 0.001 ‘**’ 0.01 ‘*’ 0.05 ‘.’ 0.1 ‘ ’ 1
[1] "-----------------------------------------------------------------"

 Iterations = 3001:73000
 Thinning interval  = 1
 Sample size  = 70000 

 DIC: 187229.9 

 G-structure:  ~county

       post.mean l-95% CI u-95% CI eff.samp
county    0.5272   0.4895   0.5666    743.3

 R-structure:  ~units

      post.mean l-95% CI u-95% CI eff.samp
units    0.6027   0.5841    0.622    632.4

 Location effects: flu ~ LOGN + 1 + v1 + v2 + HA + M1 + M2 + NA. + Cum_vac_per_N_0 + Cum_vac_per_N_1 + Cum_vac_per_N_2 + Cum_vac_per_N_3 

                post.mean l-95% CI u-95% CI eff.samp   pMCMC    
(Intercept)      -8.22121 -8.25352 -8.18823  1042.13 < 1e-05 ***
LOGN              1.00000  0.99994  1.00006 71076.01 < 1e-05 ***
v1                0.24636  0.22827  0.26519  1454.87 < 1e-05 ***
v2                0.34509  0.31500  0.37457  1002.06 < 1e-05 ***
HA                0.08297  0.04948  0.11608  1525.72 < 1e-05 ***
M1               -0.24418 -0.30705 -0.18248  1794.59 < 1e-05 ***
M2                0.09302  0.03195  0.15393  1836.89 0.00286 ** 
NA.              -0.13774 -0.16849 -0.10843  1811.10 < 1e-05 ***
Cum_vac_per_N_0   0.61718 -1.30156  3.01952    15.15 0.85483    
Cum_vac_per_N_1  -0.28031 -3.40131  3.08790    14.46 0.86277    
Cum_vac_per_N_2  -1.14592 -5.75954  3.50575    37.44 0.58171    
Cum_vac_per_N_3   0.04390 -3.35166  4.03549    32.75 0.99737    
---
Signif. codes:  0 ‘***’ 0.001 ‘**’ 0.01 ‘*’ 0.05 ‘.’ 0.1 ‘ ’ 1
[1] "-----------------------------------------------------------------"

 Iterations = 3001:73000
 Thinning interval  = 1
 Sample size  = 70000 

 DIC: 187316.6 

 G-structure:  ~county

       post.mean l-95% CI u-95% CI eff.samp
county    0.5442   0.5061   0.5852    835.8

 R-structure:  ~units

      post.mean l-95% CI u-95% CI eff.samp
units    0.6272   0.6075   0.6466    631.9

 Location effects: flu ~ LOGN + 1 + HA + M1 + M2 + NA. + Cum_vac_per_N_0 + Cum_vac_per_N_1 + Cum_vac_per_N_2 + Cum_vac_per_N_3 

                post.mean l-95% CI u-95% CI eff.samp   pMCMC    
(Intercept)      -8.22867 -8.26310 -8.19266   538.61 < 1e-05 ***
LOGN              1.00000  0.99994  1.00006 70000.00 < 1e-05 ***
HA                0.08001  0.04657  0.11442  1506.43 < 1e-05 ***
M1               -0.24200 -0.30614 -0.17895  1776.05 < 1e-05 ***
M2                0.08975  0.02698  0.15027  1934.63 0.00366 ** 
NA.              -0.14181 -0.17306 -0.11159  1779.86 < 1e-05 ***
Cum_vac_per_N_0   0.58621 -2.09826  3.13186    15.88 0.75180    
Cum_vac_per_N_1  -0.49195 -4.00989  3.01692    11.53 0.82940    
Cum_vac_per_N_2  -0.81910 -5.76038  3.56592    38.02 0.73337    
Cum_vac_per_N_3  -0.44069 -4.37595  3.70755    29.69 0.77909    
---
Signif. codes:  0 ‘***’ 0.001 ‘**’ 0.01 ‘*’ 0.05 ‘.’ 0.1 ‘ ’ 1
[1] "-----------------------------------------------------------------"

 Iterations = 3001:73000
 Thinning interval  = 1
 Sample size  = 70000 

 DIC: 186487.4 

 G-structure:  ~county

       post.mean l-95% CI u-95% CI eff.samp
county    0.4023   0.3716   0.4338    693.4

 R-structure:  ~units

      post.mean l-95% CI u-95% CI eff.samp
units    0.5337   0.5175    0.551      652

 Location effects: flu ~ LOGN + 1 + max_HUS_mean + d_max_HUS_0 + d_max_HUS_min_1 + d_max_HUS_min_2 + d_max_HUS_min_3 + d_max_HUS_min_4 + v1 + v2 + land1 + land2 + land3 + land4 + tweet1 + tweet2 + tweet3 + tweet4 + air1 + air2 + air3 + air4 + HA + M1 + M2 + NA. + Cum_vac_per_N_0 + Cum_vac_per_N_1 + Cum_vac_per_N_2 + Cum_vac_per_N_3 

                post.mean  l-95% CI  u-95% CI eff.samp    pMCMC    
(Intercept)     -8.243662 -8.274440 -8.213033   629.00  < 1e-05 ***
LOGN             1.000000  0.999937  1.000061 70000.00  < 1e-05 ***
max_HUS_mean     0.710101  0.651313  0.768174   951.77  < 1e-05 ***
d_max_HUS_0     -0.017895 -0.050591  0.014683  2136.07  0.27734    
d_max_HUS_min_1 -0.122863 -0.155122 -0.089475  2078.19  < 1e-05 ***
d_max_HUS_min_2  0.008281 -0.022182  0.039204  2226.39  0.59771    
d_max_HUS_min_3 -0.058311 -0.090100 -0.026916  2166.70  0.00040 ***
d_max_HUS_min_4 -0.051046 -0.080030 -0.020590  2004.68  0.00117 ** 
v1               0.219276  0.200868  0.237968  1684.52  < 1e-05 ***
v2               0.292842  0.260995  0.324399   804.06  < 1e-05 ***
land1            0.272803  0.252868  0.292193  2903.16  < 1e-05 ***
land2            0.399004  0.372207  0.425932  1977.30  < 1e-05 ***
land3            0.361886  0.325139  0.399014   844.25  < 1e-05 ***
land4            0.184106  0.148437  0.220789   768.18  < 1e-05 ***
tweet1           0.110079  0.089384  0.130748  2309.66  < 1e-05 ***
tweet2           0.135571  0.108905  0.162728  1478.13  < 1e-05 ***
tweet3           0.122005  0.090520  0.153537  1338.51  < 1e-05 ***
tweet4           0.136892  0.103347  0.172296   822.31  < 1e-05 ***
air1             0.015044  0.001690  0.028598  4073.03  0.02971 *  
air2             0.032639  0.017509  0.047550  4400.38 5.71e-05 ***
air3             0.025687  0.007496  0.044005  3718.03  0.00594 ** 
air4             0.017733 -0.002473  0.037595  2795.23  0.08691 .  
HA               0.040335  0.007255  0.074574  1322.56  0.01897 *  
M1              -0.152959 -0.214309 -0.092394  1712.07  < 1e-05 ***
M2               0.083819  0.026007  0.143812  1860.98  0.00400 ** 
NA.             -0.105997 -0.135999 -0.076190  1580.12  < 1e-05 ***
Cum_vac_per_N_0  1.145269 -1.008289  3.772477    11.78  0.54706    
Cum_vac_per_N_1 -0.513615 -3.541209  2.156082    13.38  0.87703    
Cum_vac_per_N_2 -1.379961 -5.180190  2.859859    46.32  0.44606    
Cum_vac_per_N_3  0.504963 -3.133277  3.531569    38.83  0.68280    
---
Signif. codes:  0 ‘***’ 0.001 ‘**’ 0.01 ‘*’ 0.05 ‘.’ 0.1 ‘ ’ 1
[1] "-----------------------------------------------------------------"

 Iterations = 3001:73000
 Thinning interval  = 1
 Sample size  = 70000 

 DIC: 185997.9 

 G-structure:  ~county

       post.mean l-95% CI u-95% CI eff.samp
county    0.2908    0.267   0.3136    708.6

 R-structure:  ~units

      post.mean l-95% CI u-95% CI eff.samp
units    0.4937   0.4774   0.5101    604.8

 Location effects: flu ~ LOGN + 1 + max_HUS_mean + d_max_HUS_0 + d_max_HUS_min_1 + d_max_HUS_min_2 + d_max_HUS_min_3 + d_max_HUS_min_4 + t_avg_mean + d_t_avg_0 + d_t_avg_min_1 + d_t_avg_min_2 + d_t_avg_min_3 + d_t_avg_min_4 + RSDS_mean + d_RSDS_0 + d_RSDS_min_1 + d_RSDS_min_2 + d_RSDS_min_3 + d_RSDS_min_4 + AVG_PRESS_mean + d_AVG_PRESS_0 + d_AVG_PRESS_min_1 + d_AVG_PRESS_min_2 + d_AVG_PRESS_min_3 + d_AVG_PRESS_min_4 + tot_prec_mean + d_tot_prec_0 + d_tot_prec_min_1 + d_tot_prec_min_2 + d_tot_prec_min_3 + d_tot_prec_min_4 + 
    Wind_avg_mean + d_Wind_avg_0 + d_Wind_avg_min_1 + d_Wind_avg_min_2 + d_Wind_avg_min_3 + d_Wind_avg_min_4 + v1 + v2 + land1 + land2 + land3 + land4 + tweet1 + tweet2 + tweet3 + tweet4 + air1 + air2 + air3 + air4 + HA + M1 + M2 + NA. + Cum_vac_per_N_0 + Cum_vac_per_N_1 + Cum_vac_per_N_2 + Cum_vac_per_N_3 

                   post.mean   l-95% CI   u-95% CI eff.samp    pMCMC    
(Intercept)       -8.2387770 -8.2663771 -8.2102500   535.67  < 1e-05 ***
LOGN               0.9999994  0.9999379  1.0000617 70000.00  < 1e-05 ***
max_HUS_mean      -0.0350128 -0.2025190  0.1353082  1517.95 0.687714    
d_max_HUS_0       -0.1385825 -0.1841818 -0.0918016  1797.25  < 1e-05 ***
d_max_HUS_min_1   -0.1316940 -0.1762754 -0.0861247  1952.02  < 1e-05 ***
d_max_HUS_min_2   -0.0755350 -0.1209704 -0.0319574  1912.68 0.000714 ***
d_max_HUS_min_3   -0.1011733 -0.1478748 -0.0537638  1928.36 8.57e-05 ***
d_max_HUS_min_4    0.0620892  0.0164607  0.1077155  1938.83 0.008571 ** 
t_avg_mean         0.9369282  0.7074000  1.1722166   765.09  < 1e-05 ***
d_t_avg_0          0.1796392  0.1115631  0.2487682  1421.30  < 1e-05 ***
d_t_avg_min_1     -0.0164131 -0.0904774  0.0580482  1443.47 0.667514    
d_t_avg_min_2     -0.0549514 -0.1277714  0.0184657  1535.02 0.141143    
d_t_avg_min_3     -0.1651468 -0.2383626 -0.0941659  1653.07 2.86e-05 ***
d_t_avg_min_4     -0.3244860 -0.3922951 -0.2568392  1713.72  < 1e-05 ***
RSDS_mean          0.2278498  0.0954839  0.3612943  1110.53 0.000743 ***
d_RSDS_0           0.3863146  0.3209887  0.4525663  1977.08  < 1e-05 ***
d_RSDS_min_1       0.1799067  0.1100857  0.2507295  2214.43  < 1e-05 ***
d_RSDS_min_2      -0.0620495 -0.1347251  0.0118302  2100.07 0.096800 .  
d_RSDS_min_3      -0.0679301 -0.1384591  0.0007882  2243.00 0.054000 .  
d_RSDS_min_4      -0.0075993 -0.0692675  0.0544579  2211.74 0.807343    
AVG_PRESS_mean    -0.4915292 -0.6036432 -0.3740652   777.24  < 1e-05 ***
d_AVG_PRESS_0     -0.0149966 -0.0410806  0.0100100  1624.84 0.248943    
d_AVG_PRESS_min_1 -0.0238747 -0.0503482  0.0019102  1527.12 0.073800 .  
d_AVG_PRESS_min_2 -0.0138505 -0.0397372  0.0126469  1758.84 0.297600    
d_AVG_PRESS_min_3 -0.0118508 -0.0380576  0.0143096  1730.28 0.380400    
d_AVG_PRESS_min_4  0.0381702  0.0126054  0.0644265  1748.48 0.003257 ** 
tot_prec_mean      0.1634626  0.0804122  0.2470384  1208.88 0.000143 ***
d_tot_prec_0       0.0295648  0.0085413  0.0506605  2145.33 0.005829 ** 
d_tot_prec_min_1   0.0321851  0.0104749  0.0532419  2002.82 0.003086 ** 
d_tot_prec_min_2   0.0858379  0.0644256  0.1073414  2191.76  < 1e-05 ***
d_tot_prec_min_3   0.0641675  0.0428665  0.0860482  2210.39  < 1e-05 ***
d_tot_prec_min_4   0.0441770  0.0226131  0.0660979  2206.71  < 1e-05 ***
Wind_avg_mean     -0.0187288 -0.0715646  0.0353320  1232.89 0.491514    
d_Wind_avg_0      -0.0443111 -0.0677391 -0.0191550  1859.81 0.000457 ***
d_Wind_avg_min_1  -0.0850953 -0.1095369 -0.0600514  1811.02  < 1e-05 ***
d_Wind_avg_min_2  -0.0279580 -0.0514843 -0.0046065  1911.28 0.021229 *  
d_Wind_avg_min_3  -0.0333932 -0.0560957 -0.0101847  1912.43 0.005486 ** 
d_Wind_avg_min_4  -0.0364113 -0.0598702 -0.0126765  1797.41 0.002600 ** 
v1                 0.2127596  0.1951682  0.2296824  1886.04  < 1e-05 ***
v2                 0.2852943  0.2528568  0.3155468   835.48  < 1e-05 ***
land1              0.2585365  0.2392341  0.2778192  2848.93  < 1e-05 ***
land2              0.3815689  0.3558198  0.4074103  2018.85  < 1e-05 ***
land3              0.3457638  0.3102002  0.3807628   901.42  < 1e-05 ***
land4              0.1796165  0.1436824  0.2145908   745.43  < 1e-05 ***
tweet1             0.1125576  0.0927828  0.1328284  2307.31  < 1e-05 ***
tweet2             0.1380800  0.1134774  0.1631458  1979.30  < 1e-05 ***
tweet3             0.1259081  0.0957856  0.1558568  1280.05  < 1e-05 ***
tweet4             0.1424452  0.1087219  0.1760716   839.01  < 1e-05 ***
air1               0.0079900 -0.0045054  0.0208044  4908.15 0.214486    
air2               0.0339729  0.0197230  0.0481225  4645.90  < 1e-05 ***
air3               0.0343858  0.0168377  0.0515753  3699.39 0.000171 ***
air4               0.0234849  0.0036220  0.0430175  2564.75 0.024171 *  
HA                -0.0375645 -0.0718322 -0.0036557  1254.51 0.034743 *  
M1                -0.3325476 -0.3958946 -0.2701457  1461.56  < 1e-05 ***
M2                 0.2516750  0.1914506  0.3114133  1634.01  < 1e-05 ***
NA.               -0.0977487 -0.1274645 -0.0682520  1504.23  < 1e-05 ***
Cum_vac_per_N_0    0.3829259 -1.6886395  2.4686223    16.46 0.787029    
Cum_vac_per_N_1    0.5030858 -3.0037298  5.3703351     7.23 0.932029    
Cum_vac_per_N_2   -1.1551738 -5.3354151  2.7090093    36.72 0.633543    
Cum_vac_per_N_3   -0.3567054 -3.7289688  3.3866961    28.43 0.837714    
---
Signif. codes:  0 ‘***’ 0.001 ‘**’ 0.01 ‘*’ 0.05 ‘.’ 0.1 ‘ ’ 1
[1] "-----------------------------------------------------------------"

 Iterations = 3001:73000
 Thinning interval  = 1
 Sample size  = 70000 

 DIC: 186318.1 

 G-structure:  ~county

       post.mean l-95% CI u-95% CI eff.samp
county    0.2929   0.2691   0.3167    813.4

 R-structure:  ~units

      post.mean l-95% CI u-95% CI eff.samp
units    0.5203   0.5029   0.5377    586.9

 Location effects: flu ~ LOGN + 1 + max_HUS_mean + d_max_HUS_min_1 + d_max_HUS_min_2 + t_avg_mean + d_t_avg_min_1 + d_t_avg_min_2 + RSDS_mean + d_RSDS_min_1 + d_RSDS_min_2 + AVG_PRESS_mean + d_AVG_PRESS_min_1 + d_AVG_PRESS_min_2 + Wind_avg_mean + d_Wind_avg_min_1 + d_Wind_avg_min_2 + v1 + v2 + land1 + land2 + land3 + land4 + tweet1 + tweet2 + tweet3 + tweet4 + air1 + air2 + air3 + air4 + HA + M1 + M2 + NA. + Cum_vac_per_N_0 + Cum_vac_per_N_1 + Cum_vac_per_N_2 + Cum_vac_per_N_3 

                   post.mean   l-95% CI   u-95% CI eff.samp   pMCMC    
(Intercept)       -8.2363497 -8.2646806 -8.2084849   545.57 < 1e-05 ***
LOGN               0.9999994  0.9999376  1.0000613 70000.00 < 1e-05 ***
max_HUS_mean       0.0675811 -0.0914575  0.2214084  1325.99 0.39691    
d_max_HUS_min_1   -0.1540053 -0.1961396 -0.1108004  1872.90 < 1e-05 ***
d_max_HUS_min_2    0.0054429 -0.0341629  0.0470359  2021.93 0.80246    
t_avg_mean         1.0335970  0.7916091  1.2666237   681.59 < 1e-05 ***
d_t_avg_min_1     -0.0458245 -0.1159152  0.0209072  1438.43 0.19060    
d_t_avg_min_2     -0.2739860 -0.3375241 -0.2090843  1533.59 < 1e-05 ***
RSDS_mean          0.0820951 -0.0450949  0.2078367   938.05 0.20626    
d_RSDS_min_1       0.3867945  0.3285734  0.4451522  2186.01 < 1e-05 ***
d_RSDS_min_2      -0.1756029 -0.2344347 -0.1174538  2244.50 < 1e-05 ***
AVG_PRESS_mean    -0.5169787 -0.6337714 -0.4007900   773.93 < 1e-05 ***
d_AVG_PRESS_min_1 -0.0189145 -0.0425432  0.0048476  1727.79 0.11814    
d_AVG_PRESS_min_2 -0.0414962 -0.0668002 -0.0160858  1629.83 0.00163 ** 
Wind_avg_mean     -0.0482447 -0.1017219  0.0043166  1510.55 0.07426 .  
d_Wind_avg_min_1  -0.0666070 -0.0899212 -0.0429552  1813.50 < 1e-05 ***
d_Wind_avg_min_2  -0.0402117 -0.0635539 -0.0173300  1990.46 0.00060 ***
v1                 0.2116559  0.1938575  0.2294148  1924.55 < 1e-05 ***
v2                 0.2839339  0.2522363  0.3139809   861.82 < 1e-05 ***
land1              0.2598297  0.2401144  0.2792502  2641.28 < 1e-05 ***
land2              0.3851210  0.3582801  0.4106704  2193.65 < 1e-05 ***
land3              0.3562127  0.3210098  0.3916735  1026.04 < 1e-05 ***
land4              0.1856884  0.1523112  0.2199599   834.83 < 1e-05 ***
tweet1             0.1097258  0.0894753  0.1302342  1954.67 < 1e-05 ***
tweet2             0.1360249  0.1111447  0.1621866  1936.92 < 1e-05 ***
tweet3             0.1257534  0.0942356  0.1563184  1339.80 < 1e-05 ***
tweet4             0.1407533  0.1061754  0.1742433   836.65 < 1e-05 ***
air1               0.0085628 -0.0040154  0.0215722  5099.67 0.19314    
air2               0.0340800  0.0194662  0.0486045  4230.23 < 1e-05 ***
air3               0.0299172  0.0118971  0.0479047  3687.68 0.00154 ** 
air4               0.0184248 -0.0019113  0.0382290  2642.36 0.07671 .  
HA                 0.0316085 -0.0009835  0.0644225  1422.65 0.05706 .  
M1                -0.2537624 -0.3162174 -0.1895085  1521.97 < 1e-05 ***
M2                 0.1684165  0.1076696  0.2271830  1731.58 < 1e-05 ***
NA.               -0.1028130 -0.1335914 -0.0738936  1522.34 < 1e-05 ***
Cum_vac_per_N_0    0.4597103 -1.2704178  2.4154439    23.78 0.70869    
Cum_vac_per_N_1    0.3254588 -2.9089530  3.5155020    12.89 0.91063    
Cum_vac_per_N_2   -1.1063718 -4.9945091  3.2870784    43.55 0.54977    
Cum_vac_per_N_3   -0.2024075 -3.9730723  3.1499832    34.09 0.89774    
---
Signif. codes:  0 ‘***’ 0.001 ‘**’ 0.01 ‘*’ 0.05 ‘.’ 0.1 ‘ ’ 1
[1] "-----------------------------------------------------------------"

 Iterations = 3001:73000
 Thinning interval  = 1
 Sample size  = 70000 

 DIC: 186308.9 

 G-structure:  ~county

       post.mean l-95% CI u-95% CI eff.samp
county     0.293   0.2695   0.3171    750.5

 R-structure:  ~units

      post.mean l-95% CI u-95% CI eff.samp
units    0.5211    0.504   0.5383    571.5

 Location effects: flu ~ LOGN + 1 + max_HUS_mean + d_max_HUS_min_1 + d_max_HUS_min_2 + t_avg_mean + d_t_avg_min_1 + d_t_avg_min_2 + RSDS_mean + d_RSDS_min_1 + d_RSDS_min_2 + AVG_PRESS_mean + d_AVG_PRESS_min_1 + d_AVG_PRESS_min_2 + Wind_avg_mean + d_Wind_avg_min_1 + d_Wind_avg_min_2 + v1 + v2 + land1 + land2 + land3 + land4 + tweet1 + tweet2 + tweet3 + tweet4 + air1 + air2 + air3 + air4 + HA + M1 + M2 + NA. + Cum_vac_per_N_0 + Cum_vac_per_N_1 + Cum_vac_per_N_2 + Cum_vac_per_N_3 

                   post.mean   l-95% CI   u-95% CI eff.samp    pMCMC    
(Intercept)       -8.2372371 -8.2652417 -8.2103257   706.80  < 1e-05 ***
LOGN               0.9999993  0.9999375  1.0000615 70000.00  < 1e-05 ***
max_HUS_mean       0.0681825 -0.0879938  0.2211044  1459.33 0.388000    
d_max_HUS_min_1   -0.1547517 -0.1969981 -0.1132365  2006.09  < 1e-05 ***
d_max_HUS_min_2    0.0061635 -0.0362745  0.0468357  1987.17 0.771943    
t_avg_mean         1.0367403  0.8043116  1.2682545   904.12  < 1e-05 ***
d_t_avg_min_1     -0.0461507 -0.1145480  0.0202772  1522.85 0.178314    
d_t_avg_min_2     -0.2743722 -0.3367527 -0.2108560  1562.72  < 1e-05 ***
RSDS_mean          0.0806707 -0.0474842  0.2062005  1065.63 0.211686    
d_RSDS_min_1       0.3857543  0.3286954  0.4428471  2167.98  < 1e-05 ***
d_RSDS_min_2      -0.1733577 -0.2318152 -0.1147083  2157.72  < 1e-05 ***
AVG_PRESS_mean    -0.5198891 -0.6341055 -0.4018898   839.66  < 1e-05 ***
d_AVG_PRESS_min_1 -0.0188998 -0.0429644  0.0054907  1641.54 0.129714    
d_AVG_PRESS_min_2 -0.0411034 -0.0665218 -0.0162793  1802.89 0.001429 ** 
Wind_avg_mean     -0.0473959 -0.1000920  0.0064063  1209.11 0.081200 .  
d_Wind_avg_min_1  -0.0661471 -0.0889051 -0.0435785  1998.45  < 1e-05 ***
d_Wind_avg_min_2  -0.0401328 -0.0633135 -0.0173200  2050.71 0.000657 ***
v1                 0.2116503  0.1942681  0.2296732  2520.68  < 1e-05 ***
v2                 0.2843634  0.2527205  0.3144487   921.76  < 1e-05 ***
land1              0.2595066  0.2404010  0.2791268  3133.87  < 1e-05 ***
land2              0.3851053  0.3584428  0.4104929  2227.62  < 1e-05 ***
land3              0.3568808  0.3202234  0.3926559   990.70  < 1e-05 ***
land4              0.1862360  0.1509559  0.2211519   780.72  < 1e-05 ***
tweet1             0.1100732  0.0897640  0.1301965  2319.58  < 1e-05 ***
tweet2             0.1361457  0.1121856  0.1617585  2113.98  < 1e-05 ***
tweet3             0.1251387  0.0941784  0.1560264  1406.82  < 1e-05 ***
tweet4             0.1417139  0.1064359  0.1770198   819.36  < 1e-05 ***
air1               0.0086744 -0.0040984  0.0217704  5095.77 0.188771    
air2               0.0341771  0.0196467  0.0486145  4798.85  < 1e-05 ***
air3               0.0297026  0.0118515  0.0472833  3957.30 0.001343 ** 
air4               0.0182756 -0.0018739  0.0383979  2568.32 0.079686 .  
HA                 0.0323163 -0.0008079  0.0649933  1242.07 0.055743 .  
M1                -0.2551751 -0.3175990 -0.1926110  1537.77  < 1e-05 ***
M2                 0.1690207  0.1104168  0.2302662  1713.47  < 1e-05 ***
NA.               -0.1023241 -0.1323862 -0.0727427  1551.77  < 1e-05 ***
Cum_vac_per_N_0    1.3570767 -1.1693507  3.7084091    14.85 0.308257    
Cum_vac_per_N_1   -0.5264593 -3.7034344  2.6809261    11.40 0.738229    
Cum_vac_per_N_2   -1.6925735 -5.1886345  2.0628092    54.78 0.352343    
Cum_vac_per_N_3    0.3625544 -2.8096827  3.0851955    44.66 0.762829    
---
Signif. codes:  0 ‘***’ 0.001 ‘**’ 0.01 ‘*’ 0.05 ‘.’ 0.1 ‘ ’ 1
[1] "-----------------------------------------------------------------"

 Iterations = 3001:73000
 Thinning interval  = 1
 Sample size  = 70000 

 DIC: 186068.8 

 G-structure:  ~county

       post.mean l-95% CI u-95% CI eff.samp
county    0.2992   0.2749   0.3245    623.8

 R-structure:  ~units

      post.mean l-95% CI u-95% CI eff.samp
units    0.5049   0.4889   0.5214    592.5

 Location effects: flu ~ LOGN + 1 + max_HUS_mean + d_max_HUS_0 + d_max_HUS_min_1 + d_max_HUS_min_2 + d_max_HUS_min_3 + d_max_HUS_min_4 + t_avg_mean + d_t_avg_0 + d_t_avg_min_1 + d_t_avg_min_2 + d_t_avg_min_3 + d_t_avg_min_4 + RSDS_mean + d_RSDS_0 + d_RSDS_min_1 + d_RSDS_min_2 + d_RSDS_min_3 + d_RSDS_min_4 + v1 + v2 + land1 + land2 + land3 + land4 + tweet1 + tweet2 + tweet3 + tweet4 + air1 + air2 + air3 + air4 + HA + M1 + M2 + NA. + Cum_vac_per_N_0 + Cum_vac_per_N_1 + Cum_vac_per_N_2 + Cum_vac_per_N_3 

                post.mean  l-95% CI  u-95% CI eff.samp    pMCMC    
(Intercept)     -8.239775 -8.267368 -8.211132   575.76  < 1e-05 ***
LOGN             0.999999  0.999937  1.000062 70000.00  < 1e-05 ***
max_HUS_mean    -0.067982 -0.223178  0.082752  1513.35 0.390114    
d_max_HUS_0     -0.120431 -0.164110 -0.076580  1904.24  < 1e-05 ***
d_max_HUS_min_1 -0.132769 -0.177803 -0.089272  1935.23  < 1e-05 ***
d_max_HUS_min_2 -0.016754 -0.059766  0.024934  1869.92 0.445143    
d_max_HUS_min_3 -0.036386 -0.080037  0.007717  1932.72 0.104143    
d_max_HUS_min_4  0.109761  0.067145  0.151235  2081.72  < 1e-05 ***
t_avg_mean       0.553619  0.356014  0.755724   826.43  < 1e-05 ***
d_t_avg_0        0.234736  0.168597  0.302420  1478.23  < 1e-05 ***
d_t_avg_min_1    0.012994 -0.058925  0.085951  1501.60 0.718400    
d_t_avg_min_2   -0.059261 -0.129231  0.010202  1455.25 0.095800 .  
d_t_avg_min_3   -0.186819 -0.253665 -0.116756  1604.47  < 1e-05 ***
d_t_avg_min_4   -0.367285 -0.430988 -0.301555  1728.10  < 1e-05 ***
RSDS_mean        0.494607  0.401863  0.586638   790.44  < 1e-05 ***
d_RSDS_0         0.437116  0.373845  0.499130  2048.40  < 1e-05 ***
d_RSDS_min_1     0.211713  0.143668  0.278444  2227.49  < 1e-05 ***
d_RSDS_min_2    -0.139443 -0.206887 -0.071074  2193.75 2.86e-05 ***
d_RSDS_min_3    -0.128030 -0.194444 -0.062087  2240.69 0.000229 ***
d_RSDS_min_4    -0.030928 -0.089124  0.027507  2132.61 0.304000    
v1               0.214889  0.197436  0.232656  2023.77  < 1e-05 ***
v2               0.288613  0.257474  0.317683   894.44  < 1e-05 ***
land1            0.264110  0.244816  0.283015  3069.83  < 1e-05 ***
land2            0.387668  0.360920  0.413473  1961.33  < 1e-05 ***
land3            0.355278  0.319689  0.390431   984.42  < 1e-05 ***
land4            0.184944  0.148907  0.220999   732.10  < 1e-05 ***
tweet1           0.112975  0.092866  0.133069  2121.78  < 1e-05 ***
tweet2           0.138890  0.114136  0.163863  2028.16  < 1e-05 ***
tweet3           0.125673  0.093991  0.156333  1282.66  < 1e-05 ***
tweet4           0.140908  0.106814  0.174666   829.95  < 1e-05 ***
air1             0.009119 -0.003301  0.022177  5029.79 0.160457    
air2             0.033640  0.019356  0.048049  4572.02  < 1e-05 ***
air3             0.033526  0.015917  0.050857  3698.12 0.000200 ***
air4             0.022675  0.002834  0.042418  2516.43 0.028229 *  
HA              -0.026921 -0.059366  0.006013  1352.26 0.108086    
M1              -0.364014 -0.427975 -0.302412  1557.73  < 1e-05 ***
M2               0.258432  0.198906  0.317705  1738.46  < 1e-05 ***
NA.             -0.090205 -0.120728 -0.061084  1531.29  < 1e-05 ***
Cum_vac_per_N_0  0.341529 -1.373539  2.733098    19.00 0.872571    
Cum_vac_per_N_1  0.467736 -2.116273  3.981954    14.51 0.786829    
Cum_vac_per_N_2 -1.155585 -4.459959  2.427994    58.97 0.503343    
Cum_vac_per_N_3 -0.185299 -3.561819  3.514147    33.78 0.941971    
---
Signif. codes:  0 ‘***’ 0.001 ‘**’ 0.01 ‘*’ 0.05 ‘.’ 0.1 ‘ ’ 1
[1] "-----------------------------------------------------------------"

 Iterations = 3001:73000
 Thinning interval  = 1
 Sample size  = 70000 

 DIC: 186337.8 

 G-structure:  ~county

       post.mean l-95% CI u-95% CI eff.samp
county    0.2984   0.2746    0.323    773.7

 R-structure:  ~units

      post.mean l-95% CI u-95% CI eff.samp
units    0.5241   0.5078   0.5408    607.3

 Location effects: flu ~ LOGN + 1 + max_HUS_mean + d_max_HUS_min_1 + d_max_HUS_min_2 + t_avg_mean + d_t_avg_min_1 + d_t_avg_min_2 + RSDS_mean + d_RSDS_min_1 + d_RSDS_min_2 + v1 + v2 + land1 + land2 + land3 + land4 + tweet1 + tweet2 + tweet3 + tweet4 + air1 + air2 + air3 + air4 + HA + M1 + M2 + NA. + Cum_vac_per_N_0 + Cum_vac_per_N_1 + Cum_vac_per_N_2 + Cum_vac_per_N_3 

                 post.mean   l-95% CI   u-95% CI eff.samp   pMCMC    
(Intercept)     -8.2364859 -8.2642690 -8.2092622   652.39 < 1e-05 ***
LOGN             0.9999992  0.9999372  1.0000618 70000.00 < 1e-05 ***
max_HUS_mean    -0.0594254 -0.2126472  0.0953981  1364.83 0.45146    
d_max_HUS_min_1 -0.1450380 -0.1863020 -0.1032735  2101.82 < 1e-05 ***
d_max_HUS_min_2  0.0179750 -0.0234509  0.0576873  2029.50 0.38889    
t_avg_mean       0.5818963  0.3837973  0.7858832   825.05 < 1e-05 ***
d_t_avg_min_1   -0.0591915 -0.1256915  0.0033291  1578.70 0.07389 .  
d_t_avg_min_2   -0.2636383 -0.3264396 -0.2007926  1516.58 < 1e-05 ***
RSDS_mean        0.4756962  0.3846997  0.5678130   927.00 < 1e-05 ***
d_RSDS_min_1     0.4206799  0.3621755  0.4779669  2085.77 < 1e-05 ***
d_RSDS_min_2    -0.1712395 -0.2305827 -0.1133492  2277.14 < 1e-05 ***
v1               0.2133150  0.1948836  0.2311408  1773.26 < 1e-05 ***
v2               0.2871572  0.2567365  0.3172144   997.63 < 1e-05 ***
land1            0.2633985  0.2435782  0.2822526  3180.32 < 1e-05 ***
land2            0.3897263  0.3636844  0.4160003  2257.89 < 1e-05 ***
land3            0.3611318  0.3254489  0.3962469  1006.28 < 1e-05 ***
land4            0.1872744  0.1509345  0.2222336   760.70 < 1e-05 ***
tweet1           0.1095260  0.0893900  0.1302531  2246.35 < 1e-05 ***
tweet2           0.1366175  0.1107029  0.1623728  1853.58 < 1e-05 ***
tweet3           0.1248483  0.0934529  0.1548745  1434.26 < 1e-05 ***
tweet4           0.1410817  0.1064926  0.1755979   852.84 < 1e-05 ***
air1             0.0100267 -0.0030220  0.0228409  4923.66 0.12757    
air2             0.0352250  0.0203412  0.0494310  4540.03 < 1e-05 ***
air3             0.0304477  0.0117326  0.0480295  3572.55 0.00146 ** 
air4             0.0197359 -0.0003232  0.0404072  2635.58 0.06180 .  
HA               0.0305990 -0.0019431  0.0628722  1337.85 0.06446 .  
M1              -0.2726978 -0.3373539 -0.2115754  1532.58 < 1e-05 ***
M2               0.1811439  0.1230966  0.2425691  1768.28 < 1e-05 ***
NA.             -0.1045559 -0.1347226 -0.0740883  1464.73 < 1e-05 ***
Cum_vac_per_N_0  0.3889925 -0.9731860  2.4287608    25.03 0.82837    
Cum_vac_per_N_1  0.4354615 -2.2760697  3.1610872    19.28 0.73417    
Cum_vac_per_N_2 -0.8544750 -4.9662504  3.7532580    38.53 0.68154    
Cum_vac_per_N_3 -0.2327392 -4.0963515  2.9534359    32.26 0.90146    
---
Signif. codes:  0 ‘***’ 0.001 ‘**’ 0.01 ‘*’ 0.05 ‘.’ 0.1 ‘ ’ 1
[1] "-----------------------------------------------------------------"

 Iterations = 3001:73000
 Thinning interval  = 1
 Sample size  = 70000 

 DIC: 186534.2 

 G-structure:  ~county

       post.mean l-95% CI u-95% CI eff.samp
county    0.3965   0.3658   0.4279    582.7

 R-structure:  ~units

      post.mean l-95% CI u-95% CI eff.samp
units    0.5329    0.516    0.549    596.4

 Location effects: flu ~ LOGN + 1 + max_HUS_mean + d_max_HUS_min_1 + d_max_HUS_min_2 + Income + airport_diffusion + v1 + v2 + land1 + land2 + land3 + land4 + tweet1 + tweet2 + tweet3 + tweet4 + air1 + air2 + air3 + air4 + HA + M1 + M2 + NA. + Cum_vac_per_N_0 + Cum_vac_per_N_1 + Cum_vac_per_N_2 + Cum_vac_per_N_3 

                  post.mean  l-95% CI  u-95% CI  eff.samp    pMCMC    
(Intercept)       -8.247597 -8.279868 -8.216324   474.531  < 1e-05 ***
LOGN               0.999999  0.999936  1.000060 70000.000  < 1e-05 ***
max_HUS_mean       0.668100  0.606688  0.728268   837.850  < 1e-05 ***
d_max_HUS_min_1   -0.166142 -0.194915 -0.138608  2034.891  < 1e-05 ***
d_max_HUS_min_2   -0.039332 -0.066829 -0.010834  1955.939 0.004629 ** 
Income            -0.133653 -0.194679 -0.071529  1406.541  < 1e-05 ***
airport_diffusion  0.148310  0.090280  0.206789  2032.298  < 1e-05 ***
v1                 0.220149  0.201314  0.238596  1448.123  < 1e-05 ***
v2                 0.293672  0.259890  0.325381   789.535  < 1e-05 ***
land1              0.272226  0.252140  0.292062  2860.043  < 1e-05 ***
land2              0.398970  0.372039  0.426246  1816.280  < 1e-05 ***
land3              0.365420  0.328996  0.401988   905.600  < 1e-05 ***
land4              0.187761  0.152001  0.224237   720.229  < 1e-05 ***
tweet1             0.109878  0.089007  0.130385  1971.501  < 1e-05 ***
tweet2             0.135434  0.109317  0.161701  1983.319  < 1e-05 ***
tweet3             0.122373  0.090082  0.152954  1399.145  < 1e-05 ***
tweet4             0.138842  0.102911  0.173452   828.020  < 1e-05 ***
air1               0.014391  0.001186  0.027610  4219.787 0.033829 *  
air2               0.035317  0.020384  0.050001  4531.585 2.86e-05 ***
air3               0.027945  0.010280  0.046318  3832.982 0.002743 ** 
air4               0.018639 -0.002429  0.038637  2470.136 0.080714 .  
HA                 0.052779  0.020244  0.085667  1383.542 0.000829 ***
M1                -0.148352 -0.210953 -0.088232  1582.478  < 1e-05 ***
M2                 0.076695  0.018107  0.136231  1823.751 0.009886 ** 
NA.               -0.106424 -0.137124 -0.076569  1597.227  < 1e-05 ***
Cum_vac_per_N_0    1.617206 -0.408402  3.979087    14.657 0.159886    
Cum_vac_per_N_1   -0.804924 -4.280828  3.043375     9.833 0.679943    
Cum_vac_per_N_2   -1.054237 -5.023311  2.941275    42.794 0.607086    
Cum_vac_per_N_3   -0.525549 -3.671825  2.898822    35.084 0.773829    
---
Signif. codes:  0 ‘***’ 0.001 ‘**’ 0.01 ‘*’ 0.05 ‘.’ 0.1 ‘ ’ 1
[1] "-----------------------------------------------------------------"

 Iterations = 3001:83000
 Thinning interval  = 1
 Sample size  = 80000 

 DIC: 186278.8 

 G-structure:  ~county

       post.mean l-95% CI u-95% CI eff.samp
county    0.2731   0.2506   0.2965    838.1

 R-structure:  ~units

      post.mean l-95% CI u-95% CI eff.samp
units    0.5696   0.5521   0.5874    720.6

 Location effects: flu ~ LOGN + 1 + max_HUS_mean + d_max_HUS_0 + d_max_HUS_min_1 + d_max_HUS_min_2 + d_max_HUS_min_3 + d_max_HUS_min_4 + t_avg_mean + d_t_avg_0 + d_t_avg_min_1 + d_t_avg_min_2 + d_t_avg_min_3 + d_t_avg_min_4 + RSDS_mean + d_RSDS_0 + d_RSDS_min_1 + d_RSDS_min_2 + d_RSDS_min_3 + d_RSDS_min_4 + AVG_PRESS_mean + d_AVG_PRESS_0 + d_AVG_PRESS_min_1 + d_AVG_PRESS_min_2 + d_AVG_PRESS_min_3 + d_AVG_PRESS_min_4 + tot_prec_mean + d_tot_prec_0 + d_tot_prec_min_1 + d_tot_prec_min_2 + d_tot_prec_min_3 + d_tot_prec_min_4 + 
    Wind_avg_mean + d_Wind_avg_0 + d_Wind_avg_min_1 + d_Wind_avg_min_2 + d_Wind_avg_min_3 + d_Wind_avg_min_4 + Income + airport_diffusion + Am_Ind + Asian + White_Hisp + W_non_Hisp + Black_Hisp + B_non_Hisp + Pacific + Insured + Poor + Urban + v1 + v2 

                   post.mean   l-95% CI   u-95% CI eff.samp    pMCMC    
(Intercept)       -8.2701298 -8.2985997 -8.2426322    574.7  < 1e-05 ***
LOGN               0.9999984  0.9999359  1.0000595  80000.0  < 1e-05 ***
max_HUS_mean       0.3735947  0.1829497  0.5659364   1495.6    1e-04 ***
d_max_HUS_0       -0.1585901 -0.2052209 -0.1112070   2426.8  < 1e-05 ***
d_max_HUS_min_1   -0.1470218 -0.1941136 -0.0995246   2278.7  < 1e-05 ***
d_max_HUS_min_2   -0.0829014 -0.1292697 -0.0382208   2316.6 0.000425 ***
d_max_HUS_min_3   -0.1112901 -0.1597807 -0.0604886   2217.6  < 1e-05 ***
d_max_HUS_min_4    0.0885811  0.0406774  0.1366589   2327.6 0.000125 ***
t_avg_mean         0.5257524  0.2799341  0.7798572   1067.0  < 1e-05 ***
d_t_avg_0          0.1758030  0.1028318  0.2442193   1840.7  < 1e-05 ***
d_t_avg_min_1     -0.0176487 -0.0947694  0.0614568   1820.5 0.653550    
d_t_avg_min_2     -0.0489610 -0.1245641  0.0274567   1880.3 0.207200    
d_t_avg_min_3     -0.1180504 -0.1960539 -0.0446773   1935.2 0.002650 ** 
d_t_avg_min_4     -0.2995500 -0.3695845 -0.2285655   2004.7  < 1e-05 ***
RSDS_mean          0.0759140 -0.0607548  0.2111402   1766.2 0.276000    
d_RSDS_0           0.3400098  0.2714718  0.4093943   2437.1  < 1e-05 ***
d_RSDS_min_1       0.1286539  0.0555503  0.2052351   2493.2 0.000425 ***
d_RSDS_min_2      -0.1017288 -0.1769075 -0.0245726   2614.2 0.009550 ** 
d_RSDS_min_3      -0.1143190 -0.1874044 -0.0422417   2766.7 0.001150 ** 
d_RSDS_min_4       0.0166507 -0.0471177  0.0816158   2553.7 0.600400    
AVG_PRESS_mean    -0.5841496 -0.7070961 -0.4589914   1084.9  < 1e-05 ***
d_AVG_PRESS_0     -0.0239326 -0.0506855  0.0023028   1934.8 0.079600 .  
d_AVG_PRESS_min_1 -0.0205034 -0.0482113  0.0068615   1821.3 0.140050    
d_AVG_PRESS_min_2 -0.0333950 -0.0613419 -0.0059906   1982.4 0.017875 *  
d_AVG_PRESS_min_3 -0.0309743 -0.0583662 -0.0038485   2040.6 0.025725 *  
d_AVG_PRESS_min_4  0.0264994 -0.0009254  0.0543063   1877.0 0.059175 .  
tot_prec_mean      0.2304923  0.1386388  0.3228603   1565.2  < 1e-05 ***
d_tot_prec_0       0.0232763  0.0017250  0.0446963   2722.9 0.034100 *  
d_tot_prec_min_1   0.0346015  0.0129191  0.0560624   2677.7 0.001450 ** 
d_tot_prec_min_2   0.0902494  0.0682741  0.1128187   2736.5  < 1e-05 ***
d_tot_prec_min_3   0.0708523  0.0489277  0.0936362   2666.3  < 1e-05 ***
d_tot_prec_min_4   0.0380157  0.0163733  0.0605723   2702.0 0.000600 ***
Wind_avg_mean     -0.0695467 -0.1264090 -0.0130473   1522.5 0.015100 *  
d_Wind_avg_0      -0.0348981 -0.0599550 -0.0102201   2359.8 0.005325 ** 
d_Wind_avg_min_1  -0.0959875 -0.1216050 -0.0701432   2172.4  < 1e-05 ***
d_Wind_avg_min_2  -0.0577973 -0.0819151 -0.0334738   2239.5  < 1e-05 ***
d_Wind_avg_min_3  -0.0406956 -0.0637382 -0.0175494   2321.9 0.000650 ***
d_Wind_avg_min_4  -0.0285702 -0.0518428 -0.0033506   2367.8 0.022050 *  
Income             0.0390468 -0.0388576  0.1149318   1432.0 0.321750    
airport_diffusion  0.1365832  0.0746488  0.1977284   2349.5  < 1e-05 ***
Am_Ind             0.6633208  0.1594937  1.1887115    971.5 0.010625 *  
Asian              0.2732997  0.1229070  0.4248788   1332.5 0.000350 ***
White_Hisp         1.3975244  0.5052220  2.2871259   1153.3 0.001800 ** 
W_non_Hisp         1.8149117  0.4291418  3.2542470   1134.8 0.010575 *  
Black_Hisp         0.0373742 -0.0212430  0.0982730   2883.2 0.220000    
B_non_Hisp         1.4186487  0.3605755  2.5069808   1141.6 0.008800 ** 
Pacific            0.0507218 -0.0016723  0.1068188   1740.1 0.066700 .  
Insured           -0.0938111 -0.1696900 -0.0140037   1162.6 0.018100 *  
Poor               0.2245924  0.1362334  0.3099033   1272.6  < 1e-05 ***
Urban             -0.0462635 -0.1166242  0.0222544   1049.5 0.186750    
v1                 0.2404443  0.2232242  0.2580139   2467.2  < 1e-05 ***
v2                 0.3381637  0.3097285  0.3659712   1327.4  < 1e-05 ***
---
Signif. codes:  0 ‘***’ 0.001 ‘**’ 0.01 ‘*’ 0.05 ‘.’ 0.1 ‘ ’ 1
[1] "-----------------------------------------------------------------"

 Iterations = 3001:73000
 Thinning interval  = 1
 Sample size  = 70000 

 DIC: 186513.6 

 G-structure:  ~county

       post.mean l-95% CI u-95% CI eff.samp
county    0.4698   0.4367   0.5051    758.1

 R-structure:  ~units

      post.mean l-95% CI u-95% CI eff.samp
units    0.5277   0.5103    0.545    614.3

 Location effects: flu ~ LOGN + 1 + d_t_avg_0 + d_t_avg_min_1 + d_t_avg_min_2 + d_t_avg_min_3 + d_t_avg_min_4 + Income + airport_diffusion + v1 + v2 + land1 + land2 + land3 + land4 + tweet1 + tweet2 + tweet3 + tweet4 + air1 + air2 + air3 + air4 + HA + M1 + M2 + NA. + Cum_vac_per_N_0 + Cum_vac_per_N_1 + Cum_vac_per_N_2 + Cum_vac_per_N_3 

                   post.mean   l-95% CI   u-95% CI eff.samp   pMCMC    
(Intercept)       -8.2124221 -8.2451416 -8.1806274   629.31 < 1e-05 ***
LOGN               0.9999997  0.9999385  1.0000619 70000.00 < 1e-05 ***
d_t_avg_0          0.2348036  0.1871851  0.2834793  1648.04 < 1e-05 ***
d_t_avg_min_1     -0.0162591 -0.0688429  0.0382393  1585.97 0.55440    
d_t_avg_min_2      0.0175686 -0.0282072  0.0668577  1706.69 0.47809    
d_t_avg_min_3     -0.1773405 -0.2285644 -0.1275073  1740.21 < 1e-05 ***
d_t_avg_min_4     -0.2628643 -0.3075479 -0.2191699  1872.62 < 1e-05 ***
Income            -0.2960409 -0.3591193 -0.2335119  1805.98 < 1e-05 ***
airport_diffusion  0.2621424  0.2009419  0.3242922  1959.60 < 1e-05 ***
v1                 0.2176154  0.1988670  0.2364176  1502.95 < 1e-05 ***
v2                 0.2864913  0.2538279  0.3189452   856.76 < 1e-05 ***
land1              0.2703884  0.2507610  0.2893987  2973.99 < 1e-05 ***
land2              0.3925618  0.3658084  0.4185699  2118.93 < 1e-05 ***
land3              0.3621555  0.3258743  0.3968371   976.43 < 1e-05 ***
land4              0.1896371  0.1533903  0.2249632   789.87 < 1e-05 ***
tweet1             0.1114021  0.0906221  0.1322776  2148.29 < 1e-05 ***
tweet2             0.1407580  0.1155412  0.1670392  1928.99 < 1e-05 ***
tweet3             0.1274348  0.0975298  0.1588061  1253.74 < 1e-05 ***
tweet4             0.1424857  0.1073676  0.1772585   801.14 < 1e-05 ***
air1               0.0119527 -0.0012758  0.0251092  3676.35 0.07640 .  
air2               0.0328694  0.0183924  0.0480359  4595.37 < 1e-05 ***
air3               0.0274589  0.0091590  0.0456309  3764.52 0.00466 ** 
air4               0.0212830  0.0006718  0.0409446  2727.66 0.04254 *  
HA                 0.0112557 -0.0220026  0.0456211  1325.14 0.51063    
M1                -0.2325076 -0.2972163 -0.1680168  1458.74 < 1e-05 ***
M2                 0.1469572  0.0867526  0.2084733  1592.72 < 1e-05 ***
NA.               -0.0914887 -0.1211912 -0.0598948  1417.05 < 1e-05 ***
Cum_vac_per_N_0    0.6539542 -1.2801950  2.7048051    18.43 0.66029    
Cum_vac_per_N_1    0.1669410 -2.9524340  3.0311621    15.64 0.92740    
Cum_vac_per_N_2   -1.1800885 -5.5404987  3.0271203    42.78 0.53311    
Cum_vac_per_N_3   -0.2821794 -4.5623627  3.5564733    25.33 0.85463    
---
Signif. codes:  0 ‘***’ 0.001 ‘**’ 0.01 ‘*’ 0.05 ‘.’ 0.1 ‘ ’ 1
[1] "-----------------------------------------------------------------"

 Iterations = 3001:73000
 Thinning interval  = 1
 Sample size  = 70000 

 DIC: 186498.7 

 G-structure:  ~county

       post.mean l-95% CI u-95% CI eff.samp
county     0.397   0.3657   0.4291    593.7

 R-structure:  ~units

      post.mean l-95% CI u-95% CI eff.samp
units    0.5335    0.516   0.5505    648.5

 Location effects: flu ~ LOGN + 1 + max_HUS_mean + d_max_HUS_0 + d_max_HUS_min_1 + d_max_HUS_min_2 + d_max_HUS_min_3 + Income + airport_diffusion + v1 + v2 + land1 + land2 + land3 + land4 + tweet1 + tweet2 + tweet3 + tweet4 + air1 + air2 + air3 + air4 + HA + M1 + M2 + NA. + Cum_vac_per_N_0 + Cum_vac_per_N_1 + Cum_vac_per_N_2 + Cum_vac_per_N_3 

                  post.mean  l-95% CI  u-95% CI eff.samp    pMCMC    
(Intercept)       -8.248033 -8.280570 -8.216655   469.79  < 1e-05 ***
LOGN               0.999999  0.999938  1.000062 70000.00  < 1e-05 ***
max_HUS_mean       0.667017  0.604285  0.728429   808.40  < 1e-05 ***
d_max_HUS_0       -0.035910 -0.066786 -0.005765  2238.06  0.02020 *  
d_max_HUS_min_1   -0.123110 -0.156182 -0.089963  1976.34  < 1e-05 ***
d_max_HUS_min_2    0.002805 -0.027944  0.033674  2085.69  0.85671    
d_max_HUS_min_3   -0.076649 -0.106202 -0.048138  2087.43  < 1e-05 ***
Income            -0.132374 -0.192904 -0.069300  1373.51 2.86e-05 ***
airport_diffusion  0.147638  0.089791  0.206821  1922.50  < 1e-05 ***
v1                 0.220617  0.201679  0.238742  1614.92  < 1e-05 ***
v2                 0.294504  0.262803  0.325779   876.30  < 1e-05 ***
land1              0.273013  0.253590  0.292959  2588.62  < 1e-05 ***
land2              0.399883  0.372662  0.426135  1999.63  < 1e-05 ***
land3              0.362167  0.326048  0.399044   873.69  < 1e-05 ***
land4              0.186075  0.149784  0.223170   759.01  < 1e-05 ***
tweet1             0.110203  0.088838  0.131011  1721.55  < 1e-05 ***
tweet2             0.135974  0.109188  0.162503  1648.71  < 1e-05 ***
tweet3             0.121934  0.090254  0.154249  1304.69  < 1e-05 ***
tweet4             0.138134  0.103462  0.173779   824.67  < 1e-05 ***
air1               0.014818  0.001229  0.028119  4524.77  0.03003 *  
air2               0.033392  0.017971  0.048409  4001.55 2.86e-05 ***
air3               0.026290  0.007441  0.044589  3401.09  0.00714 ** 
air4               0.017776 -0.003111  0.037690  2539.29  0.09151 .  
HA                 0.047777  0.015642  0.082081  1343.46  0.00551 ** 
M1                -0.145998 -0.206940 -0.085031  1636.68  < 1e-05 ***
M2                 0.076614  0.016203  0.134500  1803.75  0.01026 *  
NA.               -0.105831 -0.135078 -0.075062  1646.48  < 1e-05 ***
Cum_vac_per_N_0    1.476603 -0.959288  3.826732    12.94  0.30594    
Cum_vac_per_N_1   -0.892424 -3.971320  2.814161    13.17  0.55297    
Cum_vac_per_N_2   -1.452142 -5.747262  2.475255    38.53  0.54637    
Cum_vac_per_N_3    0.192131 -2.912404  3.454781    35.70  0.99900    
---
Signif. codes:  0 ‘***’ 0.001 ‘**’ 0.01 ‘*’ 0.05 ‘.’ 0.1 ‘ ’ 1
[1] "-----------------------------------------------------------------"

 Iterations = 3001:73000
 Thinning interval  = 1
 Sample size  = 70000 

 DIC: 186075.3 

 G-structure:  ~county

       post.mean l-95% CI u-95% CI eff.samp
county     0.285   0.2623   0.3083    720.4

 R-structure:  ~units

      post.mean l-95% CI u-95% CI eff.samp
units    0.5082   0.4924   0.5243      640

 Location effects: flu ~ LOGN + 1 + max_HUS_mean + d_max_HUS_0 + d_max_HUS_min_1 + d_max_HUS_min_2 + d_max_HUS_min_3 + t_avg_mean + d_t_avg_0 + d_t_avg_min_1 + d_t_avg_min_2 + d_t_avg_min_3 + RSDS_mean + d_RSDS_0 + d_RSDS_min_1 + d_RSDS_min_2 + d_RSDS_min_3 + AVG_PRESS_mean + d_AVG_PRESS_0 + d_AVG_PRESS_min_1 + d_AVG_PRESS_min_2 + d_AVG_PRESS_min_3 + Income + airport_diffusion + v1 + v2 + land1 + land2 + land3 + land4 + tweet1 + tweet2 + tweet3 + tweet4 + air1 + air2 + air3 + air4 + HA + M1 + M2 + NA. + Cum_vac_per_N_0 + 
    Cum_vac_per_N_1 + Cum_vac_per_N_2 + Cum_vac_per_N_3 

                   post.mean   l-95% CI   u-95% CI eff.samp    pMCMC    
(Intercept)       -8.2523264 -8.2792789 -8.2244877   568.26  < 1e-05 ***
LOGN               0.9999992  0.9999369  1.0000605 69136.74  < 1e-05 ***
max_HUS_mean       0.1215646 -0.0368596  0.2815524  1091.65  0.13509    
d_max_HUS_0       -0.1328425 -0.1778219 -0.0901212  1950.24  < 1e-05 ***
d_max_HUS_min_1   -0.1059521 -0.1489520 -0.0626615  2046.79  < 1e-05 ***
d_max_HUS_min_2    0.0054021 -0.0372410  0.0480263  1863.67  0.80863    
d_max_HUS_min_3   -0.0257683 -0.0682851  0.0194021  1863.67  0.24849    
t_avg_mean         0.9799647  0.7494865  1.2137340   711.58  < 1e-05 ***
d_t_avg_0          0.2418225  0.1727715  0.3079789  1497.84  < 1e-05 ***
d_t_avg_min_1     -0.0816971 -0.1520969 -0.0102706  1629.06  0.02606 *  
d_t_avg_min_2     -0.1180661 -0.1894073 -0.0455644  1601.26  0.00151 ** 
d_t_avg_min_3     -0.3119444 -0.3807785 -0.2454489  1551.91  < 1e-05 ***
RSDS_mean          0.1225763 -0.0023069  0.2466385  1000.72  0.05131 .  
d_RSDS_0           0.4950136  0.4346471  0.5557963  2204.53  < 1e-05 ***
d_RSDS_min_1       0.2040272  0.1367445  0.2717623  2229.26  < 1e-05 ***
d_RSDS_min_2      -0.1786854 -0.2465012 -0.1117602  2283.52  < 1e-05 ***
d_RSDS_min_3      -0.2187033 -0.2793064 -0.1584291  2350.93  < 1e-05 ***
AVG_PRESS_mean    -0.5915946 -0.7074051 -0.4721648   764.55  < 1e-05 ***
d_AVG_PRESS_0     -0.0231076 -0.0463199 -0.0004939  1675.49  0.04703 *  
d_AVG_PRESS_min_1  0.0105605 -0.0138014  0.0350388  1715.60  0.39414    
d_AVG_PRESS_min_2 -0.0021571 -0.0277837  0.0226334  1700.56  0.87151    
d_AVG_PRESS_min_3 -0.0070405 -0.0316417  0.0182374  1803.35  0.57449    
Income            -0.0678383 -0.1223986 -0.0139110  1528.79  0.01531 *  
airport_diffusion  0.2008919  0.1482473  0.2540733  2066.54  < 1e-05 ***
v1                 0.2147519  0.1971449  0.2325944  2404.42  < 1e-05 ***
v2                 0.2888918  0.2588980  0.3198238   876.82  < 1e-05 ***
land1              0.2617369  0.2429912  0.2810403  3335.53  < 1e-05 ***
land2              0.3862436  0.3607209  0.4115865  1970.43  < 1e-05 ***
land3              0.3543737  0.3185242  0.3911281   970.52  < 1e-05 ***
land4              0.1867184  0.1508809  0.2229542   745.16  < 1e-05 ***
tweet1             0.1141485  0.0937225  0.1347702  1736.53  < 1e-05 ***
tweet2             0.1394150  0.1146855  0.1649781  1738.86  < 1e-05 ***
tweet3             0.1258505  0.0947922  0.1564871  1275.84  < 1e-05 ***
tweet4             0.1431580  0.1085977  0.1778301   788.68  < 1e-05 ***
air1               0.0078906 -0.0050597  0.0203073  5424.34  0.21997    
air2               0.0361383  0.0219331  0.0503195  4780.32  < 1e-05 ***
air3               0.0355080  0.0180474  0.0530177  4030.79 8.57e-05 ***
air4               0.0230750  0.0025932  0.0429420  2579.20  0.03023 *  
HA                -0.0057980 -0.0395250  0.0275132  1253.30  0.73471    
M1                -0.3196085 -0.3848117 -0.2566919  1441.51  < 1e-05 ***
M2                 0.2281925  0.1673307  0.2874035  1690.11  < 1e-05 ***
NA.               -0.0993510 -0.1293492 -0.0692739  1526.52  < 1e-05 ***
Cum_vac_per_N_0    0.7956549 -1.3433732  3.4910430    13.57  0.59837    
Cum_vac_per_N_1    0.3162460 -3.8139775  3.1314830    12.35  0.78357    
Cum_vac_per_N_2   -2.0550828 -5.6721824  2.1805697    43.79  0.33786    
Cum_vac_per_N_3    0.5452098 -2.7262118  3.5845140    38.43  0.68574    
---
Signif. codes:  0 ‘***’ 0.001 ‘**’ 0.01 ‘*’ 0.05 ‘.’ 0.1 ‘ ’ 1
[1] "-----------------------------------------------------------------"

 Iterations = 3001:61000
 Thinning interval  = 1
 Sample size  = 58000 

 DIC: 185926.6 

 G-structure:  ~county

       post.mean l-95% CI u-95% CI eff.samp
county    0.2559   0.2344   0.2784    536.9

 R-structure:  ~units

      post.mean l-95% CI u-95% CI eff.samp
units    0.4963   0.4797   0.5128    508.6

 Location effects: flu ~ LOGN + 1 + max_HUS_mean + d_max_HUS_0 + d_max_HUS_min_1 + d_max_HUS_min_2 + d_max_HUS_min_3 + d_max_HUS_min_4 + t_avg_mean + d_t_avg_0 + d_t_avg_min_1 + d_t_avg_min_2 + d_t_avg_min_3 + d_t_avg_min_4 + RSDS_mean + d_RSDS_0 + d_RSDS_min_1 + d_RSDS_min_2 + d_RSDS_min_3 + d_RSDS_min_4 + AVG_PRESS_mean + d_AVG_PRESS_0 + d_AVG_PRESS_min_1 + d_AVG_PRESS_min_2 + d_AVG_PRESS_min_3 + d_AVG_PRESS_min_4 + tot_prec_mean + d_tot_prec_0 + d_tot_prec_min_1 + d_tot_prec_min_2 + d_tot_prec_min_3 + d_tot_prec_min_4 + 
    Wind_avg_mean + d_Wind_avg_0 + d_Wind_avg_min_1 + d_Wind_avg_min_2 + d_Wind_avg_min_3 + d_Wind_avg_min_4 + Income + airport_diffusion + Am_Ind + Asian + White_Hisp + W_non_Hisp + Black_Hisp + B_non_Hisp + Pacific + Insured + Poor + Urban + v1 + v2 + land1 + land2 + land3 + land4 + tweet1 + tweet2 + tweet3 + tweet4 + air1 + air2 + air3 + air4 + HA + M1 + M2 + NA. + Cum_vac_per_N_0 + Cum_vac_per_N_1 + Cum_vac_per_N_2 + Cum_vac_per_N_3 

                  post.mean  l-95% CI  u-95% CI eff.samp    pMCMC    
(Intercept)       -8.248592 -8.278652 -8.219073   285.45  < 2e-05 ***
LOGN               0.999999  0.999937  1.000061 58000.00  < 2e-05 ***
max_HUS_mean       0.310244  0.129861  0.499813  1032.85 0.000862 ***
d_max_HUS_0       -0.139377 -0.185136 -0.092664  1518.29  < 2e-05 ***
d_max_HUS_min_1   -0.132818 -0.179356 -0.087749  1550.72  < 2e-05 ***
d_max_HUS_min_2   -0.074660 -0.118853 -0.028834  1548.24 0.001069 ** 
d_max_HUS_min_3   -0.102414 -0.150993 -0.055297  1530.12  < 2e-05 ***
d_max_HUS_min_4    0.059671  0.010697  0.104750  1507.22 0.014931 *  
t_avg_mean         0.490350  0.241541  0.725899   786.83 3.45e-05 ***
d_t_avg_0          0.170888  0.101169  0.239029  1205.76  < 2e-05 ***
d_t_avg_min_1     -0.021585 -0.098497  0.054201  1223.05 0.587138    
d_t_avg_min_2     -0.060533 -0.132344  0.010920  1280.87 0.100034    
d_t_avg_min_3     -0.164004 -0.238796 -0.092300  1334.39  < 2e-05 ***
d_t_avg_min_4     -0.317639 -0.386790 -0.247899  1287.49  < 2e-05 ***
RSDS_mean          0.109060 -0.020801  0.243483  1175.82 0.105552    
d_RSDS_0           0.385469  0.318908  0.453253  1616.43  < 2e-05 ***
d_RSDS_min_1       0.181252  0.110016  0.250082  1875.63  < 2e-05 ***
d_RSDS_min_2      -0.059151 -0.130699  0.014373  1842.61 0.108724    
d_RSDS_min_3      -0.063266 -0.132869  0.005938  1858.26 0.075241 .  
d_RSDS_min_4      -0.002467 -0.064524  0.060687  1729.58 0.936724    
AVG_PRESS_mean    -0.514020 -0.634421 -0.391941   677.64  < 2e-05 ***
d_AVG_PRESS_0     -0.016214 -0.041056  0.008071  1518.57 0.192897    
d_AVG_PRESS_min_1 -0.023318 -0.049475  0.002380  1333.97 0.073138 .  
d_AVG_PRESS_min_2 -0.012348 -0.039488  0.013893  1424.05 0.359759    
d_AVG_PRESS_min_3 -0.010399 -0.036659  0.016544  1457.57 0.439690    
d_AVG_PRESS_min_4  0.040017  0.014082  0.066911  1325.93 0.002034 ** 
tot_prec_mean      0.208895  0.119440  0.301919   962.65  < 2e-05 ***
d_tot_prec_0       0.028186  0.006774  0.049261  1718.71 0.011310 *  
d_tot_prec_min_1   0.032215  0.010749  0.054122  1683.98 0.003448 ** 
d_tot_prec_min_2   0.086705  0.065129  0.107712  1843.93  < 2e-05 ***
d_tot_prec_min_3   0.064894  0.043555  0.086246  1811.13  < 2e-05 ***
d_tot_prec_min_4   0.043465  0.022044  0.064706  1984.18  < 2e-05 ***
Wind_avg_mean     -0.042340 -0.096570  0.013229  1009.78 0.130862    
d_Wind_avg_0      -0.045120 -0.069239 -0.020488  1493.97 6.90e-05 ***
d_Wind_avg_min_1  -0.085693 -0.110755 -0.060540  1463.36  < 2e-05 ***
d_Wind_avg_min_2  -0.029416 -0.053513 -0.006209  1666.98 0.011621 *  
d_Wind_avg_min_3  -0.034966 -0.057795 -0.012413  1650.79 0.003448 ** 
d_Wind_avg_min_4  -0.036746 -0.060301 -0.013447  1574.74 0.002000 ** 
Income             0.032600 -0.043206  0.108365   838.48 0.399690    
airport_diffusion  0.132360  0.073528  0.193670  1437.80 6.90e-05 ***
Am_Ind             0.436762 -0.079385  0.933987   636.25 0.093966 .  
Asian              0.200924  0.049951  0.345758   917.80 0.007483 ** 
White_Hisp         1.007017  0.140281  1.885485   788.55 0.024000 *  
W_non_Hisp         1.150156 -0.231812  2.535881   779.34 0.104241    
Black_Hisp         0.027739 -0.030430  0.085190  1806.43 0.347759    
B_non_Hisp         0.928265 -0.102918  1.999492   782.06 0.084448 .  
Pacific            0.039387 -0.014557  0.091249  1260.98 0.146034    
Insured           -0.081545 -0.156441 -0.002777   743.07 0.038207 *  
Poor               0.155248  0.071719  0.240087   977.54 0.000103 ***
Urban             -0.046279 -0.115068  0.022561   592.15 0.187448    
v1                 0.213421  0.196119  0.230803  1838.92  < 2e-05 ***
v2                 0.288487  0.258783  0.319635   773.47  < 2e-05 ***
land1              0.258894  0.239909  0.277934  2722.26  < 2e-05 ***
land2              0.382191  0.356003  0.408694  1449.16  < 2e-05 ***
land3              0.347312  0.311686  0.382863   742.71  < 2e-05 ***
land4              0.181024  0.146009  0.216377   588.83  < 2e-05 ***
tweet1             0.111265  0.091384  0.131424  1748.35  < 2e-05 ***
tweet2             0.137195  0.111784  0.161695  1636.52  < 2e-05 ***
tweet3             0.125129  0.095148  0.155555  1136.79  < 2e-05 ***
tweet4             0.138897  0.105958  0.171930   684.18  < 2e-05 ***
air1               0.008506 -0.004475  0.021113  4316.46 0.191379    
air2               0.034348  0.019804  0.048574  3909.74  < 2e-05 ***
air3               0.034619  0.017097  0.052231  3152.01 0.000103 ***
air4               0.023665  0.003784  0.043994  2072.74 0.025862 *  
HA                -0.035689 -0.070037 -0.002446  1118.39 0.036000 *  
M1                -0.329544 -0.394405 -0.264781  1109.07  < 2e-05 ***
M2                 0.249135  0.188115  0.310284  1251.86  < 2e-05 ***
NA.               -0.098701 -0.128831 -0.069636  1253.56  < 2e-05 ***
Cum_vac_per_N_0    0.965842 -1.358175  3.204047    11.92 0.481241    
Cum_vac_per_N_1   -0.817163 -3.546808  1.636831    12.78 0.636966    
Cum_vac_per_N_2   -0.739145 -5.021375  3.543907    29.13 0.774966    
Cum_vac_per_N_3   -0.421891 -3.595244  2.804214    30.45 0.818103    
---
Signif. codes:  0 ‘***’ 0.001 ‘**’ 0.01 ‘*’ 0.05 ‘.’ 0.1 ‘ ’ 1
[1] "-----------------------------------------------------------------"

 Iterations = 3001:73000
 Thinning interval  = 1
 Sample size  = 70000 

 DIC: 185950.7 

 G-structure:  ~county

       post.mean l-95% CI u-95% CI eff.samp
county    0.2572   0.2363   0.2789    798.1

 R-structure:  ~units

      post.mean l-95% CI u-95% CI eff.samp
units    0.5045   0.4877    0.521      586

 Location effects: flu ~ LOGN + 1 + max_HUS_mean + d_max_HUS_0 + d_max_HUS_min_1 + d_max_HUS_min_2 + d_max_HUS_min_3 + t_avg_mean + d_t_avg_0 + d_t_avg_min_1 + d_t_avg_min_2 + d_t_avg_min_3 + max_HUS_mean * t_avg_mean + d_max_HUS_0 * d_t_avg_0 + d_max_HUS_min_1 * d_t_avg_min_1 + d_max_HUS_min_2 * d_t_avg_min_2 + d_max_HUS_min_3 * d_t_avg_min_3 + RSDS_mean + d_RSDS_0 + d_RSDS_min_1 + d_RSDS_min_2 + d_RSDS_min_3 + AVG_PRESS_mean + d_AVG_PRESS_0 + d_AVG_PRESS_min_1 + d_AVG_PRESS_min_2 + d_AVG_PRESS_min_3 + Income + airport_diffusion + 
    Am_Ind + Asian + White_Hisp + W_non_Hisp + Black_Hisp + B_non_Hisp + Pacific + Insured + Poor + Urban + v1 + v2 + land1 + land2 + land3 + land4 + tweet1 + tweet2 + tweet3 + tweet4 + air1 + air2 + air3 + air4 + HA + M1 + M2 + NA. + Cum_vac_per_N_0 + Cum_vac_per_N_1 + Cum_vac_per_N_2 + Cum_vac_per_N_3 

                              post.mean  l-95% CI  u-95% CI eff.samp    pMCMC
(Intercept)                   -8.315589 -8.354473 -8.276191  1063.69  < 1e-05
LOGN                           0.999999  0.999936  1.000060 70000.00  < 1e-05
max_HUS_mean                   0.156866 -0.050405  0.380190   807.63 0.152029
d_max_HUS_0                   -0.133427 -0.178812 -0.087071  1943.57  < 1e-05
d_max_HUS_min_1               -0.138765 -0.183296 -0.095694  2010.92  < 1e-05
d_max_HUS_min_2                0.001606 -0.042780  0.044696  1915.79 0.943314
d_max_HUS_min_3               -0.075572 -0.118995 -0.032912  1972.22 0.000457
t_avg_mean                     0.801945  0.547547  1.054163   813.49  < 1e-05
d_t_avg_0                      0.261649  0.190839  0.330493  1433.04  < 1e-05
d_t_avg_min_1                 -0.025300 -0.099643  0.048949  1573.13 0.505086
d_t_avg_min_2                 -0.132556 -0.206682 -0.059509  1589.39 0.000629
d_t_avg_min_3                 -0.298528 -0.365863 -0.229247  1485.97  < 1e-05
RSDS_mean                     -0.019755 -0.149831  0.110468   937.27 0.765400
d_RSDS_0                       0.417289  0.351141  0.483190  2282.10  < 1e-05
d_RSDS_min_1                   0.145768  0.078074  0.213795  2173.91  < 1e-05
d_RSDS_min_2                  -0.190342 -0.258944 -0.123740  2245.04  < 1e-05
d_RSDS_min_3                  -0.177888 -0.240857 -0.116771  2164.12  < 1e-05
AVG_PRESS_mean                -0.505697 -0.636759 -0.378001   707.48  < 1e-05
d_AVG_PRESS_0                 -0.051494 -0.074380 -0.026939  1727.88  < 1e-05
d_AVG_PRESS_min_1              0.029838  0.003558  0.055402  1583.23 0.024400
d_AVG_PRESS_min_2             -0.020218 -0.046285  0.006267  1682.72 0.128114
d_AVG_PRESS_min_3              0.003126 -0.021999  0.029233  1743.17 0.802829
Income                         0.032884 -0.040884  0.108050  1239.37 0.390057
airport_diffusion              0.180005  0.118759  0.238350  1956.52  < 1e-05
Am_Ind                         0.314434 -0.207490  0.820838   661.67 0.232800
Asian                          0.180088  0.034066  0.331272   997.73 0.017600
White_Hisp                     0.767927 -0.110450  1.646988   830.16 0.087029
W_non_Hisp                     0.918839 -0.466080  2.318203   818.45 0.198314
Black_Hisp                     0.012610 -0.045280  0.072066  2095.00 0.673543
B_non_Hisp                     0.748043 -0.320029  1.794730   821.64 0.169343
Pacific                        0.050917 -0.001437  0.104191  1403.43 0.058400
Insured                       -0.060534 -0.138186  0.017304   887.09 0.122771
Poor                           0.229873  0.145320  0.314548  1118.24  < 1e-05
Urban                         -0.080597 -0.147966 -0.012783   860.77 0.021371
v1                             0.212446  0.195023  0.229741  1897.44  < 1e-05
v2                             0.286842  0.257302  0.316600   917.06  < 1e-05
land1                          0.260129  0.240750  0.278931  2903.20  < 1e-05
land2                          0.385436  0.359363  0.412164  1948.13  < 1e-05
land3                          0.358329  0.323722  0.393565  1006.42  < 1e-05
land4                          0.197777  0.163704  0.235084   700.12  < 1e-05
tweet1                         0.113308  0.093025  0.132806  2389.00  < 1e-05
tweet2                         0.139652  0.114385  0.164528  1862.62  < 1e-05
tweet3                         0.127802  0.097365  0.158255  1282.74  < 1e-05
tweet4                         0.145212  0.111202  0.178309   809.78  < 1e-05
air1                           0.007788 -0.004992  0.020178  4725.84 0.226743
air2                           0.038882  0.024441  0.052959  4422.61  < 1e-05
air3                           0.039642  0.022199  0.056805  3835.64  < 1e-05
air4                           0.028893  0.009063  0.048894  2704.04 0.006314
HA                             0.016231 -0.017972  0.051975  1212.66 0.365143
M1                            -0.306969 -0.372101 -0.244370  1400.94  < 1e-05
M2                             0.208401  0.146240  0.267199  1634.41  < 1e-05
NA.                           -0.106109 -0.135528 -0.075222  1474.58  < 1e-05
Cum_vac_per_N_0                0.461271 -1.707190  3.287699    14.13 0.771171
Cum_vac_per_N_1                0.249391 -3.543994  3.708349    11.89 0.824971
Cum_vac_per_N_2               -0.712836 -5.944077  4.577898    25.27 0.742229
Cum_vac_per_N_3               -0.831168 -4.434377  4.032442    22.44 0.653257
max_HUS_mean:t_avg_mean        0.182600  0.067433  0.297944   764.48 0.001743
d_max_HUS_0:d_t_avg_0          0.315387  0.256230  0.375245  1518.76  < 1e-05
d_max_HUS_min_1:d_t_avg_min_1  0.042737 -0.018806  0.101779  1723.02 0.169286
d_max_HUS_min_2:d_t_avg_min_2 -0.003788 -0.062193  0.051720  1627.55 0.896629
d_max_HUS_min_3:d_t_avg_min_3 -0.200134 -0.257012 -0.146067  1632.91  < 1e-05
                                 
(Intercept)                   ***
LOGN                          ***
max_HUS_mean                     
d_max_HUS_0                   ***
d_max_HUS_min_1               ***
d_max_HUS_min_2                  
d_max_HUS_min_3               ***
t_avg_mean                    ***
d_t_avg_0                     ***
d_t_avg_min_1                    
d_t_avg_min_2                 ***
d_t_avg_min_3                 ***
RSDS_mean                        
d_RSDS_0                      ***
d_RSDS_min_1                  ***
d_RSDS_min_2                  ***
d_RSDS_min_3                  ***
AVG_PRESS_mean                ***
d_AVG_PRESS_0                 ***
d_AVG_PRESS_min_1             *  
d_AVG_PRESS_min_2                
d_AVG_PRESS_min_3                
Income                           
airport_diffusion             ***
Am_Ind                           
Asian                         *  
White_Hisp                    .  
W_non_Hisp                       
Black_Hisp                       
B_non_Hisp                       
Pacific                       .  
Insured                          
Poor                          ***
Urban                         *  
v1                            ***
v2                            ***
land1                         ***
land2                         ***
land3                         ***
land4                         ***
tweet1                        ***
tweet2                        ***
tweet3                        ***
tweet4                        ***
air1                             
air2                          ***
air3                          ***
air4                          ** 
HA                               
M1                            ***
M2                            ***
NA.                           ***
Cum_vac_per_N_0                  
Cum_vac_per_N_1                  
Cum_vac_per_N_2                  
Cum_vac_per_N_3                  
max_HUS_mean:t_avg_mean       ** 
d_max_HUS_0:d_t_avg_0         ***
d_max_HUS_min_1:d_t_avg_min_1    
d_max_HUS_min_2:d_t_avg_min_2    
d_max_HUS_min_3:d_t_avg_min_3 ***
---
Signif. codes:  0 ‘***’ 0.001 ‘**’ 0.01 ‘*’ 0.05 ‘.’ 0.1 ‘ ’ 1
[1] "-----------------------------------------------------------------"

 Iterations = 3001:73000
 Thinning interval  = 1
 Sample size  = 70000 

 DIC: 186013.9 

 G-structure:  ~county

       post.mean l-95% CI u-95% CI eff.samp
county    0.2564    0.234   0.2788    645.5

 R-structure:  ~units

      post.mean l-95% CI u-95% CI eff.samp
units    0.5036   0.4873   0.5204    609.7

 Location effects: flu ~ LOGN + 1 + max_HUS_mean + d_max_HUS_0 + d_max_HUS_min_1 + d_max_HUS_min_3 + t_avg_mean + d_t_avg_0 + d_t_avg_min_3 + d_t_avg_min_4 + RSDS_mean + d_RSDS_0 + d_RSDS_min_1 + AVG_PRESS_mean + d_AVG_PRESS_0 + d_AVG_PRESS_min_1 + d_AVG_PRESS_min_3 + tot_prec_mean + d_tot_prec_0 + d_tot_prec_min_3 + d_tot_prec_min_4 + Wind_avg_mean + d_Wind_avg_0 + d_Wind_avg_min_2 + Income + airport_diffusion + Am_Ind + Asian + White_Hisp + W_non_Hisp + Black_Hisp + B_non_Hisp + Urban + v1 + v2 + land1 + land2 + 
    land3 + land4 + tweet1 + tweet2 + tweet3 + tweet4 + air1 + air2 + air3 + air4 + HA + M1 + M2 + NA. + Cum_vac_per_N_0 + Cum_vac_per_N_1 + Cum_vac_per_N_2 + Cum_vac_per_N_3 

                  post.mean  l-95% CI  u-95% CI  eff.samp    pMCMC    
(Intercept)       -8.247155 -8.274915 -8.218283   388.786  < 1e-05 ***
LOGN               0.999999  0.999938  1.000062 70000.000  < 1e-05 ***
max_HUS_mean       0.238675  0.059933  0.421815  1460.747 0.009429 ** 
d_max_HUS_0       -0.112293 -0.157170 -0.070203  2016.005  < 1e-05 ***
d_max_HUS_min_1   -0.171598 -0.206230 -0.136690  1957.509  < 1e-05 ***
d_max_HUS_min_3   -0.047119 -0.089389 -0.004948  1940.853 0.028800 *  
t_avg_mean         0.608698  0.370369  0.841191   932.866  < 1e-05 ***
d_t_avg_0          0.145166  0.082102  0.206912  1515.587  < 1e-05 ***
d_t_avg_min_3     -0.234295 -0.297501 -0.171912  1604.289  < 1e-05 ***
d_t_avg_min_4     -0.310143 -0.353867 -0.266959  1839.637  < 1e-05 ***
RSDS_mean          0.084799 -0.046739  0.214127  1427.171 0.199371    
d_RSDS_0           0.343210  0.284973  0.401714  2147.932  < 1e-05 ***
d_RSDS_min_1       0.112815  0.050793  0.173157  2197.732 8.57e-05 ***
AVG_PRESS_mean    -0.562081 -0.679728 -0.444344   813.702  < 1e-05 ***
d_AVG_PRESS_0     -0.003575 -0.026994  0.021265  1642.725 0.767343    
d_AVG_PRESS_min_1 -0.007027 -0.031498  0.016742  1634.459 0.574000    
d_AVG_PRESS_min_3  0.006664 -0.017363  0.030524  1724.612 0.589857    
tot_prec_mean      0.242828  0.155946  0.329811  1235.949  < 1e-05 ***
d_tot_prec_0       0.034008  0.012617  0.054677  2142.547 0.002343 ** 
d_tot_prec_min_3   0.081996  0.061632  0.102017  2383.133  < 1e-05 ***
d_tot_prec_min_4   0.045208  0.026246  0.064051  2366.848 2.86e-05 ***
Wind_avg_mean     -0.050465 -0.106068  0.005171  1232.244 0.075743 .  
d_Wind_avg_0      -0.060095 -0.083227 -0.036983  1951.825  < 1e-05 ***
d_Wind_avg_min_2  -0.034423 -0.056898 -0.012551  1911.722 0.003086 ** 
Income            -0.048983 -0.113129  0.013023  1185.961 0.125886    
airport_diffusion  0.103719  0.048725  0.160853  2493.710 0.000343 ***
Am_Ind             0.350139 -0.121831  0.834489   846.308 0.149029    
Asian              0.186113  0.044890  0.326798  1301.618 0.011171 *  
White_Hisp         0.844407  0.036986  1.669454  1108.105 0.044143 *  
W_non_Hisp         0.776910 -0.509143  2.068989  1095.819 0.234086    
Black_Hisp         0.036602 -0.019787  0.093066  2889.813 0.206171    
B_non_Hisp         0.720756 -0.249167  1.705257  1106.790 0.146600    
Urban             -0.066368 -0.131211  0.002215   789.880 0.053657 .  
v1                 0.214223  0.197170  0.231459  2013.406  < 1e-05 ***
v2                 0.288372  0.258308  0.317028   984.707  < 1e-05 ***
land1              0.262664  0.243162  0.281190  3347.429  < 1e-05 ***
land2              0.386478  0.360011  0.412349  1978.422  < 1e-05 ***
land3              0.352911  0.316458  0.389290   960.569  < 1e-05 ***
land4              0.182629  0.147042  0.218094   735.094  < 1e-05 ***
tweet1             0.112087  0.092457  0.132155  2091.362  < 1e-05 ***
tweet2             0.138660  0.113007  0.163176  1860.302  < 1e-05 ***
tweet3             0.126569  0.096276  0.156405  1427.789  < 1e-05 ***
tweet4             0.142388  0.108545  0.176051   884.661  < 1e-05 ***
air1               0.008282 -0.004344  0.020992  5233.676 0.197629    
air2               0.035201  0.020665  0.049449  4627.563  < 1e-05 ***
air3               0.034733  0.016759  0.051640  3765.221 0.000200 ***
air4               0.023330  0.003079  0.043515  2480.734 0.025743 *  
HA                -0.035237 -0.068893 -0.001200  1240.505 0.043343 *  
M1                -0.351451 -0.414773 -0.286816  1372.037  < 1e-05 ***
M2                 0.248539  0.187225  0.306933  1643.666  < 1e-05 ***
NA.               -0.088567 -0.119124 -0.057790  1487.777  < 1e-05 ***
Cum_vac_per_N_0    0.638741 -1.480841  3.548272    13.351 0.668714    
Cum_vac_per_N_1    0.556824 -2.965496  4.298174     7.024 0.850343    
Cum_vac_per_N_2   -1.174988 -7.316725  4.542297    19.810 0.677657    
Cum_vac_per_N_3   -0.694248 -4.952510  3.414880    25.499 0.750543    
---
Signif. codes:  0 ‘***’ 0.001 ‘**’ 0.01 ‘*’ 0.05 ‘.’ 0.1 ‘ ’ 1
[1] "-----------------------------------------------------------------"

 Iterations = 3001:73000
 Thinning interval  = 1
 Sample size  = 70000 

 DIC: 186892.5 

 G-structure:  ~county

       post.mean l-95% CI u-95% CI eff.samp
county    0.4949   0.4577   0.5322    623.1

 R-structure:  ~units

      post.mean l-95% CI u-95% CI eff.samp
units    0.5402   0.5228    0.559    562.8

 Location effects: flu ~ LOGN + 1 + v1 + v2 + land1 + land2 + land3 + land4 + tweet1 + tweet2 + tweet3 + tweet4 + air1 + air2 + air3 + air4 + HA + M1 + M2 + NA. + Cum_vac_per_N_0 + Cum_vac_per_N_1 + Cum_vac_per_N_2 + Cum_vac_per_N_3 

                post.mean  l-95% CI  u-95% CI  eff.samp    pMCMC    
(Intercept)     -8.204807 -8.238591 -8.171445   579.652  < 1e-05 ***
LOGN             1.000000  0.999938  1.000062 70895.276  < 1e-05 ***
v1               0.217522  0.198828  0.236275  1495.450  < 1e-05 ***
v2               0.288512  0.255838  0.320555   843.849  < 1e-05 ***
land1            0.273114  0.253597  0.291854  3199.067  < 1e-05 ***
land2            0.401953  0.375890  0.428290  1990.569  < 1e-05 ***
land3            0.377211  0.341797  0.412847   988.600  < 1e-05 ***
land4            0.199471  0.164282  0.236740   760.637  < 1e-05 ***
tweet1           0.113348  0.092738  0.133539  1872.618  < 1e-05 ***
tweet2           0.145883  0.120035  0.172232  1828.314  < 1e-05 ***
tweet3           0.133635  0.102432  0.165109  1280.026  < 1e-05 ***
tweet4           0.149273  0.114246  0.183764   889.017  < 1e-05 ***
air1             0.014278  0.001078  0.027560  3674.274 0.035686 *  
air2             0.042022  0.026950  0.056658  4574.666  < 1e-05 ***
air3             0.043076  0.025243  0.060684  4009.395  < 1e-05 ***
air4             0.035651  0.015889  0.055602  2802.232 0.000514 ***
HA               0.087953  0.054918  0.121970  1337.033  < 1e-05 ***
M1              -0.240624 -0.304168 -0.177409  1490.991  < 1e-05 ***
M2               0.093391  0.031897  0.154864  1677.011 0.003629 ** 
NA.             -0.111314 -0.140794 -0.081003  1670.358  < 1e-05 ***
Cum_vac_per_N_0  1.242338 -0.977965  3.761120    13.269 0.430943    
Cum_vac_per_N_1 -0.724882 -4.319121  3.250150     9.912 0.639714    
Cum_vac_per_N_2 -1.168606 -4.910327  2.456100    50.710 0.583829    
Cum_vac_per_N_3  0.110232 -2.744131  2.819203    50.471 0.947286    
---
Signif. codes:  0 ‘***’ 0.001 ‘**’ 0.01 ‘*’ 0.05 ‘.’ 0.1 ‘ ’ 1
[1] "-----------------------------------------------------------------"

 Iterations = 3001:61000
 Thinning interval  = 1
 Sample size  = 58000 

 DIC: 186517.8 

 G-structure:  ~county

       post.mean l-95% CI u-95% CI eff.samp
county    0.4677   0.4318   0.5025    500.3

 R-structure:  ~units

      post.mean l-95% CI u-95% CI eff.samp
units    0.5277   0.5107   0.5447      491

 Location effects: flu ~ LOGN + 1 + d_t_avg_0 + d_t_avg_min_1 + d_t_avg_min_2 + d_t_avg_min_3 + d_t_avg_min_4 + Income + airport_diffusion + v1 + v2 + land1 + land2 + land3 + land4 + tweet1 + tweet2 + tweet3 + tweet4 + air1 + air2 + air3 + air4 + HA + M1 + M2 + NA. 

                   post.mean   l-95% CI   u-95% CI eff.samp    pMCMC    
(Intercept)       -8.2072755 -8.2398078 -8.1744663    466.5  < 2e-05 ***
LOGN               0.9999998  0.9999381  1.0000623  58000.0  < 2e-05 ***
d_t_avg_0          0.2341519  0.1851815  0.2831652   1292.2  < 2e-05 ***
d_t_avg_min_1     -0.0160536 -0.0698932  0.0362008   1342.0  0.55214    
d_t_avg_min_2      0.0164386 -0.0326788  0.0647010   1377.3  0.51290    
d_t_avg_min_3     -0.1767538 -0.2272376 -0.1278241   1456.0  < 2e-05 ***
d_t_avg_min_4     -0.2619389 -0.3064095 -0.2189529   1627.6  < 2e-05 ***
Income            -0.2976891 -0.3621952 -0.2346064   1121.8  < 2e-05 ***
airport_diffusion  0.2614364  0.1995564  0.3232819   1211.6  < 2e-05 ***
v1                 0.2175044  0.1985236  0.2361976   1087.2  < 2e-05 ***
v2                 0.2868495  0.2529637  0.3204787    664.3  < 2e-05 ***
land1              0.2701808  0.2508628  0.2895191   2491.4  < 2e-05 ***
land2              0.3923580  0.3659235  0.4186883   1819.3  < 2e-05 ***
land3              0.3624460  0.3271209  0.3978990    862.3  < 2e-05 ***
land4              0.1904355  0.1549392  0.2253754    666.9  < 2e-05 ***
tweet1             0.1110625  0.0901460  0.1313286   1706.9  < 2e-05 ***
tweet2             0.1414822  0.1145511  0.1678086   1304.5  < 2e-05 ***
tweet3             0.1265561  0.0946418  0.1571831   1106.3  < 2e-05 ***
tweet4             0.1418525  0.1072079  0.1756265    724.1  < 2e-05 ***
air1               0.0120093 -0.0017167  0.0252848   3557.8  0.08197 .  
air2               0.0329558  0.0180347  0.0476665   3776.8 3.45e-05 ***
air3               0.0273728  0.0089107  0.0457922   2919.0  0.00434 ** 
air4               0.0209966  0.0007031  0.0406609   2248.8  0.04548 *  
HA                 0.0105072 -0.0221433  0.0462546   1028.2  0.55490    
M1                -0.2340431 -0.2982763 -0.1718224   1239.9  < 2e-05 ***
M2                 0.1494286  0.0888431  0.2109118   1380.3  < 2e-05 ***
NA.               -0.0911081 -0.1208223 -0.0610018   1331.8  < 2e-05 ***
---
Signif. codes:  0 ‘***’ 0.001 ‘**’ 0.01 ‘*’ 0.05 ‘.’ 0.1 ‘ ’ 1
[1] "-----------------------------------------------------------------"

 Iterations = 3001:61000
 Thinning interval  = 1
 Sample size  = 58000 

 DIC: 186492.9 

 G-structure:  ~county

       post.mean l-95% CI u-95% CI eff.samp
county    0.3961   0.3656   0.4272    551.2

 R-structure:  ~units

      post.mean l-95% CI u-95% CI eff.samp
units    0.5339   0.5165   0.5511    538.5

 Location effects: flu ~ LOGN + 1 + max_HUS_mean + d_max_HUS_0 + d_max_HUS_min_1 + d_max_HUS_min_2 + d_max_HUS_min_3 + Income + airport_diffusion + v1 + v2 + land1 + land2 + land3 + land4 + tweet1 + tweet2 + tweet3 + tweet4 + air1 + air2 + air3 + air4 + HA + M1 + M2 + NA. 

                  post.mean  l-95% CI  u-95% CI eff.samp    pMCMC    
(Intercept)       -8.244304 -8.276477 -8.213917    411.7  < 2e-05 ***
LOGN               1.000000  0.999938  1.000062  57050.6  < 2e-05 ***
max_HUS_mean       0.667544  0.606144  0.728882    693.1  < 2e-05 ***
d_max_HUS_0       -0.036398 -0.066981 -0.005876   1873.7  0.02069 *  
d_max_HUS_min_1   -0.122910 -0.155754 -0.091181   1750.1  < 2e-05 ***
d_max_HUS_min_2    0.002461 -0.028507  0.032299   1690.5  0.87755    
d_max_HUS_min_3   -0.076713 -0.105543 -0.048027   1715.7  < 2e-05 ***
Income            -0.132904 -0.195215 -0.070514    898.7 3.45e-05 ***
airport_diffusion  0.148150  0.090356  0.207399   1699.1  < 2e-05 ***
v1                 0.220610  0.202091  0.238548   1739.6  < 2e-05 ***
v2                 0.295294  0.263242  0.327459    713.1  < 2e-05 ***
land1              0.272731  0.253792  0.292592   2398.6  < 2e-05 ***
land2              0.398962  0.371513  0.425285   1434.1  < 2e-05 ***
land3              0.361692  0.324997  0.396946    799.5  < 2e-05 ***
land4              0.183728  0.147374  0.220387    589.2  < 2e-05 ***
tweet1             0.110445  0.088845  0.132353   1638.5  < 2e-05 ***
tweet2             0.136294  0.109177  0.162854   1324.8  < 2e-05 ***
tweet3             0.121984  0.089802  0.152859   1062.0  < 2e-05 ***
tweet4             0.138530  0.104096  0.172887    698.9  < 2e-05 ***
air1               0.014877  0.001310  0.028073   3187.4  0.02893 *  
air2               0.033643  0.019184  0.049052   3615.1 3.45e-05 ***
air3               0.026383  0.007695  0.044801   2559.1  0.00672 ** 
air4               0.017477 -0.003536  0.037547   2105.6  0.09786 .  
HA                 0.047676  0.015417  0.079922   1096.3  0.00638 ** 
M1                -0.144833 -0.210112 -0.080626   1059.9  < 2e-05 ***
M2                 0.075374  0.014820  0.135084   1293.9  0.01279 *  
NA.               -0.106582 -0.136653 -0.076914   1309.3  < 2e-05 ***
---
Signif. codes:  0 ‘***’ 0.001 ‘**’ 0.01 ‘*’ 0.05 ‘.’ 0.1 ‘ ’ 1
[1] "-----------------------------------------------------------------"

 Iterations = 3001:61000
 Thinning interval  = 1
 Sample size  = 58000 

 DIC: 186077.5 

 G-structure:  ~county

       post.mean l-95% CI u-95% CI eff.samp
county    0.2846   0.2622   0.3083      657

 R-structure:  ~units

      post.mean l-95% CI u-95% CI eff.samp
units    0.5082   0.4911    0.524    522.1

 Location effects: flu ~ LOGN + 1 + max_HUS_mean + d_max_HUS_0 + d_max_HUS_min_1 + d_max_HUS_min_2 + d_max_HUS_min_3 + t_avg_mean + d_t_avg_0 + d_t_avg_min_1 + d_t_avg_min_2 + d_t_avg_min_3 + RSDS_mean + d_RSDS_0 + d_RSDS_min_1 + d_RSDS_min_2 + d_RSDS_min_3 + AVG_PRESS_mean + d_AVG_PRESS_0 + d_AVG_PRESS_min_1 + d_AVG_PRESS_min_2 + d_AVG_PRESS_min_3 + Income + airport_diffusion + v1 + v2 + land1 + land2 + land3 + land4 + tweet1 + tweet2 + tweet3 + tweet4 + air1 + air2 + air3 + air4 + HA + M1 + M2 + NA. 

                   post.mean   l-95% CI   u-95% CI eff.samp    pMCMC    
(Intercept)       -8.248e+00 -8.277e+00 -8.219e+00    410.4  < 2e-05 ***
LOGN               1.000e+00  9.999e-01  1.000e+00  58000.0  < 2e-05 ***
max_HUS_mean       1.197e-01 -4.077e-02  2.691e-01   1133.1 0.131103    
d_max_HUS_0       -1.310e-01 -1.730e-01 -8.771e-02   1775.5  < 2e-05 ***
d_max_HUS_min_1   -1.063e-01 -1.509e-01 -6.258e-02   1654.1  < 2e-05 ***
d_max_HUS_min_2    5.103e-03 -3.890e-02  4.684e-02   1668.1 0.814207    
d_max_HUS_min_3   -2.465e-02 -6.633e-02  1.812e-02   1657.2 0.257966    
t_avg_mean         9.756e-01  7.525e-01  1.210e+00    592.7  < 2e-05 ***
d_t_avg_0          2.378e-01  1.701e-01  3.042e-01   1266.4  < 2e-05 ***
d_t_avg_min_1     -8.091e-02 -1.526e-01 -3.826e-03   1193.4 0.035241 *  
d_t_avg_min_2     -1.168e-01 -1.898e-01 -4.477e-02   1306.1 0.000621 ***
d_t_avg_min_3     -3.133e-01 -3.824e-01 -2.461e-01   1284.9  < 2e-05 ***
RSDS_mean          1.271e-01  2.746e-03  2.528e-01    687.1 0.046690 *  
d_RSDS_0           4.958e-01  4.338e-01  5.572e-01   1718.3  < 2e-05 ***
d_RSDS_min_1       2.027e-01  1.326e-01  2.694e-01   1832.7  < 2e-05 ***
d_RSDS_min_2      -1.776e-01 -2.450e-01 -1.106e-01   1835.7  < 2e-05 ***
d_RSDS_min_3      -2.190e-01 -2.798e-01 -1.573e-01   1987.9  < 2e-05 ***
AVG_PRESS_mean    -5.893e-01 -7.074e-01 -4.696e-01    512.8  < 2e-05 ***
d_AVG_PRESS_0     -2.352e-02 -4.665e-02 -8.858e-05   1358.2 0.046828 *  
d_AVG_PRESS_min_1  1.037e-02 -1.480e-02  3.605e-02   1287.3 0.417207    
d_AVG_PRESS_min_2 -1.877e-03 -2.694e-02  2.315e-02   1393.7 0.880103    
d_AVG_PRESS_min_3 -7.205e-03 -3.231e-02  1.734e-02   1486.2 0.576276    
Income            -6.621e-02 -1.187e-01 -1.148e-02   1362.9 0.015172 *  
airport_diffusion  1.985e-01  1.470e-01  2.509e-01   1842.1  < 2e-05 ***
v1                 2.146e-01  1.968e-01  2.317e-01   1679.4  < 2e-05 ***
v2                 2.890e-01  2.599e-01  3.189e-01    758.9  < 2e-05 ***
land1              2.615e-01  2.425e-01  2.808e-01   2722.3  < 2e-05 ***
land2              3.864e-01  3.601e-01  4.124e-01   1790.3  < 2e-05 ***
land3              3.539e-01  3.188e-01  3.903e-01    754.4  < 2e-05 ***
land4              1.861e-01  1.482e-01  2.222e-01    588.6  < 2e-05 ***
tweet1             1.137e-01  9.304e-02  1.339e-01   1964.0  < 2e-05 ***
tweet2             1.390e-01  1.136e-01  1.641e-01   1626.2  < 2e-05 ***
tweet3             1.261e-01  9.580e-02  1.560e-01   1203.4  < 2e-05 ***
tweet4             1.416e-01  1.082e-01  1.756e-01    727.0  < 2e-05 ***
air1               7.800e-03 -4.866e-03  2.065e-02   3844.9 0.230034    
air2               3.602e-02  2.157e-02  5.049e-02   3760.8  < 2e-05 ***
air3               3.533e-02  1.834e-02  5.269e-02   3577.9 0.000103 ***
air4               2.283e-02  2.793e-03  4.250e-02   2182.5 0.028034 *  
HA                -5.398e-03 -3.920e-02  2.816e-02   1026.4 0.752793    
M1                -3.191e-01 -3.818e-01 -2.565e-01   1206.0  < 2e-05 ***
M2                 2.273e-01  1.662e-01  2.873e-01   1331.6  < 2e-05 ***
NA.               -9.955e-02 -1.294e-01 -6.948e-02   1273.0  < 2e-05 ***
---
Signif. codes:  0 ‘***’ 0.001 ‘**’ 0.01 ‘*’ 0.05 ‘.’ 0.1 ‘ ’ 1
[1] "-----------------------------------------------------------------"

 Iterations = 3001:83000
 Thinning interval  = 1
 Sample size  = 80000 

 DIC: 186285.4 

 G-structure:  ~county

       post.mean l-95% CI u-95% CI eff.samp
county    0.2758    0.252    0.299    838.9

 R-structure:  ~units

      post.mean l-95% CI u-95% CI eff.samp
units      0.58   0.5612   0.5987    621.1

 Location effects: flu ~ LOGN + 1 + max_HUS_mean + d_max_HUS_0 + d_max_HUS_min_1 + d_max_HUS_min_2 + d_max_HUS_min_3 + t_avg_mean + d_t_avg_0 + d_t_avg_min_1 + d_t_avg_min_2 + d_t_avg_min_3 + max_HUS_mean * t_avg_mean + d_max_HUS_0 * d_t_avg_0 + d_max_HUS_min_1 * d_t_avg_min_1 + d_max_HUS_min_2 * d_t_avg_min_2 + d_max_HUS_min_3 * d_t_avg_min_3 + RSDS_mean + d_RSDS_0 + d_RSDS_min_1 + d_RSDS_min_2 + d_RSDS_min_3 + AVG_PRESS_mean + d_AVG_PRESS_0 + d_AVG_PRESS_min_1 + d_AVG_PRESS_min_2 + d_AVG_PRESS_min_3 + Income + airport_diffusion + 
    Am_Ind + Asian + White_Hisp + W_non_Hisp + Black_Hisp + B_non_Hisp + Pacific + Insured + Poor + Urban + v1 + v2 

                               post.mean   l-95% CI   u-95% CI eff.samp   pMCMC
(Intercept)                   -8.329e+00 -8.369e+00 -8.289e+00   1406.8 < 1e-05
LOGN                           1.000e+00  9.999e-01  1.000e+00  80098.0 < 1e-05
max_HUS_mean                   2.373e-01  1.924e-02  4.543e-01   1229.9 0.03455
d_max_HUS_0                   -1.297e-01 -1.747e-01 -8.370e-02   2557.9 < 1e-05
d_max_HUS_min_1               -1.546e-01 -2.014e-01 -1.093e-01   2242.0 < 1e-05
d_max_HUS_min_2               -1.432e-02 -6.035e-02  2.988e-02   2373.4 0.52922
d_max_HUS_min_3               -6.995e-02 -1.152e-01 -2.460e-02   2306.7 0.00213
t_avg_mean                     8.463e-01  5.917e-01  1.102e+00   1372.6 < 1e-05
d_t_avg_0                      2.660e-01  1.958e-01  3.374e-01   1902.3 < 1e-05
d_t_avg_min_1                 -1.654e-03 -8.315e-02  7.802e-02   1786.1 0.96385
d_t_avg_min_2                 -1.167e-01 -1.918e-01 -3.856e-02   1958.2 0.00308
d_t_avg_min_3                 -2.664e-01 -3.377e-01 -1.941e-01   1954.3 < 1e-05
RSDS_mean                     -4.671e-02 -1.781e-01  8.566e-02   1575.4 0.48705
d_RSDS_0                       3.810e-01  3.127e-01  4.478e-01   2878.7 < 1e-05
d_RSDS_min_1                   1.133e-01  4.316e-02  1.841e-01   2710.2 0.00208
d_RSDS_min_2                  -2.227e-01 -2.926e-01 -1.521e-01   2767.6 < 1e-05
d_RSDS_min_3                  -2.194e-01 -2.843e-01 -1.547e-01   2687.1 < 1e-05
AVG_PRESS_mean                -5.877e-01 -7.179e-01 -4.560e-01    955.8 < 1e-05
d_AVG_PRESS_0                 -5.580e-02 -8.026e-02 -3.107e-02   2023.4 < 1e-05
d_AVG_PRESS_min_1              2.839e-02  2.032e-03  5.450e-02   2107.7 0.03670
d_AVG_PRESS_min_2             -3.518e-02 -6.262e-02 -8.244e-03   2007.5 0.01230
d_AVG_PRESS_min_3             -9.182e-03 -3.501e-02  1.680e-02   2220.8 0.49100
Income                         3.918e-02 -3.711e-02  1.164e-01   1614.1 0.31615
airport_diffusion              1.839e-01  1.235e-01  2.452e-01   2784.9 < 1e-05
Am_Ind                         5.251e-01  1.010e-02  1.049e+00    896.6 0.05072
Asian                          2.513e-01  9.912e-02  4.006e-01   1403.0 0.00155
White_Hisp                     1.127e+00  2.417e-01  2.033e+00   1070.3 0.01513
W_non_Hisp                     1.555e+00  1.184e-01  2.952e+00   1069.9 0.03400
Black_Hisp                     1.872e-02 -4.048e-02  7.875e-02   3257.8 0.53840
B_non_Hisp                     1.223e+00  1.251e-01  2.280e+00   1069.6 0.02913
Pacific                        6.413e-02  8.829e-03  1.185e-01   1858.9 0.02357
Insured                       -7.655e-02 -1.542e-01 -6.048e-05   1469.3 0.05105
Poor                           3.008e-01  2.164e-01  3.876e-01   1371.4 < 1e-05
Urban                         -8.190e-02 -1.520e-01 -1.264e-02    959.3 0.02125
v1                             2.408e-01  2.236e-01  2.584e-01   2519.4 < 1e-05
v2                             3.388e-01  3.114e-01  3.668e-01   1491.3 < 1e-05
max_HUS_mean:t_avg_mean        1.572e-01  3.626e-02  2.740e-01    820.8 0.00923
d_max_HUS_0:d_t_avg_0          2.922e-01  2.334e-01  3.520e-01   2033.2 < 1e-05
d_max_HUS_min_1:d_t_avg_min_1  4.841e-02 -1.238e-02  1.114e-01   2133.9 0.12510
d_max_HUS_min_2:d_t_avg_min_2  1.201e-02 -4.403e-02  7.039e-02   2209.4 0.67988
d_max_HUS_min_3:d_t_avg_min_3 -2.127e-01 -2.695e-01 -1.556e-01   1961.5 < 1e-05
                                 
(Intercept)                   ***
LOGN                          ***
max_HUS_mean                  *  
d_max_HUS_0                   ***
d_max_HUS_min_1               ***
d_max_HUS_min_2                  
d_max_HUS_min_3               ** 
t_avg_mean                    ***
d_t_avg_0                     ***
d_t_avg_min_1                    
d_t_avg_min_2                 ** 
d_t_avg_min_3                 ***
RSDS_mean                        
d_RSDS_0                      ***
d_RSDS_min_1                  ** 
d_RSDS_min_2                  ***
d_RSDS_min_3                  ***
AVG_PRESS_mean                ***
d_AVG_PRESS_0                 ***
d_AVG_PRESS_min_1             *  
d_AVG_PRESS_min_2             *  
d_AVG_PRESS_min_3                
Income                           
airport_diffusion             ***
Am_Ind                        .  
Asian                         ** 
White_Hisp                    *  
W_non_Hisp                    *  
Black_Hisp                       
B_non_Hisp                    *  
Pacific                       *  
Insured                       .  
Poor                          ***
Urban                         *  
v1                            ***
v2                            ***
max_HUS_mean:t_avg_mean       ** 
d_max_HUS_0:d_t_avg_0         ***
d_max_HUS_min_1:d_t_avg_min_1    
d_max_HUS_min_2:d_t_avg_min_2    
d_max_HUS_min_3:d_t_avg_min_3 ***
---
Signif. codes:  0 ‘***’ 0.001 ‘**’ 0.01 ‘*’ 0.05 ‘.’ 0.1 ‘ ’ 1
[1] "-----------------------------------------------------------------"

 Iterations = 3001:61000
 Thinning interval  = 1
 Sample size  = 58000 

 DIC: 185933.7 

 G-structure:  ~county

       post.mean l-95% CI u-95% CI eff.samp
county    0.2565    0.235   0.2788    549.3

 R-structure:  ~units

      post.mean l-95% CI u-95% CI eff.samp
units    0.4956   0.4792   0.5122    487.1

 Location effects: flu ~ LOGN + 1 + max_HUS_mean + d_max_HUS_0 + d_max_HUS_min_1 + d_max_HUS_min_2 + d_max_HUS_min_3 + d_max_HUS_min_4 + t_avg_mean + d_t_avg_0 + d_t_avg_min_1 + d_t_avg_min_2 + d_t_avg_min_3 + d_t_avg_min_4 + RSDS_mean + d_RSDS_0 + d_RSDS_min_1 + d_RSDS_min_2 + d_RSDS_min_3 + d_RSDS_min_4 + AVG_PRESS_mean + d_AVG_PRESS_0 + d_AVG_PRESS_min_1 + d_AVG_PRESS_min_2 + d_AVG_PRESS_min_3 + d_AVG_PRESS_min_4 + tot_prec_mean + d_tot_prec_0 + d_tot_prec_min_1 + d_tot_prec_min_2 + d_tot_prec_min_3 + d_tot_prec_min_4 + 
    Wind_avg_mean + d_Wind_avg_0 + d_Wind_avg_min_1 + d_Wind_avg_min_2 + d_Wind_avg_min_3 + d_Wind_avg_min_4 + Income + airport_diffusion + Am_Ind + Asian + White_Hisp + W_non_Hisp + Black_Hisp + B_non_Hisp + Pacific + Insured + Poor + Urban + v1 + v2 + land1 + land2 + land3 + land4 + tweet1 + tweet2 + tweet3 + tweet4 + air1 + air2 + air3 + air4 + HA + M1 + M2 + NA. 

                   post.mean   l-95% CI   u-95% CI eff.samp    pMCMC    
(Intercept)       -8.2427380 -8.2702785 -8.2146351    418.8  < 2e-05 ***
LOGN               0.9999994  0.9999387  1.0000620  60379.0  < 2e-05 ***
max_HUS_mean       0.3085590  0.1172130  0.4965603   1034.9 0.001621 ** 
d_max_HUS_0       -0.1410625 -0.1882083 -0.0949422   1467.2  < 2e-05 ***
d_max_HUS_min_1   -0.1324332 -0.1782487 -0.0848016   1517.8  < 2e-05 ***
d_max_HUS_min_2   -0.0733357 -0.1175431 -0.0284683   1561.4 0.001034 ** 
d_max_HUS_min_3   -0.1038555 -0.1514401 -0.0566553   1550.2  < 2e-05 ***
d_max_HUS_min_4    0.0609065  0.0138792  0.1070037   1568.1 0.010793 *  
t_avg_mean         0.4907203  0.2465882  0.7356549    840.7 0.000103 ***
d_t_avg_0          0.1730415  0.1047108  0.2441357   1213.2  < 2e-05 ***
d_t_avg_min_1     -0.0225114 -0.0994913  0.0534525   1216.8 0.566931    
d_t_avg_min_2     -0.0615448 -0.1313368  0.0111847   1312.0 0.093966 .  
d_t_avg_min_3     -0.1635697 -0.2378018 -0.0886021   1281.4  < 2e-05 ***
d_t_avg_min_4     -0.3189692 -0.3885591 -0.2536882   1462.2  < 2e-05 ***
RSDS_mean          0.1104698 -0.0227203  0.2393624   1195.2 0.099828 .  
d_RSDS_0           0.3862586  0.3206568  0.4539840   1658.9  < 2e-05 ***
d_RSDS_min_1       0.1822399  0.1097340  0.2545856   1630.0  < 2e-05 ***
d_RSDS_min_2      -0.0607625 -0.1343906  0.0125305   1746.4 0.105690    
d_RSDS_min_3      -0.0647553 -0.1345643  0.0061980   1832.0 0.065379 .  
d_RSDS_min_4       0.0004158 -0.0615401  0.0627470   1850.7 0.990034    
AVG_PRESS_mean    -0.5104176 -0.6335087 -0.3860530    614.9  < 2e-05 ***
d_AVG_PRESS_0     -0.0158013 -0.0410781  0.0095464   1376.2 0.222759    
d_AVG_PRESS_min_1 -0.0228227 -0.0497721  0.0031803   1307.4 0.089448 .  
d_AVG_PRESS_min_2 -0.0115048 -0.0379660  0.0143417   1423.2 0.394517    
d_AVG_PRESS_min_3 -0.0110311 -0.0375710  0.0143956   1478.6 0.410690    
d_AVG_PRESS_min_4  0.0391402  0.0129079  0.0651045   1443.0 0.003621 ** 
tot_prec_mean      0.2088724  0.1167987  0.2997342    956.6  < 2e-05 ***
d_tot_prec_0       0.0280425  0.0069389  0.0491869   1706.7 0.008414 ** 
d_tot_prec_min_1   0.0324979  0.0115417  0.0536685   1819.3 0.002448 ** 
d_tot_prec_min_2   0.0864993  0.0648728  0.1079315   1861.4  < 2e-05 ***
d_tot_prec_min_3   0.0649645  0.0429845  0.0865881   1785.4  < 2e-05 ***
d_tot_prec_min_4   0.0442566  0.0238629  0.0657677   2013.3  < 2e-05 ***
Wind_avg_mean     -0.0431361 -0.0990721  0.0127564    934.7 0.131379    
d_Wind_avg_0      -0.0449369 -0.0694813 -0.0210953   1506.1 0.000241 ***
d_Wind_avg_min_1  -0.0855557 -0.1104984 -0.0613018   1581.6  < 2e-05 ***
d_Wind_avg_min_2  -0.0289786 -0.0531355 -0.0055281   1541.7 0.018414 *  
d_Wind_avg_min_3  -0.0348795 -0.0582860 -0.0125605   1627.0 0.002621 ** 
d_Wind_avg_min_4  -0.0376719 -0.0614970 -0.0140345   1575.6 0.001379 ** 
Income             0.0315331 -0.0447077  0.1066492    867.8 0.412655    
airport_diffusion  0.1339855  0.0752746  0.1946846   1598.2 3.45e-05 ***
Am_Ind             0.4219784 -0.0669972  0.9222367    791.1 0.092621 .  
Asian              0.1954238  0.0536452  0.3435821   1125.2 0.008690 ** 
White_Hisp         0.9761701  0.1132350  1.8170678    973.3 0.023276 *  
W_non_Hisp         1.1019702 -0.2370039  2.4514850    976.4 0.108172    
Black_Hisp         0.0269854 -0.0315820  0.0841778   2232.0 0.358310    
B_non_Hisp         0.8917213 -0.1394495  1.9047298    974.4 0.087207 .  
Pacific            0.0388013 -0.0143743  0.0906238   1231.7 0.149931    
Insured           -0.0806426 -0.1544329 -0.0041006    885.2 0.034586 *  
Poor               0.1544437  0.0683565  0.2401737    855.6 0.000862 ***
Urban             -0.0461047 -0.1133103  0.0205797    670.2 0.175966    
v1                 0.2132715  0.1957338  0.2305576   1621.4  < 2e-05 ***
v2                 0.2866898  0.2549704  0.3178715    688.4  < 2e-05 ***
land1              0.2590318  0.2398975  0.2779571   2509.9  < 2e-05 ***
land2              0.3818636  0.3557351  0.4066268   1784.9  < 2e-05 ***
land3              0.3468966  0.3131843  0.3812711    890.4  < 2e-05 ***
land4              0.1810649  0.1460058  0.2157614    632.0  < 2e-05 ***
tweet1             0.1114513  0.0914222  0.1311676   1515.0  < 2e-05 ***
tweet2             0.1376384  0.1124607  0.1623748   1685.4  < 2e-05 ***
tweet3             0.1252684  0.0949245  0.1557979   1041.3  < 2e-05 ***
tweet4             0.1409297  0.1074731  0.1749317    706.5  < 2e-05 ***
air1               0.0085555 -0.0042309  0.0212506   3880.0 0.190552    
air2               0.0344401  0.0200955  0.0488825   3671.9  < 2e-05 ***
air3               0.0346082  0.0169074  0.0514845   3198.6 0.000138 ***
air4               0.0235592  0.0036538  0.0432909   2141.8 0.024828 *  
HA                -0.0344363 -0.0691194  0.0005080    925.9 0.054207 .  
M1                -0.3287724 -0.3934199 -0.2656326   1194.8  < 2e-05 ***
M2                 0.2470932  0.1869020  0.3085121   1289.7  < 2e-05 ***
NA.               -0.0990260 -0.1289622 -0.0681110   1162.2  < 2e-05 ***
---
Signif. codes:  0 ‘***’ 0.001 ‘**’ 0.01 ‘*’ 0.05 ‘.’ 0.1 ‘ ’ 1
[1] "-----------------------------------------------------------------"

 Iterations = 3001:61000
 Thinning interval  = 1
 Sample size  = 58000 

 DIC: 185942 

 G-structure:  ~county

       post.mean l-95% CI u-95% CI eff.samp
county     0.257   0.2346   0.2793    541.5

 R-structure:  ~units

      post.mean l-95% CI u-95% CI eff.samp
units     0.505   0.4882    0.521    511.8

 Location effects: flu ~ LOGN + 1 + max_HUS_mean + d_max_HUS_0 + d_max_HUS_min_1 + d_max_HUS_min_2 + d_max_HUS_min_3 + t_avg_mean + d_t_avg_0 + d_t_avg_min_1 + d_t_avg_min_2 + d_t_avg_min_3 + max_HUS_mean * t_avg_mean + d_max_HUS_0 * d_t_avg_0 + d_max_HUS_min_1 * d_t_avg_min_1 + d_max_HUS_min_2 * d_t_avg_min_2 + d_max_HUS_min_3 * d_t_avg_min_3 + RSDS_mean + d_RSDS_0 + d_RSDS_min_1 + d_RSDS_min_2 + d_RSDS_min_3 + AVG_PRESS_mean + d_AVG_PRESS_0 + d_AVG_PRESS_min_1 + d_AVG_PRESS_min_2 + d_AVG_PRESS_min_3 + Income + airport_diffusion + 
    Am_Ind + Asian + White_Hisp + W_non_Hisp + Black_Hisp + B_non_Hisp + Pacific + Insured + Poor + Urban + v1 + v2 + land1 + land2 + land3 + land4 + tweet1 + tweet2 + tweet3 + tweet4 + air1 + air2 + air3 + air4 + HA + M1 + M2 + NA. 

                              post.mean  l-95% CI  u-95% CI eff.samp    pMCMC
(Intercept)                   -8.311441 -8.349083 -8.273392   1011.0  < 2e-05
LOGN                           0.999999  0.999937  1.000060  58000.0  < 2e-05
max_HUS_mean                   0.150888 -0.064696  0.359205    881.0 0.164586
d_max_HUS_0                   -0.133669 -0.178461 -0.089633   1696.6  < 2e-05
d_max_HUS_min_1               -0.138968 -0.182758 -0.094728   1614.1  < 2e-05
d_max_HUS_min_2                0.002581 -0.040573  0.046780   1548.0 0.907759
d_max_HUS_min_3               -0.077096 -0.121481 -0.034677   1602.1 0.000379
t_avg_mean                     0.806505  0.560854  1.054044   1014.5  < 2e-05
d_t_avg_0                      0.263161  0.196224  0.332869   1280.9  < 2e-05
d_t_avg_min_1                 -0.025609 -0.099433  0.048973   1370.5 0.501276
d_t_avg_min_2                 -0.135166 -0.208875 -0.060771   1353.0 0.000276
d_t_avg_min_3                 -0.296445 -0.365930 -0.228317   1228.9  < 2e-05
RSDS_mean                     -0.018093 -0.146013  0.109023   1101.7 0.782828
d_RSDS_0                       0.419195  0.353821  0.486314   1960.3  < 2e-05
d_RSDS_min_1                   0.144250  0.076093  0.212187   1848.0  6.9e-05
d_RSDS_min_2                  -0.191726 -0.259102 -0.123488   1918.8  < 2e-05
d_RSDS_min_3                  -0.177594 -0.238774 -0.113397   1804.4  < 2e-05
AVG_PRESS_mean                -0.506343 -0.631934 -0.379234    683.3  < 2e-05
d_AVG_PRESS_0                 -0.051750 -0.075926 -0.027829   1347.8  < 2e-05
d_AVG_PRESS_min_1              0.030066  0.004519  0.054952   1488.0 0.022448
d_AVG_PRESS_min_2             -0.020801 -0.046615  0.004815   1432.5 0.120414
d_AVG_PRESS_min_3              0.003287 -0.022057  0.027301   1506.4 0.798862
Income                         0.033303 -0.039047  0.107746   1048.5 0.382517
airport_diffusion              0.179035  0.119650  0.238092   2024.8  < 2e-05
Am_Ind                         0.316218 -0.193926  0.831164    629.4 0.224276
Asian                          0.180389  0.030888  0.331229    930.4 0.017931
White_Hisp                     0.773228 -0.101616  1.661125    748.2 0.086448
W_non_Hisp                     0.931079 -0.472375  2.323805    741.5 0.190586
Black_Hisp                     0.013593 -0.043928  0.072724   1862.6 0.645931
B_non_Hisp                     0.756343 -0.313380  1.808220    738.1 0.162724
Pacific                        0.050533 -0.001734  0.104869   1063.8 0.062345
Insured                       -0.061574 -0.139184  0.017023    751.2 0.123069
Poor                           0.228036  0.142651  0.313230    813.3  < 2e-05
Urban                         -0.079879 -0.149496 -0.011928    611.9 0.022621
v1                             0.212585  0.195511  0.229887   1890.7  < 2e-05
v2                             0.286248  0.254781  0.315978    792.0  < 2e-05
land1                          0.260112  0.241043  0.279375   2635.0  < 2e-05
land2                          0.385159  0.358392  0.410517   1737.1  < 2e-05
land3                          0.359534  0.324414  0.394144    827.3  < 2e-05
land4                          0.196676  0.159467  0.232874    578.2  < 2e-05
tweet1                         0.113119  0.093787  0.132147   2068.0  < 2e-05
tweet2                         0.139052  0.114478  0.163538   1642.7  < 2e-05
tweet3                         0.127398  0.096972  0.157360   1151.6  < 2e-05
tweet4                         0.146044  0.113144  0.180678    709.0  < 2e-05
air1                           0.007844 -0.004698  0.020851   4075.7 0.225621
air2                           0.038679  0.024146  0.052506   3984.8  < 2e-05
air3                           0.039456  0.022180  0.056753   3427.9  < 2e-05
air4                           0.028791  0.009052  0.048590   2222.1 0.007172
HA                             0.016424 -0.018021  0.049888   1098.3 0.351103
M1                            -0.305454 -0.368899 -0.240888   1161.9  < 2e-05
M2                             0.207364  0.146226  0.268141   1317.8  < 2e-05
NA.                           -0.106892 -0.136984 -0.076704   1320.0  < 2e-05
max_HUS_mean:t_avg_mean        0.185684  0.074013  0.301657    675.4 0.001310
d_max_HUS_0:d_t_avg_0          0.315226  0.255950  0.374356   1345.4  < 2e-05
d_max_HUS_min_1:d_t_avg_min_1  0.044979 -0.013008  0.104775   1491.3 0.135276
d_max_HUS_min_2:d_t_avg_min_2 -0.003510 -0.060474  0.051516   1416.3 0.909517
d_max_HUS_min_3:d_t_avg_min_3 -0.199998 -0.255236 -0.143611   1357.1  < 2e-05
                                 
(Intercept)                   ***
LOGN                          ***
max_HUS_mean                     
d_max_HUS_0                   ***
d_max_HUS_min_1               ***
d_max_HUS_min_2                  
d_max_HUS_min_3               ***
t_avg_mean                    ***
d_t_avg_0                     ***
d_t_avg_min_1                    
d_t_avg_min_2                 ***
d_t_avg_min_3                 ***
RSDS_mean                        
d_RSDS_0                      ***
d_RSDS_min_1                  ***
d_RSDS_min_2                  ***
d_RSDS_min_3                  ***
AVG_PRESS_mean                ***
d_AVG_PRESS_0                 ***
d_AVG_PRESS_min_1             *  
d_AVG_PRESS_min_2                
d_AVG_PRESS_min_3                
Income                           
airport_diffusion             ***
Am_Ind                           
Asian                         *  
White_Hisp                    .  
W_non_Hisp                       
Black_Hisp                       
B_non_Hisp                       
Pacific                       .  
Insured                          
Poor                          ***
Urban                         *  
v1                            ***
v2                            ***
land1                         ***
land2                         ***
land3                         ***
land4                         ***
tweet1                        ***
tweet2                        ***
tweet3                        ***
tweet4                        ***
air1                             
air2                          ***
air3                          ***
air4                          ** 
HA                               
M1                            ***
M2                            ***
NA.                           ***
max_HUS_mean:t_avg_mean       ** 
d_max_HUS_0:d_t_avg_0         ***
d_max_HUS_min_1:d_t_avg_min_1    
d_max_HUS_min_2:d_t_avg_min_2    
d_max_HUS_min_3:d_t_avg_min_3 ***
---
Signif. codes:  0 ‘***’ 0.001 ‘**’ 0.01 ‘*’ 0.05 ‘.’ 0.1 ‘ ’ 1
[1] "-----------------------------------------------------------------"

 Iterations = 3001:61000
 Thinning interval  = 1
 Sample size  = 58000 

 DIC: 186011.7 

 G-structure:  ~county

       post.mean l-95% CI u-95% CI eff.samp
county    0.2569   0.2344   0.2797    472.7

 R-structure:  ~units

      post.mean l-95% CI u-95% CI eff.samp
units    0.5033   0.4865   0.5202    495.7

 Location effects: flu ~ LOGN + 1 + max_HUS_mean + d_max_HUS_0 + d_max_HUS_min_1 + d_max_HUS_min_3 + t_avg_mean + d_t_avg_0 + d_t_avg_min_3 + d_t_avg_min_4 + RSDS_mean + d_RSDS_0 + d_RSDS_min_1 + AVG_PRESS_mean + d_AVG_PRESS_0 + d_AVG_PRESS_min_1 + d_AVG_PRESS_min_3 + tot_prec_mean + d_tot_prec_0 + d_tot_prec_min_3 + d_tot_prec_min_4 + Wind_avg_mean + d_Wind_avg_0 + d_Wind_avg_min_2 + Income + airport_diffusion + Am_Ind + Asian + White_Hisp + W_non_Hisp + Black_Hisp + B_non_Hisp + Urban + v1 + v2 + land1 + land2 + 
    land3 + land4 + tweet1 + tweet2 + tweet3 + tweet4 + air1 + air2 + air3 + air4 + HA + M1 + M2 + NA. 

                  post.mean  l-95% CI  u-95% CI eff.samp    pMCMC    
(Intercept)       -8.243118 -8.270934 -8.215376    399.6  < 2e-05 ***
LOGN               0.999999  0.999938  1.000062  58917.4  < 2e-05 ***
max_HUS_mean       0.242370  0.061515  0.427560   1010.1 0.008379 ** 
d_max_HUS_0       -0.112424 -0.157591 -0.067792   1547.1  < 2e-05 ***
d_max_HUS_min_1   -0.171550 -0.206628 -0.136583   1664.7  < 2e-05 ***
d_max_HUS_min_3   -0.046797 -0.088905 -0.004763   1658.2 0.030759 *  
t_avg_mean         0.603585  0.372802  0.846592    694.7  < 2e-05 ***
d_t_avg_0          0.146501  0.084325  0.211307   1217.1  < 2e-05 ***
d_t_avg_min_3     -0.236849 -0.299774 -0.175634   1282.1  < 2e-05 ***
d_t_avg_min_4     -0.308552 -0.353455 -0.264981   1495.5  < 2e-05 ***
RSDS_mean          0.085516 -0.044807  0.218116    992.3 0.202966    
d_RSDS_0           0.344354  0.285745  0.402641   1745.0  < 2e-05 ***
d_RSDS_min_1       0.111695  0.049843  0.173101   1759.9 0.000241 ***
AVG_PRESS_mean    -0.557337 -0.674213 -0.438114    621.7  < 2e-05 ***
d_AVG_PRESS_0     -0.003865 -0.028288  0.019616   1377.6 0.760207    
d_AVG_PRESS_min_1 -0.006921 -0.030201  0.017047   1403.1 0.580517    
d_AVG_PRESS_min_3  0.007213 -0.016437  0.031064   1405.8 0.554000    
tot_prec_mean      0.242393  0.154486  0.329291   1021.2  < 2e-05 ***
d_tot_prec_0       0.033925  0.013340  0.054611   1834.6 0.001621 ** 
d_tot_prec_min_3   0.082110  0.062225  0.102178   1887.8  < 2e-05 ***
d_tot_prec_min_4   0.045266  0.026629  0.063976   1983.6  < 2e-05 ***
Wind_avg_mean     -0.051775 -0.107361  0.001450   1111.1 0.063379 .  
d_Wind_avg_0      -0.060316 -0.083711 -0.037181   1586.8  < 2e-05 ***
d_Wind_avg_min_2  -0.034666 -0.056328 -0.012180   1532.8 0.001448 ** 
Income            -0.047601 -0.112094  0.013857    900.0 0.139207    
airport_diffusion  0.101793  0.045248  0.158671   2132.8 0.000621 ***
Am_Ind             0.337522 -0.142958  0.798546    751.4 0.165483    
Asian              0.182706  0.039606  0.323280   1050.4 0.011655 *  
White_Hisp         0.822902  0.001370  1.623296    968.1 0.046862 *  
W_non_Hisp         0.738678 -0.536258  2.019700    952.3 0.262690    
Black_Hisp         0.036380 -0.021442  0.091989   2612.4 0.210138    
B_non_Hisp         0.692009 -0.286667  1.652550    956.6 0.167069    
Urban             -0.068354 -0.135560 -0.002540    684.5 0.042724 *  
v1                 0.214454  0.197386  0.231597   1836.7  < 2e-05 ***
v2                 0.289220  0.256952  0.318946    744.3  < 2e-05 ***
land1              0.262562  0.243125  0.281564   2625.3  < 2e-05 ***
land2              0.386813  0.360236  0.413194   1581.5  < 2e-05 ***
land3              0.353197  0.318008  0.388750    824.6  < 2e-05 ***
land4              0.182242  0.147536  0.217217    639.4  < 2e-05 ***
tweet1             0.111709  0.091102  0.130965   2001.9  < 2e-05 ***
tweet2             0.138773  0.113701  0.164167   1589.9  < 2e-05 ***
tweet3             0.125573  0.093986  0.155236   1113.9  < 2e-05 ***
tweet4             0.141483  0.106433  0.175794    634.5  < 2e-05 ***
air1               0.008139 -0.004633  0.020875   3935.9 0.209655    
air2               0.035231  0.020791  0.049288   3972.4  < 2e-05 ***
air3               0.034796  0.017272  0.051764   3481.6  6.9e-05 ***
air4               0.023211  0.002966  0.043398   2142.6 0.028448 *  
HA                -0.036715 -0.071360 -0.002649   1024.5 0.036138 *  
M1                -0.350621 -0.412858 -0.286899   1153.5  < 2e-05 ***
M2                 0.248658  0.187078  0.309239   1207.0  < 2e-05 ***
NA.               -0.088268 -0.119199 -0.058751   1320.1  < 2e-05 ***
---
Signif. codes:  0 ‘***’ 0.001 ‘**’ 0.01 ‘*’ 0.05 ‘.’ 0.1 ‘ ’ 1
[1] "-----------------------------------------------------------------"

 Iterations = 3001:61000
 Thinning interval  = 1
 Sample size  = 58000 

 DIC: 186520.3 

 G-structure:  ~county

       post.mean l-95% CI u-95% CI eff.samp
county    0.4668   0.4323    0.503    495.9

 R-structure:  ~units

      post.mean l-95% CI u-95% CI eff.samp
units     0.528   0.5101   0.5455    480.7

 Location effects: flu ~ LOGN + 1 + d_t_avg_0 + d_t_avg_min_1 + d_t_avg_min_2 + d_t_avg_min_3 + d_t_avg_min_4 + Income + airport_diffusion + v1 + v2 + land1 + land2 + land3 + land4 + tweet1 + tweet2 + tweet3 + tweet4 + air1 + air2 + air3 + air4 + HA + M1 + M2 + NA. + HA * NA. 

                   post.mean   l-95% CI   u-95% CI eff.samp   pMCMC    
(Intercept)       -8.2149074 -8.2486377 -8.1835097    658.8 < 2e-05 ***
LOGN               0.9999997  0.9999369  1.0000612  56996.1 < 2e-05 ***
d_t_avg_0          0.2377825  0.1891697  0.2860197   1313.9 < 2e-05 ***
d_t_avg_min_1     -0.0135866 -0.0659498  0.0402978   1428.5 0.61431    
d_t_avg_min_2      0.0166169 -0.0315843  0.0638480   1471.4 0.49190    
d_t_avg_min_3     -0.1776813 -0.2272683 -0.1264781   1437.8 < 2e-05 ***
d_t_avg_min_4     -0.2650192 -0.3085013 -0.2204025   1547.9 < 2e-05 ***
Income            -0.2987168 -0.3624873 -0.2363050   1165.7 < 2e-05 ***
airport_diffusion  0.2653409  0.2038148  0.3257935   1516.6 < 2e-05 ***
v1                 0.2176585  0.1992558  0.2359468   1185.5 < 2e-05 ***
v2                 0.2868289  0.2536095  0.3193655    642.4 < 2e-05 ***
land1              0.2704757  0.2513497  0.2902944   2605.0 < 2e-05 ***
land2              0.3929778  0.3665430  0.4192154   1681.3 < 2e-05 ***
land3              0.3620123  0.3260662  0.3975758    834.2 < 2e-05 ***
land4              0.1900559  0.1542206  0.2267804    632.6 < 2e-05 ***
tweet1             0.1114711  0.0906611  0.1324294   1833.4 < 2e-05 ***
tweet2             0.1412696  0.1146584  0.1671283   1553.6 < 2e-05 ***
tweet3             0.1265422  0.0947512  0.1572131   1140.1 < 2e-05 ***
tweet4             0.1421326  0.1079848  0.1775267    724.4 < 2e-05 ***
air1               0.0117842 -0.0013938  0.0252006   3578.3 0.08203 .  
air2               0.0329235  0.0182099  0.0481452   3651.8 < 2e-05 ***
air3               0.0275054  0.0094085  0.0453090   3201.7 0.00355 ** 
air4               0.0208869  0.0006639  0.0410102   2320.7 0.04597 *  
HA                 0.0162012 -0.0178183  0.0521276   1036.2 0.36141    
M1                -0.2376783 -0.3008229 -0.1715647   1254.4 < 2e-05 ***
M2                 0.1528256  0.0919479  0.2160701   1369.4 < 2e-05 ***
NA.               -0.0949734 -0.1251242 -0.0644577   1287.1 < 2e-05 ***
HA:NA.             0.0562308  0.0009111  0.1104243   1351.3 0.04483 *  
---
Signif. codes:  0 ‘***’ 0.001 ‘**’ 0.01 ‘*’ 0.05 ‘.’ 0.1 ‘ ’ 1
[1] "-----------------------------------------------------------------"

 Iterations = 3001:61000
 Thinning interval  = 1
 Sample size  = 58000 

 DIC: 186497.1 

 G-structure:  ~county

       post.mean l-95% CI u-95% CI eff.samp
county    0.3965   0.3649   0.4273    553.4

 R-structure:  ~units

      post.mean l-95% CI u-95% CI eff.samp
units     0.533   0.5167   0.5508    505.9

 Location effects: flu ~ LOGN + 1 + max_HUS_mean + d_max_HUS_0 + d_max_HUS_min_1 + d_max_HUS_min_2 + d_max_HUS_min_3 + Income + airport_diffusion + v1 + v2 + land1 + land2 + land3 + land4 + tweet1 + tweet2 + tweet3 + tweet4 + air1 + air2 + air3 + air4 + HA + M1 + M2 + NA. + HA * NA. 

                   post.mean   l-95% CI   u-95% CI eff.samp   pMCMC    
(Intercept)       -8.2453904 -8.2764609 -8.2139602    618.9 < 2e-05 ***
LOGN               0.9999993  0.9999359  1.0000601  58000.0 < 2e-05 ***
max_HUS_mean       0.6663310  0.6064583  0.7265862    959.0 < 2e-05 ***
d_max_HUS_0       -0.0352437 -0.0657425 -0.0042746   1803.0 0.02617 *  
d_max_HUS_min_1   -0.1230721 -0.1562224 -0.0912223   1766.8 < 2e-05 ***
d_max_HUS_min_2    0.0033002 -0.0274259  0.0347693   1737.1 0.82979    
d_max_HUS_min_3   -0.0765268 -0.1051818 -0.0485052   1836.8 < 2e-05 ***
Income            -0.1354604 -0.1985806 -0.0749338   1135.1 < 2e-05 ***
airport_diffusion  0.1497767  0.0910225  0.2070814   2055.4 < 2e-05 ***
v1                 0.2201491  0.2009800  0.2386020   1079.4 < 2e-05 ***
v2                 0.2932008  0.2602587  0.3267388    629.8 < 2e-05 ***
land1              0.2728207  0.2532267  0.2918968   2739.1 < 2e-05 ***
land2              0.3994108  0.3727438  0.4266521   1641.3 < 2e-05 ***
land3              0.3617089  0.3260938  0.3980854    823.9 < 2e-05 ***
land4              0.1835277  0.1465047  0.2208278    580.5 < 2e-05 ***
tweet1             0.1102519  0.0895990  0.1307099   1766.5 < 2e-05 ***
tweet2             0.1357824  0.1094542  0.1617671   1473.1 < 2e-05 ***
tweet3             0.1215818  0.0907310  0.1521199   1130.5 < 2e-05 ***
tweet4             0.1376734  0.1020707  0.1717002    712.2 < 2e-05 ***
air1               0.0146961  0.0009824  0.0279064   3052.9 0.03162 *  
air2               0.0335242  0.0188670  0.0487183   3221.6 < 2e-05 ***
air3               0.0265534  0.0082779  0.0448745   2755.7 0.00614 ** 
air4               0.0175674 -0.0032403  0.0379558   2149.7 0.10000    
HA                 0.0499635  0.0169656  0.0825309   1155.8 0.00334 ** 
M1                -0.1474091 -0.2087937 -0.0826366   1290.6 < 2e-05 ***
M2                 0.0779422  0.0186017  0.1368420   1505.2 0.00962 ** 
NA.               -0.1082340 -0.1390348 -0.0782981   1305.5 < 2e-05 ***
HA:NA.             0.0222613 -0.0333431  0.0780212   1385.7 0.43690    
---
Signif. codes:  0 ‘***’ 0.001 ‘**’ 0.01 ‘*’ 0.05 ‘.’ 0.1 ‘ ’ 1
[1] "-----------------------------------------------------------------"

 Iterations = 3001:61000
 Thinning interval  = 1
 Sample size  = 58000 

 DIC: 186083.1 

 G-structure:  ~county

       post.mean l-95% CI u-95% CI eff.samp
county    0.2848   0.2615   0.3085    543.3

 R-structure:  ~units

      post.mean l-95% CI u-95% CI eff.samp
units    0.5076   0.4907   0.5247    473.8

 Location effects: flu ~ LOGN + 1 + max_HUS_mean + d_max_HUS_0 + d_max_HUS_min_1 + d_max_HUS_min_2 + d_max_HUS_min_3 + t_avg_mean + d_t_avg_0 + d_t_avg_min_1 + d_t_avg_min_2 + d_t_avg_min_3 + RSDS_mean + d_RSDS_0 + d_RSDS_min_1 + d_RSDS_min_2 + d_RSDS_min_3 + AVG_PRESS_mean + d_AVG_PRESS_0 + d_AVG_PRESS_min_1 + d_AVG_PRESS_min_2 + d_AVG_PRESS_min_3 + Income + airport_diffusion + v1 + v2 + land1 + land2 + land3 + land4 + tweet1 + tweet2 + tweet3 + tweet4 + air1 + air2 + air3 + air4 + HA + M1 + M2 + NA. + HA * NA. 

                   post.mean   l-95% CI   u-95% CI eff.samp   pMCMC    
(Intercept)       -8.2450286 -8.2746064 -8.2150492    444.5 < 2e-05 ***
LOGN               0.9999991  0.9999387  1.0000621  58000.0 < 2e-05 ***
max_HUS_mean       0.1208256 -0.0313368  0.2819613   1119.5 0.13266    
d_max_HUS_0       -0.1325933 -0.1763254 -0.0903950   1727.0 < 2e-05 ***
d_max_HUS_min_1   -0.1070576 -0.1510593 -0.0629846   1594.3 < 2e-05 ***
d_max_HUS_min_2    0.0048971 -0.0367402  0.0463966   1694.3 0.81769    
d_max_HUS_min_3   -0.0264790 -0.0698238  0.0155288   1583.7 0.22828    
t_avg_mean         0.9724841  0.7409687  1.1979180    712.9 < 2e-05 ***
d_t_avg_0          0.2394138  0.1741214  0.3052241   1358.4 < 2e-05 ***
d_t_avg_min_1     -0.0811550 -0.1525417 -0.0068845   1299.3 0.02807 *  
d_t_avg_min_2     -0.1170948 -0.1886183 -0.0466288   1347.0 0.00069 ***
d_t_avg_min_3     -0.3109675 -0.3752520 -0.2435455   1364.6 < 2e-05 ***
RSDS_mean          0.1294424  0.0049141  0.2540831    906.3 0.04179 *  
d_RSDS_0           0.4964522  0.4339253  0.5576572   1762.9 < 2e-05 ***
d_RSDS_min_1       0.2015587  0.1342822  0.2680088   1899.9 < 2e-05 ***
d_RSDS_min_2      -0.1783359 -0.2464647 -0.1111307   1878.9 < 2e-05 ***
d_RSDS_min_3      -0.2177936 -0.2798506 -0.1569044   1846.7 < 2e-05 ***
AVG_PRESS_mean    -0.5892886 -0.7067793 -0.4701731    620.4 < 2e-05 ***
d_AVG_PRESS_0     -0.0231843 -0.0464079 -0.0003033   1445.5 0.04797 *  
d_AVG_PRESS_min_1  0.0109131 -0.0151768  0.0345078   1337.3 0.38848    
d_AVG_PRESS_min_2 -0.0019411 -0.0267734  0.0229354   1437.5 0.88786    
d_AVG_PRESS_min_3 -0.0066053 -0.0316635  0.0180577   1499.0 0.61379    
Income            -0.0670411 -0.1200960 -0.0132617   1410.3 0.01407 *  
airport_diffusion  0.1988377  0.1456563  0.2511908   1530.4 < 2e-05 ***
v1                 0.2144777  0.1964995  0.2331397   1349.2 < 2e-05 ***
v2                 0.2885452  0.2583455  0.3185355    810.4 < 2e-05 ***
land1              0.2617254  0.2424172  0.2806824   2646.9 < 2e-05 ***
land2              0.3861783  0.3593428  0.4115956   1786.2 < 2e-05 ***
land3              0.3553047  0.3212865  0.3891211    925.2 < 2e-05 ***
land4              0.1883604  0.1540637  0.2228754    643.3 < 2e-05 ***
tweet1             0.1134680  0.0932827  0.1341386   1772.0 < 2e-05 ***
tweet2             0.1389586  0.1129502  0.1638535   1602.2 < 2e-05 ***
tweet3             0.1264480  0.0948787  0.1565792   1043.6 < 2e-05 ***
tweet4             0.1420812  0.1073684  0.1760446    674.6 < 2e-05 ***
air1               0.0076603 -0.0050701  0.0202548   4338.3 0.23648    
air2               0.0361686  0.0216842  0.0504703   4072.6 < 2e-05 ***
air3               0.0354052  0.0184129  0.0529539   3378.4 < 2e-05 ***
air4               0.0227190  0.0026124  0.0429602   2045.6 0.03014 *  
HA                -0.0087260 -0.0430933  0.0251335   1032.4 0.62172    
M1                -0.3158348 -0.3780073 -0.2544887   1284.7 < 2e-05 ***
M2                 0.2244697  0.1639148  0.2813597   1423.5 < 2e-05 ***
NA.               -0.0977831 -0.1273375 -0.0677363   1265.3 < 2e-05 ***
HA:NA.            -0.0231651 -0.0776211  0.0309560   1424.0 0.40434    
---
Signif. codes:  0 ‘***’ 0.001 ‘**’ 0.01 ‘*’ 0.05 ‘.’ 0.1 ‘ ’ 1
[1] "-----------------------------------------------------------------"

 Iterations = 3001:61000
 Thinning interval  = 1
 Sample size  = 58000 

 DIC: 185940.6 

 G-structure:  ~county

       post.mean l-95% CI u-95% CI eff.samp
county    0.2556   0.2333   0.2779    492.2

 R-structure:  ~units

      post.mean l-95% CI u-95% CI eff.samp
units    0.4953   0.4786   0.5116    462.8

 Location effects: flu ~ LOGN + 1 + max_HUS_mean + d_max_HUS_0 + d_max_HUS_min_1 + d_max_HUS_min_2 + d_max_HUS_min_3 + d_max_HUS_min_4 + t_avg_mean + d_t_avg_0 + d_t_avg_min_1 + d_t_avg_min_2 + d_t_avg_min_3 + d_t_avg_min_4 + RSDS_mean + d_RSDS_0 + d_RSDS_min_1 + d_RSDS_min_2 + d_RSDS_min_3 + d_RSDS_min_4 + AVG_PRESS_mean + d_AVG_PRESS_0 + d_AVG_PRESS_min_1 + d_AVG_PRESS_min_2 + d_AVG_PRESS_min_3 + d_AVG_PRESS_min_4 + tot_prec_mean + d_tot_prec_0 + d_tot_prec_min_1 + d_tot_prec_min_2 + d_tot_prec_min_3 + d_tot_prec_min_4 + 
    Wind_avg_mean + d_Wind_avg_0 + d_Wind_avg_min_1 + d_Wind_avg_min_2 + d_Wind_avg_min_3 + d_Wind_avg_min_4 + Income + airport_diffusion + Am_Ind + Asian + White_Hisp + W_non_Hisp + Black_Hisp + B_non_Hisp + Pacific + Insured + Poor + Urban + v1 + v2 + land1 + land2 + land3 + land4 + tweet1 + tweet2 + tweet3 + tweet4 + air1 + air2 + air3 + air4 + HA + M1 + M2 + NA. + HA * NA. 

                   post.mean   l-95% CI   u-95% CI eff.samp    pMCMC    
(Intercept)       -8.2419899 -8.2710762 -8.2130633    350.3  < 2e-05 ***
LOGN               0.9999992  0.9999393  1.0000628  58000.0  < 2e-05 ***
max_HUS_mean       0.3103480  0.1227362  0.4976574   1053.4 0.001103 ** 
d_max_HUS_0       -0.1396924 -0.1867371 -0.0935523   1399.5  < 2e-05 ***
d_max_HUS_min_1   -0.1331537 -0.1787162 -0.0856704   1475.5  < 2e-05 ***
d_max_HUS_min_2   -0.0739044 -0.1185475 -0.0290348   1515.7 0.001448 ** 
d_max_HUS_min_3   -0.1031393 -0.1498578 -0.0562491   1468.4 6.90e-05 ***
d_max_HUS_min_4    0.0608943  0.0132684  0.1073081   1454.3 0.011379 *  
t_avg_mean         0.4870909  0.2395885  0.7282980    771.6 3.45e-05 ***
d_t_avg_0          0.1715249  0.1030193  0.2406240   1172.3  < 2e-05 ***
d_t_avg_min_1     -0.0227981 -0.1022965  0.0517888   1183.1 0.576793    
d_t_avg_min_2     -0.0606606 -0.1345813  0.0112457   1277.5 0.102862    
d_t_avg_min_3     -0.1623591 -0.2338559 -0.0890210   1346.2  < 2e-05 ***
d_t_avg_min_4     -0.3208248 -0.3904966 -0.2511423   1334.7  < 2e-05 ***
RSDS_mean          0.1109635 -0.0222521  0.2436321   1147.2 0.100241    
d_RSDS_0           0.3852035  0.3181052  0.4493818   1587.8  < 2e-05 ***
d_RSDS_min_1       0.1819582  0.1129159  0.2532044   1760.1  < 2e-05 ***
d_RSDS_min_2      -0.0582567 -0.1351768  0.0154710   1565.2 0.128345    
d_RSDS_min_3      -0.0630234 -0.1339912  0.0067338   1762.1 0.078897 .  
d_RSDS_min_4      -0.0018191 -0.0641980  0.0599944   1789.8 0.955276    
AVG_PRESS_mean    -0.5118201 -0.6318373 -0.3910108    729.6  < 2e-05 ***
d_AVG_PRESS_0     -0.0155863 -0.0411068  0.0103689   1314.4 0.236552    
d_AVG_PRESS_min_1 -0.0237639 -0.0497654  0.0016085   1276.9 0.070034 .  
d_AVG_PRESS_min_2 -0.0121658 -0.0374987  0.0142631   1442.5 0.361793    
d_AVG_PRESS_min_3 -0.0101860 -0.0366349  0.0165876   1381.1 0.458310    
d_AVG_PRESS_min_4  0.0393396  0.0132572  0.0660457   1343.6 0.002655 ** 
tot_prec_mean      0.2087365  0.1187169  0.2992236    883.3  < 2e-05 ***
d_tot_prec_0       0.0282956  0.0063156  0.0488320   1775.8 0.008517 ** 
d_tot_prec_min_1   0.0322949  0.0110775  0.0540958   1694.4 0.002966 ** 
d_tot_prec_min_2   0.0871654  0.0656807  0.1090914   1781.0  < 2e-05 ***
d_tot_prec_min_3   0.0649041  0.0436680  0.0864996   1801.9  < 2e-05 ***
d_tot_prec_min_4   0.0439156  0.0227119  0.0649311   1936.2 0.000103 ***
Wind_avg_mean     -0.0422118 -0.0967310  0.0129605    955.0 0.131172    
d_Wind_avg_0      -0.0451390 -0.0689936 -0.0208117   1551.2 0.000655 ***
d_Wind_avg_min_1  -0.0863450 -0.1100497 -0.0618649   1604.3  < 2e-05 ***
d_Wind_avg_min_2  -0.0293324 -0.0536172 -0.0056922   1569.4 0.015724 *  
d_Wind_avg_min_3  -0.0347615 -0.0573412 -0.0117697   1649.7 0.003207 ** 
d_Wind_avg_min_4  -0.0372367 -0.0614905 -0.0138368   1514.9 0.001379 ** 
Income             0.0326953 -0.0435290  0.1089599    801.4 0.402241    
airport_diffusion  0.1320188  0.0726663  0.1913568   1585.9  < 2e-05 ***
Am_Ind             0.4247045 -0.0800440  0.9437808    618.4 0.106621    
Asian              0.1976390  0.0538707  0.3491635    957.3 0.008276 ** 
White_Hisp         0.9915752  0.1139078  1.8670801    790.7 0.027069 *  
W_non_Hisp         1.1260157 -0.2580264  2.5167203    786.8 0.114897    
Black_Hisp         0.0284958 -0.0288104  0.0862708   2035.4 0.331966    
B_non_Hisp         0.9109128 -0.1555292  1.9575941    785.4 0.093034 .  
Pacific            0.0395787 -0.0130275  0.0914439   1398.2 0.141379    
Insured           -0.0815260 -0.1561725 -0.0035337    713.8 0.036069 *  
Poor               0.1531139  0.0654906  0.2362741    843.3 0.000552 ***
Urban             -0.0480258 -0.1153305  0.0230118    564.7 0.174241    
v1                 0.2132847  0.1957310  0.2305824   1643.6  < 2e-05 ***
v2                 0.2876095  0.2557726  0.3171713    736.3  < 2e-05 ***
land1              0.2588174  0.2399449  0.2780630   2387.2  < 2e-05 ***
land2              0.3818922  0.3564123  0.4067178   1730.1  < 2e-05 ***
land3              0.3473805  0.3130265  0.3808276    815.9  < 2e-05 ***
land4              0.1806245  0.1457904  0.2142576    624.2  < 2e-05 ***
tweet1             0.1120520  0.0920322  0.1316475   1948.6  < 2e-05 ***
tweet2             0.1377526  0.1134582  0.1622766   1569.3  < 2e-05 ***
tweet3             0.1256866  0.0951996  0.1565098   1009.1  < 2e-05 ***
tweet4             0.1402618  0.1069985  0.1739050    691.8  < 2e-05 ***
air1               0.0085542 -0.0041941  0.0213039   4067.4 0.187345    
air2               0.0345236  0.0203397  0.0486814   3718.8  < 2e-05 ***
air3               0.0345734  0.0174122  0.0518715   3127.8 0.000103 ***
air4               0.0240292  0.0041411  0.0432738   2214.8 0.019138 *  
HA                -0.0338769 -0.0669868  0.0007349   1048.8 0.049517 *  
M1                -0.3305434 -0.3926942 -0.2675964   1211.7  < 2e-05 ***
M2                 0.2491022  0.1891989  0.3096556   1328.9  < 2e-05 ***
NA.               -0.1001608 -0.1312169 -0.0708047   1232.1  < 2e-05 ***
HA:NA.             0.0084410 -0.0458407  0.0636813   1252.4 0.766241    
---
Signif. codes:  0 ‘***’ 0.001 ‘**’ 0.01 ‘*’ 0.05 ‘.’ 0.1 ‘ ’ 1
[1] "-----------------------------------------------------------------"

 Iterations = 3001:61000
 Thinning interval  = 1
 Sample size  = 58000 

 DIC: 185942.7 

 G-structure:  ~county

       post.mean l-95% CI u-95% CI eff.samp
county    0.2573   0.2358   0.2795    555.3

 R-structure:  ~units

      post.mean l-95% CI u-95% CI eff.samp
units    0.5048   0.4882   0.5213    475.6

 Location effects: flu ~ LOGN + 1 + max_HUS_mean + d_max_HUS_0 + d_max_HUS_min_1 + d_max_HUS_min_2 + d_max_HUS_min_3 + t_avg_mean + d_t_avg_0 + d_t_avg_min_1 + d_t_avg_min_2 + d_t_avg_min_3 + max_HUS_mean * t_avg_mean + d_max_HUS_0 * d_t_avg_0 + d_max_HUS_min_1 * d_t_avg_min_1 + d_max_HUS_min_2 * d_t_avg_min_2 + d_max_HUS_min_3 * d_t_avg_min_3 + RSDS_mean + d_RSDS_0 + d_RSDS_min_1 + d_RSDS_min_2 + d_RSDS_min_3 + AVG_PRESS_mean + d_AVG_PRESS_0 + d_AVG_PRESS_min_1 + d_AVG_PRESS_min_2 + d_AVG_PRESS_min_3 + Income + airport_diffusion + 
    Am_Ind + Asian + White_Hisp + W_non_Hisp + Black_Hisp + B_non_Hisp + Pacific + Insured + Poor + Urban + v1 + v2 + land1 + land2 + land3 + land4 + tweet1 + tweet2 + tweet3 + tweet4 + air1 + air2 + air3 + air4 + HA + M1 + M2 + NA. + HA * NA. 

                               post.mean   l-95% CI   u-95% CI eff.samp
(Intercept)                   -8.3078684 -8.3473947 -8.2686097    904.0
LOGN                           0.9999991  0.9999380  1.0000623  58000.0
max_HUS_mean                   0.1373311 -0.0741010  0.3556002    825.9
d_max_HUS_0                   -0.1347588 -0.1776929 -0.0901181   1756.6
d_max_HUS_min_1               -0.1419616 -0.1863036 -0.0981798   1642.7
d_max_HUS_min_2                0.0010711 -0.0434330  0.0437600   1574.1
d_max_HUS_min_3               -0.0773484 -0.1213070 -0.0340348   1545.1
t_avg_mean                     0.8136038  0.5681539  1.0693781    945.1
d_t_avg_0                      0.2618265  0.1906735  0.3311454   1155.2
d_t_avg_min_1                 -0.0243928 -0.1011771  0.0514288   1248.8
d_t_avg_min_2                 -0.1343807 -0.2091020 -0.0583878   1235.7
d_t_avg_min_3                 -0.2948699 -0.3623028 -0.2230624   1273.3
RSDS_mean                     -0.0150305 -0.1439402  0.1157500   1079.8
d_RSDS_0                       0.4178389  0.3502966  0.4844350   1894.7
d_RSDS_min_1                   0.1450465  0.0744283  0.2137515   1719.4
d_RSDS_min_2                  -0.1906853 -0.2606055 -0.1235718   1831.4
d_RSDS_min_3                  -0.1766117 -0.2399604 -0.1130603   1792.5
AVG_PRESS_mean                -0.5014374 -0.6289627 -0.3742404    629.8
d_AVG_PRESS_0                 -0.0515340 -0.0757923 -0.0282140   1387.8
d_AVG_PRESS_min_1              0.0296429  0.0036438  0.0542436   1407.5
d_AVG_PRESS_min_2             -0.0203321 -0.0463482  0.0053544   1393.1
d_AVG_PRESS_min_3              0.0046016 -0.0209570  0.0314699   1342.5
Income                         0.0346012 -0.0385332  0.1092350    985.1
airport_diffusion              0.1776658  0.1180837  0.2366385   1711.8
Am_Ind                         0.3068399 -0.1884719  0.7896077    719.0
Asian                          0.1783541  0.0313997  0.3203794   1042.5
White_Hisp                     0.7573688 -0.0951587  1.5962079    895.9
W_non_Hisp                     0.9023901 -0.4503597  2.2322614    881.8
Black_Hisp                     0.0132756 -0.0449928  0.0707365   2263.5
B_non_Hisp                     0.7340356 -0.2899041  1.7386135    886.4
Pacific                        0.0506622  0.0002803  0.1055231   1338.7
Insured                       -0.0566143 -0.1325394  0.0205775    788.2
Poor                           0.2282535  0.1420864  0.3147782    764.4
Urban                         -0.0833686 -0.1535731 -0.0164168    609.5
v1                             0.2124585  0.1949003  0.2299738   1751.8
v2                             0.2869403  0.2561066  0.3168943    755.5
land1                          0.2601656  0.2401686  0.2789362   2603.2
land2                          0.3846546  0.3585501  0.4108650   1667.8
land3                          0.3586834  0.3215580  0.3938894    701.5
land4                          0.1975208  0.1601766  0.2330330    561.7
tweet1                         0.1132254  0.0933459  0.1328478   1735.1
tweet2                         0.1390285  0.1144087  0.1646310   1636.2
tweet3                         0.1277305  0.0974671  0.1575365   1190.0
tweet4                         0.1457056  0.1123204  0.1798103    696.0
air1                           0.0079696 -0.0045242  0.0206670   4121.0
air2                           0.0387650  0.0245156  0.0531099   3862.6
air3                           0.0394358  0.0218915  0.0569859   3212.9
air4                           0.0288151  0.0088564  0.0484080   2146.4
HA                             0.0115609 -0.0233243  0.0463373    967.2
M1                            -0.3019822 -0.3638319 -0.2387326   1131.3
M2                             0.2033893  0.1437381  0.2636825   1266.5
NA.                           -0.1031137 -0.1332328 -0.0728536   1188.6
max_HUS_mean:t_avg_mean        0.1972652  0.0849186  0.3127424    680.3
d_max_HUS_0:d_t_avg_0          0.3157483  0.2579458  0.3743593   1285.1
d_max_HUS_min_1:d_t_avg_min_1  0.0437519 -0.0139262  0.1029069   1568.6
d_max_HUS_min_2:d_t_avg_min_2 -0.0034456 -0.0587826  0.0540306   1437.5
d_max_HUS_min_3:d_t_avg_min_3 -0.2007638 -0.2572422 -0.1434294   1288.0
HA:NA.                        -0.0428182 -0.0999808  0.0115204   1292.1
                                 pMCMC    
(Intercept)                    < 2e-05 ***
LOGN                           < 2e-05 ***
max_HUS_mean                  0.208690    
d_max_HUS_0                    < 2e-05 ***
d_max_HUS_min_1                < 2e-05 ***
d_max_HUS_min_2               0.960586    
d_max_HUS_min_3               0.000586 ***
t_avg_mean                     < 2e-05 ***
d_t_avg_0                      < 2e-05 ***
d_t_avg_min_1                 0.519310    
d_t_avg_min_2                 0.000724 ***
d_t_avg_min_3                  < 2e-05 ***
RSDS_mean                     0.819793    
d_RSDS_0                       < 2e-05 ***
d_RSDS_min_1                   < 2e-05 ***
d_RSDS_min_2                   < 2e-05 ***
d_RSDS_min_3                   < 2e-05 ***
AVG_PRESS_mean                 < 2e-05 ***
d_AVG_PRESS_0                  < 2e-05 ***
d_AVG_PRESS_min_1             0.020586 *  
d_AVG_PRESS_min_2             0.122138    
d_AVG_PRESS_min_3             0.740103    
Income                        0.363586    
airport_diffusion              < 2e-05 ***
Am_Ind                        0.221414    
Asian                         0.015690 *  
White_Hisp                    0.081379 .  
W_non_Hisp                    0.188379    
Black_Hisp                    0.653483    
B_non_Hisp                    0.158586    
Pacific                       0.061517 .  
Insured                       0.145897    
Poor                           < 2e-05 ***
Urban                         0.017345 *  
v1                             < 2e-05 ***
v2                             < 2e-05 ***
land1                          < 2e-05 ***
land2                          < 2e-05 ***
land3                          < 2e-05 ***
land4                          < 2e-05 ***
tweet1                         < 2e-05 ***
tweet2                         < 2e-05 ***
tweet3                         < 2e-05 ***
tweet4                         < 2e-05 ***
air1                          0.213966    
air2                           < 2e-05 ***
air3                           < 2e-05 ***
air4                          0.005310 ** 
HA                            0.522138    
M1                             < 2e-05 ***
M2                             < 2e-05 ***
NA.                            < 2e-05 ***
max_HUS_mean:t_avg_mean       0.000724 ***
d_max_HUS_0:d_t_avg_0          < 2e-05 ***
d_max_HUS_min_1:d_t_avg_min_1 0.141000    
d_max_HUS_min_2:d_t_avg_min_2 0.903931    
d_max_HUS_min_3:d_t_avg_min_3  < 2e-05 ***
HA:NA.                        0.133897    
---
Signif. codes:  0 ‘***’ 0.001 ‘**’ 0.01 ‘*’ 0.05 ‘.’ 0.1 ‘ ’ 1
[1] "-----------------------------------------------------------------"

 Iterations = 3001:61000
 Thinning interval  = 1
 Sample size  = 58000 

 DIC: 186017.7 

 G-structure:  ~county

       post.mean l-95% CI u-95% CI eff.samp
county     0.257   0.2348   0.2796    512.8

 R-structure:  ~units

      post.mean l-95% CI u-95% CI eff.samp
units    0.5032   0.4861     0.52    486.5

 Location effects: flu ~ LOGN + 1 + max_HUS_mean + d_max_HUS_0 + d_max_HUS_min_1 + d_max_HUS_min_3 + t_avg_mean + d_t_avg_0 + d_t_avg_min_3 + d_t_avg_min_4 + RSDS_mean + d_RSDS_0 + d_RSDS_min_1 + AVG_PRESS_mean + d_AVG_PRESS_0 + d_AVG_PRESS_min_1 + d_AVG_PRESS_min_3 + tot_prec_mean + d_tot_prec_0 + d_tot_prec_min_3 + d_tot_prec_min_4 + Wind_avg_mean + d_Wind_avg_0 + d_Wind_avg_min_2 + Income + airport_diffusion + Am_Ind + Asian + White_Hisp + W_non_Hisp + Black_Hisp + B_non_Hisp + Urban + v1 + v2 + land1 + land2 + 
    land3 + land4 + tweet1 + tweet2 + tweet3 + tweet4 + air1 + air2 + air3 + air4 + HA + M1 + M2 + NA. + HA * NA. 

                   post.mean   l-95% CI   u-95% CI eff.samp    pMCMC    
(Intercept)       -8.2438100 -8.2737806 -8.2134716    347.6  < 2e-05 ***
LOGN               0.9999995  0.9999367  1.0000610  58000.0  < 2e-05 ***
max_HUS_mean       0.2410083  0.0585482  0.4228183   1198.5 0.009069 ** 
d_max_HUS_0       -0.1113166 -0.1555276 -0.0681096   1667.8  < 2e-05 ***
d_max_HUS_min_1   -0.1710477 -0.2071461 -0.1357280   1611.4  < 2e-05 ***
d_max_HUS_min_3   -0.0460689 -0.0878967 -0.0041484   1585.1 0.030724 *  
t_avg_mean         0.6099190  0.3715914  0.8461145    771.5  < 2e-05 ***
d_t_avg_0          0.1442061  0.0810569  0.2078194   1219.2  < 2e-05 ***
d_t_avg_min_3     -0.2365178 -0.3003961 -0.1724899   1312.2  < 2e-05 ***
d_t_avg_min_4     -0.3077066 -0.3524885 -0.2646765   1551.8  < 2e-05 ***
RSDS_mean          0.0832264 -0.0500072  0.2157923    914.3 0.217379    
d_RSDS_0           0.3432517  0.2839828  0.4012367   1753.9  < 2e-05 ***
d_RSDS_min_1       0.1127468  0.0510183  0.1729784   1712.8 0.000345 ***
AVG_PRESS_mean    -0.5641315 -0.6831969 -0.4468829    592.7  < 2e-05 ***
d_AVG_PRESS_0     -0.0036029 -0.0279572  0.0208827   1362.6 0.773103    
d_AVG_PRESS_min_1 -0.0062670 -0.0304522  0.0175550   1393.0 0.615069    
d_AVG_PRESS_min_3  0.0066439 -0.0170638  0.0302346   1452.4 0.582655    
tot_prec_mean      0.2423652  0.1525609  0.3310473    916.1  < 2e-05 ***
d_tot_prec_0       0.0342595  0.0135639  0.0551440   1869.2 0.000793 ***
d_tot_prec_min_3   0.0819102  0.0619357  0.1023781   1814.6  < 2e-05 ***
d_tot_prec_min_4   0.0448336  0.0260882  0.0634681   2016.6  < 2e-05 ***
Wind_avg_mean     -0.0511857 -0.1073212  0.0043022   1072.2 0.071897 .  
d_Wind_avg_0      -0.0599439 -0.0832441 -0.0371254   1609.6  < 2e-05 ***
d_Wind_avg_min_2  -0.0341668 -0.0564665 -0.0122961   1611.4 0.001690 ** 
Income            -0.0501978 -0.1121913  0.0139368   1040.1 0.120103    
airport_diffusion  0.1051588  0.0480267  0.1611519   1773.8 0.000103 ***
Am_Ind             0.3546817 -0.1416381  0.8286317    641.8 0.152172    
Asian              0.1870137  0.0430330  0.3328458    923.1 0.011138 *  
White_Hisp         0.8496531  0.0124355  1.6801916    821.1 0.045793 *  
W_non_Hisp         0.7852434 -0.5617798  2.0733602    806.0 0.243034    
Black_Hisp         0.0363753 -0.0198324  0.0933447   2419.9 0.205862    
B_non_Hisp         0.7256575 -0.2695282  1.7262824    818.2 0.156138    
Urban             -0.0637313 -0.1330615  0.0054103    613.0 0.070000 .  
v1                 0.2144683  0.1962745  0.2317832   1729.4  < 2e-05 ***
v2                 0.2891568  0.2578039  0.3186490    747.7  < 2e-05 ***
land1              0.2627836  0.2433783  0.2813271   2704.4  < 2e-05 ***
land2              0.3871620  0.3620004  0.4128382   1883.2  < 2e-05 ***
land3              0.3526063  0.3179964  0.3880531    849.6  < 2e-05 ***
land4              0.1825527  0.1490749  0.2173986    683.4  < 2e-05 ***
tweet1             0.1119084  0.0915099  0.1316246   1928.0  < 2e-05 ***
tweet2             0.1393002  0.1144619  0.1646214   1659.8  < 2e-05 ***
tweet3             0.1269353  0.0954214  0.1578889   1128.4  < 2e-05 ***
tweet4             0.1426211  0.1090720  0.1762737    788.4  < 2e-05 ***
air1               0.0084806 -0.0042359  0.0212132   4033.1 0.192586    
air2               0.0351445  0.0206952  0.0495181   3571.5  < 2e-05 ***
air3               0.0348714  0.0178103  0.0526955   3219.1  6.9e-05 ***
air4               0.0235163  0.0034703  0.0430079   2226.8 0.024655 *  
HA                -0.0354508 -0.0692273 -0.0021003   1091.2 0.037000 *  
M1                -0.3506848 -0.4140494 -0.2849427   1153.9  < 2e-05 ***
M2                 0.2474912  0.1852449  0.3102826   1242.3  < 2e-05 ***
NA.               -0.0882248 -0.1182401 -0.0578438   1270.3  < 2e-05 ***
HA:NA.            -0.0009217 -0.0544280  0.0535244   1358.6 0.978345    
---
Signif. codes:  0 ‘***’ 0.001 ‘**’ 0.01 ‘*’ 0.05 ‘.’ 0.1 ‘ ’ 1
[1] "-----------------------------------------------------------------"

 Iterations = 3001:83000
 Thinning interval  = 1
 Sample size  = 80000 

 DIC: 186383.5 

 G-structure:  ~county

       post.mean l-95% CI u-95% CI eff.samp
county    0.2755   0.2529   0.2994    886.6

 R-structure:  ~units

      post.mean l-95% CI u-95% CI eff.samp
units    0.5783   0.5601   0.5963    730.2

 Location effects: flu ~ LOGN + 1 + max_HUS_mean + d_max_HUS_0 + d_max_HUS_min_1 + d_max_HUS_min_3 + t_avg_mean + d_t_avg_0 + d_t_avg_min_3 + d_t_avg_min_4 + RSDS_mean + d_RSDS_0 + d_RSDS_min_1 + AVG_PRESS_mean + d_AVG_PRESS_0 + d_AVG_PRESS_min_1 + d_AVG_PRESS_min_3 + tot_prec_mean + d_tot_prec_0 + d_tot_prec_min_3 + d_tot_prec_min_4 + Wind_avg_mean + d_Wind_avg_0 + d_Wind_avg_min_2 + Income + airport_diffusion + Am_Ind + Asian + White_Hisp + W_non_Hisp + Black_Hisp + B_non_Hisp + Urban + v1 + v2 

                   post.mean   l-95% CI   u-95% CI eff.samp   pMCMC    
(Intercept)       -8.2741818 -8.3025950 -8.2449937    537.3 < 1e-05 ***
LOGN               0.9999982  0.9999368  1.0000602  80000.0 < 1e-05 ***
max_HUS_mean       0.2971049  0.1101734  0.4875495   1883.7 0.00190 ** 
d_max_HUS_0       -0.1250050 -0.1718672 -0.0803329   2305.3 < 1e-05 ***
d_max_HUS_min_1   -0.1949992 -0.2305404 -0.1596415   2607.2 < 1e-05 ***
d_max_HUS_min_3   -0.0392987 -0.0829088  0.0039229   2454.0 0.07737 .  
t_avg_mean         0.6751941  0.4354562  0.9200237   1246.5 < 1e-05 ***
d_t_avg_0          0.1369971  0.0716655  0.2013458   1824.6 < 1e-05 ***
d_t_avg_min_3     -0.2136207 -0.2791003 -0.1482913   1955.6 < 1e-05 ***
d_t_avg_min_4     -0.2564161 -0.3003677 -0.2110054   2135.8 < 1e-05 ***
RSDS_mean          0.0336365 -0.1039855  0.1669363   1722.6 0.62395    
d_RSDS_0           0.2805687  0.2215020  0.3405174   2641.5 < 1e-05 ***
d_RSDS_min_1       0.0381433 -0.0247555  0.1006796   2665.5 0.23428    
AVG_PRESS_mean    -0.6532636 -0.7715741 -0.5310319   1109.2 < 1e-05 ***
d_AVG_PRESS_0     -0.0101925 -0.0361587  0.0139715   1990.4 0.41747    
d_AVG_PRESS_min_1 -0.0007152 -0.0255411  0.0247497   1968.7 0.95500    
d_AVG_PRESS_min_3 -0.0087285 -0.0330309  0.0152223   2130.2 0.48978    
tot_prec_mean      0.2802557  0.1883640  0.3683843   1635.1 < 1e-05 ***
d_tot_prec_0       0.0309648  0.0098964  0.0525716   2760.4 0.00448 ** 
d_tot_prec_min_3   0.0928253  0.0720158  0.1135623   2766.8 < 1e-05 ***
d_tot_prec_min_4   0.0466225  0.0274199  0.0660001   3010.9 < 1e-05 ***
Wind_avg_mean     -0.0803232 -0.1367316 -0.0226602   1552.0 0.00517 ** 
d_Wind_avg_0      -0.0495897 -0.0729296 -0.0254159   2443.5 2.5e-05 ***
d_Wind_avg_min_2  -0.0603745 -0.0830709 -0.0383101   2408.6 < 1e-05 ***
Income            -0.0750099 -0.1401926 -0.0105855   1572.9 0.02303 *  
airport_diffusion  0.0986342  0.0412714  0.1575662   3359.1 0.00090 ***
Am_Ind             0.5764861  0.0847327  1.0671607   1062.0 0.02085 *  
Asian              0.2620455  0.1137935  0.4070113   1572.1 0.00040 ***
White_Hisp         1.2268195  0.3724388  2.0644368   1348.9 0.00435 ** 
W_non_Hisp         1.3893639  0.0471519  2.7114439   1344.2 0.04055 *  
Black_Hisp         0.0525685 -0.0069209  0.1104595   3593.0 0.07902 .  
B_non_Hisp         1.2002744  0.1686936  2.1900002   1354.6 0.01995 *  
Urban             -0.0679764 -0.1365329  0.0024518    975.3 0.05742 .  
v1                 0.2420165  0.2242676  0.2597982   2397.4 < 1e-05 ***
v2                 0.3401224  0.3112892  0.3675940   1417.8 < 1e-05 ***
---
Signif. codes:  0 ‘***’ 0.001 ‘**’ 0.01 ‘*’ 0.05 ‘.’ 0.1 ‘ ’ 1
[1] "-----------------------------------------------------------------"

 Iterations = 3001:83000
 Thinning interval  = 1
 Sample size  = 80000 

 DIC: 187270 

 G-structure:  ~county

       post.mean l-95% CI u-95% CI eff.samp
county    0.5472   0.5056   0.5893    676.4

 R-structure:  ~units

      post.mean l-95% CI u-95% CI eff.samp
units    0.6163   0.5971   0.6345    738.6

 Location effects: flu ~ LOGN + 1 + v1 + v2 

            post.mean l-95% CI u-95% CI eff.samp  pMCMC    
(Intercept)   -8.2359  -8.2692  -8.2021    878.6 <1e-05 ***
LOGN           1.0000   0.9999   1.0001  77247.8 <1e-05 ***
v1             0.2503   0.2316   0.2686   1979.6 <1e-05 ***
v2             0.3506   0.3213   0.3802   1321.4 <1e-05 ***
---
Signif. codes:  0 ‘***’ 0.001 ‘**’ 0.01 ‘*’ 0.05 ‘.’ 0.1 ‘ ’ 1
[1] "-----------------------------------------------------------------"

 Iterations = 3001:83000
 Thinning interval  = 1
 Sample size  = 80000 

 DIC: 187359.4 

 G-structure:  ~county

       post.mean l-95% CI u-95% CI eff.samp
county    0.5644   0.5234   0.6049    860.1

 R-structure:  ~units

      post.mean l-95% CI u-95% CI eff.samp
units    0.6412   0.6222   0.6616    803.9

 Location effects: flu ~ LOGN + 1 

            post.mean l-95% CI u-95% CI eff.samp  pMCMC    
(Intercept)   -8.2400  -8.2736  -8.2066     1116 <1e-05 ***
LOGN           1.0000   0.9999   1.0001    81773 <1e-05 ***
---
Signif. codes:  0 ‘***’ 0.001 ‘**’ 0.01 ‘*’ 0.05 ‘.’ 0.1 ‘ ’ 1
[1] "-----------------------------------------------------------------"

 Iterations = 3001:83000
 Thinning interval  = 1
 Sample size  = 80000 

 DIC: 186498 

 G-structure:  ~county

       post.mean l-95% CI u-95% CI eff.samp
county    0.4055   0.3743   0.4368      798

 R-structure:  ~units

      post.mean l-95% CI u-95% CI eff.samp
units    0.5403   0.5228   0.5587    644.1

 Location effects: flu ~ LOGN + 1 + max_HUS_mean + d_max_HUS_0 + d_max_HUS_min_1 + d_max_HUS_min_2 + d_max_HUS_min_3 + d_max_HUS_min_4 + v1 + v2 + land1 + land2 + land3 + land4 + tweet1 + tweet2 + tweet3 + tweet4 + air1 + air2 + air3 + air4 

                 post.mean   l-95% CI   u-95% CI eff.samp    pMCMC    
(Intercept)     -8.2517880 -8.2824689 -8.2214974    762.8  < 1e-05 ***
LOGN             0.9999990  0.9999357  1.0000599  80000.0  < 1e-05 ***
max_HUS_mean     0.7376954  0.6787306  0.7968592    999.2  < 1e-05 ***
d_max_HUS_0     -0.0275025 -0.0596155  0.0036798   2530.4 0.088325 .  
d_max_HUS_min_1 -0.1320151 -0.1641615 -0.0996421   2428.1  < 1e-05 ***
d_max_HUS_min_2 -0.0014309 -0.0320708  0.0291938   2537.5 0.933900    
d_max_HUS_min_3 -0.0551276 -0.0860816 -0.0245707   2450.4 0.000325 ***
d_max_HUS_min_4 -0.0459204 -0.0747664 -0.0164669   2410.0 0.001700 ** 
v1               0.2217214  0.2034549  0.2404008   1743.6  < 1e-05 ***
v2               0.2960520  0.2637490  0.3274612    978.6  < 1e-05 ***
land1            0.2777578  0.2575011  0.2969521   3448.4  < 1e-05 ***
land2            0.4049815  0.3779556  0.4324066   2155.4  < 1e-05 ***
land3            0.3661084  0.3297606  0.4022721   1035.9  < 1e-05 ***
land4            0.1869666  0.1515201  0.2233393    898.0  < 1e-05 ***
tweet1           0.1097846  0.0888893  0.1305319   2060.0  < 1e-05 ***
tweet2           0.1359599  0.1101220  0.1620987   2022.4  < 1e-05 ***
tweet3           0.1213074  0.0894180  0.1526759   1421.1  < 1e-05 ***
tweet4           0.1374572  0.1029193  0.1722658   1001.6  < 1e-05 ***
air1             0.0159239  0.0026672  0.0296893   4289.8 0.019975 *  
air2             0.0340528  0.0188291  0.0489685   5056.7  < 1e-05 ***
air3             0.0281563  0.0097261  0.0465193   4140.8 0.002975 ** 
air4             0.0205492  0.0002611  0.0412438   3069.8 0.051825 .  
---
Signif. codes:  0 ‘***’ 0.001 ‘**’ 0.01 ‘*’ 0.05 ‘.’ 0.1 ‘ ’ 1
[1] "-----------------------------------------------------------------"

 Iterations = 3001:83000
 Thinning interval  = 1
 Sample size  = 80000 

 DIC: 186028.5 

 G-structure:  ~county

       post.mean l-95% CI u-95% CI eff.samp
county    0.2998   0.2755   0.3248    813.4

 R-structure:  ~units

      post.mean l-95% CI u-95% CI eff.samp
units    0.5068   0.4898   0.5234    635.6

 Location effects: flu ~ LOGN + 1 + max_HUS_mean + d_max_HUS_0 + d_max_HUS_min_1 + d_max_HUS_min_2 + d_max_HUS_min_3 + d_max_HUS_min_4 + t_avg_mean + d_t_avg_0 + d_t_avg_min_1 + d_t_avg_min_2 + d_t_avg_min_3 + d_t_avg_min_4 + RSDS_mean + d_RSDS_0 + d_RSDS_min_1 + d_RSDS_min_2 + d_RSDS_min_3 + d_RSDS_min_4 + AVG_PRESS_mean + d_AVG_PRESS_0 + d_AVG_PRESS_min_1 + d_AVG_PRESS_min_2 + d_AVG_PRESS_min_3 + d_AVG_PRESS_min_4 + tot_prec_mean + d_tot_prec_0 + d_tot_prec_min_1 + d_tot_prec_min_2 + d_tot_prec_min_3 + d_tot_prec_min_4 + 
    Wind_avg_mean + d_Wind_avg_0 + d_Wind_avg_min_1 + d_Wind_avg_min_2 + d_Wind_avg_min_3 + d_Wind_avg_min_4 + v1 + v2 + land1 + land2 + land3 + land4 + tweet1 + tweet2 + tweet3 + tweet4 + air1 + air2 + air3 + air4 

                   post.mean   l-95% CI   u-95% CI eff.samp    pMCMC    
(Intercept)       -8.2543798 -8.2829972 -8.2260425    613.3  < 1e-05 ***
LOGN               0.9999989  0.9999355  1.0000593  80000.0  < 1e-05 ***
max_HUS_mean      -0.0117634 -0.1858021  0.1563113   1538.9 0.892150    
d_max_HUS_0       -0.1404855 -0.1872413 -0.0954277   2186.1  < 1e-05 ***
d_max_HUS_min_1   -0.1355600 -0.1823140 -0.0888834   2134.8  < 1e-05 ***
d_max_HUS_min_2   -0.0713005 -0.1177924 -0.0257609   2116.3 0.001775 ** 
d_max_HUS_min_3   -0.0936673 -0.1426914 -0.0457472   2124.3  2.5e-05 ***
d_max_HUS_min_4    0.0687025  0.0223236  0.1159742   2172.2 0.004875 ** 
t_avg_mean         1.0079889  0.7795305  1.2441986    847.1  < 1e-05 ***
d_t_avg_0          0.1582474  0.0911114  0.2290075   1712.7  < 1e-05 ***
d_t_avg_min_1     -0.0090319 -0.0874219  0.0660755   1699.1 0.824900    
d_t_avg_min_2     -0.0421849 -0.1180085  0.0321241   1757.7 0.263300    
d_t_avg_min_3     -0.1373446 -0.2110433 -0.0617906   1838.9 0.000100 ***
d_t_avg_min_4     -0.2765140 -0.3458205 -0.2080100   1933.5  < 1e-05 ***
RSDS_mean          0.1490506  0.0185888  0.2815971   1424.7 0.027175 *  
d_RSDS_0           0.3538901  0.2854882  0.4192154   2239.9  < 1e-05 ***
d_RSDS_min_1       0.1639923  0.0919462  0.2353871   2570.5  < 1e-05 ***
d_RSDS_min_2      -0.0941988 -0.1687357 -0.0197021   2236.2 0.011075 *  
d_RSDS_min_3      -0.0851569 -0.1545558 -0.0142668   2629.9 0.016900 *  
d_RSDS_min_4      -0.0443878 -0.1078139  0.0181726   2400.6 0.171925    
AVG_PRESS_mean    -0.5451572 -0.6595106 -0.4292864    924.3  < 1e-05 ***
d_AVG_PRESS_0     -0.0245495 -0.0496032  0.0007724   1957.1 0.058225 .  
d_AVG_PRESS_min_1 -0.0165020 -0.0431591  0.0087745   1776.7 0.206925    
d_AVG_PRESS_min_2 -0.0274492 -0.0542837 -0.0008349   1969.9 0.043175 *  
d_AVG_PRESS_min_3 -0.0260059 -0.0530877 -0.0002928   1989.8 0.053300 .  
d_AVG_PRESS_min_4  0.0296816  0.0026077  0.0559335   1838.4 0.030700 *  
tot_prec_mean      0.2075942  0.1224537  0.2935331   1206.8  < 1e-05 ***
d_tot_prec_0       0.0307706  0.0095605  0.0518859   2453.6 0.004275 ** 
d_tot_prec_min_1   0.0381128  0.0166756  0.0588312   2597.5 0.000950 ***
d_tot_prec_min_2   0.0866422  0.0653509  0.1090099   2457.6  < 1e-05 ***
d_tot_prec_min_3   0.0616050  0.0399455  0.0828650   2632.2  < 1e-05 ***
d_tot_prec_min_4   0.0349679  0.0140887  0.0570714   2598.2 0.001700 ** 
Wind_avg_mean     -0.0518589 -0.1080226  0.0023395   1246.3 0.063375 .  
d_Wind_avg_0      -0.0443788 -0.0685464 -0.0206006   2223.2 0.000275 ***
d_Wind_avg_min_1  -0.0861360 -0.1110230 -0.0611886   2102.8  < 1e-05 ***
d_Wind_avg_min_2  -0.0392149 -0.0624386 -0.0160098   2393.8 0.001100 ** 
d_Wind_avg_min_3  -0.0315528 -0.0538917 -0.0092654   2436.6 0.005325 ** 
d_Wind_avg_min_4  -0.0297718 -0.0542386 -0.0061226   2217.2 0.016075 *  
v1                 0.2156011  0.1978370  0.2331913   1957.3  < 1e-05 ***
v2                 0.2893552  0.2582559  0.3198233   1004.9  < 1e-05 ***
land1              0.2657768  0.2466565  0.2844513   3421.1  < 1e-05 ***
land2              0.3896198  0.3640233  0.4152557   2480.7  < 1e-05 ***
land3              0.3520022  0.3166951  0.3857111   1111.4  < 1e-05 ***
land4              0.1809750  0.1463646  0.2179559    820.9  < 1e-05 ***
tweet1             0.1117564  0.0916305  0.1323205   2311.5  < 1e-05 ***
tweet2             0.1368715  0.1115003  0.1615373   2142.9  < 1e-05 ***
tweet3             0.1232543  0.0932177  0.1529310   1526.1  < 1e-05 ***
tweet4             0.1388260  0.1048128  0.1734625    912.6  < 1e-05 ***
air1               0.0097620 -0.0032792  0.0224212   5128.0 0.136450    
air2               0.0356813  0.0215051  0.0504216   5095.0  < 1e-05 ***
air3               0.0364810  0.0188248  0.0541010   4302.9  5.0e-05 ***
air4               0.0257458  0.0050669  0.0455802   2865.0 0.014850 *  
---
Signif. codes:  0 ‘***’ 0.001 ‘**’ 0.01 ‘*’ 0.05 ‘.’ 0.1 ‘ ’ 1
[1] "-----------------------------------------------------------------"

 Iterations = 3001:83000
 Thinning interval  = 1
 Sample size  = 80000 

 DIC: 186325 

 G-structure:  ~county

       post.mean l-95% CI u-95% CI eff.samp
county    0.2995   0.2749   0.3239      775

 R-structure:  ~units

      post.mean l-95% CI u-95% CI eff.samp
units    0.5291   0.5125   0.5466    675.8

 Location effects: flu ~ LOGN + 1 + max_HUS_mean + d_max_HUS_min_1 + d_max_HUS_min_2 + t_avg_mean + d_t_avg_min_1 + d_t_avg_min_2 + RSDS_mean + d_RSDS_min_1 + d_RSDS_min_2 + AVG_PRESS_mean + d_AVG_PRESS_min_1 + d_AVG_PRESS_min_2 + Wind_avg_mean + d_Wind_avg_min_1 + d_Wind_avg_min_2 + v1 + v2 + land1 + land2 + land3 + land4 + tweet1 + tweet2 + tweet3 + tweet4 + air1 + air2 + air3 + air4 

                   post.mean   l-95% CI   u-95% CI eff.samp   pMCMC    
(Intercept)       -8.2446145 -8.2716502 -8.2175921    837.5 < 1e-05 ***
LOGN               0.9999990  0.9999380  1.0000623  80000.0 < 1e-05 ***
max_HUS_mean       0.1281631 -0.0302852  0.2828420   1808.3 0.10780    
d_max_HUS_min_1   -0.1567639 -0.1996360 -0.1146186   2106.3 < 1e-05 ***
d_max_HUS_min_2    0.0063361 -0.0335044  0.0486811   2317.6 0.75553    
t_avg_mean         1.0548574  0.8256463  1.2826078   1148.3 < 1e-05 ***
d_t_avg_min_1     -0.0321680 -0.1028529  0.0346961   1630.6 0.36502    
d_t_avg_min_2     -0.2632114 -0.3290754 -0.1993298   1749.3 < 1e-05 ***
RSDS_mean          0.0178549 -0.1058291  0.1403514   1395.5 0.77480    
d_RSDS_min_1       0.3522819  0.2951314  0.4099693   2579.5 < 1e-05 ***
d_RSDS_min_2      -0.1985398 -0.2574089 -0.1404483   2540.0 < 1e-05 ***
AVG_PRESS_mean    -0.5504840 -0.6652875 -0.4339113   1062.6 < 1e-05 ***
d_AVG_PRESS_min_1 -0.0139549 -0.0383106  0.0095585   1900.2 0.25825    
d_AVG_PRESS_min_2 -0.0469235 -0.0717235 -0.0215759   2076.9 0.00040 ***
Wind_avg_mean     -0.0825165 -0.1340541 -0.0295464   1712.3 0.00205 ** 
d_Wind_avg_min_1  -0.0687452 -0.0916568 -0.0461555   2297.2 < 1e-05 ***
d_Wind_avg_min_2  -0.0441105 -0.0670433 -0.0217649   2288.9   5e-05 ***
v1                 0.2139098  0.1964921  0.2319658   2490.7 < 1e-05 ***
v2                 0.2867537  0.2538660  0.3183597    964.3 < 1e-05 ***
land1              0.2647999  0.2455114  0.2838762   3579.0 < 1e-05 ***
land2              0.3910212  0.3650119  0.4175894   2358.5 < 1e-05 ***
land3              0.3601011  0.3239453  0.3961379   1052.7 < 1e-05 ***
land4              0.1864061  0.1516104  0.2223941    890.8 < 1e-05 ***
tweet1             0.1095510  0.0887013  0.1296887   2270.7 < 1e-05 ***
tweet2             0.1359927  0.1103105  0.1611656   2223.0 < 1e-05 ***
tweet3             0.1234973  0.0918240  0.1540917   1383.7 < 1e-05 ***
tweet4             0.1400818  0.1056124  0.1765100    923.6 < 1e-05 ***
air1               0.0099331 -0.0030797  0.0231466   4860.7 0.13860    
air2               0.0347259  0.0199328  0.0495209   5035.3 < 1e-05 ***
air3               0.0312686  0.0133154  0.0496503   4288.0 0.00137 ** 
air4               0.0206430  0.0003737  0.0408141   3126.1 0.04927 *  
---
Signif. codes:  0 ‘***’ 0.001 ‘**’ 0.01 ‘*’ 0.05 ‘.’ 0.1 ‘ ’ 1
[1] "-----------------------------------------------------------------"

 Iterations = 3001:83000
 Thinning interval  = 1
 Sample size  = 80000 

 DIC: 186332.9 

 G-structure:  ~county

       post.mean l-95% CI u-95% CI eff.samp
county    0.2996   0.2752   0.3241    775.7

 R-structure:  ~units

      post.mean l-95% CI u-95% CI eff.samp
units    0.5289   0.5117   0.5461    633.2

 Location effects: flu ~ LOGN + 1 + max_HUS_mean + d_max_HUS_min_1 + d_max_HUS_min_2 + t_avg_mean + d_t_avg_min_1 + d_t_avg_min_2 + RSDS_mean + d_RSDS_min_1 + d_RSDS_min_2 + AVG_PRESS_mean + d_AVG_PRESS_min_1 + d_AVG_PRESS_min_2 + Wind_avg_mean + d_Wind_avg_min_1 + d_Wind_avg_min_2 + v1 + v2 + land1 + land2 + land3 + land4 + tweet1 + tweet2 + tweet3 + tweet4 + air1 + air2 + air3 + air4 

                  post.mean  l-95% CI  u-95% CI eff.samp    pMCMC    
(Intercept)       -8.244477 -8.271944 -8.216919    737.9  < 1e-05 ***
LOGN               0.999999  0.999937  1.000061  80000.0  < 1e-05 ***
max_HUS_mean       0.126244 -0.034316  0.280231   1461.4 0.117650    
d_max_HUS_min_1   -0.157445 -0.199530 -0.114202   2119.6  < 1e-05 ***
d_max_HUS_min_2    0.006708 -0.034288  0.047635   2266.9 0.747975    
t_avg_mean         1.057420  0.823585  1.288167   1001.6  < 1e-05 ***
d_t_avg_min_1     -0.030372 -0.099636  0.037140   1698.9 0.390075    
d_t_avg_min_2     -0.263867 -0.327047 -0.198917   1823.9  < 1e-05 ***
RSDS_mean          0.018015 -0.107684  0.143707   1306.0 0.779425    
d_RSDS_min_1       0.351919  0.294927  0.410347   2544.8  < 1e-05 ***
d_RSDS_min_2      -0.199031 -0.258142 -0.140585   2571.5  < 1e-05 ***
AVG_PRESS_mean    -0.548640 -0.665765 -0.432571    996.3  < 1e-05 ***
d_AVG_PRESS_min_1 -0.014153 -0.038340  0.009568   1889.9 0.248250    
d_AVG_PRESS_min_2 -0.047509 -0.072643 -0.021750   1922.4 0.000125 ***
Wind_avg_mean     -0.081524 -0.134492 -0.028630   1830.2 0.002075 ** 
d_Wind_avg_min_1  -0.068528 -0.091798 -0.045353   2186.6  < 1e-05 ***
d_Wind_avg_min_2  -0.044421 -0.067744 -0.021219   2208.9 0.000275 ***
v1                 0.213890  0.195837  0.231865   2082.6  < 1e-05 ***
v2                 0.287616  0.256570  0.317688   1094.1  < 1e-05 ***
land1              0.264898  0.245612  0.283523   3823.2  < 1e-05 ***
land2              0.390436  0.364589  0.416369   2516.9  < 1e-05 ***
land3              0.360044  0.323447  0.395349   1155.2  < 1e-05 ***
land4              0.186839  0.151148  0.222518    891.2  < 1e-05 ***
tweet1             0.109661  0.089100  0.130006   2686.0  < 1e-05 ***
tweet2             0.135917  0.109782  0.161791   2066.1  < 1e-05 ***
tweet3             0.123276  0.092661  0.153792   1534.0  < 1e-05 ***
tweet4             0.138970  0.105246  0.172860   1012.6  < 1e-05 ***
air1               0.009934 -0.002780  0.023180   5639.5 0.131600    
air2               0.034760  0.019989  0.049375   4989.3  < 1e-05 ***
air3               0.031463  0.013671  0.049458   4343.2 0.000875 ***
air4               0.020252 -0.000282  0.040115   2938.6 0.054450 .  
---
Signif. codes:  0 ‘***’ 0.001 ‘**’ 0.01 ‘*’ 0.05 ‘.’ 0.1 ‘ ’ 1
[1] "-----------------------------------------------------------------"

 Iterations = 3001:83000
 Thinning interval  = 1
 Sample size  = 80000 

 DIC: 186327.6 

 G-structure:  ~county

       post.mean l-95% CI u-95% CI eff.samp
county     0.313    0.288   0.3385    878.6

 R-structure:  ~units

      post.mean l-95% CI u-95% CI eff.samp
units    0.5669   0.5483   0.5855    682.7

 Location effects: flu ~ LOGN + 1 + max_HUS_mean + d_max_HUS_0 + d_max_HUS_min_1 + d_max_HUS_min_2 + d_max_HUS_min_3 + d_max_HUS_min_4 + t_avg_mean + d_t_avg_0 + d_t_avg_min_1 + d_t_avg_min_2 + d_t_avg_min_3 + d_t_avg_min_4 + RSDS_mean + d_RSDS_0 + d_RSDS_min_1 + d_RSDS_min_2 + d_RSDS_min_3 + d_RSDS_min_4 + AVG_PRESS_mean + d_AVG_PRESS_0 + d_AVG_PRESS_min_1 + d_AVG_PRESS_min_2 + d_AVG_PRESS_min_3 + d_AVG_PRESS_min_4 + tot_prec_mean + d_tot_prec_0 + d_tot_prec_min_1 + d_tot_prec_min_2 + d_tot_prec_min_3 + d_tot_prec_min_4 + 
    Wind_avg_mean + d_Wind_avg_0 + d_Wind_avg_min_1 + d_Wind_avg_min_2 + d_Wind_avg_min_3 + d_Wind_avg_min_4 + v1 + v2 

                  post.mean  l-95% CI  u-95% CI eff.samp    pMCMC    
(Intercept)       -8.269699 -8.299168 -8.242045    685.3  < 1e-05 ***
LOGN               0.999999  0.999936  1.000060  78234.5  < 1e-05 ***
max_HUS_mean       0.058852 -0.112719  0.233359   1871.9 0.505325    
d_max_HUS_0       -0.156786 -0.204028 -0.109425   2272.3  < 1e-05 ***
d_max_HUS_min_1   -0.145693 -0.192579 -0.099770   2379.1  < 1e-05 ***
d_max_HUS_min_2   -0.086168 -0.131937 -0.039769   2342.4 0.000350 ***
d_max_HUS_min_3   -0.107248 -0.154886 -0.058989   2276.7  < 1e-05 ***
d_max_HUS_min_4    0.089766  0.042238  0.136612   2402.0 0.000125 ***
t_avg_mean         0.981711  0.743325  1.214083   1011.1  < 1e-05 ***
d_t_avg_0          0.182257  0.111791  0.252429   1925.9  < 1e-05 ***
d_t_avg_min_1     -0.010380 -0.090099  0.065793   1858.7 0.791750    
d_t_avg_min_2     -0.041217 -0.117760  0.033419   1874.3 0.292325    
d_t_avg_min_3     -0.121697 -0.200273 -0.047661   1945.1 0.002425 ** 
d_t_avg_min_4     -0.304056 -0.374384 -0.233124   2050.7  < 1e-05 ***
RSDS_mean          0.181859  0.046036  0.317902   1429.7 0.008925 ** 
d_RSDS_0           0.338915  0.270822  0.408254   2508.0  < 1e-05 ***
d_RSDS_min_1       0.128072  0.054710  0.202789   2580.1 0.000475 ***
d_RSDS_min_2      -0.106552 -0.180736 -0.032789   2727.6 0.004975 ** 
d_RSDS_min_3      -0.117530 -0.189598 -0.045245   2741.9 0.001900 ** 
d_RSDS_min_4       0.009630 -0.054395  0.074032   2733.0 0.769650    
AVG_PRESS_mean    -0.587184 -0.709470 -0.466175    874.6  < 1e-05 ***
d_AVG_PRESS_0     -0.023497 -0.049214  0.002918   2112.6 0.078075 .  
d_AVG_PRESS_min_1 -0.022451 -0.050018  0.004312   1930.8 0.107125    
d_AVG_PRESS_min_2 -0.035566 -0.062197 -0.008195   2241.3 0.008150 ** 
d_AVG_PRESS_min_3 -0.033297 -0.060392 -0.005516   2121.4 0.018100 *  
d_AVG_PRESS_min_4  0.024197 -0.002568  0.050197   2148.4 0.075400 .  
tot_prec_mean      0.200161  0.114608  0.285174   1627.7  < 1e-05 ***
d_tot_prec_0       0.024412  0.002194  0.045861   2691.9 0.027950 *  
d_tot_prec_min_1   0.034349  0.012722  0.056320   2751.4 0.002675 ** 
d_tot_prec_min_2   0.089704  0.068346  0.110907   2950.9  < 1e-05 ***
d_tot_prec_min_3   0.070201  0.047831  0.092203   2779.6  < 1e-05 ***
d_tot_prec_min_4   0.038424  0.015958  0.060412   2808.6 0.000800 ***
Wind_avg_mean     -0.057824 -0.113485 -0.004393   1656.0 0.036250 *  
d_Wind_avg_0      -0.034367 -0.059163 -0.009253   2303.6 0.005775 ** 
d_Wind_avg_min_1  -0.094261 -0.119262 -0.068495   2302.1  < 1e-05 ***
d_Wind_avg_min_2  -0.056606 -0.081568 -0.032490   2350.0  < 1e-05 ***
d_Wind_avg_min_3  -0.039650 -0.062512 -0.015740   2366.9 0.001075 ** 
d_Wind_avg_min_4  -0.027543 -0.052573 -0.003483   2326.0 0.030325 *  
v1                 0.240905  0.223244  0.258618   2533.6  < 1e-05 ***
v2                 0.338666  0.310472  0.366325   1284.3  < 1e-05 ***
---
Signif. codes:  0 ‘***’ 0.001 ‘**’ 0.01 ‘*’ 0.05 ‘.’ 0.1 ‘ ’ 1
[1] "-----------------------------------------------------------------"

 Iterations = 3001:83000
 Thinning interval  = 1
 Sample size  = 80000 

 DIC: 186118.1 

 G-structure:  ~county

       post.mean l-95% CI u-95% CI eff.samp
county    0.3102   0.2849   0.3365    727.7

 R-structure:  ~units

      post.mean l-95% CI u-95% CI eff.samp
units    0.5179   0.5017   0.5344    763.4

 Location effects: flu ~ LOGN + 1 + max_HUS_mean + d_max_HUS_0 + d_max_HUS_min_1 + d_max_HUS_min_2 + d_max_HUS_min_3 + d_max_HUS_min_4 + t_avg_mean + d_t_avg_0 + d_t_avg_min_1 + d_t_avg_min_2 + d_t_avg_min_3 + d_t_avg_min_4 + RSDS_mean + d_RSDS_0 + d_RSDS_min_1 + d_RSDS_min_2 + d_RSDS_min_3 + d_RSDS_min_4 + v1 + v2 + land1 + land2 + land3 + land4 + tweet1 + tweet2 + tweet3 + tweet4 + air1 + air2 + air3 + air4 

                post.mean  l-95% CI  u-95% CI eff.samp  pMCMC    
(Intercept)     -8.254726 -8.282748 -8.225979    673.3 <1e-05 ***
LOGN             0.999999  0.999937  1.000061  80000.0 <1e-05 ***
max_HUS_mean    -0.026058 -0.180531  0.133271   1388.7 0.7455    
d_max_HUS_0     -0.122420 -0.166841 -0.078734   2210.6 <1e-05 ***
d_max_HUS_min_1 -0.132977 -0.176840 -0.088564   2281.8 <1e-05 ***
d_max_HUS_min_2 -0.019133 -0.062304  0.023229   2179.5 0.3849    
d_max_HUS_min_3 -0.023122 -0.066208  0.022148   2193.6 0.3099    
d_max_HUS_min_4  0.118725  0.075004  0.161575   2239.2 <1e-05 ***
t_avg_mean       0.586560  0.380984  0.791325    866.1 <1e-05 ***
d_t_avg_0        0.227037  0.159694  0.291184   1803.5 <1e-05 ***
d_t_avg_min_1    0.003685 -0.070568  0.074103   1763.1 0.9038    
d_t_avg_min_2   -0.046905 -0.114356  0.021336   1778.4 0.1838    
d_t_avg_min_3   -0.159525 -0.229758 -0.090862   1892.9 <1e-05 ***
d_t_avg_min_4   -0.320006 -0.380876 -0.254158   2040.1 <1e-05 ***
RSDS_mean        0.436278  0.342121  0.527371    946.7 <1e-05 ***
d_RSDS_0         0.402839  0.339787  0.464776   2314.9 <1e-05 ***
d_RSDS_min_1     0.191674  0.125653  0.260423   2615.4 <1e-05 ***
d_RSDS_min_2    -0.164794 -0.230621 -0.097454   2740.1 <1e-05 ***
d_RSDS_min_3    -0.142485 -0.207403 -0.073641   2514.5 <1e-05 ***
d_RSDS_min_4    -0.059746 -0.120173 -0.001607   2397.6 0.0498 *  
v1               0.217484  0.199679  0.234686   2310.5 <1e-05 ***
v2               0.292249  0.261597  0.323131   1057.2 <1e-05 ***
land1            0.271445  0.251853  0.290272   3625.9 <1e-05 ***
land2            0.395911  0.369181  0.421914   2258.8 <1e-05 ***
land3            0.359060  0.323701  0.394912   1109.8 <1e-05 ***
land4            0.185386  0.148077  0.222068    785.0 <1e-05 ***
tweet1           0.112447  0.092440  0.132564   2813.9 <1e-05 ***
tweet2           0.138070  0.113097  0.163537   2193.4 <1e-05 ***
tweet3           0.121856  0.090961  0.152271   1530.6 <1e-05 ***
tweet4           0.138625  0.104188  0.172301    965.8 <1e-05 ***
air1             0.011061 -0.001653  0.023879   5977.4 0.0912 .  
air2             0.035513  0.021279  0.050315   5205.6 <1e-05 ***
air3             0.035692  0.017804  0.053268   4409.5  5e-05 ***
air4             0.024899  0.004360  0.044671   2996.0 0.0185 *  
---
Signif. codes:  0 ‘***’ 0.001 ‘**’ 0.01 ‘*’ 0.05 ‘.’ 0.1 ‘ ’ 1
[1] "-----------------------------------------------------------------"

 Iterations = 3001:83000
 Thinning interval  = 1
 Sample size  = 80000 

 DIC: 186338 

 G-structure:  ~county

       post.mean l-95% CI u-95% CI eff.samp
county    0.3088   0.2839   0.3348    833.6

 R-structure:  ~units

      post.mean l-95% CI u-95% CI eff.samp
units    0.5342   0.5177   0.5515      764

 Location effects: flu ~ LOGN + 1 + max_HUS_mean + d_max_HUS_min_1 + d_max_HUS_min_2 + t_avg_mean + d_t_avg_min_1 + d_t_avg_min_2 + RSDS_mean + d_RSDS_min_1 + d_RSDS_min_2 + v1 + v2 + land1 + land2 + land3 + land4 + tweet1 + tweet2 + tweet3 + tweet4 + air1 + air2 + air3 + air4 

                post.mean  l-95% CI  u-95% CI eff.samp  pMCMC    
(Intercept)     -8.248770 -8.277482 -8.220803    662.1 <1e-05 ***
LOGN             0.999999  0.999937  1.000061  80000.0 <1e-05 ***
max_HUS_mean    -0.024030 -0.177922  0.134601   1521.7 0.7632    
d_max_HUS_min_1 -0.145988 -0.188734 -0.104088   2177.4 <1e-05 ***
d_max_HUS_min_2  0.018473 -0.021940  0.059532   2258.0 0.3718    
t_avg_mean       0.605622  0.399721  0.807099    933.2 <1e-05 ***
d_t_avg_min_1   -0.050069 -0.114263  0.015448   1759.4 0.1347    
d_t_avg_min_2   -0.246327 -0.307035 -0.184635   1792.3 <1e-05 ***
RSDS_mean        0.432323  0.342340  0.525382   1041.5 <1e-05 ***
d_RSDS_min_1     0.388727  0.332922  0.445481   2592.5 <1e-05 ***
d_RSDS_min_2    -0.198805 -0.258719 -0.141370   2685.5 <1e-05 ***
v1               0.215374  0.197419  0.233405   2028.1 <1e-05 ***
v2               0.289815  0.257666  0.320369   1049.4 <1e-05 ***
land1            0.269315  0.250133  0.288262   3642.6 <1e-05 ***
land2            0.395562  0.369068  0.421670   2398.6 <1e-05 ***
land3            0.365062  0.329763  0.400663   1190.1 <1e-05 ***
land4            0.188938  0.152396  0.224926    865.9 <1e-05 ***
tweet1           0.109554  0.089230  0.129902   2591.3 <1e-05 ***
tweet2           0.136419  0.111445  0.162132   2162.0 <1e-05 ***
tweet3           0.123268  0.090793  0.155233   1486.0 <1e-05 ***
tweet4           0.139449  0.105044  0.173492   1000.6 <1e-05 ***
air1             0.011233 -0.001907  0.024084   5794.6 0.0891 .  
air2             0.035968  0.021003  0.050530   5122.9 <1e-05 ***
air3             0.032552  0.014600  0.050680   4390.7 0.0005 ***
air4             0.022408  0.002279  0.042660   3095.2 0.0320 *  
---
Signif. codes:  0 ‘***’ 0.001 ‘**’ 0.01 ‘*’ 0.05 ‘.’ 0.1 ‘ ’ 1
[1] "-----------------------------------------------------------------"

 Iterations = 3001:83000
 Thinning interval  = 1
 Sample size  = 80000 

 DIC: 186540.8 

 G-structure:  ~county

       post.mean l-95% CI u-95% CI eff.samp
county    0.3986   0.3682   0.4299    778.9

 R-structure:  ~units

      post.mean l-95% CI u-95% CI eff.samp
units    0.5398   0.5225   0.5573    679.5

 Location effects: flu ~ LOGN + 1 + max_HUS_mean + d_max_HUS_min_1 + d_max_HUS_min_2 + Income + airport_diffusion + v1 + v2 + land1 + land2 + land3 + land4 + tweet1 + tweet2 + tweet3 + tweet4 + air1 + air2 + air3 + air4 

                  post.mean  l-95% CI  u-95% CI eff.samp    pMCMC    
(Intercept)       -8.251239 -8.281982 -8.220790    622.5  < 1e-05 ***
LOGN               0.999999  0.999937  1.000061  81532.8  < 1e-05 ***
max_HUS_mean       0.689889  0.629361  0.750151   1198.5  < 1e-05 ***
d_max_HUS_min_1   -0.177332 -0.205675 -0.149495   2374.3  < 1e-05 ***
d_max_HUS_min_2   -0.048905 -0.077302 -0.021603   2281.2 0.000575 ***
Income            -0.149725 -0.211365 -0.088914   1571.3  < 1e-05 ***
airport_diffusion  0.159391  0.100899  0.219106   2092.9  < 1e-05 ***
v1                 0.220938  0.201977  0.239186   1666.9  < 1e-05 ***
v2                 0.295759  0.264945  0.328231    999.1  < 1e-05 ***
land1              0.276601  0.257160  0.296391   3622.1  < 1e-05 ***
land2              0.404011  0.377340  0.430188   2317.4  < 1e-05 ***
land3              0.370489  0.334063  0.406510   1029.9  < 1e-05 ***
land4              0.189754  0.153640  0.227277    839.5  < 1e-05 ***
tweet1             0.110424  0.089862  0.130870   2329.7  < 1e-05 ***
tweet2             0.136597  0.110052  0.163252   2073.6  < 1e-05 ***
tweet3             0.122396  0.091139  0.153391   1540.6  < 1e-05 ***
tweet4             0.138634  0.103737  0.173075    961.9  < 1e-05 ***
air1               0.015122  0.001839  0.028502   4660.3 0.027025 *  
air2               0.036363  0.021063  0.051103   4860.3  < 1e-05 ***
air3               0.030320  0.012478  0.048175   4385.9 0.001250 ** 
air4               0.021864  0.001962  0.041529   3114.9 0.034525 *  
---
Signif. codes:  0 ‘***’ 0.001 ‘**’ 0.01 ‘*’ 0.05 ‘.’ 0.1 ‘ ’ 1
[1] "-----------------------------------------------------------------"

 Iterations = 3001:83000
 Thinning interval  = 1
 Sample size  = 80000 

 DIC: 186535.8 

 G-structure:  ~county

       post.mean l-95% CI u-95% CI eff.samp
county    0.4772   0.4409   0.5145    629.9

 R-structure:  ~units

      post.mean l-95% CI u-95% CI eff.samp
units     0.535   0.5168   0.5524    662.7

 Location effects: flu ~ LOGN + 1 + d_t_avg_0 + d_t_avg_min_1 + d_t_avg_min_2 + d_t_avg_min_3 + d_t_avg_min_4 + Income + airport_diffusion + v1 + v2 + land1 + land2 + land3 + land4 + tweet1 + tweet2 + tweet3 + tweet4 + air1 + air2 + air3 + air4 

                   post.mean   l-95% CI   u-95% CI eff.samp   pMCMC    
(Intercept)       -8.2205247 -8.2527080 -8.1881282    725.6 < 1e-05 ***
LOGN               0.9999990  0.9999359  1.0000597  80000.0 < 1e-05 ***
d_t_avg_0          0.2036144  0.1571451  0.2511105   1967.6 < 1e-05 ***
d_t_avg_min_1     -0.0433704 -0.0967271  0.0085909   1904.7 0.10852    
d_t_avg_min_2      0.0028968 -0.0464451  0.0521147   1910.4 0.90372    
d_t_avg_min_3     -0.1632578 -0.2128136 -0.1135481   2111.0 < 1e-05 ***
d_t_avg_min_4     -0.2343706 -0.2786331 -0.1919723   2285.6 < 1e-05 ***
Income            -0.3220815 -0.3861561 -0.2599475   1609.2 < 1e-05 ***
airport_diffusion  0.2857704  0.2245129  0.3481957   1710.7 < 1e-05 ***
v1                 0.2192680  0.2006056  0.2380169   1832.6 < 1e-05 ***
v2                 0.2888429  0.2549601  0.3213649    902.2 < 1e-05 ***
land1              0.2753383  0.2558400  0.2950378   3559.3 < 1e-05 ***
land2              0.3990805  0.3722772  0.4253937   2382.2 < 1e-05 ***
land3              0.3667379  0.3310980  0.4020237   1195.7 < 1e-05 ***
land4              0.1918495  0.1552492  0.2279733    839.2 < 1e-05 ***
tweet1             0.1106991  0.0896567  0.1309660   2273.1 < 1e-05 ***
tweet2             0.1405969  0.1141058  0.1661606   2238.5 < 1e-05 ***
tweet3             0.1256187  0.0941670  0.1562373   1605.1 < 1e-05 ***
tweet4             0.1408524  0.1058841  0.1748647   1014.3 < 1e-05 ***
air1               0.0133004  0.0000437  0.0265092   4933.9 0.04840 *  
air2               0.0339420  0.0190023  0.0488069   5085.0 < 1e-05 ***
air3               0.0300048  0.0114026  0.0479810   4222.3 0.00107 ** 
air4               0.0236012  0.0030490  0.0434909   3108.1 0.02575 *  
---
Signif. codes:  0 ‘***’ 0.001 ‘**’ 0.01 ‘*’ 0.05 ‘.’ 0.1 ‘ ’ 1
[1] "-----------------------------------------------------------------"

 Iterations = 3001:83000
 Thinning interval  = 1
 Sample size  = 80000 

 DIC: 186513.3 

 G-structure:  ~county

       post.mean l-95% CI u-95% CI eff.samp
county    0.3999   0.3694   0.4312    721.7

 R-structure:  ~units

      post.mean l-95% CI u-95% CI eff.samp
units     0.539   0.5217   0.5564      650

 Location effects: flu ~ LOGN + 1 + max_HUS_mean + d_max_HUS_0 + d_max_HUS_min_1 + d_max_HUS_min_2 + d_max_HUS_min_3 + Income + airport_diffusion + v1 + v2 + land1 + land2 + land3 + land4 + tweet1 + tweet2 + tweet3 + tweet4 + air1 + air2 + air3 + air4 

                   post.mean   l-95% CI   u-95% CI eff.samp   pMCMC    
(Intercept)       -8.2519395 -8.2824909 -8.2205250    638.3 < 1e-05 ***
LOGN               0.9999992  0.9999384  1.0000622  80875.1 < 1e-05 ***
max_HUS_mean       0.6894825  0.6277106  0.7512643   1048.6 < 1e-05 ***
d_max_HUS_0       -0.0428003 -0.0738858 -0.0116234   2356.8 0.00695 ** 
d_max_HUS_min_1   -0.1321874 -0.1641129 -0.1000185   2449.2 < 1e-05 ***
d_max_HUS_min_2   -0.0064144 -0.0366374  0.0238640   2550.0 0.67307    
d_max_HUS_min_3   -0.0722129 -0.1019829 -0.0440099   2377.1 < 1e-05 ***
Income            -0.1506742 -0.2121721 -0.0892364   1545.9 2.5e-05 ***
airport_diffusion  0.1603355  0.1009494  0.2183353   2489.1 < 1e-05 ***
v1                 0.2223658  0.2036359  0.2413306   1643.2 < 1e-05 ***
v2                 0.2967365  0.2653862  0.3276603    959.9 < 1e-05 ***
land1              0.2772899  0.2581295  0.2969248   3385.7 < 1e-05 ***
land2              0.4049522  0.3778709  0.4313828   2231.9 < 1e-05 ***
land3              0.3659059  0.3298338  0.4018595   1059.8 < 1e-05 ***
land4              0.1876026  0.1529141  0.2218181    952.5 < 1e-05 ***
tweet1             0.1102233  0.0895353  0.1311635   1973.0 < 1e-05 ***
tweet2             0.1363360  0.1093860  0.1616913   2244.0 < 1e-05 ***
tweet3             0.1211818  0.0896040  0.1523757   1586.3 < 1e-05 ***
tweet4             0.1374710  0.1028984  0.1721836    955.5 < 1e-05 ***
air1               0.0154787  0.0019034  0.0285710   4279.3 0.02425 *  
air2               0.0346964  0.0199502  0.0498799   4916.0 2.5e-05 ***
air3               0.0289666  0.0110167  0.0471774   4257.4 0.00185 ** 
air4               0.0203687 -0.0001953  0.0401144   3026.6 0.04975 *  
---
Signif. codes:  0 ‘***’ 0.001 ‘**’ 0.01 ‘*’ 0.05 ‘.’ 0.1 ‘ ’ 1
[1] "-----------------------------------------------------------------"

 Iterations = 3001:83000
 Thinning interval  = 1
 Sample size  = 80000 

 DIC: 186113.6 

 G-structure:  ~county

       post.mean l-95% CI u-95% CI eff.samp
county    0.2918   0.2677   0.3168    663.5

 R-structure:  ~units

      post.mean l-95% CI u-95% CI eff.samp
units    0.5203   0.5026    0.538    658.9

 Location effects: flu ~ LOGN + 1 + max_HUS_mean + d_max_HUS_0 + d_max_HUS_min_1 + d_max_HUS_min_2 + d_max_HUS_min_3 + t_avg_mean + d_t_avg_0 + d_t_avg_min_1 + d_t_avg_min_2 + d_t_avg_min_3 + RSDS_mean + d_RSDS_0 + d_RSDS_min_1 + d_RSDS_min_2 + d_RSDS_min_3 + AVG_PRESS_mean + d_AVG_PRESS_0 + d_AVG_PRESS_min_1 + d_AVG_PRESS_min_2 + d_AVG_PRESS_min_3 + Income + airport_diffusion + v1 + v2 + land1 + land2 + land3 + land4 + tweet1 + tweet2 + tweet3 + tweet4 + air1 + air2 + air3 + air4 

                  post.mean  l-95% CI  u-95% CI eff.samp   pMCMC    
(Intercept)       -8.264077 -8.293131 -8.236751    552.6 < 1e-05 ***
LOGN               0.999999  0.999937  1.000060  80000.0 < 1e-05 ***
max_HUS_mean       0.165570  0.008771  0.319049   1492.6 0.03610 *  
d_max_HUS_0       -0.124574 -0.167930 -0.080333   2267.7 < 1e-05 ***
d_max_HUS_min_1   -0.113335 -0.156544 -0.069448   2286.9 < 1e-05 ***
d_max_HUS_min_2    0.002408 -0.039383  0.044981   2266.4 0.91053    
d_max_HUS_min_3   -0.011314 -0.055280  0.031394   2061.2 0.61450    
t_avg_mean         1.045146  0.818677  1.274311    910.4 < 1e-05 ***
d_t_avg_0          0.221922  0.151729  0.291628   1636.8 < 1e-05 ***
d_t_avg_min_1     -0.060668 -0.134724  0.013990   1704.7 0.10938    
d_t_avg_min_2     -0.102261 -0.176061 -0.027584   1754.4 0.00575 ** 
d_t_avg_min_3     -0.283714 -0.353125 -0.216313   1714.2 < 1e-05 ***
RSDS_mean          0.039163 -0.086825  0.163805   1066.3 0.53668    
d_RSDS_0           0.458866  0.396804  0.521299   2343.4 < 1e-05 ***
d_RSDS_min_1       0.178570  0.110851  0.245606   2595.0 < 1e-05 ***
d_RSDS_min_2      -0.205432 -0.273692 -0.136491   2553.0 < 1e-05 ***
d_RSDS_min_3      -0.230501 -0.292325 -0.168867   2481.3 < 1e-05 ***
AVG_PRESS_mean    -0.638962 -0.756978 -0.515514    755.8 < 1e-05 ***
d_AVG_PRESS_0     -0.027573 -0.051327 -0.004501   1838.1 0.01908 *  
d_AVG_PRESS_min_1  0.014161 -0.010492  0.038961   1876.4 0.26060    
d_AVG_PRESS_min_2 -0.011560 -0.036424  0.013674   1999.9 0.36083    
d_AVG_PRESS_min_3 -0.017520 -0.042938  0.007289   1961.5 0.17422    
Income            -0.087285 -0.140607 -0.032603   1801.9 0.00158 ** 
airport_diffusion  0.214732  0.162508  0.268609   2315.8 < 1e-05 ***
v1                 0.217347  0.199804  0.235245   2505.6 < 1e-05 ***
v2                 0.292655  0.262525  0.322159   1031.7 < 1e-05 ***
land1              0.268131  0.248906  0.286964   3615.6 < 1e-05 ***
land2              0.393614  0.367370  0.419691   2354.8 < 1e-05 ***
land3              0.360060  0.325117  0.394589   1110.8 < 1e-05 ***
land4              0.188410  0.152770  0.223417    799.4 < 1e-05 ***
tweet1             0.113283  0.092793  0.133391   2239.9 < 1e-05 ***
tweet2             0.138443  0.112885  0.163398   2170.4 < 1e-05 ***
tweet3             0.124023  0.092785  0.155434   1506.4 < 1e-05 ***
tweet4             0.139847  0.104221  0.174604    891.0 < 1e-05 ***
air1               0.009840 -0.002774  0.022804   5468.5 0.13260    
air2               0.036696  0.022052  0.051001   5108.7 2.5e-05 ***
air3               0.036581  0.019120  0.054233   4407.1 2.5e-05 ***
air4               0.024656  0.003946  0.043636   2977.7 0.01720 *  
---
Signif. codes:  0 ‘***’ 0.001 ‘**’ 0.01 ‘*’ 0.05 ‘.’ 0.1 ‘ ’ 1
[1] "-----------------------------------------------------------------"

 Iterations = 3001:83000
 Thinning interval  = 1
 Sample size  = 80000 

 DIC: 185960 

 G-structure:  ~county

       post.mean l-95% CI u-95% CI eff.samp
county    0.2664   0.2438   0.2889    817.4

 R-structure:  ~units

      post.mean l-95% CI u-95% CI eff.samp
units    0.5165   0.4999    0.533    728.2

 Location effects: flu ~ LOGN + 1 + max_HUS_mean + d_max_HUS_0 + d_max_HUS_min_1 + d_max_HUS_min_2 + d_max_HUS_min_3 + t_avg_mean + d_t_avg_0 + d_t_avg_min_1 + d_t_avg_min_2 + d_t_avg_min_3 + max_HUS_mean * t_avg_mean + d_max_HUS_0 * d_t_avg_0 + d_max_HUS_min_1 * d_t_avg_min_1 + d_max_HUS_min_2 * d_t_avg_min_2 + d_max_HUS_min_3 * d_t_avg_min_3 + RSDS_mean + d_RSDS_0 + d_RSDS_min_1 + d_RSDS_min_2 + d_RSDS_min_3 + AVG_PRESS_mean + d_AVG_PRESS_0 + d_AVG_PRESS_min_1 + d_AVG_PRESS_min_2 + d_AVG_PRESS_min_3 + Income + airport_diffusion + 
    Am_Ind + Asian + White_Hisp + W_non_Hisp + Black_Hisp + B_non_Hisp + Pacific + Insured + Poor + Urban + v1 + v2 + land1 + land2 + land3 + land4 + tweet1 + tweet2 + tweet3 + tweet4 + air1 + air2 + air3 + air4 

                               post.mean   l-95% CI   u-95% CI eff.samp   pMCMC
(Intercept)                   -8.3153300 -8.3547283 -8.2764162   1170.2 < 1e-05
LOGN                           0.9999985  0.9999380  1.0000616  86217.4 < 1e-05
max_HUS_mean                   0.2389829  0.0227773  0.4540395   1122.2 0.02995
d_max_HUS_0                   -0.1262590 -0.1713244 -0.0815444   2378.4 < 1e-05
d_max_HUS_min_1               -0.1477400 -0.1934989 -0.1048076   2137.4 < 1e-05
d_max_HUS_min_2               -0.0010400 -0.0443434  0.0420883   2263.3 0.96605
d_max_HUS_min_3               -0.0646009 -0.1080850 -0.0222244   2168.3 0.00343
t_avg_mean                     0.8422136  0.5850070  1.0970488   1088.2 < 1e-05
d_t_avg_0                      0.2487365  0.1817470  0.3162946   1923.2 < 1e-05
d_t_avg_min_1                 -0.0010555 -0.0761363  0.0748089   1731.5 0.97277
d_t_avg_min_2                 -0.1208692 -0.1944782 -0.0477492   1916.3 0.00155
d_t_avg_min_3                 -0.2715960 -0.3406210 -0.2033118   1873.1 < 1e-05
RSDS_mean                     -0.0745280 -0.2068085  0.0584328   1255.7 0.27045
d_RSDS_0                       0.3783815  0.3097359  0.4458128   2549.9 < 1e-05
d_RSDS_min_1                   0.1175441  0.0491173  0.1878740   2517.6 0.00055
d_RSDS_min_2                  -0.2187032 -0.2853649 -0.1493677   2624.2 < 1e-05
d_RSDS_min_3                  -0.1880807 -0.2518072 -0.1263093   2603.3 < 1e-05
AVG_PRESS_mean                -0.5784849 -0.7156888 -0.4444859    655.1 < 1e-05
d_AVG_PRESS_0                 -0.0567459 -0.0808157 -0.0322693   1937.0 < 1e-05
d_AVG_PRESS_min_1              0.0328720  0.0069464  0.0586620   1913.3 0.00965
d_AVG_PRESS_min_2             -0.0307770 -0.0568226 -0.0048555   1965.1 0.01990
d_AVG_PRESS_min_3             -0.0048019 -0.0297345  0.0201855   2053.7 0.70417
Income                         0.0416622 -0.0355836  0.1177457   1194.3 0.28533
airport_diffusion              0.1906169  0.1304558  0.2508706   2523.8 < 1e-05
Am_Ind                         0.3762647 -0.1352669  0.8849691    921.9 0.14660
Asian                          0.2074614  0.0574656  0.3543637   1373.6 0.00592
White_Hisp                     0.8850022  0.0063797  1.7475766   1145.4 0.04577
W_non_Hisp                     1.1694865 -0.2036226  2.5608192   1141.0 0.09533
Black_Hisp                     0.0160433 -0.0418812  0.0769526   2674.3 0.59642
B_non_Hisp                     0.9234386 -0.1335376  1.9690462   1131.0 0.08442
Pacific                        0.0595947  0.0064989  0.1126581   1829.9 0.02772
Insured                       -0.0753571 -0.1543080  0.0027195   1100.0 0.06363
Poor                           0.2806816  0.1944473  0.3680726   1073.6 < 1e-05
Urban                         -0.0777849 -0.1511466 -0.0090273    745.5 0.03188
v1                             0.2156456  0.1983946  0.2333348   1966.0 < 1e-05
v2                             0.2900217  0.2592436  0.3199845   1100.7 < 1e-05
land1                          0.2668990  0.2478122  0.2860057   3477.8 < 1e-05
land2                          0.3925960  0.3663148  0.4189443   2196.2 < 1e-05
land3                          0.3644368  0.3303074  0.3996890   1088.5 < 1e-05
land4                          0.2005815  0.1647116  0.2366901    839.5 < 1e-05
tweet1                         0.1120006  0.0917624  0.1317498   2793.4 < 1e-05
tweet2                         0.1380976  0.1120614  0.1637057   2099.9 < 1e-05
tweet3                         0.1236137  0.0931269  0.1532826   1586.4 < 1e-05
tweet4                         0.1420061  0.1076208  0.1756529    959.5 < 1e-05
air1                           0.0094323 -0.0035466  0.0220420   5910.1 0.14680
air2                           0.0396081  0.0251105  0.0538973   5261.4 < 1e-05
air3                           0.0408286  0.0231535  0.0581265   4492.8 < 1e-05
air4                           0.0306114  0.0105790  0.0500299   3229.2 0.00340
max_HUS_mean:t_avg_mean        0.1148345 -0.0031371  0.2303018    734.1 0.05608
d_max_HUS_0:d_t_avg_0          0.3210582  0.2617829  0.3799667   1810.8 < 1e-05
d_max_HUS_min_1:d_t_avg_min_1  0.0591640 -0.0005355  0.1208615   1966.0 0.05527
d_max_HUS_min_2:d_t_avg_min_2  0.0057368 -0.0491668  0.0615746   2124.4 0.83805
d_max_HUS_min_3:d_t_avg_min_3 -0.2158904 -0.2714782 -0.1610011   1915.9 < 1e-05
                                 
(Intercept)                   ***
LOGN                          ***
max_HUS_mean                  *  
d_max_HUS_0                   ***
d_max_HUS_min_1               ***
d_max_HUS_min_2                  
d_max_HUS_min_3               ** 
t_avg_mean                    ***
d_t_avg_0                     ***
d_t_avg_min_1                    
d_t_avg_min_2                 ** 
d_t_avg_min_3                 ***
RSDS_mean                        
d_RSDS_0                      ***
d_RSDS_min_1                  ***
d_RSDS_min_2                  ***
d_RSDS_min_3                  ***
AVG_PRESS_mean                ***
d_AVG_PRESS_0                 ***
d_AVG_PRESS_min_1             ** 
d_AVG_PRESS_min_2             *  
d_AVG_PRESS_min_3                
Income                           
airport_diffusion             ***
Am_Ind                           
Asian                         ** 
White_Hisp                    *  
W_non_Hisp                    .  
Black_Hisp                       
B_non_Hisp                    .  
Pacific                       *  
Insured                       .  
Poor                          ***
Urban                         *  
v1                            ***
v2                            ***
land1                         ***
land2                         ***
land3                         ***
land4                         ***
tweet1                        ***
tweet2                        ***
tweet3                        ***
tweet4                        ***
air1                             
air2                          ***
air3                          ***
air4                          ** 
max_HUS_mean:t_avg_mean       .  
d_max_HUS_0:d_t_avg_0         ***
d_max_HUS_min_1:d_t_avg_min_1 .  
d_max_HUS_min_2:d_t_avg_min_2    
d_max_HUS_min_3:d_t_avg_min_3 ***
---
Signif. codes:  0 ‘***’ 0.001 ‘**’ 0.01 ‘*’ 0.05 ‘.’ 0.1 ‘ ’ 1
[1] "-----------------------------------------------------------------"

 Iterations = 3001:83000
 Thinning interval  = 1
 Sample size  = 80000 

 DIC: 186084.5 

 G-structure:  ~county

       post.mean l-95% CI u-95% CI eff.samp
county     0.264   0.2413   0.2867    744.2

 R-structure:  ~units

      post.mean l-95% CI u-95% CI eff.samp
units    0.5169   0.4997   0.5339    616.9

 Location effects: flu ~ LOGN + 1 + max_HUS_mean + d_max_HUS_0 + d_max_HUS_min_1 + d_max_HUS_min_3 + t_avg_mean + d_t_avg_0 + d_t_avg_min_3 + d_t_avg_min_4 + RSDS_mean + d_RSDS_0 + d_RSDS_min_1 + AVG_PRESS_mean + d_AVG_PRESS_0 + d_AVG_PRESS_min_1 + d_AVG_PRESS_min_3 + tot_prec_mean + d_tot_prec_0 + d_tot_prec_min_3 + d_tot_prec_min_4 + Wind_avg_mean + d_Wind_avg_0 + d_Wind_avg_min_2 + Income + airport_diffusion + Am_Ind + Asian + White_Hisp + W_non_Hisp + Black_Hisp + B_non_Hisp + Urban + v1 + v2 + land1 + land2 + 
    land3 + land4 + tweet1 + tweet2 + tweet3 + tweet4 + air1 + air2 + air3 + air4 

                   post.mean   l-95% CI   u-95% CI eff.samp    pMCMC    
(Intercept)       -8.261e+00 -8.288e+00 -8.234e+00    613.8  < 1e-05 ***
LOGN               1.000e+00  9.999e-01  1.000e+00  80000.0  < 1e-05 ***
max_HUS_mean       2.433e-01  5.243e-02  4.270e-01   1550.3 0.010050 *  
d_max_HUS_0       -1.163e-01 -1.612e-01 -7.267e-02   2161.7  < 1e-05 ***
d_max_HUS_min_1   -1.763e-01 -2.115e-01 -1.397e-01   2163.7  < 1e-05 ***
d_max_HUS_min_3   -2.863e-02 -7.314e-02  1.363e-02   2122.4 0.194925    
t_avg_mean         6.878e-01  4.539e-01  9.255e-01   1234.1  < 1e-05 ***
d_t_avg_0          1.181e-01  5.776e-02  1.812e-01   1824.2 0.000325 ***
d_t_avg_min_3     -2.226e-01 -2.861e-01 -1.590e-01   1781.0  < 1e-05 ***
d_t_avg_min_4     -2.525e-01 -2.943e-01 -2.078e-01   2130.6  < 1e-05 ***
RSDS_mean          1.024e-02 -1.195e-01  1.445e-01   1455.8 0.878775    
d_RSDS_0           2.984e-01  2.385e-01  3.549e-01   2534.5  < 1e-05 ***
d_RSDS_min_1       6.256e-02  9.254e-04  1.239e-01   2485.3 0.042950 *  
AVG_PRESS_mean    -6.092e-01 -7.266e-01 -4.889e-01    962.6  < 1e-05 ***
d_AVG_PRESS_0     -9.378e-03 -3.360e-02  1.537e-02   1882.1 0.454975    
d_AVG_PRESS_min_1  2.381e-03 -2.208e-02  2.725e-02   1747.2 0.855550    
d_AVG_PRESS_min_3 -2.746e-03 -2.703e-02  2.122e-02   2002.6 0.815450    
tot_prec_mean      2.790e-01  1.869e-01  3.664e-01   1305.9  < 1e-05 ***
d_tot_prec_0       3.724e-02  1.621e-02  5.839e-02   2518.8 0.000375 ***
d_tot_prec_min_3   8.336e-02  6.253e-02  1.037e-01   2492.5  < 1e-05 ***
d_tot_prec_min_4   4.632e-02  2.773e-02  6.510e-02   2729.0  < 1e-05 ***
Wind_avg_mean     -7.865e-02 -1.367e-01 -2.283e-02   1137.6 0.006400 ** 
d_Wind_avg_0      -5.950e-02 -8.325e-02 -3.570e-02   2098.7  < 1e-05 ***
d_Wind_avg_min_2  -4.181e-02 -6.386e-02 -1.983e-02   2226.6 0.000225 ***
Income            -6.767e-02 -1.318e-01 -4.587e-03   1189.4 0.037525 *  
airport_diffusion  1.091e-01  5.148e-02  1.667e-01   2382.5 0.000200 ***
Am_Ind             4.152e-01 -8.111e-02  8.852e-01    944.4 0.092625 .  
Asian              2.145e-01  7.207e-02  3.612e-01   1355.8 0.003575 ** 
White_Hisp         9.719e-01  1.312e-01  1.793e+00   1217.5 0.023275 *  
W_non_Hisp         1.001e+00 -3.121e-01  2.305e+00   1206.9 0.134150    
Black_Hisp         4.706e-02 -9.072e-03  1.059e-01   3430.4 0.107625    
B_non_Hisp         8.874e-01 -1.289e-01  1.859e+00   1202.3 0.081600 .  
Urban             -6.765e-02 -1.355e-01 -7.975e-05    920.0 0.051800 .  
v1                 2.175e-01  1.996e-01  2.342e-01   2283.9  < 1e-05 ***
v2                 2.921e-01  2.597e-01  3.219e-01   1043.0  < 1e-05 ***
land1              2.696e-01  2.505e-01  2.889e-01   3746.6  < 1e-05 ***
land2              3.942e-01  3.687e-01  4.205e-01   2550.1  < 1e-05 ***
land3              3.573e-01  3.224e-01  3.921e-01   1128.5  < 1e-05 ***
land4              1.839e-01  1.457e-01  2.204e-01    801.6  < 1e-05 ***
tweet1             1.110e-01  9.098e-02  1.314e-01   2687.6  < 1e-05 ***
tweet2             1.371e-01  1.115e-01  1.619e-01   2241.7  < 1e-05 ***
tweet3             1.230e-01  9.179e-02  1.541e-01   1490.2  < 1e-05 ***
tweet4             1.390e-01  1.055e-01  1.726e-01   1019.4  < 1e-05 ***
air1               1.013e-02 -2.877e-03  2.289e-02   5103.5 0.125225    
air2               3.716e-02  2.256e-02  5.179e-02   5229.6  < 1e-05 ***
air3               3.681e-02  1.907e-02  5.415e-02   4489.2    5e-05 ***
air4               2.563e-02  5.540e-03  4.515e-02   2975.8 0.013925 *  
---
Signif. codes:  0 ‘***’ 0.001 ‘**’ 0.01 ‘*’ 0.05 ‘.’ 0.1 ‘ ’ 1
[1] "-----------------------------------------------------------------"

 Iterations = 3001:83000
 Thinning interval  = 1
 Sample size  = 80000 

 DIC: 186947.7 

 G-structure:  ~county

       post.mean l-95% CI u-95% CI eff.samp
county    0.5106   0.4728   0.5491    698.5

 R-structure:  ~units

      post.mean l-95% CI u-95% CI eff.samp
units    0.5485   0.5311    0.566    730.7

 Location effects: flu ~ LOGN + 1 + v1 + v2 + land1 + land2 + land3 + land4 + tweet1 + tweet2 + tweet3 + tweet4 + air1 + air2 + air3 + air4 

            post.mean  l-95% CI  u-95% CI eff.samp  pMCMC    
(Intercept) -8.215956 -8.248667 -8.183362    824.9 <1e-05 ***
LOGN         0.999999  0.999937  1.000061  79017.6 <1e-05 ***
v1           0.219156  0.200031  0.238041   1620.0 <1e-05 ***
v2           0.291912  0.258252  0.323915    948.5 <1e-05 ***
land1        0.279442  0.260089  0.298635   3512.9 <1e-05 ***
land2        0.409834  0.383715  0.435618   2362.4 <1e-05 ***
land3        0.385391  0.349820  0.420131   1261.1 <1e-05 ***
land4        0.204057  0.168092  0.240479    879.9 <1e-05 ***
tweet1       0.113090  0.092269  0.133858   2188.9 <1e-05 ***
tweet2       0.146635  0.120499  0.172816   1932.3 <1e-05 ***
tweet3       0.133569  0.102314  0.163555   1607.4 <1e-05 ***
tweet4       0.150017  0.113709  0.186911    863.8 <1e-05 ***
air1         0.015368  0.002131  0.028283   5085.1 0.0218 *  
air2         0.044507  0.029587  0.059102   5225.6 <1e-05 ***
air3         0.048731  0.030807  0.066427   4782.8 <1e-05 ***
air4         0.042209  0.022609  0.061681   3456.1 <1e-05 ***
---
Signif. codes:  0 ‘***’ 0.001 ‘**’ 0.01 ‘*’ 0.05 ‘.’ 0.1 ‘ ’ 1
[1] "-----------------------------------------------------------------"

 Iterations = 3001:83000
 Thinning interval  = 1
 Sample size  = 80000 

 DIC: 186611.8 

 G-structure:  ~county

       post.mean l-95% CI u-95% CI eff.samp
county    0.3135   0.2878   0.3391    881.7

 R-structure:  ~units

      post.mean l-95% CI u-95% CI eff.samp
units    0.5902    0.572    0.608    796.8

 Location effects: flu ~ LOGN + 1 + max_HUS_mean + d_max_HUS_min_1 + d_max_HUS_min_2 + t_avg_mean + d_t_avg_min_1 + d_t_avg_min_2 + RSDS_mean + d_RSDS_min_1 + d_RSDS_min_2 + AVG_PRESS_mean + d_AVG_PRESS_min_1 + d_AVG_PRESS_min_2 + Wind_avg_mean + d_Wind_avg_min_1 + d_Wind_avg_min_2 + v1 + v2 

                  post.mean  l-95% CI  u-95% CI eff.samp   pMCMC    
(Intercept)       -8.260139 -8.288389 -8.231361    717.6 < 1e-05 ***
LOGN               0.999999  0.999937  1.000061  80000.0 < 1e-05 ***
max_HUS_mean       0.196030  0.035466  0.351596   2108.9 0.01422 *  
d_max_HUS_min_1   -0.173528 -0.214860 -0.129494   2455.8 < 1e-05 ***
d_max_HUS_min_2   -0.009356 -0.052756  0.032905   2410.1 0.66910    
t_avg_mean         1.029914  0.796673  1.261099   1174.7 < 1e-05 ***
d_t_avg_min_1     -0.021142 -0.090393  0.047773   1792.2 0.55653    
d_t_avg_min_2     -0.260418 -0.325352 -0.195365   1950.9 < 1e-05 ***
RSDS_mean          0.051979 -0.075335  0.180391   1281.5 0.42047    
d_RSDS_min_1       0.327095  0.268212  0.385848   2641.2 < 1e-05 ***
d_RSDS_min_2      -0.214362 -0.274735 -0.153385   2689.3 < 1e-05 ***
AVG_PRESS_mean    -0.594805 -0.714101 -0.477661    949.2 < 1e-05 ***
d_AVG_PRESS_min_1 -0.017416 -0.042247  0.006387   2111.0 0.15760    
d_AVG_PRESS_min_2 -0.055229 -0.080821 -0.028608   2191.6 < 1e-05 ***
Wind_avg_mean     -0.087622 -0.142577 -0.034403   1556.0 0.00168 ** 
d_Wind_avg_min_1  -0.075458 -0.098537 -0.051504   2464.7 < 1e-05 ***
d_Wind_avg_min_2  -0.061338 -0.084528 -0.038252   2469.6 < 1e-05 ***
v1                 0.238751  0.221008  0.256385   2426.3 < 1e-05 ***
v2                 0.334694  0.306860  0.362989   1420.8 < 1e-05 ***
---
Signif. codes:  0 ‘***’ 0.001 ‘**’ 0.01 ‘*’ 0.05 ‘.’ 0.1 ‘ ’ 1
[1] "-----------------------------------------------------------------"

 Iterations = 3001:83000
 Thinning interval  = 1
 Sample size  = 80000 

 DIC: 186779.5 

 G-structure:  ~county

       post.mean l-95% CI u-95% CI eff.samp
county    0.4312   0.3996    0.465      838

 R-structure:  ~units

      post.mean l-95% CI u-95% CI eff.samp
units    0.5906   0.5724   0.6093    780.3

 Location effects: flu ~ LOGN + 1 + max_HUS_mean + d_max_HUS_0 + d_max_HUS_min_1 + d_max_HUS_min_2 + d_max_HUS_min_3 + d_max_HUS_min_4 + v1 + v2 + HA + M1 + M2 + NA. + Cum_vac_per_N_diff_1 + Cum_vac_per_N_diff_2 + Cum_vac_per_N_diff_3 + Cum_vac_per_N_diff_4 

                      post.mean   l-95% CI   u-95% CI  eff.samp    pMCMC    
(Intercept)          -8.2602195 -8.2922914 -8.2283906   768.172  < 1e-05 ***
LOGN                  0.9999992  0.9999368  1.0000605 84266.155  < 1e-05 ***
max_HUS_mean          0.7348938  0.6736220  0.7972059   890.918  < 1e-05 ***
d_max_HUS_0          -0.0264332 -0.0586005  0.0068576  2528.152 0.116225    
d_max_HUS_min_1      -0.1362309 -0.1695011 -0.1025181  2584.898  < 1e-05 ***
d_max_HUS_min_2      -0.0107411 -0.0417657  0.0208414  2696.467 0.502200    
d_max_HUS_min_3      -0.0684414 -0.0998650 -0.0373516  2711.678  < 1e-05 ***
d_max_HUS_min_4      -0.0468415 -0.0773996 -0.0167656  2551.486 0.002300 ** 
v1                    0.2471712  0.2287974  0.2654172  1857.037  < 1e-05 ***
v2                    0.3473372  0.3185208  0.3762109  1365.309  < 1e-05 ***
HA                    0.0332926 -0.0006496  0.0670930  1679.870 0.053325 .  
M1                   -0.1391523 -0.2028084 -0.0741714  1864.755  < 1e-05 ***
M2                    0.0824043  0.0213711  0.1430695  2144.395 0.007900 ** 
NA.                  -0.1356674 -0.1668062 -0.1058146  1858.893  < 1e-05 ***
Cum_vac_per_N_diff_1  0.2304275 -0.5899305  1.2278754     4.079 0.732600    
Cum_vac_per_N_diff_2 -2.5243740 -5.1446005 -0.5005172     7.493  < 1e-05 ***
Cum_vac_per_N_diff_3  2.9727921  0.8585265  6.2471434    20.093 0.000225 ***
Cum_vac_per_N_diff_4 -0.5755703 -1.7976106  0.3811969    32.989 0.451725    
---
Signif. codes:  0 ‘***’ 0.001 ‘**’ 0.01 ‘*’ 0.05 ‘.’ 0.1 ‘ ’ 1
[1] "-----------------------------------------------------------------"

 Iterations = 3001:83000
 Thinning interval  = 1
 Sample size  = 80000 

 DIC: 186282.7 

 G-structure:  ~county

       post.mean l-95% CI u-95% CI eff.samp
county    0.3061   0.2817   0.3309    943.9

 R-structure:  ~units

      post.mean l-95% CI u-95% CI eff.samp
units    0.5518   0.5346   0.5692    712.6

 Location effects: flu ~ LOGN + 1 + max_HUS_mean + d_max_HUS_0 + d_max_HUS_min_1 + d_max_HUS_min_2 + d_max_HUS_min_3 + d_max_HUS_min_4 + t_avg_mean + d_t_avg_0 + d_t_avg_min_1 + d_t_avg_min_2 + d_t_avg_min_3 + d_t_avg_min_4 + RSDS_mean + d_RSDS_0 + d_RSDS_min_1 + d_RSDS_min_2 + d_RSDS_min_3 + d_RSDS_min_4 + AVG_PRESS_mean + d_AVG_PRESS_0 + d_AVG_PRESS_min_1 + d_AVG_PRESS_min_2 + d_AVG_PRESS_min_3 + d_AVG_PRESS_min_4 + tot_prec_mean + d_tot_prec_0 + d_tot_prec_min_1 + d_tot_prec_min_2 + d_tot_prec_min_3 + d_tot_prec_min_4 + 
    Wind_avg_mean + d_Wind_avg_0 + d_Wind_avg_min_1 + d_Wind_avg_min_2 + d_Wind_avg_min_3 + d_Wind_avg_min_4 + v1 + v2 + HA + M1 + M2 + NA. + Cum_vac_per_N_diff_1 + Cum_vac_per_N_diff_2 + Cum_vac_per_N_diff_3 + Cum_vac_per_N_diff_4 

                     post.mean  l-95% CI  u-95% CI  eff.samp    pMCMC    
(Intercept)          -8.254284 -8.282648 -8.225698   622.901  < 1e-05 ***
LOGN                  0.999999  0.999936  1.000060 81073.604  < 1e-05 ***
max_HUS_mean          0.029287 -0.145287  0.201421  1764.803 0.741575    
d_max_HUS_0          -0.153777 -0.199783 -0.107384  2358.282  < 1e-05 ***
d_max_HUS_min_1      -0.143408 -0.191376 -0.097006  2374.627  < 1e-05 ***
d_max_HUS_min_2      -0.092325 -0.139476 -0.045654  2269.369  2.5e-05 ***
d_max_HUS_min_3      -0.118470 -0.167223 -0.069616  2265.430  < 1e-05 ***
d_max_HUS_min_4       0.080035  0.032121  0.126035  2159.939 0.000675 ***
t_avg_mean            0.919310  0.684273  1.150742   975.832  < 1e-05 ***
d_t_avg_0             0.202248  0.132798  0.273275  1790.032  < 1e-05 ***
d_t_avg_min_1        -0.019734 -0.095394  0.057595  1930.634 0.612875    
d_t_avg_min_2        -0.051638 -0.129421  0.024107  1826.056 0.190175    
d_t_avg_min_3        -0.147772 -0.224486 -0.073068  1854.093  7.5e-05 ***
d_t_avg_min_4        -0.349028 -0.419922 -0.280749  2121.592  < 1e-05 ***
RSDS_mean             0.259112  0.123837  0.393777  1488.820 0.000175 ***
d_RSDS_0              0.375047  0.308387  0.443610  2425.699  < 1e-05 ***
d_RSDS_min_1          0.148297  0.077541  0.222602  2629.406  5.0e-05 ***
d_RSDS_min_2         -0.072942 -0.146814  0.003472  2650.649 0.061200 .  
d_RSDS_min_3         -0.101809 -0.173036 -0.030187  2700.135 0.006275 ** 
d_RSDS_min_4          0.044725 -0.019871  0.108780  2616.231 0.175800    
AVG_PRESS_mean       -0.535659 -0.657134 -0.415435   841.823  < 1e-05 ***
d_AVG_PRESS_0        -0.014657 -0.040441  0.010905  2134.433 0.270000    
d_AVG_PRESS_min_1    -0.030520 -0.057204 -0.004431  1899.847 0.022175 *  
d_AVG_PRESS_min_2    -0.020436 -0.047203  0.007118  2107.905 0.142600    
d_AVG_PRESS_min_3    -0.016448 -0.043350  0.011010  2155.070 0.236350    
d_AVG_PRESS_min_4     0.035448  0.007642  0.062225  1986.243 0.010650 *  
tot_prec_mean         0.156804  0.072153  0.240485  1754.234 0.000300 ***
d_tot_prec_0          0.022828  0.001401  0.044222  2816.288 0.038475 *  
d_tot_prec_min_1      0.028538  0.006243  0.049950  2683.849 0.010325 *  
d_tot_prec_min_2      0.089543  0.067577  0.112166  2589.020  < 1e-05 ***
d_tot_prec_min_3      0.073786  0.051747  0.095676  2751.665  < 1e-05 ***
d_tot_prec_min_4      0.047465  0.025925  0.069846  2746.504  2.5e-05 ***
Wind_avg_mean        -0.019852 -0.074900  0.035487  1503.590 0.478325    
d_Wind_avg_0         -0.035042 -0.060106 -0.011034  2279.503 0.005800 ** 
d_Wind_avg_min_1     -0.092959 -0.118531 -0.068024  2234.998  < 1e-05 ***
d_Wind_avg_min_2     -0.044481 -0.068347 -0.020265  2390.834 0.000325 ***
d_Wind_avg_min_3     -0.041743 -0.064995 -0.018474  2349.252 0.000225 ***
d_Wind_avg_min_4     -0.035609 -0.060600 -0.011931  2352.674 0.003700 ** 
v1                    0.237121  0.219382  0.254312  2296.181  < 1e-05 ***
v2                    0.334056  0.306211  0.362246  1298.236  < 1e-05 ***
HA                   -0.043830 -0.078898 -0.009204  1576.277 0.014650 *  
M1                   -0.318674 -0.385390 -0.252654  1556.629  < 1e-05 ***
M2                    0.253099  0.189274  0.316060  1766.807  < 1e-05 ***
NA.                  -0.126835 -0.158117 -0.096577  1703.577  < 1e-05 ***
Cum_vac_per_N_diff_1  0.417365 -0.233795  1.109563     5.605 0.311725    
Cum_vac_per_N_diff_2 -2.901011 -5.539573 -0.660835     7.981  < 1e-05 ***
Cum_vac_per_N_diff_3  3.017638  1.008214  5.336931    28.475  < 1e-05 ***
Cum_vac_per_N_diff_4 -0.318555 -1.502461  0.391458    40.199 0.758550    
---
Signif. codes:  0 ‘***’ 0.001 ‘**’ 0.01 ‘*’ 0.05 ‘.’ 0.1 ‘ ’ 1
[1] "-----------------------------------------------------------------"

 Iterations = 3001:83000
 Thinning interval  = 1
 Sample size  = 80000 

 DIC: 186593.2 

 G-structure:  ~county

       post.mean l-95% CI u-95% CI eff.samp
county    0.3059   0.2809   0.3306    984.6

 R-structure:  ~units

      post.mean l-95% CI u-95% CI eff.samp
units    0.5796   0.5608   0.5973    750.9

 Location effects: flu ~ LOGN + 1 + max_HUS_mean + d_max_HUS_min_1 + d_max_HUS_min_2 + t_avg_mean + d_t_avg_min_1 + d_t_avg_min_2 + RSDS_mean + d_RSDS_min_1 + d_RSDS_min_2 + AVG_PRESS_mean + d_AVG_PRESS_min_1 + d_AVG_PRESS_min_2 + Wind_avg_mean + d_Wind_avg_min_1 + d_Wind_avg_min_2 + v1 + v2 + HA + M1 + M2 + NA. + Cum_vac_per_N_diff_1 + Cum_vac_per_N_diff_2 + Cum_vac_per_N_diff_3 + Cum_vac_per_N_diff_4 

                      post.mean   l-95% CI   u-95% CI eff.samp   pMCMC    
(Intercept)          -8.2499627 -8.2784739 -8.2216135   668.44 < 1e-05 ***
LOGN                  0.9999993  0.9999368  1.0000610 80000.00 < 1e-05 ***
max_HUS_mean          0.1347343 -0.0243886  0.2957362  1697.12 0.09793 .  
d_max_HUS_min_1      -0.1710348 -0.2144171 -0.1277079  2451.03 < 1e-05 ***
d_max_HUS_min_2      -0.0116432 -0.0527952  0.0304325  2528.62 0.59113    
t_avg_mean            0.9960379  0.7555897  1.2288984   929.10 < 1e-05 ***
d_t_avg_min_1        -0.0407561 -0.1095440  0.0293628  1881.99 0.25212    
d_t_avg_min_2        -0.2683366 -0.3324893 -0.2039942  2025.10 < 1e-05 ***
RSDS_mean             0.1250593 -0.0039212  0.2518920  1115.17 0.05630 .  
d_RSDS_min_1          0.3633838  0.3034761  0.4214297  2714.19 < 1e-05 ***
d_RSDS_min_2         -0.1889208 -0.2492748 -0.1300909  2799.91 < 1e-05 ***
AVG_PRESS_mean       -0.5559000 -0.6760863 -0.4345994   859.81 < 1e-05 ***
d_AVG_PRESS_min_1    -0.0235581 -0.0477715  0.0009816  2070.43 0.05895 .  
d_AVG_PRESS_min_2    -0.0479834 -0.0731037 -0.0223167  2255.34 2.5e-05 ***
Wind_avg_mean        -0.0478516 -0.1014832  0.0077098  1488.16 0.08912 .  
d_Wind_avg_min_1     -0.0732707 -0.0970320 -0.0502314  2401.02 < 1e-05 ***
d_Wind_avg_min_2     -0.0563833 -0.0799245 -0.0327515  2459.57 < 1e-05 ***
v1                    0.2363972  0.2187568  0.2539200  2712.45 < 1e-05 ***
v2                    0.3320633  0.3040627  0.3603850  1446.21 < 1e-05 ***
HA                    0.0258118 -0.0078347  0.0596856  1670.71 0.13922    
M1                   -0.2386404 -0.3026886 -0.1729045  1801.15 < 1e-05 ***
M2                    0.1694488  0.1061110  0.2294131  1891.82 < 1e-05 ***
NA.                  -0.1312554 -0.1627606 -0.1004647  1842.53 < 1e-05 ***
Cum_vac_per_N_diff_1 -0.3392244 -0.7660825  0.2325376    15.70 0.22228    
Cum_vac_per_N_diff_2 -2.2194451 -3.9751015 -0.7590919    18.63 < 1e-05 ***
Cum_vac_per_N_diff_3  3.4022874  0.9996507  6.0619410    22.44 0.00085 ***
Cum_vac_per_N_diff_4 -0.8600012 -2.2893578  0.3804914    21.59 0.34810    
---
Signif. codes:  0 ‘***’ 0.001 ‘**’ 0.01 ‘*’ 0.05 ‘.’ 0.1 ‘ ’ 1
[1] "-----------------------------------------------------------------"

 Iterations = 3001:83000
 Thinning interval  = 1
 Sample size  = 80000 

 DIC: 186592.3 

 G-structure:  ~county

       post.mean l-95% CI u-95% CI eff.samp
county    0.3062   0.2809    0.331      822

 R-structure:  ~units

      post.mean l-95% CI u-95% CI eff.samp
units      0.58   0.5619   0.5981    727.7

 Location effects: flu ~ LOGN + 1 + max_HUS_mean + d_max_HUS_min_1 + d_max_HUS_min_2 + t_avg_mean + d_t_avg_min_1 + d_t_avg_min_2 + RSDS_mean + d_RSDS_min_1 + d_RSDS_min_2 + AVG_PRESS_mean + d_AVG_PRESS_min_1 + d_AVG_PRESS_min_2 + Wind_avg_mean + d_Wind_avg_min_1 + d_Wind_avg_min_2 + v1 + v2 + HA + M1 + M2 + NA. + Cum_vac_per_N_diff_1 + Cum_vac_per_N_diff_2 + Cum_vac_per_N_diff_3 + Cum_vac_per_N_diff_4 

                     post.mean  l-95% CI  u-95% CI eff.samp   pMCMC    
(Intercept)          -8.250815 -8.279062 -8.222548   641.13 < 1e-05 ***
LOGN                  0.999999  0.999936  1.000060 80000.00 < 1e-05 ***
max_HUS_mean          0.135113 -0.019967  0.295962  1615.36 0.09210 .  
d_max_HUS_min_1      -0.172031 -0.215268 -0.128412  2408.39 < 1e-05 ***
d_max_HUS_min_2      -0.012073 -0.054316  0.030452  2288.39 0.56798    
t_avg_mean            1.001756  0.766450  1.240840   903.61 < 1e-05 ***
d_t_avg_min_1        -0.039308 -0.107845  0.030994  1808.18 0.26865    
d_t_avg_min_2        -0.267757 -0.333354 -0.203094  1850.52 < 1e-05 ***
RSDS_mean             0.122613 -0.005881  0.251304  1191.36 0.06323 .  
d_RSDS_min_1          0.364804  0.307438  0.423582  2783.80 < 1e-05 ***
d_RSDS_min_2         -0.190654 -0.249939 -0.130397  2807.00 < 1e-05 ***
AVG_PRESS_mean       -0.559477 -0.679638 -0.440766   962.23 < 1e-05 ***
d_AVG_PRESS_min_1    -0.022817 -0.046957  0.001506  2053.27 0.06435 .  
d_AVG_PRESS_min_2    -0.048030 -0.073809 -0.022712  2100.46 0.00045 ***
Wind_avg_mean        -0.047726 -0.100414  0.006049  1787.38 0.07970 .  
d_Wind_avg_min_1     -0.073052 -0.096799 -0.049878  2335.79 < 1e-05 ***
d_Wind_avg_min_2     -0.057226 -0.080748 -0.034044  2391.89 < 1e-05 ***
v1                    0.236916  0.219226  0.254357  2547.19 < 1e-05 ***
v2                    0.332939  0.304409  0.360815  1353.59 < 1e-05 ***
HA                    0.026597 -0.006930  0.060070  1678.88 0.12052    
M1                   -0.237815 -0.303676 -0.173548  1778.42 < 1e-05 ***
M2                    0.169008  0.109813  0.233440  2011.53 < 1e-05 ***
NA.                  -0.132236 -0.162287 -0.101764  1972.40 < 1e-05 ***
Cum_vac_per_N_diff_1 -0.134336 -0.680102  0.409739    11.37 0.67895    
Cum_vac_per_N_diff_2 -1.915380 -3.565138 -0.479528    16.63   5e-05 ***
Cum_vac_per_N_diff_3  3.004918  0.430563  5.802188    16.85 0.00675 ** 
Cum_vac_per_N_diff_4 -0.926685 -2.495605  0.361351    20.00 0.29178    
---
Signif. codes:  0 ‘***’ 0.001 ‘**’ 0.01 ‘*’ 0.05 ‘.’ 0.1 ‘ ’ 1
[1] "-----------------------------------------------------------------"

 Iterations = 3001:83000
 Thinning interval  = 1
 Sample size  = 80000 

 DIC: 186365.5 

 G-structure:  ~county

       post.mean l-95% CI u-95% CI eff.samp
county    0.3133   0.2883   0.3385    893.1

 R-structure:  ~units

      post.mean l-95% CI u-95% CI eff.samp
units    0.5645   0.5468   0.5824    755.6

 Location effects: flu ~ LOGN + 1 + max_HUS_mean + d_max_HUS_0 + d_max_HUS_min_1 + d_max_HUS_min_2 + d_max_HUS_min_3 + d_max_HUS_min_4 + t_avg_mean + d_t_avg_0 + d_t_avg_min_1 + d_t_avg_min_2 + d_t_avg_min_3 + d_t_avg_min_4 + RSDS_mean + d_RSDS_0 + d_RSDS_min_1 + d_RSDS_min_2 + d_RSDS_min_3 + d_RSDS_min_4 + v1 + v2 + HA + M1 + M2 + NA. + Cum_vac_per_N_diff_1 + Cum_vac_per_N_diff_2 + Cum_vac_per_N_diff_3 + Cum_vac_per_N_diff_4 

                     post.mean  l-95% CI  u-95% CI  eff.samp   pMCMC    
(Intercept)          -8.255182 -8.283032 -8.225499   649.678 < 1e-05 ***
LOGN                  0.999999  0.999937  1.000061 80000.000 < 1e-05 ***
max_HUS_mean         -0.018945 -0.174249  0.134833  1791.103 0.81845    
d_max_HUS_0          -0.132803 -0.178456 -0.089388  2373.277 < 1e-05 ***
d_max_HUS_min_1      -0.142189 -0.187328 -0.097890  2352.940 < 1e-05 ***
d_max_HUS_min_2      -0.035062 -0.078338  0.007279  2339.440 0.10673    
d_max_HUS_min_3      -0.051222 -0.096812 -0.007445  2328.949 0.02395 *  
d_max_HUS_min_4       0.135622  0.091056  0.180877  2246.321 < 1e-05 ***
t_avg_mean            0.490936  0.289540  0.693806  1177.033 < 1e-05 ***
d_t_avg_0             0.256138  0.187750  0.322162  1811.270 < 1e-05 ***
d_t_avg_min_1         0.011628 -0.059979  0.085496  1857.102 0.75430    
d_t_avg_min_2        -0.056101 -0.124698  0.012670  1893.784 0.10562    
d_t_avg_min_3        -0.172382 -0.243705 -0.102349  1897.401 2.5e-05 ***
d_t_avg_min_4        -0.392551 -0.458341 -0.325564  2113.955 < 1e-05 ***
RSDS_mean             0.566032  0.473521  0.655711  1308.194 < 1e-05 ***
d_RSDS_0              0.435885  0.370787  0.496191  2537.810 < 1e-05 ***
d_RSDS_min_1          0.185384  0.116355  0.253615  2804.714 < 1e-05 ***
d_RSDS_min_2         -0.150589 -0.220933 -0.079935  2703.557 < 1e-05 ***
d_RSDS_min_3         -0.170083 -0.237312 -0.101248  2758.756 < 1e-05 ***
d_RSDS_min_4          0.020636 -0.039963  0.078576  2735.659 0.49890    
v1                    0.239657  0.222076  0.257722  1910.982 < 1e-05 ***
v2                    0.337644  0.308567  0.366080  1114.686 < 1e-05 ***
HA                   -0.036639 -0.070166 -0.001722  1538.687 0.03625 *  
M1                   -0.350210 -0.414833 -0.284588  1801.325 < 1e-05 ***
M2                    0.261180  0.199817  0.322353  2044.268 < 1e-05 ***
NA.                  -0.118733 -0.149266 -0.088774  1865.385 < 1e-05 ***
Cum_vac_per_N_diff_1 -0.018358 -0.924968  0.603887     4.557 0.92912    
Cum_vac_per_N_diff_2 -2.963067 -5.044750 -0.825286    11.068 0.00570 ** 
Cum_vac_per_N_diff_3  3.858151  0.803413  6.269010    21.974 0.00737 ** 
Cum_vac_per_N_diff_4 -0.534614 -1.586676  0.360506    43.350 0.43345    
---
Signif. codes:  0 ‘***’ 0.001 ‘**’ 0.01 ‘*’ 0.05 ‘.’ 0.1 ‘ ’ 1
[1] "-----------------------------------------------------------------"

 Iterations = 3001:83000
 Thinning interval  = 1
 Sample size  = 80000 

 DIC: 186617.5 

 G-structure:  ~county

       post.mean l-95% CI u-95% CI eff.samp
county    0.3148   0.2897   0.3413    948.3

 R-structure:  ~units

      post.mean l-95% CI u-95% CI eff.samp
units    0.5846   0.5664    0.603    752.2

 Location effects: flu ~ LOGN + 1 + max_HUS_mean + d_max_HUS_min_1 + d_max_HUS_min_2 + t_avg_mean + d_t_avg_min_1 + d_t_avg_min_2 + RSDS_mean + d_RSDS_min_1 + d_RSDS_min_2 + v1 + v2 + HA + M1 + M2 + NA. + Cum_vac_per_N_diff_1 + Cum_vac_per_N_diff_2 + Cum_vac_per_N_diff_3 + Cum_vac_per_N_diff_4 

                      post.mean   l-95% CI   u-95% CI  eff.samp   pMCMC    
(Intercept)          -8.2526117 -8.2819585 -8.2235111   630.438 < 1e-05 ***
LOGN                  0.9999992  0.9999382  1.0000618 80000.000 < 1e-05 ***
max_HUS_mean         -0.0099232 -0.1674128  0.1461065  1785.919 0.89775    
d_max_HUS_min_1      -0.1560368 -0.1992081 -0.1144417  2515.491 < 1e-05 ***
d_max_HUS_min_2       0.0002495 -0.0410373  0.0422533  2413.781 0.99117    
t_avg_mean            0.5204619  0.3256888  0.7295096  1153.752 < 1e-05 ***
d_t_avg_min_1        -0.0561819 -0.1225685  0.0077242  1907.949 0.09190 .  
d_t_avg_min_2        -0.2555481 -0.3184042 -0.1933088  1941.324 < 1e-05 ***
RSDS_mean             0.5474967  0.4577025  0.6399995  1270.669 < 1e-05 ***
d_RSDS_min_1          0.4036414  0.3471307  0.4611831  2807.058 < 1e-05 ***
d_RSDS_min_2         -0.1851540 -0.2450263 -0.1254848  2851.309 < 1e-05 ***
v1                    0.2385590  0.2202974  0.2563442  2100.671 < 1e-05 ***
v2                    0.3358524  0.3082283  0.3644349  1446.480 < 1e-05 ***
HA                    0.0234483 -0.0093947  0.0568360  1670.355 0.16898    
M1                   -0.2618232 -0.3247606 -0.1984361  2008.310 < 1e-05 ***
M2                    0.1864755  0.1253678  0.2458103  2201.519 < 1e-05 ***
NA.                  -0.1335271 -0.1632373 -0.1026238  1957.471 < 1e-05 ***
Cum_vac_per_N_diff_1 -0.1226949 -0.7420307  0.5413885     8.539 0.75548    
Cum_vac_per_N_diff_2 -1.9380363 -3.4395900 -0.7292002    23.491 < 1e-05 ***
Cum_vac_per_N_diff_3  2.8534674  0.6399528  6.2210573    18.140 0.00405 ** 
Cum_vac_per_N_diff_4 -0.8395945 -2.5849485  0.3790263    17.778 0.37378    
---
Signif. codes:  0 ‘***’ 0.001 ‘**’ 0.01 ‘*’ 0.05 ‘.’ 0.1 ‘ ’ 1
[1] "-----------------------------------------------------------------"

 Iterations = 3001:83000
 Thinning interval  = 1
 Sample size  = 80000 

 DIC: 186827.2 

 G-structure:  ~county

       post.mean l-95% CI u-95% CI eff.samp
county    0.4257   0.3928   0.4578    836.4

 R-structure:  ~units

      post.mean l-95% CI u-95% CI eff.samp
units     0.591   0.5735   0.6093    750.2

 Location effects: flu ~ LOGN + 1 + max_HUS_mean + d_max_HUS_min_1 + d_max_HUS_min_2 + Income + airport_diffusion + v1 + v2 + HA + M1 + M2 + NA. + Cum_vac_per_N_diff_1 + Cum_vac_per_N_diff_2 + Cum_vac_per_N_diff_3 + Cum_vac_per_N_diff_4 

                     post.mean l-95% CI u-95% CI  eff.samp   pMCMC    
(Intercept)           -8.26123 -8.29390 -8.22943   662.905 < 1e-05 ***
LOGN                   1.00000  0.99994  1.00006 78775.349 < 1e-05 ***
max_HUS_mean           0.69161  0.62879  0.75355  1218.293 < 1e-05 ***
d_max_HUS_min_1       -0.18620 -0.21440 -0.15727  2524.879 < 1e-05 ***
d_max_HUS_min_2       -0.06365 -0.09122 -0.03461  2516.496 < 1e-05 ***
Income                -0.14624 -0.20847 -0.08291  1745.313 < 1e-05 ***
airport_diffusion      0.13543  0.07540  0.19436  2952.816   5e-05 ***
v1                     0.24736  0.22912  0.26586  1804.764 < 1e-05 ***
v2                     0.34790  0.31877  0.37718  1318.583 < 1e-05 ***
HA                     0.04447  0.01004  0.07817  1565.779 0.01012 *  
M1                    -0.13543 -0.19847 -0.07327  1988.401 < 1e-05 ***
M2                     0.07604  0.01444  0.13636  2172.519 0.01353 *  
NA.                   -0.13529 -0.16616 -0.10404  1818.904 < 1e-05 ***
Cum_vac_per_N_diff_1  -0.04159 -0.77872  0.53751     7.624 0.98487    
Cum_vac_per_N_diff_2  -2.54084 -6.04955 -0.51082     8.373 0.00282 ** 
Cum_vac_per_N_diff_3   3.81484  0.68329  7.17562    13.574 0.01778 *  
Cum_vac_per_N_diff_4  -1.18666 -3.06317  0.37554    13.410 0.26717    
---
Signif. codes:  0 ‘***’ 0.001 ‘**’ 0.01 ‘*’ 0.05 ‘.’ 0.1 ‘ ’ 1
[1] "-----------------------------------------------------------------"

 Iterations = 3001:83000
 Thinning interval  = 1
 Sample size  = 80000 

 DIC: 186817.3 

 G-structure:  ~county

       post.mean l-95% CI u-95% CI eff.samp
county     0.501   0.4646   0.5377    886.7

 R-structure:  ~units

      post.mean l-95% CI u-95% CI eff.samp
units    0.5851   0.5678   0.6032    753.7

 Location effects: flu ~ LOGN + 1 + d_t_avg_0 + d_t_avg_min_1 + d_t_avg_min_2 + d_t_avg_min_3 + d_t_avg_min_4 + Income + airport_diffusion + v1 + v2 + HA + M1 + M2 + NA. + Cum_vac_per_N_diff_1 + Cum_vac_per_N_diff_2 + Cum_vac_per_N_diff_3 + Cum_vac_per_N_diff_4 

                     post.mean  l-95% CI  u-95% CI eff.samp   pMCMC    
(Intercept)          -8.223891 -8.256372 -8.190207   814.23 < 1e-05 ***
LOGN                  1.000000  0.999938  1.000062 77363.17 < 1e-05 ***
d_t_avg_0             0.232420  0.183377  0.281866  2007.61 < 1e-05 ***
d_t_avg_min_1        -0.031213 -0.084148  0.024361  2020.46 0.25905    
d_t_avg_min_2        -0.003650 -0.052578  0.045837  2056.82 0.87670    
d_t_avg_min_3        -0.176087 -0.225495 -0.124950  2243.33 < 1e-05 ***
d_t_avg_min_4        -0.268315 -0.314050 -0.224167  2360.24 < 1e-05 ***
Income               -0.315381 -0.382466 -0.252105  1627.73 < 1e-05 ***
airport_diffusion     0.254088  0.191928  0.318047  1976.70 < 1e-05 ***
v1                    0.244429  0.225786  0.263316  1686.96 < 1e-05 ***
v2                    0.339642  0.310182  0.368608  1124.36 < 1e-05 ***
HA                    0.001394 -0.032439  0.036555  1508.38 0.93715    
M1                   -0.222536 -0.286995 -0.158916  1882.54 < 1e-05 ***
M2                    0.149994  0.087670  0.212253  2011.32 < 1e-05 ***
NA.                  -0.118788 -0.149746 -0.088018  1908.38 < 1e-05 ***
Cum_vac_per_N_diff_1 -0.067332 -0.516550  0.482427    15.42 0.68197    
Cum_vac_per_N_diff_2 -2.205669 -3.910330 -0.501671    13.32 0.00298 ** 
Cum_vac_per_N_diff_3  3.283944  0.228446  6.304647    14.61 0.01662 *  
Cum_vac_per_N_diff_4 -0.937821 -2.542050  0.368228    16.73 0.29023    
---
Signif. codes:  0 ‘***’ 0.001 ‘**’ 0.01 ‘*’ 0.05 ‘.’ 0.1 ‘ ’ 1
[1] "-----------------------------------------------------------------"

 Iterations = 3001:83000
 Thinning interval  = 1
 Sample size  = 80000 

 DIC: 186795.1 

 G-structure:  ~county

       post.mean l-95% CI u-95% CI eff.samp
county    0.4246   0.3924   0.4582    780.9

 R-structure:  ~units

      post.mean l-95% CI u-95% CI eff.samp
units    0.5897   0.5718   0.6073    800.8

 Location effects: flu ~ LOGN + 1 + max_HUS_mean + d_max_HUS_0 + d_max_HUS_min_1 + d_max_HUS_min_2 + d_max_HUS_min_3 + Income + airport_diffusion + v1 + v2 + HA + M1 + M2 + NA. + Cum_vac_per_N_diff_1 + Cum_vac_per_N_diff_2 + Cum_vac_per_N_diff_3 + Cum_vac_per_N_diff_4 

                     post.mean  l-95% CI  u-95% CI  eff.samp   pMCMC    
(Intercept)          -8.260232 -8.292256 -8.228465   673.915 < 1e-05 ***
LOGN                  0.999999  0.999938  1.000062 80000.000 < 1e-05 ***
max_HUS_mean          0.690869  0.628036  0.752378  1150.312 < 1e-05 ***
d_max_HUS_0          -0.042947 -0.073610 -0.010987  2759.092 0.00532 ** 
d_max_HUS_min_1      -0.136208 -0.168008 -0.102171  2623.160 < 1e-05 ***
d_max_HUS_min_2      -0.015809 -0.047226  0.015234  2749.533 0.31962    
d_max_HUS_min_3      -0.085278 -0.113938 -0.055132  2611.343 < 1e-05 ***
Income               -0.144694 -0.206044 -0.080174  1841.979 2.5e-05 ***
airport_diffusion     0.133710  0.074199  0.193567  2754.396 2.5e-05 ***
v1                    0.247695  0.229525  0.266004  1996.214 < 1e-05 ***
v2                    0.348355  0.318695  0.378039  1200.372 < 1e-05 ***
HA                    0.038573  0.005496  0.071472  1769.876 0.02333 *  
M1                   -0.132267 -0.195804 -0.067936  1916.156 < 1e-05 ***
M2                    0.075379  0.014254  0.137377  2092.846 0.01510 *  
NA.                  -0.135073 -0.165704 -0.104821  1955.131 < 1e-05 ***
Cum_vac_per_N_diff_1  0.591009 -0.273594  1.522711     3.647 0.30753    
Cum_vac_per_N_diff_2 -3.645076 -5.751792 -1.127599     6.580 < 1e-05 ***
Cum_vac_per_N_diff_3  3.597277  1.142633  5.680311    27.354 < 1e-05 ***
Cum_vac_per_N_diff_4 -0.527168 -1.724470  0.374335    37.560 0.44107    
---
Signif. codes:  0 ‘***’ 0.001 ‘**’ 0.01 ‘*’ 0.05 ‘.’ 0.1 ‘ ’ 1
[1] "-----------------------------------------------------------------"

 Iterations = 3001:83000
 Thinning interval  = 1
 Sample size  = 80000 

 DIC: 186379.7 

 G-structure:  ~county

       post.mean l-95% CI u-95% CI eff.samp
county    0.2984   0.2737   0.3225    857.9

 R-structure:  ~units

      post.mean l-95% CI u-95% CI eff.samp
units    0.5683   0.5508   0.5863      745

 Location effects: flu ~ LOGN + 1 + max_HUS_mean + d_max_HUS_0 + d_max_HUS_min_1 + d_max_HUS_min_2 + d_max_HUS_min_3 + t_avg_mean + d_t_avg_0 + d_t_avg_min_1 + d_t_avg_min_2 + d_t_avg_min_3 + RSDS_mean + d_RSDS_0 + d_RSDS_min_1 + d_RSDS_min_2 + d_RSDS_min_3 + AVG_PRESS_mean + d_AVG_PRESS_0 + d_AVG_PRESS_min_1 + d_AVG_PRESS_min_2 + d_AVG_PRESS_min_3 + Income + airport_diffusion + v1 + v2 + HA + M1 + M2 + NA. + Cum_vac_per_N_diff_1 + Cum_vac_per_N_diff_2 + Cum_vac_per_N_diff_3 + Cum_vac_per_N_diff_4 

                     post.mean  l-95% CI  u-95% CI  eff.samp   pMCMC    
(Intercept)          -8.264402 -8.294971 -8.234561   459.153 < 1e-05 ***
LOGN                  0.999999  0.999937  1.000061 81029.547 < 1e-05 ***
max_HUS_mean          0.176494  0.017789  0.336900  1569.367 0.02930 *  
d_max_HUS_0          -0.140566 -0.185545 -0.095806  2382.764 < 1e-05 ***
d_max_HUS_min_1      -0.116031 -0.160870 -0.070393  2406.305 < 1e-05 ***
d_max_HUS_min_2      -0.013055 -0.055811  0.031245  2412.288 0.55502    
d_max_HUS_min_3      -0.037349 -0.081034  0.006794  2304.952 0.09592 .  
t_avg_mean            0.950966  0.714805  1.182505   954.945 < 1e-05 ***
d_t_avg_0             0.262880  0.191627  0.332751  1815.796 < 1e-05 ***
d_t_avg_min_1        -0.081065 -0.155278 -0.005826  1931.250 0.03505 *  
d_t_avg_min_2        -0.108421 -0.182011 -0.033094  1828.517 0.00320 ** 
d_t_avg_min_3        -0.299649 -0.369001 -0.231692  1940.146 < 1e-05 ***
RSDS_mean             0.167887  0.041786  0.293879  1116.627 0.00907 ** 
d_RSDS_0              0.492447  0.428467  0.556438  2539.580 < 1e-05 ***
d_RSDS_min_1          0.188666  0.118728  0.257742  2638.532 < 1e-05 ***
d_RSDS_min_2         -0.181818 -0.249288 -0.111729  2851.169 < 1e-05 ***
d_RSDS_min_3         -0.249286 -0.313764 -0.187772  2761.576 < 1e-05 ***
AVG_PRESS_mean       -0.627610 -0.747782 -0.511365   955.002 < 1e-05 ***
d_AVG_PRESS_0        -0.025269 -0.048458 -0.000843  2084.907 0.03778 *  
d_AVG_PRESS_min_1     0.005050 -0.020118  0.030054  2126.215 0.69250    
d_AVG_PRESS_min_2    -0.005390 -0.031593  0.020535  2018.936 0.69060    
d_AVG_PRESS_min_3    -0.009888 -0.036024  0.015697  2057.730 0.45058    
Income               -0.074102 -0.128912 -0.019479  1893.416 0.00817 ** 
airport_diffusion     0.189969  0.135923  0.243025  2499.220 < 1e-05 ***
v1                    0.239405  0.222051  0.257229  2441.910 < 1e-05 ***
v2                    0.336734  0.308995  0.364129  1425.900 < 1e-05 ***
HA                   -0.012883 -0.047002  0.022373  1559.327 0.46575    
M1                   -0.302763 -0.365608 -0.237235  1832.467 < 1e-05 ***
M2                    0.228449  0.167157  0.289915  2073.491 < 1e-05 ***
NA.                  -0.129181 -0.159478 -0.097968  1811.748 < 1e-05 ***
Cum_vac_per_N_diff_1  0.072675 -0.698859  0.708367     7.728 0.66548    
Cum_vac_per_N_diff_2 -2.757671 -5.445457 -0.378671     5.057 0.00358 ** 
Cum_vac_per_N_diff_3  3.731461  0.606834  6.245498    14.431 0.00343 ** 
Cum_vac_per_N_diff_4 -0.929752 -2.609095  0.365599    16.393 0.39077    
---
Signif. codes:  0 ‘***’ 0.001 ‘**’ 0.01 ‘*’ 0.05 ‘.’ 0.1 ‘ ’ 1
[1] "-----------------------------------------------------------------"

 Iterations = 3001:83000
 Thinning interval  = 1
 Sample size  = 80000 

 DIC: 186609.1 

 G-structure:  ~county

       post.mean l-95% CI u-95% CI eff.samp
county    0.3138   0.2885   0.3387    932.1

 R-structure:  ~units

      post.mean l-95% CI u-95% CI eff.samp
units    0.5897   0.5714   0.6081    744.9

 Location effects: flu ~ LOGN + 1 + max_HUS_mean + d_max_HUS_min_1 + d_max_HUS_min_2 + t_avg_mean + d_t_avg_min_1 + d_t_avg_min_2 + RSDS_mean + d_RSDS_min_1 + d_RSDS_min_2 + AVG_PRESS_mean + d_AVG_PRESS_min_1 + d_AVG_PRESS_min_2 + Wind_avg_mean + d_Wind_avg_min_1 + d_Wind_avg_min_2 + v1 + v2 

                  post.mean  l-95% CI  u-95% CI eff.samp   pMCMC    
(Intercept)       -8.259726 -8.288113 -8.231580    875.6 < 1e-05 ***
LOGN               0.999999  0.999935  1.000059  80000.0 < 1e-05 ***
max_HUS_mean       0.196274  0.039703  0.358910   1786.2 0.01507 *  
d_max_HUS_min_1   -0.172390 -0.215342 -0.127785   2294.6 < 1e-05 ***
d_max_HUS_min_2   -0.009592 -0.050768  0.032698   2474.8 0.65315    
t_avg_mean         1.030777  0.787256  1.261047    964.5 < 1e-05 ***
d_t_avg_min_1     -0.024334 -0.093900  0.044013   1917.7 0.49202    
d_t_avg_min_2     -0.259233 -0.323935 -0.193250   1946.8 < 1e-05 ***
RSDS_mean          0.050706 -0.074518  0.178662   1249.1 0.43762    
d_RSDS_min_1       0.327741  0.268301  0.386306   2728.7 < 1e-05 ***
d_RSDS_min_2      -0.213288 -0.271352 -0.151176   2813.2 < 1e-05 ***
AVG_PRESS_mean    -0.596132 -0.715589 -0.476912    980.9 < 1e-05 ***
d_AVG_PRESS_min_1 -0.017294 -0.041557  0.007569   2042.2 0.16415    
d_AVG_PRESS_min_2 -0.054871 -0.080351 -0.028996   2168.8 7.5e-05 ***
Wind_avg_mean     -0.087417 -0.140674 -0.032936   1872.4 0.00162 ** 
d_Wind_avg_min_1  -0.075882 -0.099230 -0.051839   2320.0 < 1e-05 ***
d_Wind_avg_min_2  -0.060867 -0.084701 -0.038021   2486.3 < 1e-05 ***
v1                 0.239262  0.221140  0.256865   2356.3 < 1e-05 ***
v2                 0.336115  0.308363  0.363879   1363.6 < 1e-05 ***
---
Signif. codes:  0 ‘***’ 0.001 ‘**’ 0.01 ‘*’ 0.05 ‘.’ 0.1 ‘ ’ 1
[1] "-----------------------------------------------------------------"

 Iterations = 3001:83000
 Thinning interval  = 1
 Sample size  = 80000 

 DIC: 186246.1 

 G-structure:  ~county

       post.mean l-95% CI u-95% CI eff.samp
county    0.2678    0.245   0.2906    867.7

 R-structure:  ~units

      post.mean l-95% CI u-95% CI eff.samp
units    0.5538    0.536   0.5716    686.8

 Location effects: flu ~ LOGN + 1 + max_HUS_mean + d_max_HUS_0 + d_max_HUS_min_1 + d_max_HUS_min_2 + d_max_HUS_min_3 + d_max_HUS_min_4 + t_avg_mean + d_t_avg_0 + d_t_avg_min_1 + d_t_avg_min_2 + d_t_avg_min_3 + d_t_avg_min_4 + RSDS_mean + d_RSDS_0 + d_RSDS_min_1 + d_RSDS_min_2 + d_RSDS_min_3 + d_RSDS_min_4 + AVG_PRESS_mean + d_AVG_PRESS_0 + d_AVG_PRESS_min_1 + d_AVG_PRESS_min_2 + d_AVG_PRESS_min_3 + d_AVG_PRESS_min_4 + tot_prec_mean + d_tot_prec_0 + d_tot_prec_min_1 + d_tot_prec_min_2 + d_tot_prec_min_3 + d_tot_prec_min_4 + 
    Wind_avg_mean + d_Wind_avg_0 + d_Wind_avg_min_1 + d_Wind_avg_min_2 + d_Wind_avg_min_3 + d_Wind_avg_min_4 + Income + airport_diffusion + Am_Ind + Asian + White_Hisp + W_non_Hisp + Black_Hisp + B_non_Hisp + Pacific + Insured + Poor + Urban + v1 + v2 + HA + M1 + M2 + NA. + Cum_vac_per_N_diff_1 + Cum_vac_per_N_diff_2 + Cum_vac_per_N_diff_3 + Cum_vac_per_N_diff_4 

                      post.mean   l-95% CI   u-95% CI  eff.samp    pMCMC    
(Intercept)          -8.2606034 -8.2899114 -8.2317076   464.984  < 1e-05 ***
LOGN                  0.9999991  0.9999378  1.0000620 80000.000  < 1e-05 ***
max_HUS_mean          0.3674407  0.1769541  0.5556184  1656.867  7.5e-05 ***
d_max_HUS_0          -0.1562711 -0.2031968 -0.1083470  2164.274  < 1e-05 ***
d_max_HUS_min_1      -0.1447611 -0.1908417 -0.0971093  2370.246  < 1e-05 ***
d_max_HUS_min_2      -0.0902353 -0.1356522 -0.0450269  2377.891  7.5e-05 ***
d_max_HUS_min_3      -0.1202077 -0.1692742 -0.0721258  2226.984  < 1e-05 ***
d_max_HUS_min_4       0.0789718  0.0309467  0.1277007  2149.506 0.001350 ** 
t_avg_mean            0.4671727  0.2215958  0.7129587  1130.306 0.000300 ***
d_t_avg_0             0.1967101  0.1252955  0.2696218  1756.455  < 1e-05 ***
d_t_avg_min_1        -0.0276558 -0.1090694  0.0489689  1786.116 0.490250    
d_t_avg_min_2        -0.0580876 -0.1329266  0.0169405  1950.144 0.126325    
d_t_avg_min_3        -0.1454494 -0.2213805 -0.0689429  1827.760  2.5e-05 ***
d_t_avg_min_4        -0.3442025 -0.4137744 -0.2735134  2121.943  < 1e-05 ***
RSDS_mean             0.1350091  0.0004913  0.2727309  1535.676 0.050100 .  
d_RSDS_0              0.3737244  0.3064606  0.4424689  2466.977  < 1e-05 ***
d_RSDS_min_1          0.1489874  0.0751430  0.2220726  2687.986  2.5e-05 ***
d_RSDS_min_2         -0.0697078 -0.1454720  0.0045180  2537.961 0.066400 .  
d_RSDS_min_3         -0.0980762 -0.1702590 -0.0262892  2589.354 0.007375 ** 
d_RSDS_min_4          0.0532830 -0.0102758  0.1177293  2571.531 0.101150    
AVG_PRESS_mean       -0.5524676 -0.6817000 -0.4263582   840.156  < 1e-05 ***
d_AVG_PRESS_0        -0.0152590 -0.0417022  0.0104740  2022.459 0.255350    
d_AVG_PRESS_min_1    -0.0293472 -0.0557756 -0.0028233  2046.825 0.031125 *  
d_AVG_PRESS_min_2    -0.0186525 -0.0453433  0.0078681  2196.380 0.167350    
d_AVG_PRESS_min_3    -0.0141626 -0.0404404  0.0129137  2131.145 0.301775    
d_AVG_PRESS_min_4     0.0365305  0.0101408  0.0637446  2124.767 0.008575 ** 
tot_prec_mean         0.2024495  0.1098042  0.2925497  1386.132  2.5e-05 ***
d_tot_prec_0          0.0217223  0.0006265  0.0438961  2636.991 0.050225 .  
d_tot_prec_min_1      0.0294537  0.0075021  0.0512177  2754.196 0.008750 ** 
d_tot_prec_min_2      0.0899361  0.0686927  0.1120938  2834.239  < 1e-05 ***
d_tot_prec_min_3      0.0745869  0.0523923  0.0975984  2702.530  < 1e-05 ***
d_tot_prec_min_4      0.0478844  0.0262012  0.0697602  2919.323  < 1e-05 ***
Wind_avg_mean        -0.0395839 -0.0946852  0.0174788  1532.355 0.165800    
d_Wind_avg_0         -0.0362136 -0.0604727 -0.0120343  2318.368 0.003175 ** 
d_Wind_avg_min_1     -0.0940768 -0.1182630 -0.0682137  2278.431  < 1e-05 ***
d_Wind_avg_min_2     -0.0462864 -0.0703650 -0.0225396  2336.389  7.5e-05 ***
d_Wind_avg_min_3     -0.0429405 -0.0666331 -0.0201230  2488.627 0.000525 ***
d_Wind_avg_min_4     -0.0357185 -0.0599662 -0.0115160  2438.018 0.004375 ** 
Income                0.0331018 -0.0431121  0.1110056  1237.402 0.398250    
airport_diffusion     0.1236528  0.0632057  0.1848023  2599.427 0.000175 ***
Am_Ind                0.5848256  0.0644744  1.0826487   995.350 0.023825 *  
Asian                 0.2433779  0.0961443  0.3915362  1486.174 0.001075 ** 
White_Hisp            1.2420411  0.3843990  2.1330962  1239.752 0.005800 ** 
W_non_Hisp            1.5164552  0.1188962  2.8842852  1310.085 0.032300 *  
Black_Hisp            0.0331723 -0.0256611  0.0913710  3128.131 0.265475    
B_non_Hisp            1.2149021  0.1643742  2.2635963  1307.899 0.023450 *  
Pacific               0.0451433 -0.0074929  0.0996119  1775.956 0.099650 .  
Insured              -0.0865180 -0.1645759 -0.0077175  1134.815 0.031700 *  
Poor                  0.1685299  0.0828107  0.2540550  1447.980 0.000125 ***
Urban                -0.0454634 -0.1141182  0.0231717   945.780 0.199250    
v1                    0.2369898  0.2192164  0.2542321  2517.333  < 1e-05 ***
v2                    0.3343423  0.3058180  0.3621334  1298.933  < 1e-05 ***
HA                   -0.0400554 -0.0743564 -0.0060732  1647.555 0.020900 *  
M1                   -0.3112375 -0.3761149 -0.2458467  1697.897  < 1e-05 ***
M2                    0.2452321  0.1844750  0.3067562  2022.497  < 1e-05 ***
NA.                  -0.1292626 -0.1594177 -0.0984648  1864.220  < 1e-05 ***
Cum_vac_per_N_diff_1 -0.4022394 -1.0114080  0.3408230     6.550 0.397375    
Cum_vac_per_N_diff_2 -3.8353084 -6.3384089 -1.3237997     7.948  < 1e-05 ***
Cum_vac_per_N_diff_3  5.4503838  1.7336973  8.9358409    10.872 0.000450 ***
Cum_vac_per_N_diff_4 -0.4949240 -2.0816550  0.4012781    22.598 0.604175    
---
Signif. codes:  0 ‘***’ 0.001 ‘**’ 0.01 ‘*’ 0.05 ‘.’ 0.1 ‘ ’ 1
[1] "-----------------------------------------------------------------"

 Iterations = 3001:83000
 Thinning interval  = 1
 Sample size  = 80000 

 DIC: 186264 

 G-structure:  ~county

       post.mean l-95% CI u-95% CI eff.samp
county    0.2673   0.2453   0.2899      958

 R-structure:  ~units

      post.mean l-95% CI u-95% CI eff.samp
units    0.5667   0.5488   0.5843      687

 Location effects: flu ~ LOGN + 1 + max_HUS_mean + d_max_HUS_0 + d_max_HUS_min_1 + d_max_HUS_min_2 + d_max_HUS_min_3 + t_avg_mean + d_t_avg_0 + d_t_avg_min_1 + d_t_avg_min_2 + d_t_avg_min_3 + max_HUS_mean * t_avg_mean + d_max_HUS_0 * d_t_avg_0 + d_max_HUS_min_1 * d_t_avg_min_1 + d_max_HUS_min_2 * d_t_avg_min_2 + d_max_HUS_min_3 * d_t_avg_min_3 + RSDS_mean + d_RSDS_0 + d_RSDS_min_1 + d_RSDS_min_2 + d_RSDS_min_3 + AVG_PRESS_mean + d_AVG_PRESS_0 + d_AVG_PRESS_min_1 + d_AVG_PRESS_min_2 + d_AVG_PRESS_min_3 + Income + airport_diffusion + 
    Am_Ind + Asian + White_Hisp + W_non_Hisp + Black_Hisp + B_non_Hisp + Pacific + Insured + Poor + Urban + v1 + v2 + HA + M1 + M2 + NA. + Cum_vac_per_N_diff_1 + Cum_vac_per_N_diff_2 + Cum_vac_per_N_diff_3 + Cum_vac_per_N_diff_4 

                               post.mean   l-95% CI   u-95% CI eff.samp
(Intercept)                   -8.3297074 -8.3697174 -8.2894740  1325.89
LOGN                           0.9999991  0.9999389  1.0000623 80000.00
max_HUS_mean                   0.1566168 -0.0684817  0.3744776  1053.62
d_max_HUS_0                   -0.1378517 -0.1851797 -0.0918552  2388.37
d_max_HUS_min_1               -0.1475317 -0.1929336 -0.1022342  2362.54
d_max_HUS_min_2               -0.0127633 -0.0575510  0.0317215  2363.32
d_max_HUS_min_3               -0.0830813 -0.1264476 -0.0392982  2408.64
t_avg_mean                     0.8074469  0.5521339  1.0686531  1250.30
d_t_avg_0                      0.2830593  0.2111049  0.3517268  1866.38
d_t_avg_min_1                 -0.0268713 -0.1044314  0.0509280  1910.97
d_t_avg_min_2                 -0.1281717 -0.2047779 -0.0505758  1834.58
d_t_avg_min_3                 -0.2919220 -0.3623893 -0.2239829  2030.06
RSDS_mean                      0.0044381 -0.1302003  0.1343942  1515.69
d_RSDS_0                       0.4266934  0.3571561  0.4955639  2726.12
d_RSDS_min_1                   0.1415011  0.0723842  0.2122833  2608.22
d_RSDS_min_2                  -0.1955467 -0.2646420 -0.1242944  2690.23
d_RSDS_min_3                  -0.2135401 -0.2778090 -0.1520522  2841.31
AVG_PRESS_mean                -0.5158663 -0.6508766 -0.3862815   775.40
d_AVG_PRESS_0                 -0.0503999 -0.0740730 -0.0266019  2182.09
d_AVG_PRESS_min_1              0.0243900 -0.0021567  0.0510421  1977.81
d_AVG_PRESS_min_2             -0.0246485 -0.0513695  0.0025559  2044.79
d_AVG_PRESS_min_3              0.0004435 -0.0255820  0.0269423  2211.17
Income                         0.0331259 -0.0426638  0.1094791  1459.51
airport_diffusion              0.1724830  0.1125767  0.2318636  3119.19
Am_Ind                         0.4248895 -0.0778776  0.9281346   978.89
Asian                          0.2114897  0.0645961  0.3595677  1472.05
White_Hisp                     0.9511871  0.0735929  1.8101233  1182.05
W_non_Hisp                     1.2022807 -0.1871430  2.5648610  1178.65
Black_Hisp                     0.0135917 -0.0457298  0.0717291  3523.77
B_non_Hisp                     0.9691506 -0.0792159  2.0114516  1175.17
Pacific                        0.0549744  0.0011293  0.1095981  1695.24
Insured                       -0.0599994 -0.1397037  0.0178211  1241.10
Poor                           0.2470303  0.1607216  0.3305191  1374.07
Urban                         -0.0845123 -0.1557385 -0.0142867   803.44
v1                             0.2376686  0.2199931  0.2547718  2705.81
v2                             0.3351857  0.3077552  0.3622720  1336.82
HA                             0.0077432 -0.0282386  0.0425106  1532.67
M1                            -0.2898568 -0.3527206 -0.2238234  1840.27
M2                             0.2099150  0.1477712  0.2716635  2016.36
NA.                           -0.1369684 -0.1668769 -0.1065087  1980.84
Cum_vac_per_N_diff_1          -0.3054253 -0.9614467  0.4182832     6.31
Cum_vac_per_N_diff_2          -2.6735921 -4.2067501 -0.8541471    19.48
Cum_vac_per_N_diff_3           3.6610750  1.2230876  6.2578808    23.18
Cum_vac_per_N_diff_4          -0.6087583 -1.7436222  0.3556266    39.59
max_HUS_mean:t_avg_mean        0.2299641  0.1134671  0.3481443   837.02
d_max_HUS_0:d_t_avg_0          0.2840471  0.2260627  0.3430759  2182.01
d_max_HUS_min_1:d_t_avg_min_1  0.0310171 -0.0306112  0.0924802  2076.36
d_max_HUS_min_2:d_t_avg_min_2  0.0045546 -0.0514153  0.0619323  2257.27
d_max_HUS_min_3:d_t_avg_min_3 -0.1966803 -0.2559741 -0.1396283  1895.97
                                 pMCMC    
(Intercept)                    < 1e-05 ***
LOGN                           < 1e-05 ***
max_HUS_mean                  0.163600    
d_max_HUS_0                    < 1e-05 ***
d_max_HUS_min_1                < 1e-05 ***
d_max_HUS_min_2               0.578350    
d_max_HUS_min_3               0.000275 ***
t_avg_mean                     < 1e-05 ***
d_t_avg_0                      < 1e-05 ***
d_t_avg_min_1                 0.498500    
d_t_avg_min_2                 0.001050 ** 
d_t_avg_min_3                  < 1e-05 ***
RSDS_mean                     0.950300    
d_RSDS_0                       < 1e-05 ***
d_RSDS_min_1                   7.5e-05 ***
d_RSDS_min_2                   < 1e-05 ***
d_RSDS_min_3                   < 1e-05 ***
AVG_PRESS_mean                 < 1e-05 ***
d_AVG_PRESS_0                  < 1e-05 ***
d_AVG_PRESS_min_1             0.070750 .  
d_AVG_PRESS_min_2             0.075200 .  
d_AVG_PRESS_min_3             0.972225    
Income                        0.391275    
airport_diffusion              < 1e-05 ***
Am_Ind                        0.097900 .  
Asian                         0.005050 ** 
White_Hisp                    0.032750 *  
W_non_Hisp                    0.087500 .  
Black_Hisp                    0.652100    
B_non_Hisp                    0.069825 .  
Pacific                       0.047200 *  
Insured                       0.133900    
Poor                           < 1e-05 ***
Urban                         0.020675 *  
v1                             < 1e-05 ***
v2                             < 1e-05 ***
HA                            0.666875    
M1                             < 1e-05 ***
M2                             < 1e-05 ***
NA.                            < 1e-05 ***
Cum_vac_per_N_diff_1          0.473250    
Cum_vac_per_N_diff_2           < 1e-05 ***
Cum_vac_per_N_diff_3          0.001750 ** 
Cum_vac_per_N_diff_4          0.342525    
max_HUS_mean:t_avg_mean       0.000200 ***
d_max_HUS_0:d_t_avg_0          < 1e-05 ***
d_max_HUS_min_1:d_t_avg_min_1 0.329450    
d_max_HUS_min_2:d_t_avg_min_2 0.877075    
d_max_HUS_min_3:d_t_avg_min_3  < 1e-05 ***
---
Signif. codes:  0 ‘***’ 0.001 ‘**’ 0.01 ‘*’ 0.05 ‘.’ 0.1 ‘ ’ 1
[1] "-----------------------------------------------------------------"

 Iterations = 3001:83000
 Thinning interval  = 1
 Sample size  = 80000 

 DIC: 186324.8 

 G-structure:  ~county

       post.mean l-95% CI u-95% CI eff.samp
county    0.2678   0.2449   0.2907      828

 R-structure:  ~units

      post.mean l-95% CI u-95% CI eff.samp
units    0.5625   0.5452   0.5801    791.7

 Location effects: flu ~ LOGN + 1 + max_HUS_mean + d_max_HUS_0 + d_max_HUS_min_1 + d_max_HUS_min_3 + t_avg_mean + d_t_avg_0 + d_t_avg_min_3 + d_t_avg_min_4 + RSDS_mean + d_RSDS_0 + d_RSDS_min_1 + AVG_PRESS_mean + d_AVG_PRESS_0 + d_AVG_PRESS_min_1 + d_AVG_PRESS_min_3 + tot_prec_mean + d_tot_prec_0 + d_tot_prec_min_3 + d_tot_prec_min_4 + Wind_avg_mean + d_Wind_avg_0 + d_Wind_avg_min_2 + Income + airport_diffusion + Am_Ind + Asian + White_Hisp + W_non_Hisp + Black_Hisp + B_non_Hisp + Urban + v1 + v2 + HA + M1 + M2 + NA. + 
    Cum_vac_per_N_diff_1 + Cum_vac_per_N_diff_2 + Cum_vac_per_N_diff_3 + Cum_vac_per_N_diff_4 

                      post.mean   l-95% CI   u-95% CI  eff.samp   pMCMC    
(Intercept)          -8.2581684 -8.2871156 -8.2285628   432.619 < 1e-05 ***
LOGN                  0.9999992  0.9999368  1.0000603 80000.000 < 1e-05 ***
max_HUS_mean          0.2901050  0.0966512  0.4759044  1529.500 0.00242 ** 
d_max_HUS_0          -0.1230557 -0.1678936 -0.0786619  2297.843 < 1e-05 ***
d_max_HUS_min_1      -0.1906596 -0.2260550 -0.1550856  2458.634 < 1e-05 ***
d_max_HUS_min_3      -0.0634657 -0.1068080 -0.0202994  2397.265 0.00447 ** 
t_avg_mean            0.5984267  0.3644469  0.8471125  1126.411 < 1e-05 ***
d_t_avg_0             0.1655854  0.1006465  0.2296159  1756.402 < 1e-05 ***
d_t_avg_min_3        -0.2193899 -0.2866885 -0.1552221  1840.640 < 1e-05 ***
d_t_avg_min_4        -0.3158583 -0.3602013 -0.2705024  2141.350 < 1e-05 ***
RSDS_mean             0.1055476 -0.0244174  0.2413508  1536.983 0.12015    
d_RSDS_0              0.3264571  0.2660907  0.3865801  2575.822 < 1e-05 ***
d_RSDS_min_1          0.0900622  0.0262200  0.1530735  2550.141 0.00535 ** 
AVG_PRESS_mean       -0.5995302 -0.7181633 -0.4803984   931.686 < 1e-05 ***
d_AVG_PRESS_0        -0.0036631 -0.0292317  0.0207970  1921.360 0.78050    
d_AVG_PRESS_min_1    -0.0103397 -0.0349519  0.0154215  1911.580 0.43040    
d_AVG_PRESS_min_3     0.0036790 -0.0207259  0.0272395  2151.516 0.75935    
tot_prec_mean         0.2385574  0.1478631  0.3300505  1234.356 < 1e-05 ***
d_tot_prec_0          0.0271369  0.0062550  0.0487555  2753.322 0.01185 *  
d_tot_prec_min_3      0.0926750  0.0724538  0.1132789  2939.980 < 1e-05 ***
d_tot_prec_min_4      0.0459059  0.0267218  0.0654224  2857.969 < 1e-05 ***
Wind_avg_mean        -0.0497807 -0.1069427  0.0067591  1394.225 0.08653 .  
d_Wind_avg_0         -0.0521575 -0.0764932 -0.0290712  2248.574 2.5e-05 ***
d_Wind_avg_min_2     -0.0525845 -0.0753461 -0.0307798  2391.841 5.0e-05 ***
Income               -0.0559747 -0.1205872  0.0080398  1312.791 0.08853 .  
airport_diffusion     0.0907777  0.0326087  0.1484459  2575.839 0.00205 ** 
Am_Ind                0.4935212  0.0205991  0.9823832  1033.519 0.04490 *  
Asian                 0.2290681  0.0828547  0.3715781  1559.493 0.00275 ** 
White_Hisp            1.0732605  0.2500142  1.9154670  1325.448 0.01215 *  
W_non_Hisp            1.1205471 -0.1705439  2.4601188  1307.572 0.09508 .  
Black_Hisp            0.0418986 -0.0158621  0.0991390  3681.599 0.15227    
B_non_Hisp            0.9971981 -0.0001065  1.9956840  1294.756 0.05065 .  
Urban                -0.0663107 -0.1352523  0.0019410   943.486 0.06048 .  
v1                    0.2384946  0.2214983  0.2562021  2670.578 < 1e-05 ***
v2                    0.3355717  0.3082826  0.3627553  1550.708 < 1e-05 ***
HA                   -0.0440081 -0.0779034 -0.0111587  1691.276 0.00905 ** 
M1                   -0.3338699 -0.4007465 -0.2697365  1609.477 < 1e-05 ***
M2                    0.2479668  0.1856926  0.3102550  1863.012 < 1e-05 ***
NA.                  -0.1178243 -0.1478342 -0.0874907  1963.154 < 1e-05 ***
Cum_vac_per_N_diff_1  0.1501414 -0.8708209  1.2787113     2.460 0.84692    
Cum_vac_per_N_diff_2 -3.4683513 -5.7945251 -1.4594011     8.273 < 1e-05 ***
Cum_vac_per_N_diff_3  4.2331981  1.6589402  7.1560465    15.039 < 1e-05 ***
Cum_vac_per_N_diff_4 -0.8109133 -2.1610446  0.3860848    24.915 0.25348    
---
Signif. codes:  0 ‘***’ 0.001 ‘**’ 0.01 ‘*’ 0.05 ‘.’ 0.1 ‘ ’ 1
[1] "-----------------------------------------------------------------"

 Iterations = 3001:83000
 Thinning interval  = 1
 Sample size  = 80000 

 DIC: 187224.1 

 G-structure:  ~county

       post.mean l-95% CI u-95% CI eff.samp
county    0.5292   0.4905   0.5687    821.6

 R-structure:  ~units

      post.mean l-95% CI u-95% CI eff.samp
units    0.6022   0.5837   0.6203    829.3

 Location effects: flu ~ LOGN + 1 + v1 + v2 + HA + M1 + M2 + NA. + Cum_vac_per_N_diff_1 + Cum_vac_per_N_diff_2 + Cum_vac_per_N_diff_3 + Cum_vac_per_N_diff_4 

                     post.mean l-95% CI u-95% CI  eff.samp  pMCMC    
(Intercept)           -8.22562 -8.26020 -8.19134   802.886 <1e-05 ***
LOGN                   1.00000  0.99994  1.00006 80000.000 <1e-05 ***
v1                     0.24711  0.22848  0.26622  1558.607 <1e-05 ***
v2                     0.34681  0.31754  0.37627  1060.423 <1e-05 ***
HA                     0.08387  0.04977  0.11704  1581.708 <1e-05 ***
M1                    -0.24451 -0.30849 -0.18016  1835.826 <1e-05 ***
M2                     0.09304  0.03002  0.15415  2045.387 0.0039 ** 
NA.                   -0.13846 -0.16938 -0.10787  1811.356 <1e-05 ***
Cum_vac_per_N_diff_1  -0.38415 -1.02867  0.23208     7.072 0.3688    
Cum_vac_per_N_diff_2  -3.80517 -5.69746 -0.23997     7.134 0.0196 *  
Cum_vac_per_N_diff_3   5.39899  0.11169  8.09813    11.078 0.0318 *  
Cum_vac_per_N_diff_4  -0.34920 -1.52274  0.42687    36.176 0.6971    
---
Signif. codes:  0 ‘***’ 0.001 ‘**’ 0.01 ‘*’ 0.05 ‘.’ 0.1 ‘ ’ 1
[1] "-----------------------------------------------------------------"

 Iterations = 3001:83000
 Thinning interval  = 1
 Sample size  = 80000 

 DIC: 187321.4 

 G-structure:  ~county

       post.mean l-95% CI u-95% CI eff.samp
county    0.5433   0.5048   0.5828    994.8

 R-structure:  ~units

      post.mean l-95% CI u-95% CI eff.samp
units    0.6269   0.6075   0.6456    724.6

 Location effects: flu ~ LOGN + 1 + HA + M1 + M2 + NA. + Cum_vac_per_N_diff_1 + Cum_vac_per_N_diff_2 + Cum_vac_per_N_diff_3 + Cum_vac_per_N_diff_4 

                     post.mean  l-95% CI  u-95% CI eff.samp   pMCMC    
(Intercept)          -8.222236 -8.254487 -8.188311  1084.69 < 1e-05 ***
LOGN                  0.999999  0.999938  1.000062 81751.43 < 1e-05 ***
HA                    0.079589  0.045423  0.113469  1665.47 < 1e-05 ***
M1                   -0.241749 -0.304234 -0.176532  2027.35 < 1e-05 ***
M2                    0.090265  0.027749  0.152352  2263.21 0.00467 ** 
NA.                  -0.141340 -0.172667 -0.109404  1884.82 < 1e-05 ***
Cum_vac_per_N_diff_1 -0.087778 -0.634866  0.384895    13.78 0.82715    
Cum_vac_per_N_diff_2 -1.852624 -4.282269 -0.004875    12.66 0.00168 ** 
Cum_vac_per_N_diff_3  2.956523 -0.066056  6.518689    14.98 0.01303 *  
Cum_vac_per_N_diff_4 -0.944099 -2.646466  0.380891    19.76 0.32553    
---
Signif. codes:  0 ‘***’ 0.001 ‘**’ 0.01 ‘*’ 0.05 ‘.’ 0.1 ‘ ’ 1
[1] "-----------------------------------------------------------------"

 Iterations = 3001:83000
 Thinning interval  = 1
 Sample size  = 80000 

 DIC: 186484 

 G-structure:  ~county

       post.mean l-95% CI u-95% CI eff.samp
county    0.4031   0.3727   0.4345      775

 R-structure:  ~units

      post.mean l-95% CI u-95% CI eff.samp
units    0.5337   0.5163   0.5513    623.8

 Location effects: flu ~ LOGN + 1 + max_HUS_mean + d_max_HUS_0 + d_max_HUS_min_1 + d_max_HUS_min_2 + d_max_HUS_min_3 + d_max_HUS_min_4 + v1 + v2 + land1 + land2 + land3 + land4 + tweet1 + tweet2 + tweet3 + tweet4 + air1 + air2 + air3 + air4 + HA + M1 + M2 + NA. + Cum_vac_per_N_diff_1 + Cum_vac_per_N_diff_2 + Cum_vac_per_N_diff_3 + Cum_vac_per_N_diff_4 

                     post.mean  l-95% CI  u-95% CI  eff.samp   pMCMC    
(Intercept)          -8.243670 -8.273491 -8.212725   795.608 < 1e-05 ***
LOGN                  1.000000  0.999938  1.000062 80000.000 < 1e-05 ***
max_HUS_mean          0.711359  0.651198  0.770018   899.914 < 1e-05 ***
d_max_HUS_0          -0.018196 -0.050639  0.015287  2173.049 0.27905    
d_max_HUS_min_1      -0.121999 -0.153923 -0.089171  2319.810 < 1e-05 ***
d_max_HUS_min_2       0.007640 -0.022840  0.038837  2352.796 0.63405    
d_max_HUS_min_3      -0.058125 -0.089086 -0.026993  2305.136 0.00010 ***
d_max_HUS_min_4      -0.051614 -0.081630 -0.021335  2212.100 0.00110 ** 
v1                    0.219580  0.201002  0.237740  1768.046 < 1e-05 ***
v2                    0.293728  0.261395  0.325697   870.598 < 1e-05 ***
land1                 0.272341  0.252494  0.292517  3034.988 < 1e-05 ***
land2                 0.398738  0.372203  0.425773  2232.904 < 1e-05 ***
land3                 0.360890  0.325992  0.396631  1198.826 < 1e-05 ***
land4                 0.183821  0.148136  0.219302   781.378 < 1e-05 ***
tweet1                0.110548  0.089588  0.130593  2254.079 < 1e-05 ***
tweet2                0.136764  0.110351  0.163380  2086.358 < 1e-05 ***
tweet3                0.122321  0.090841  0.153920  1527.938 < 1e-05 ***
tweet4                0.138225  0.103679  0.172283  1028.761 < 1e-05 ***
air1                  0.014941  0.001768  0.028704  4344.294 0.03050 *  
air2                  0.033146  0.018139  0.048253  4552.862   5e-05 ***
air3                  0.025943  0.007312  0.044237  4039.257 0.00663 ** 
air4                  0.018132 -0.002215  0.038372  2971.220 0.08270 .  
HA                    0.040818  0.007720  0.073789  1551.281 0.01768 *  
M1                   -0.150627 -0.211713 -0.087196  1735.761 < 1e-05 ***
M2                    0.081691  0.023074  0.141817  1853.620 0.00685 ** 
NA.                  -0.106038 -0.136812 -0.076179  1695.687 < 1e-05 ***
Cum_vac_per_N_diff_1  0.045972 -0.433750  0.596699    12.022 0.91015    
Cum_vac_per_N_diff_2 -2.128866 -4.090031 -0.327808     9.304 0.01063 *  
Cum_vac_per_N_diff_3  3.093392 -0.130152  6.463190     9.918 0.02998 *  
Cum_vac_per_N_diff_4 -1.076590 -3.036832  0.398603    11.204 0.33503    
---
Signif. codes:  0 ‘***’ 0.001 ‘**’ 0.01 ‘*’ 0.05 ‘.’ 0.1 ‘ ’ 1
[1] "-----------------------------------------------------------------"

 Iterations = 3001:83000
 Thinning interval  = 1
 Sample size  = 80000 

 DIC: 185981.3 

 G-structure:  ~county

       post.mean l-95% CI u-95% CI eff.samp
county    0.2923   0.2688   0.3166    729.5

 R-structure:  ~units

      post.mean l-95% CI u-95% CI eff.samp
units    0.4937   0.4772   0.5107    605.3

 Location effects: flu ~ LOGN + 1 + max_HUS_mean + d_max_HUS_0 + d_max_HUS_min_1 + d_max_HUS_min_2 + d_max_HUS_min_3 + d_max_HUS_min_4 + t_avg_mean + d_t_avg_0 + d_t_avg_min_1 + d_t_avg_min_2 + d_t_avg_min_3 + d_t_avg_min_4 + RSDS_mean + d_RSDS_0 + d_RSDS_min_1 + d_RSDS_min_2 + d_RSDS_min_3 + d_RSDS_min_4 + AVG_PRESS_mean + d_AVG_PRESS_0 + d_AVG_PRESS_min_1 + d_AVG_PRESS_min_2 + d_AVG_PRESS_min_3 + d_AVG_PRESS_min_4 + tot_prec_mean + d_tot_prec_0 + d_tot_prec_min_1 + d_tot_prec_min_2 + d_tot_prec_min_3 + d_tot_prec_min_4 + 
    Wind_avg_mean + d_Wind_avg_0 + d_Wind_avg_min_1 + d_Wind_avg_min_2 + d_Wind_avg_min_3 + d_Wind_avg_min_4 + v1 + v2 + land1 + land2 + land3 + land4 + tweet1 + tweet2 + tweet3 + tweet4 + air1 + air2 + air3 + air4 + HA + M1 + M2 + NA. + Cum_vac_per_N_diff_1 + Cum_vac_per_N_diff_2 + Cum_vac_per_N_diff_3 + Cum_vac_per_N_diff_4 

                     post.mean  l-95% CI  u-95% CI eff.samp    pMCMC    
(Intercept)          -8.239214 -8.266435 -8.211768   670.30  < 1e-05 ***
LOGN                  1.000000  0.999938  1.000062 80000.00  < 1e-05 ***
max_HUS_mean         -0.036563 -0.204600  0.134578  1831.20 0.672275    
d_max_HUS_0          -0.137934 -0.184239 -0.090245  2092.22  < 1e-05 ***
d_max_HUS_min_1      -0.131269 -0.175558 -0.085328  2225.85  < 1e-05 ***
d_max_HUS_min_2      -0.076248 -0.121414 -0.032003  2183.54 0.001375 ** 
d_max_HUS_min_3      -0.101030 -0.148154 -0.052786  2079.49 0.000275 ***
d_max_HUS_min_4       0.060857  0.013661  0.107177  2063.43 0.009050 ** 
t_avg_mean            0.938943  0.710553  1.165131   998.38  < 1e-05 ***
d_t_avg_0             0.178906  0.109066  0.249390  1675.60  < 1e-05 ***
d_t_avg_min_1        -0.018675 -0.095793  0.058007  1634.37 0.627200    
d_t_avg_min_2        -0.054011 -0.126778  0.016688  1794.87 0.140400    
d_t_avg_min_3        -0.166012 -0.238245 -0.094177  1881.31  < 1e-05 ***
d_t_avg_min_4        -0.322727 -0.392168 -0.253407  1851.17  < 1e-05 ***
RSDS_mean             0.227974  0.096030  0.359166  1415.75 0.000550 ***
d_RSDS_0              0.386279  0.320058  0.452607  2206.43  < 1e-05 ***
d_RSDS_min_1          0.181471  0.111523  0.251502  2456.60  < 1e-05 ***
d_RSDS_min_2         -0.063202 -0.134686  0.010157  2513.62 0.089750 .  
d_RSDS_min_3         -0.067819 -0.138651  0.003144  2452.98 0.060425 .  
d_RSDS_min_4         -0.007511 -0.069322  0.053750  2557.23 0.807450    
AVG_PRESS_mean       -0.494260 -0.610591 -0.380636   950.05  < 1e-05 ***
d_AVG_PRESS_0        -0.015791 -0.041138  0.009744  1900.86 0.231500    
d_AVG_PRESS_min_1    -0.024392 -0.050741  0.001728  1801.24 0.069000 .  
d_AVG_PRESS_min_2    -0.013170 -0.039124  0.013683  1908.59 0.328475    
d_AVG_PRESS_min_3    -0.012635 -0.039010  0.013583  1955.10 0.348025    
d_AVG_PRESS_min_4     0.037815  0.011606  0.063204  1930.79 0.004225 ** 
tot_prec_mean         0.167182  0.082761  0.251949  1288.12 0.000175 ***
d_tot_prec_0          0.029055  0.008427  0.050335  2503.04 0.006300 ** 
d_tot_prec_min_1      0.032043  0.010949  0.052672  2540.47 0.002200 ** 
d_tot_prec_min_2      0.086374  0.065037  0.107717  2547.42  < 1e-05 ***
d_tot_prec_min_3      0.063992  0.041916  0.085456  2494.43  < 1e-05 ***
d_tot_prec_min_4      0.043691  0.022539  0.064854  2721.58  2.5e-05 ***
Wind_avg_mean        -0.017797 -0.072500  0.035305  1339.44 0.519100    
d_Wind_avg_0         -0.044130 -0.068933 -0.020182  2117.54 0.000875 ***
d_Wind_avg_min_1     -0.084477 -0.109572 -0.059782  2028.84  < 1e-05 ***
d_Wind_avg_min_2     -0.027876 -0.051303 -0.004339  2162.75 0.019750 *  
d_Wind_avg_min_3     -0.034304 -0.057558 -0.011721  2153.80 0.003650 ** 
d_Wind_avg_min_4     -0.036736 -0.060333 -0.012991  2212.34 0.002275 ** 
v1                    0.212859  0.195384  0.230096  2475.84  < 1e-05 ***
v2                    0.285579  0.254148  0.316475   933.75  < 1e-05 ***
land1                 0.258755  0.239400  0.277793  3193.53  < 1e-05 ***
land2                 0.381646  0.355826  0.407336  2216.68  < 1e-05 ***
land3                 0.347611  0.312104  0.383674  1015.78  < 1e-05 ***
land4                 0.180817  0.146182  0.214572   896.56  < 1e-05 ***
tweet1                0.112501  0.092109  0.131924  2573.20  < 1e-05 ***
tweet2                0.138051  0.112947  0.163165  2037.71  < 1e-05 ***
tweet3                0.126433  0.095374  0.157939  1458.29  < 1e-05 ***
tweet4                0.142274  0.108957  0.174358  1057.85  < 1e-05 ***
air1                  0.007831 -0.004908  0.020334  5678.78 0.224325    
air2                  0.034030  0.019834  0.048012  5092.14  < 1e-05 ***
air3                  0.034481  0.017407  0.051838  4312.06  1.0e-04 ***
air4                  0.023524  0.003798  0.043104  2894.51 0.021325 *  
HA                   -0.038312 -0.072940 -0.004595  1433.07 0.027825 *  
M1                   -0.333927 -0.395913 -0.270780  1642.24  < 1e-05 ***
M2                    0.253624  0.195116  0.313118  1890.81  < 1e-05 ***
NA.                  -0.097114 -0.126497 -0.066850  1696.73  < 1e-05 ***
Cum_vac_per_N_diff_1  0.071126 -0.395650  0.551330    13.42 0.806100    
Cum_vac_per_N_diff_2 -2.327519 -4.240552 -0.660776    13.16  < 1e-05 ***
Cum_vac_per_N_diff_3  3.081542  0.724642  5.862350    16.22 0.001525 ** 
Cum_vac_per_N_diff_4 -0.571909 -1.804020  0.358781    27.59 0.439650    
---
Signif. codes:  0 ‘***’ 0.001 ‘**’ 0.01 ‘*’ 0.05 ‘.’ 0.1 ‘ ’ 1
[1] "-----------------------------------------------------------------"

 Iterations = 3001:83000
 Thinning interval  = 1
 Sample size  = 80000 

 DIC: 186311.6 

 G-structure:  ~county

       post.mean l-95% CI u-95% CI eff.samp
county    0.2922   0.2692   0.3165    853.9

 R-structure:  ~units

      post.mean l-95% CI u-95% CI eff.samp
units     0.521   0.5039   0.5381    700.5

 Location effects: flu ~ LOGN + 1 + max_HUS_mean + d_max_HUS_min_1 + d_max_HUS_min_2 + t_avg_mean + d_t_avg_min_1 + d_t_avg_min_2 + RSDS_mean + d_RSDS_min_1 + d_RSDS_min_2 + AVG_PRESS_mean + d_AVG_PRESS_min_1 + d_AVG_PRESS_min_2 + Wind_avg_mean + d_Wind_avg_min_1 + d_Wind_avg_min_2 + v1 + v2 + land1 + land2 + land3 + land4 + tweet1 + tweet2 + tweet3 + tweet4 + air1 + air2 + air3 + air4 + HA + M1 + M2 + NA. + Cum_vac_per_N_diff_1 + Cum_vac_per_N_diff_2 + Cum_vac_per_N_diff_3 + Cum_vac_per_N_diff_4 

                      post.mean   l-95% CI   u-95% CI eff.samp    pMCMC    
(Intercept)          -8.2381192 -8.2659211 -8.2103315   693.34  < 1e-05 ***
LOGN                  0.9999995  0.9999374  1.0000603 80000.00  < 1e-05 ***
max_HUS_mean          0.0692102 -0.0851105  0.2242919  1738.44 0.383850    
d_max_HUS_min_1      -0.1539833 -0.1972732 -0.1107092  2021.11  < 1e-05 ***
d_max_HUS_min_2       0.0059699 -0.0361510  0.0465508  2211.86 0.786275    
t_avg_mean            1.0291744  0.8000873  1.2575456   926.98  < 1e-05 ***
d_t_avg_min_1        -0.0470245 -0.1137505  0.0215893  1739.49 0.171425    
d_t_avg_min_2        -0.2746669 -0.3396214 -0.2081911  1670.83  < 1e-05 ***
RSDS_mean             0.0855527 -0.0359298  0.2114374  1174.30 0.177125    
d_RSDS_min_1          0.3862043  0.3269573  0.4432360  2395.25  < 1e-05 ***
d_RSDS_min_2         -0.1739309 -0.2321356 -0.1146510  2593.36  < 1e-05 ***
AVG_PRESS_mean       -0.5148676 -0.6320667 -0.3988903   952.67  < 1e-05 ***
d_AVG_PRESS_min_1    -0.0190451 -0.0422097  0.0052767  1962.53 0.117750    
d_AVG_PRESS_min_2    -0.0409205 -0.0659417 -0.0158882  1999.78 0.001700 ** 
Wind_avg_mean        -0.0475833 -0.1009727  0.0050233  1585.39 0.075475 .  
d_Wind_avg_min_1     -0.0666377 -0.0893385 -0.0437608  2205.85  < 1e-05 ***
d_Wind_avg_min_2     -0.0402760 -0.0633944 -0.0172941  2289.59 0.000625 ***
v1                    0.2122055  0.1945445  0.2297956  2310.05  < 1e-05 ***
v2                    0.2853396  0.2558668  0.3157811  1121.68  < 1e-05 ***
land1                 0.2594768  0.2401903  0.2790669  3337.24  < 1e-05 ***
land2                 0.3852421  0.3584704  0.4114539  2450.12  < 1e-05 ***
land3                 0.3568749  0.3216016  0.3917512  1190.84  < 1e-05 ***
land4                 0.1849322  0.1497700  0.2209364   829.58  < 1e-05 ***
tweet1                0.1097700  0.0893936  0.1301895  2457.38  < 1e-05 ***
tweet2                0.1358136  0.1105513  0.1616178  2186.06  < 1e-05 ***
tweet3                0.1257728  0.0956400  0.1571315  1436.10  < 1e-05 ***
tweet4                0.1425968  0.1094556  0.1763677   984.62  < 1e-05 ***
air1                  0.0086290 -0.0043273  0.0216606  5478.27 0.193525    
air2                  0.0340538  0.0196165  0.0485327  5289.24  < 1e-05 ***
air3                  0.0297267  0.0119623  0.0475595  4512.61 0.001700 ** 
air4                  0.0185036 -0.0014712  0.0386493  3042.02 0.073000 .  
HA                    0.0328894 -0.0006078  0.0651612  1514.76 0.048775 *  
M1                   -0.2561163 -0.3196180 -0.1937624  1710.99  < 1e-05 ***
M2                    0.1695407  0.1092564  0.2295183  1914.31  < 1e-05 ***
NA.                  -0.1022346 -0.1326543 -0.0721356  1684.02  < 1e-05 ***
Cum_vac_per_N_diff_1 -0.0540493 -0.6553930  0.4732550    10.20 0.872200    
Cum_vac_per_N_diff_2 -2.3948933 -4.2039213 -0.6098533    10.64  < 1e-05 ***
Cum_vac_per_N_diff_3  3.3981391  0.5223753  6.6051771    13.16  < 1e-05 ***
Cum_vac_per_N_diff_4 -0.5406741 -1.9695836  0.3844480    20.39 0.531475    
---
Signif. codes:  0 ‘***’ 0.001 ‘**’ 0.01 ‘*’ 0.05 ‘.’ 0.1 ‘ ’ 1
[1] "-----------------------------------------------------------------"

 Iterations = 3001:83000
 Thinning interval  = 1
 Sample size  = 80000 

 DIC: 186312.8 

 G-structure:  ~county

       post.mean l-95% CI u-95% CI eff.samp
county     0.292   0.2682    0.317    751.6

 R-structure:  ~units

      post.mean l-95% CI u-95% CI eff.samp
units    0.5207   0.5034   0.5384    665.3

 Location effects: flu ~ LOGN + 1 + max_HUS_mean + d_max_HUS_min_1 + d_max_HUS_min_2 + t_avg_mean + d_t_avg_min_1 + d_t_avg_min_2 + RSDS_mean + d_RSDS_min_1 + d_RSDS_min_2 + AVG_PRESS_mean + d_AVG_PRESS_min_1 + d_AVG_PRESS_min_2 + Wind_avg_mean + d_Wind_avg_min_1 + d_Wind_avg_min_2 + v1 + v2 + land1 + land2 + land3 + land4 + tweet1 + tweet2 + tweet3 + tweet4 + air1 + air2 + air3 + air4 + HA + M1 + M2 + NA. + Cum_vac_per_N_diff_1 + Cum_vac_per_N_diff_2 + Cum_vac_per_N_diff_3 + Cum_vac_per_N_diff_4 

                     post.mean  l-95% CI  u-95% CI  eff.samp   pMCMC    
(Intercept)          -8.234920 -8.263689 -8.205996   569.206 < 1e-05 ***
LOGN                  0.999999  0.999937  1.000061 80000.000 < 1e-05 ***
max_HUS_mean          0.075882 -0.077835  0.232087  1605.874 0.33842    
d_max_HUS_min_1      -0.153991 -0.197041 -0.111066  2140.954 < 1e-05 ***
d_max_HUS_min_2       0.005763 -0.034293  0.046536  2407.885 0.77730    
t_avg_mean            1.017800  0.790833  1.245724   952.114 < 1e-05 ***
d_t_avg_min_1        -0.046914 -0.114332  0.019688  1744.769 0.16925    
d_t_avg_min_2        -0.273157 -0.336961 -0.208839  1868.262 < 1e-05 ***
RSDS_mean             0.088955 -0.034338  0.214414  1207.473 0.16215    
d_RSDS_min_1          0.386525  0.329530  0.445485  2596.978 < 1e-05 ***
d_RSDS_min_2         -0.175217 -0.232666 -0.116591  2753.368 < 1e-05 ***
AVG_PRESS_mean       -0.513539 -0.628102 -0.398123  1005.621 < 1e-05 ***
d_AVG_PRESS_min_1    -0.019608 -0.044157  0.004199  1886.352 0.11195    
d_AVG_PRESS_min_2    -0.040980 -0.067271 -0.016431  1926.491 0.00170 ** 
Wind_avg_mean        -0.048382 -0.101118  0.004693  1599.397 0.07300 .  
d_Wind_avg_min_1     -0.066441 -0.090010 -0.044351  2240.021 < 1e-05 ***
d_Wind_avg_min_2     -0.040270 -0.062939 -0.017929  2278.011 0.00020 ***
v1                    0.211865  0.194234  0.230342  2111.189 < 1e-05 ***
v2                    0.284416  0.253490  0.315925   974.124 < 1e-05 ***
land1                 0.259760  0.240917  0.278690  3830.147 < 1e-05 ***
land2                 0.385143  0.358523  0.410499  2512.389 < 1e-05 ***
land3                 0.357047  0.321007  0.394418  1106.679 < 1e-05 ***
land4                 0.185459  0.149912  0.221287   858.307 < 1e-05 ***
tweet1                0.109635  0.089304  0.130513  2150.183 < 1e-05 ***
tweet2                0.135914  0.110637  0.160690  2165.903 < 1e-05 ***
tweet3                0.125052  0.093333  0.155441  1496.700 < 1e-05 ***
tweet4                0.141301  0.106204  0.174530   983.544 < 1e-05 ***
air1                  0.008703 -0.004385  0.021472  6040.018 0.18565    
air2                  0.034255  0.019468  0.048615  5241.856 < 1e-05 ***
air3                  0.030119  0.012331  0.048032  4202.609 0.00103 ** 
air4                  0.018642 -0.001478  0.038969  2958.168 0.07530 .  
HA                    0.032104 -0.001303  0.063836  1626.161 0.05563 .  
M1                   -0.254367 -0.316296 -0.191071  1719.641 < 1e-05 ***
M2                    0.167694  0.107444  0.227291  1953.775 < 1e-05 ***
NA.                  -0.102410 -0.131923 -0.072088  1775.469 < 1e-05 ***
Cum_vac_per_N_diff_1 -0.238235 -0.896378  0.259051     9.174 0.49483    
Cum_vac_per_N_diff_2 -1.987180 -3.161458 -0.698988    24.732 0.00060 ***
Cum_vac_per_N_diff_3  3.109698  0.548765  5.467280    23.720 0.00460 ** 
Cum_vac_per_N_diff_4 -0.848827 -2.324722  0.374366    19.810 0.33198    
---
Signif. codes:  0 ‘***’ 0.001 ‘**’ 0.01 ‘*’ 0.05 ‘.’ 0.1 ‘ ’ 1
[1] "-----------------------------------------------------------------"

 Iterations = 3001:83000
 Thinning interval  = 1
 Sample size  = 80000 

 DIC: 186070 

 G-structure:  ~county

       post.mean l-95% CI u-95% CI eff.samp
county    0.2981   0.2741   0.3236    794.1

 R-structure:  ~units

      post.mean l-95% CI u-95% CI eff.samp
units    0.5049   0.4884    0.522    632.3

 Location effects: flu ~ LOGN + 1 + max_HUS_mean + d_max_HUS_0 + d_max_HUS_min_1 + d_max_HUS_min_2 + d_max_HUS_min_3 + d_max_HUS_min_4 + t_avg_mean + d_t_avg_0 + d_t_avg_min_1 + d_t_avg_min_2 + d_t_avg_min_3 + d_t_avg_min_4 + RSDS_mean + d_RSDS_0 + d_RSDS_min_1 + d_RSDS_min_2 + d_RSDS_min_3 + d_RSDS_min_4 + v1 + v2 + land1 + land2 + land3 + land4 + tweet1 + tweet2 + tweet3 + tweet4 + air1 + air2 + air3 + air4 + HA + M1 + M2 + NA. + Cum_vac_per_N_diff_1 + Cum_vac_per_N_diff_2 + Cum_vac_per_N_diff_3 + Cum_vac_per_N_diff_4 

                     post.mean  l-95% CI  u-95% CI  eff.samp    pMCMC    
(Intercept)          -8.238257 -8.266663 -8.210614   707.944  < 1e-05 ***
LOGN                  0.999999  0.999938  1.000062 80000.000  < 1e-05 ***
max_HUS_mean         -0.058915 -0.213940  0.094672  1666.990 0.453950    
d_max_HUS_0          -0.120226 -0.163386 -0.076074  2227.501  < 1e-05 ***
d_max_HUS_min_1      -0.132481 -0.176541 -0.090318  2387.027  < 1e-05 ***
d_max_HUS_min_2      -0.017568 -0.059175  0.024932  2212.353 0.410175    
d_max_HUS_min_3      -0.035962 -0.079379  0.006944  2281.978 0.102400    
d_max_HUS_min_4       0.109853  0.066843  0.153088  2201.846  < 1e-05 ***
t_avg_mean            0.542981  0.343612  0.740532  1127.899  < 1e-05 ***
d_t_avg_0             0.235794  0.168400  0.302116  1765.399  < 1e-05 ***
d_t_avg_min_1         0.011755 -0.058405  0.084420  1761.527 0.752300    
d_t_avg_min_2        -0.058935 -0.127327  0.006975  1827.648 0.083375 .  
d_t_avg_min_3        -0.187455 -0.257795 -0.118486  1785.071  < 1e-05 ***
d_t_avg_min_4        -0.367209 -0.432593 -0.301351  1962.609  < 1e-05 ***
RSDS_mean             0.497259  0.404387  0.586689  1102.394  < 1e-05 ***
d_RSDS_0              0.437279  0.374319  0.496938  2401.735  < 1e-05 ***
d_RSDS_min_1          0.210328  0.143458  0.276264  2613.739  < 1e-05 ***
d_RSDS_min_2         -0.139762 -0.207219 -0.072855  2621.809  7.5e-05 ***
d_RSDS_min_3         -0.127904 -0.194307 -0.060521  2539.922  < 1e-05 ***
d_RSDS_min_4         -0.029678 -0.087470  0.029517  2451.371 0.320475    
v1                    0.214357  0.196996  0.232077  2491.891  < 1e-05 ***
v2                    0.288445  0.257627  0.319022   992.628  < 1e-05 ***
land1                 0.264304  0.245725  0.283685  3618.667  < 1e-05 ***
land2                 0.387903  0.361936  0.413582  2227.772  < 1e-05 ***
land3                 0.353461  0.317030  0.388911  1068.092  < 1e-05 ***
land4                 0.184587  0.149516  0.220458   846.584  < 1e-05 ***
tweet1                0.112821  0.092794  0.132900  2538.486  < 1e-05 ***
tweet2                0.138911  0.113383  0.163245  2250.941  < 1e-05 ***
tweet3                0.125832  0.094464  0.156012  1532.627  < 1e-05 ***
tweet4                0.140959  0.107235  0.174653  1002.358  < 1e-05 ***
air1                  0.008961 -0.003604  0.022055  5156.581 0.170175    
air2                  0.033840  0.019141  0.047971  5059.521  < 1e-05 ***
air3                  0.033629  0.015976  0.050795  4153.446 0.000125 ***
air4                  0.022773  0.002807  0.042082  3086.838 0.027150 *  
HA                   -0.028658 -0.062331  0.005112  1470.768 0.099750 .  
M1                   -0.363015 -0.427542 -0.298061  1572.316  < 1e-05 ***
M2                    0.258770  0.198237  0.319086  1864.921  < 1e-05 ***
NA.                  -0.089911 -0.119983 -0.059797  1786.749  < 1e-05 ***
Cum_vac_per_N_diff_1  0.051171 -0.597759  1.001083     3.673 0.982450    
Cum_vac_per_N_diff_2 -2.643528 -4.117321 -1.013951    15.532  < 1e-05 ***
Cum_vac_per_N_diff_3  3.402349  1.063016  6.932194    15.495  < 1e-05 ***
Cum_vac_per_N_diff_4 -0.796795 -3.171642  0.419347    12.032 0.431350    
---
Signif. codes:  0 ‘***’ 0.001 ‘**’ 0.01 ‘*’ 0.05 ‘.’ 0.1 ‘ ’ 1
[1] "-----------------------------------------------------------------"

 Iterations = 3001:83000
 Thinning interval  = 1
 Sample size  = 80000 

 DIC: 186417.9 

 G-structure:  ~county

       post.mean l-95% CI u-95% CI eff.samp
county    0.3262   0.2998   0.3527    785.8

 R-structure:  ~units

      post.mean l-95% CI u-95% CI eff.samp
units    0.5797   0.5618   0.5976    730.3

 Location effects: flu ~ LOGN + 1 + max_HUS_mean + d_max_HUS_0 + d_max_HUS_min_1 + d_max_HUS_min_2 + d_max_HUS_min_3 + d_max_HUS_min_4 + t_avg_mean + d_t_avg_0 + d_t_avg_min_1 + d_t_avg_min_2 + d_t_avg_min_3 + d_t_avg_min_4 + RSDS_mean + d_RSDS_0 + d_RSDS_min_1 + d_RSDS_min_2 + d_RSDS_min_3 + d_RSDS_min_4 + v1 + v2 

                post.mean  l-95% CI  u-95% CI eff.samp   pMCMC    
(Intercept)     -8.269754 -8.297820 -8.241242      789 < 1e-05 ***
LOGN             0.999998  0.999935  1.000059    80824 < 1e-05 ***
max_HUS_mean     0.033963 -0.124488  0.195171     1611   0.679    
d_max_HUS_0     -0.133470 -0.180051 -0.089304     2365 < 1e-05 ***
d_max_HUS_min_1 -0.142240 -0.186701 -0.097030     2488 < 1e-05 ***
d_max_HUS_min_2 -0.034875 -0.079673  0.008752     2270   0.124    
d_max_HUS_min_3 -0.037510 -0.082883  0.008425     2243   0.110    
d_max_HUS_min_4  0.145488  0.100975  0.189978     2345 < 1e-05 ***
t_avg_mean       0.514378  0.314201  0.724592     1130 < 1e-05 ***
d_t_avg_0        0.244918  0.178951  0.312586     2015 < 1e-05 ***
d_t_avg_min_1    0.003669 -0.069214  0.076780     1900   0.924    
d_t_avg_min_2   -0.045772 -0.116493  0.024570     1843   0.210    
d_t_avg_min_3   -0.144097 -0.214205 -0.073702     2071 2.5e-05 ***
d_t_avg_min_4   -0.344488 -0.409626 -0.278318     2213 < 1e-05 ***
RSDS_mean        0.507347  0.415138  0.601388     1296 < 1e-05 ***
d_RSDS_0         0.399482  0.335174  0.462298     2571 < 1e-05 ***
d_RSDS_min_1     0.164916  0.095588  0.234174     2909 < 1e-05 ***
d_RSDS_min_2    -0.175963 -0.246808 -0.107111     2751 < 1e-05 ***
d_RSDS_min_3    -0.184238 -0.252564 -0.114872     2866 < 1e-05 ***
d_RSDS_min_4    -0.008005 -0.068690  0.052946     2751   0.797    
v1               0.243227  0.225572  0.260919     2498 < 1e-05 ***
v2               0.342542  0.313911  0.370834     1372 < 1e-05 ***
---
Signif. codes:  0 ‘***’ 0.001 ‘**’ 0.01 ‘*’ 0.05 ‘.’ 0.1 ‘ ’ 1
[1] "-----------------------------------------------------------------"

 Iterations = 3001:83000
 Thinning interval  = 1
 Sample size  = 80000 

 DIC: 186337.1 

 G-structure:  ~county

       post.mean l-95% CI u-95% CI eff.samp
county    0.2988   0.2746   0.3233    801.2

 R-structure:  ~units

      post.mean l-95% CI u-95% CI eff.samp
units    0.5244   0.5071   0.5402    738.4

 Location effects: flu ~ LOGN + 1 + max_HUS_mean + d_max_HUS_min_1 + d_max_HUS_min_2 + t_avg_mean + d_t_avg_min_1 + d_t_avg_min_2 + RSDS_mean + d_RSDS_min_1 + d_RSDS_min_2 + v1 + v2 + land1 + land2 + land3 + land4 + tweet1 + tweet2 + tweet3 + tweet4 + air1 + air2 + air3 + air4 + HA + M1 + M2 + NA. + Cum_vac_per_N_diff_1 + Cum_vac_per_N_diff_2 + Cum_vac_per_N_diff_3 + Cum_vac_per_N_diff_4 

                      post.mean   l-95% CI   u-95% CI  eff.samp   pMCMC    
(Intercept)          -8.2387997 -8.2662493 -8.2101971   622.235 < 1e-05 ***
LOGN                  0.9999992  0.9999377  1.0000608 80000.000 < 1e-05 ***
max_HUS_mean         -0.0626797 -0.2164596  0.0908539  1429.431 0.42273    
d_max_HUS_min_1      -0.1444681 -0.1861491 -0.1025289  2210.178 < 1e-05 ***
d_max_HUS_min_2       0.0189601 -0.0200027  0.0599971  2215.472 0.34835    
t_avg_mean            0.5875938  0.3810365  0.7857083   879.270 < 1e-05 ***
d_t_avg_min_1        -0.0585598 -0.1242381  0.0071338  1630.636 0.08322 .  
d_t_avg_min_2        -0.2651470 -0.3262757 -0.2043429  1792.871 < 1e-05 ***
RSDS_mean             0.4745442  0.3827901  0.5650667   923.488 < 1e-05 ***
d_RSDS_min_1          0.4221159  0.3659822  0.4765690  2682.968 < 1e-05 ***
d_RSDS_min_2         -0.1729744 -0.2321557 -0.1152919  2495.531 < 1e-05 ***
v1                    0.2130493  0.1953788  0.2305763  2345.499 < 1e-05 ***
v2                    0.2867608  0.2551030  0.3172292  1036.782 < 1e-05 ***
land1                 0.2639079  0.2444451  0.2830308  3554.229 < 1e-05 ***
land2                 0.3898301  0.3634863  0.4161707  2445.314 < 1e-05 ***
land3                 0.3619574  0.3253479  0.3975018  1097.158 < 1e-05 ***
land4                 0.1880984  0.1509809  0.2258690   806.382 < 1e-05 ***
tweet1                0.1096587  0.0892873  0.1302058  2647.340 < 1e-05 ***
tweet2                0.1368176  0.1120289  0.1626444  2337.921 < 1e-05 ***
tweet3                0.1257353  0.0947320  0.1560756  1625.820 < 1e-05 ***
tweet4                0.1416009  0.1070392  0.1756909   994.294 < 1e-05 ***
air1                  0.0101378 -0.0029603  0.0230955  5500.093 0.12688    
air2                  0.0352637  0.0203764  0.0497122  5055.112 < 1e-05 ***
air3                  0.0305362  0.0123683  0.0483930  4326.304 0.00145 ** 
air4                  0.0199097 -0.0007987  0.0396972  3064.619 0.06000 .  
HA                    0.0301734 -0.0027507  0.0631927  1485.584 0.07400 .  
M1                   -0.2719370 -0.3340371 -0.2103216  1737.247 < 1e-05 ***
M2                    0.1810963  0.1222046  0.2400435  1992.721 < 1e-05 ***
NA.                  -0.1041923 -0.1346590 -0.0745651  1782.144 < 1e-05 ***
Cum_vac_per_N_diff_1 -0.1411245 -1.0460989  0.8353859     3.558 0.88682    
Cum_vac_per_N_diff_2 -2.5663041 -4.3696362 -0.9571788    11.852 < 1e-05 ***
Cum_vac_per_N_diff_3  3.4601844  0.8768818  6.7047907    12.494 < 1e-05 ***
Cum_vac_per_N_diff_4 -0.7626916 -2.4913532  0.4032790    16.921 0.35420    
---
Signif. codes:  0 ‘***’ 0.001 ‘**’ 0.01 ‘*’ 0.05 ‘.’ 0.1 ‘ ’ 1
[1] "-----------------------------------------------------------------"

 Iterations = 3001:83000
 Thinning interval  = 1
 Sample size  = 80000 

 DIC: 186526.6 

 G-structure:  ~county

       post.mean l-95% CI u-95% CI eff.samp
county    0.3964   0.3661    0.427    816.2

 R-structure:  ~units

      post.mean l-95% CI u-95% CI eff.samp
units    0.5343   0.5174   0.5514      721

 Location effects: flu ~ LOGN + 1 + max_HUS_mean + d_max_HUS_min_1 + d_max_HUS_min_2 + Income + airport_diffusion + v1 + v2 + land1 + land2 + land3 + land4 + tweet1 + tweet2 + tweet3 + tweet4 + air1 + air2 + air3 + air4 + HA + M1 + M2 + NA. + Cum_vac_per_N_diff_1 + Cum_vac_per_N_diff_2 + Cum_vac_per_N_diff_3 + Cum_vac_per_N_diff_4 

                     post.mean  l-95% CI  u-95% CI  eff.samp   pMCMC    
(Intercept)          -8.245684 -8.275978 -8.215572   711.583 < 1e-05 ***
LOGN                  0.999999  0.999938  1.000061 80000.000 < 1e-05 ***
max_HUS_mean          0.666821  0.606292  0.727529  1209.044 < 1e-05 ***
d_max_HUS_min_1      -0.166141 -0.193902 -0.138220  2372.969 < 1e-05 ***
d_max_HUS_min_2      -0.039490 -0.067824 -0.012009  2373.760 0.00605 ** 
Income               -0.133343 -0.194406 -0.072733  1577.875 < 1e-05 ***
airport_diffusion     0.148661  0.090866  0.207224  2554.785 < 1e-05 ***
v1                    0.220094  0.201979  0.238744  2213.786 < 1e-05 ***
v2                    0.293570  0.260557  0.326602   925.923 < 1e-05 ***
land1                 0.272325  0.253074  0.291965  3748.239 < 1e-05 ***
land2                 0.398990  0.372060  0.425667  2279.356 < 1e-05 ***
land3                 0.364390  0.328188  0.400429  1139.908 < 1e-05 ***
land4                 0.186301  0.150037  0.225124   785.541 < 1e-05 ***
tweet1                0.110398  0.089540  0.130857  2476.218 < 1e-05 ***
tweet2                0.136181  0.109575  0.162495  2125.716 < 1e-05 ***
tweet3                0.122832  0.090790  0.153768  1614.094 < 1e-05 ***
tweet4                0.139259  0.105449  0.174005  1033.042 < 1e-05 ***
air1                  0.014246  0.001159  0.027644  4781.297 0.03563 *  
air2                  0.035014  0.020463  0.050372  5036.841 < 1e-05 ***
air3                  0.027805  0.009343  0.046135  4091.522 0.00300 ** 
air4                  0.018701 -0.001542  0.039524  2849.486 0.08007 .  
HA                    0.053175  0.020224  0.086284  1534.800 0.00137 ** 
M1                   -0.148391 -0.210269 -0.084633  1774.192 < 1e-05 ***
M2                    0.076595  0.016389  0.135312  1994.606 0.01232 *  
NA.                  -0.106659 -0.136046 -0.076006  1824.203 < 1e-05 ***
Cum_vac_per_N_diff_1 -0.028813 -0.727022  0.560891     7.419 0.97118    
Cum_vac_per_N_diff_2 -2.041108 -3.853359 -0.119152     9.522 0.00637 ** 
Cum_vac_per_N_diff_3  3.033554  0.343968  6.248565    13.739 0.00517 ** 
Cum_vac_per_N_diff_4 -0.922331 -2.585483  0.293218    17.742 0.21852    
---
Signif. codes:  0 ‘***’ 0.001 ‘**’ 0.01 ‘*’ 0.05 ‘.’ 0.1 ‘ ’ 1
[1] "-----------------------------------------------------------------"

 Iterations = 3001:83000
 Thinning interval  = 1
 Sample size  = 80000 

 DIC: 186520.7 

 G-structure:  ~county

       post.mean l-95% CI u-95% CI eff.samp
county    0.4688   0.4328   0.5045    630.8

 R-structure:  ~units

      post.mean l-95% CI u-95% CI eff.samp
units    0.5271   0.5096   0.5448    684.3

 Location effects: flu ~ LOGN + 1 + d_t_avg_0 + d_t_avg_min_1 + d_t_avg_min_2 + d_t_avg_min_3 + d_t_avg_min_4 + Income + airport_diffusion + v1 + v2 + land1 + land2 + land3 + land4 + tweet1 + tweet2 + tweet3 + tweet4 + air1 + air2 + air3 + air4 + HA + M1 + M2 + NA. + Cum_vac_per_N_diff_1 + Cum_vac_per_N_diff_2 + Cum_vac_per_N_diff_3 + Cum_vac_per_N_diff_4 

                      post.mean   l-95% CI   u-95% CI  eff.samp   pMCMC    
(Intercept)          -8.2123165 -8.2448869 -8.1803852   707.600 < 1e-05 ***
LOGN                  0.9999997  0.9999388  1.0000622 80000.000 < 1e-05 ***
d_t_avg_0             0.2337448  0.1856589  0.2823978  1762.808 < 1e-05 ***
d_t_avg_min_1        -0.0150665 -0.0677551  0.0387590  1826.185 0.58068    
d_t_avg_min_2         0.0159078 -0.0332847  0.0628358  1970.297 0.51030    
d_t_avg_min_3        -0.1768988 -0.2282586 -0.1279157  1964.182 < 1e-05 ***
d_t_avg_min_4        -0.2620242 -0.3057178 -0.2169174  2137.613 < 1e-05 ***
Income               -0.2966849 -0.3590373 -0.2330544  1430.102 < 1e-05 ***
airport_diffusion     0.2613920  0.1996748  0.3223803  1748.821 < 1e-05 ***
v1                    0.2174020  0.1989393  0.2359149  1927.517 < 1e-05 ***
v2                    0.2856451  0.2539594  0.3175987   957.451 < 1e-05 ***
land1                 0.2705151  0.2518211  0.2898600  3625.313 < 1e-05 ***
land2                 0.3925318  0.3667427  0.4187236  2417.357 < 1e-05 ***
land3                 0.3617954  0.3264207  0.3971503  1134.869 < 1e-05 ***
land4                 0.1905118  0.1560807  0.2255791   925.421 < 1e-05 ***
tweet1                0.1107162  0.0901935  0.1310431  2306.603 < 1e-05 ***
tweet2                0.1416999  0.1155860  0.1670602  2034.071 < 1e-05 ***
tweet3                0.1276067  0.0956279  0.1584406  1517.295 < 1e-05 ***
tweet4                0.1418527  0.1076748  0.1746854  1036.598 < 1e-05 ***
air1                  0.0118759 -0.0014852  0.0247440  5298.145 0.07702 .  
air2                  0.0327087  0.0178583  0.0472998  5151.185 7.5e-05 ***
air3                  0.0274401  0.0092088  0.0456467  4242.028 0.00313 ** 
air4                  0.0207064  0.0001308  0.0406757  2872.262 0.04933 *  
HA                    0.0096905 -0.0245697  0.0427435  1498.517 0.57308    
M1                   -0.2308214 -0.2947675 -0.1673607  1612.668 < 1e-05 ***
M2                    0.1464169  0.0867365  0.2070534  1816.884 < 1e-05 ***
NA.                  -0.0905285 -0.1209532 -0.0608525  1601.715 < 1e-05 ***
Cum_vac_per_N_diff_1 -0.0187661 -0.8419588  0.8039146     4.343 0.89743    
Cum_vac_per_N_diff_2 -3.4476634 -5.5313546 -0.6654093     7.086 < 1e-05 ***
Cum_vac_per_N_diff_3  4.3563361  1.0253605  7.2241517    13.406 < 1e-05 ***
Cum_vac_per_N_diff_4 -0.4284164 -1.4311070  0.3820719    40.123 0.51582    
---
Signif. codes:  0 ‘***’ 0.001 ‘**’ 0.01 ‘*’ 0.05 ‘.’ 0.1 ‘ ’ 1
[1] "-----------------------------------------------------------------"

 Iterations = 3001:83000
 Thinning interval  = 1
 Sample size  = 80000 

 DIC: 186498.4 

 G-structure:  ~county

       post.mean l-95% CI u-95% CI eff.samp
county    0.3974   0.3663   0.4285    656.4

 R-structure:  ~units

      post.mean l-95% CI u-95% CI eff.samp
units    0.5332   0.5158   0.5508    691.5

 Location effects: flu ~ LOGN + 1 + max_HUS_mean + d_max_HUS_0 + d_max_HUS_min_1 + d_max_HUS_min_2 + d_max_HUS_min_3 + Income + airport_diffusion + v1 + v2 + land1 + land2 + land3 + land4 + tweet1 + tweet2 + tweet3 + tweet4 + air1 + air2 + air3 + air4 + HA + M1 + M2 + NA. + Cum_vac_per_N_diff_1 + Cum_vac_per_N_diff_2 + Cum_vac_per_N_diff_3 + Cum_vac_per_N_diff_4 

                     post.mean  l-95% CI  u-95% CI  eff.samp   pMCMC    
(Intercept)          -8.246855 -8.277788 -8.216019   660.579 < 1e-05 ***
LOGN                  0.999999  0.999938  1.000062 80000.000 < 1e-05 ***
max_HUS_mean          0.667546  0.606956  0.729134  1040.250 < 1e-05 ***
d_max_HUS_0          -0.036495 -0.067368 -0.005268  2421.182 0.02065 *  
d_max_HUS_min_1      -0.123148 -0.155221 -0.090560  2434.955 < 1e-05 ***
d_max_HUS_min_2       0.002653 -0.028504  0.032941  2438.772 0.86858    
d_max_HUS_min_3      -0.076262 -0.105864 -0.047676  2515.977 < 1e-05 ***
Income               -0.132294 -0.193775 -0.070726  1583.554   5e-05 ***
airport_diffusion     0.147571  0.091374  0.207140  2673.907 < 1e-05 ***
v1                    0.220362  0.201548  0.238829  1686.784 < 1e-05 ***
v2                    0.294291  0.261115  0.326612   891.225 < 1e-05 ***
land1                 0.272916  0.253342  0.292660  3574.974 < 1e-05 ***
land2                 0.399571  0.373053  0.426821  2401.223 < 1e-05 ***
land3                 0.361208  0.324477  0.397243  1132.993 < 1e-05 ***
land4                 0.185257  0.149743  0.220269   934.881 < 1e-05 ***
tweet1                0.110091  0.088965  0.130405  2510.845 < 1e-05 ***
tweet2                0.135843  0.108403  0.162207  1958.985 < 1e-05 ***
tweet3                0.121777  0.090693  0.152388  1617.200 < 1e-05 ***
tweet4                0.138230  0.103447  0.171959  1015.016 < 1e-05 ***
air1                  0.014732  0.001622  0.028214  4388.061 0.02945 *  
air2                  0.033691  0.019126  0.049218  5194.273 < 1e-05 ***
air3                  0.026617  0.008253  0.044781  4273.243 0.00500 ** 
air4                  0.017921 -0.003325  0.038192  2779.885 0.10098    
HA                    0.048490  0.015733  0.081158  1480.287 0.00202 ** 
M1                   -0.143845 -0.205120 -0.082722  1880.938 < 1e-05 ***
M2                    0.074769  0.013938  0.132139  2075.790 0.01230 *  
NA.                  -0.106948 -0.136593 -0.077870  1855.060 < 1e-05 ***
Cum_vac_per_N_diff_1 -0.134440 -0.771547  0.399164     8.772 0.77402    
Cum_vac_per_N_diff_2 -1.998949 -3.464280 -0.779102    21.108 < 1e-05 ***
Cum_vac_per_N_diff_3  3.074673  0.995105  5.568849    26.392 0.00040 ***
Cum_vac_per_N_diff_4 -0.721334 -2.032379  0.365433    26.095 0.31522    
---
Signif. codes:  0 ‘***’ 0.001 ‘**’ 0.01 ‘*’ 0.05 ‘.’ 0.1 ‘ ’ 1
[1] "-----------------------------------------------------------------"

 Iterations = 3001:83000
 Thinning interval  = 1
 Sample size  = 80000 

 DIC: 186080.8 

 G-structure:  ~county

       post.mean l-95% CI u-95% CI eff.samp
county     0.284   0.2603    0.308    717.3

 R-structure:  ~units

      post.mean l-95% CI u-95% CI eff.samp
units    0.5081   0.4913   0.5257    679.9

 Location effects: flu ~ LOGN + 1 + max_HUS_mean + d_max_HUS_0 + d_max_HUS_min_1 + d_max_HUS_min_2 + d_max_HUS_min_3 + t_avg_mean + d_t_avg_0 + d_t_avg_min_1 + d_t_avg_min_2 + d_t_avg_min_3 + RSDS_mean + d_RSDS_0 + d_RSDS_min_1 + d_RSDS_min_2 + d_RSDS_min_3 + AVG_PRESS_mean + d_AVG_PRESS_0 + d_AVG_PRESS_min_1 + d_AVG_PRESS_min_2 + d_AVG_PRESS_min_3 + Income + airport_diffusion + v1 + v2 + land1 + land2 + land3 + land4 + tweet1 + tweet2 + tweet3 + tweet4 + air1 + air2 + air3 + air4 + HA + M1 + M2 + NA. + Cum_vac_per_N_diff_1 + 
    Cum_vac_per_N_diff_2 + Cum_vac_per_N_diff_3 + Cum_vac_per_N_diff_4 

                      post.mean   l-95% CI   u-95% CI eff.samp   pMCMC    
(Intercept)          -8.2492470 -8.2775731 -8.2218977   555.65 < 1e-05 ***
LOGN                  0.9999992  0.9999365  1.0000604 79461.18 < 1e-05 ***
max_HUS_mean          0.1203233 -0.0329232  0.2798636  1372.04 0.13280    
d_max_HUS_0          -0.1321155 -0.1756236 -0.0882318  2175.45 < 1e-05 ***
d_max_HUS_min_1      -0.1067563 -0.1516856 -0.0642653  2263.60 < 1e-05 ***
d_max_HUS_min_2       0.0053426 -0.0378358  0.0460502  2382.00 0.80305    
d_max_HUS_min_3      -0.0254466 -0.0680972  0.0168835  2226.68 0.23985    
t_avg_mean            0.9723781  0.7507974  1.2045727   905.72 < 1e-05 ***
d_t_avg_0             0.2407281  0.1726183  0.3087144  1681.15 < 1e-05 ***
d_t_avg_min_1        -0.0804617 -0.1534639 -0.0051871  1670.81 0.03290 *  
d_t_avg_min_2        -0.1166974 -0.1893797 -0.0427115  1794.85 0.00190 ** 
d_t_avg_min_3        -0.3133031 -0.3791027 -0.2465505  1806.00 < 1e-05 ***
RSDS_mean             0.1285992  0.0044670  0.2491325  1190.17 0.04107 *  
d_RSDS_0              0.4954807  0.4331048  0.5559581  2292.75 < 1e-05 ***
d_RSDS_min_1          0.2014775  0.1333138  0.2678280  2593.03 < 1e-05 ***
d_RSDS_min_2         -0.1783028 -0.2470876 -0.1114526  2416.19 < 1e-05 ***
d_RSDS_min_3         -0.2178747 -0.2804605 -0.1573049  2540.69 < 1e-05 ***
AVG_PRESS_mean       -0.5873297 -0.7024199 -0.4701580   801.94 < 1e-05 ***
d_AVG_PRESS_0        -0.0229595 -0.0456509  0.0005413  1886.26 0.05310 .  
d_AVG_PRESS_min_1     0.0100875 -0.0147342  0.0352643  1709.93 0.42475    
d_AVG_PRESS_min_2    -0.0020722 -0.0273067  0.0240347  1858.42 0.86785    
d_AVG_PRESS_min_3    -0.0071643 -0.0317719  0.0178639  1968.51 0.56678    
Income               -0.0686881 -0.1233249 -0.0153795  1548.96 0.01337 *  
airport_diffusion     0.1997039  0.1485732  0.2526092  1948.03 < 1e-05 ***
v1                    0.2145348  0.1968167  0.2324060  1799.02 < 1e-05 ***
v2                    0.2885623  0.2583909  0.3188490   936.92 < 1e-05 ***
land1                 0.2615345  0.2426114  0.2806085  3464.43 < 1e-05 ***
land2                 0.3859694  0.3597122  0.4121302  2254.89 < 1e-05 ***
land3                 0.3554196  0.3209438  0.3902023  1100.64 < 1e-05 ***
land4                 0.1872833  0.1515214  0.2220648   821.08 < 1e-05 ***
tweet1                0.1141887  0.0937359  0.1340486  2591.84 < 1e-05 ***
tweet2                0.1390820  0.1145061  0.1645351  2171.57 < 1e-05 ***
tweet3                0.1264197  0.0964411  0.1566070  1544.49 < 1e-05 ***
tweet4                0.1424693  0.1074982  0.1761054   891.87 < 1e-05 ***
air1                  0.0076855 -0.0049578  0.0201943  5906.61 0.23113    
air2                  0.0360522  0.0217500  0.0502583  5135.99 < 1e-05 ***
air3                  0.0353282  0.0180557  0.0524588  4513.84 < 1e-05 ***
air4                  0.0227413  0.0030322  0.0422666  3055.98 0.02460 *  
HA                   -0.0053669 -0.0386075  0.0281010  1486.39 0.74670    
M1                   -0.3207141 -0.3831783 -0.2575270  1615.79 < 1e-05 ***
M2                    0.2289534  0.1671768  0.2872948  1834.28 < 1e-05 ***
NA.                  -0.0995099 -0.1287173 -0.0689999  1643.37 < 1e-05 ***
Cum_vac_per_N_diff_1 -0.0345850 -0.5124524  0.4280538    13.26 0.98120    
Cum_vac_per_N_diff_2 -1.7775092 -2.9211049 -0.3965703    28.85 0.00278 ** 
Cum_vac_per_N_diff_3  2.7590857  0.4006089  5.1674300    22.43 0.00877 ** 
Cum_vac_per_N_diff_4 -0.9764020 -2.7637581  0.3880715    15.12 0.31448    
---
Signif. codes:  0 ‘***’ 0.001 ‘**’ 0.01 ‘*’ 0.05 ‘.’ 0.1 ‘ ’ 1
[1] "-----------------------------------------------------------------"

 Iterations = 3001:55000
 Thinning interval  = 1
 Sample size  = 52000 

 DIC: 185935.9 

 G-structure:  ~county

       post.mean l-95% CI u-95% CI eff.samp
county    0.2562    0.234   0.2779      517

 R-structure:  ~units

      post.mean l-95% CI u-95% CI eff.samp
units    0.4962   0.4791   0.5126    417.6

 Location effects: flu ~ LOGN + 1 + max_HUS_mean + d_max_HUS_0 + d_max_HUS_min_1 + d_max_HUS_min_2 + d_max_HUS_min_3 + d_max_HUS_min_4 + t_avg_mean + d_t_avg_0 + d_t_avg_min_1 + d_t_avg_min_2 + d_t_avg_min_3 + d_t_avg_min_4 + RSDS_mean + d_RSDS_0 + d_RSDS_min_1 + d_RSDS_min_2 + d_RSDS_min_3 + d_RSDS_min_4 + AVG_PRESS_mean + d_AVG_PRESS_0 + d_AVG_PRESS_min_1 + d_AVG_PRESS_min_2 + d_AVG_PRESS_min_3 + d_AVG_PRESS_min_4 + tot_prec_mean + d_tot_prec_0 + d_tot_prec_min_1 + d_tot_prec_min_2 + d_tot_prec_min_3 + d_tot_prec_min_4 + 
    Wind_avg_mean + d_Wind_avg_0 + d_Wind_avg_min_1 + d_Wind_avg_min_2 + d_Wind_avg_min_3 + d_Wind_avg_min_4 + Income + airport_diffusion + Am_Ind + Asian + White_Hisp + W_non_Hisp + Black_Hisp + B_non_Hisp + Pacific + Insured + Poor + Urban + v1 + v2 + land1 + land2 + land3 + land4 + tweet1 + tweet2 + tweet3 + tweet4 + air1 + air2 + air3 + air4 + HA + M1 + M2 + NA. + Cum_vac_per_N_diff_1 + Cum_vac_per_N_diff_2 + Cum_vac_per_N_diff_3 + Cum_vac_per_N_diff_4 

                     post.mean  l-95% CI  u-95% CI eff.samp    pMCMC    
(Intercept)          -8.243058 -8.272360 -8.213904   240.53  < 2e-05 ***
LOGN                  0.999999  0.999938  1.000061 52988.15  < 2e-05 ***
max_HUS_mean          0.310307  0.124000  0.494481   971.07 0.001538 ** 
d_max_HUS_0          -0.140189 -0.185895 -0.095227  1475.17  < 2e-05 ***
d_max_HUS_min_1      -0.132738 -0.177649 -0.086983  1420.81  < 2e-05 ***
d_max_HUS_min_2      -0.074231 -0.119356 -0.028595  1379.16 0.000808 ***
d_max_HUS_min_3      -0.103072 -0.150648 -0.055026  1432.03  < 2e-05 ***
d_max_HUS_min_4       0.061689  0.016094  0.107525  1443.37 0.008308 ** 
t_avg_mean            0.491158  0.247841  0.728328   700.02  < 2e-05 ***
d_t_avg_0             0.171853  0.101997  0.241511  1063.74  < 2e-05 ***
d_t_avg_min_1        -0.022155 -0.097201  0.055720  1091.71 0.570885    
d_t_avg_min_2        -0.062110 -0.137839  0.010798  1099.69 0.101115    
d_t_avg_min_3        -0.163405 -0.236754 -0.089387  1143.38  < 2e-05 ***
d_t_avg_min_4        -0.319262 -0.385955 -0.252620  1303.57  < 2e-05 ***
RSDS_mean             0.108297 -0.025341  0.237074  1154.82 0.107538    
d_RSDS_0              0.386603  0.320914  0.453925  1494.01  < 2e-05 ***
d_RSDS_min_1          0.182022  0.110682  0.255714  1513.41  < 2e-05 ***
d_RSDS_min_2         -0.058853 -0.131593  0.015354  1681.80 0.114885    
d_RSDS_min_3         -0.063489 -0.133152  0.007944  1517.42 0.073962 .  
d_RSDS_min_4         -0.001711 -0.066471  0.059976  1625.88 0.955923    
AVG_PRESS_mean       -0.512323 -0.636475 -0.393397   530.46  < 2e-05 ***
d_AVG_PRESS_0        -0.015638 -0.041160  0.010387  1162.05 0.233500    
d_AVG_PRESS_min_1    -0.022900 -0.047965  0.004189  1175.49 0.086654 .  
d_AVG_PRESS_min_2    -0.011886 -0.039070  0.014206  1227.54 0.381846    
d_AVG_PRESS_min_3    -0.009776 -0.036490  0.016045  1384.83 0.470846    
d_AVG_PRESS_min_4     0.039440  0.012648  0.065902  1174.64 0.004808 ** 
tot_prec_mean         0.205475  0.116118  0.293590  1066.30  < 2e-05 ***
d_tot_prec_0          0.028349  0.007521  0.049769  1594.15 0.008577 ** 
d_tot_prec_min_1      0.032291  0.011673  0.053258  1625.97 0.002577 ** 
d_tot_prec_min_2      0.086626  0.063870  0.107434  1673.01  < 2e-05 ***
d_tot_prec_min_3      0.065043  0.043623  0.087299  1540.75  < 2e-05 ***
d_tot_prec_min_4      0.043229  0.021261  0.063711  1723.68  < 2e-05 ***
Wind_avg_mean        -0.043995 -0.099444  0.012500   859.76 0.115077    
d_Wind_avg_0         -0.044719 -0.069164 -0.019614  1372.88 0.000500 ***
d_Wind_avg_min_1     -0.085508 -0.109735 -0.060108  1350.42  < 2e-05 ***
d_Wind_avg_min_2     -0.028934 -0.052455 -0.005173  1397.69 0.016115 *  
d_Wind_avg_min_3     -0.035268 -0.058908 -0.012562  1452.74 0.002654 ** 
d_Wind_avg_min_4     -0.037007 -0.060946 -0.012592  1377.36 0.002269 ** 
Income                0.031499 -0.042308  0.105881   795.67 0.407538    
airport_diffusion     0.132448  0.073799  0.194234  1523.87 3.85e-05 ***
Am_Ind                0.422595 -0.098086  0.922045   479.27 0.107846    
Asian                 0.197184  0.049547  0.346386   692.23 0.010000 *  
White_Hisp            0.981095  0.113520  1.872341   602.87 0.030962 *  
W_non_Hisp            1.108602 -0.341152  2.443014   599.13 0.118808    
Black_Hisp            0.027478 -0.031089  0.085330  1583.49 0.355462    
B_non_Hisp            0.897078 -0.163811  1.948826   606.10 0.098692 .  
Pacific               0.038619 -0.015161  0.090574  1206.35 0.150769    
Insured              -0.079310 -0.154637 -0.001933   710.79 0.040308 *  
Poor                  0.153830  0.069505  0.236287   871.25 0.000423 ***
Urban                -0.047966 -0.116807  0.022097   505.06 0.178731    
v1                    0.213568  0.196580  0.230882  1676.02  < 2e-05 ***
v2                    0.287735  0.256762  0.318423   645.45  < 2e-05 ***
land1                 0.258773  0.239102  0.278105  2147.61  < 2e-05 ***
land2                 0.382298  0.356314  0.407649  1501.62  < 2e-05 ***
land3                 0.346352  0.311868  0.381002   730.93  < 2e-05 ***
land4                 0.179705  0.145037  0.213772   574.71  < 2e-05 ***
tweet1                0.111960  0.091538  0.131283  1754.12  < 2e-05 ***
tweet2                0.137916  0.112244  0.162660  1285.99  < 2e-05 ***
tweet3                0.126497  0.096374  0.156523  1042.16  < 2e-05 ***
tweet4                0.142060  0.108281  0.178152   586.05  < 2e-05 ***
air1                  0.008565 -0.004377  0.021178  3622.47 0.187500    
air2                  0.034218  0.020007  0.048871  3353.81  < 2e-05 ***
air3                  0.034142  0.016308  0.051386  2683.14 0.000269 ***
air4                  0.023089  0.003222  0.042597  1928.74 0.022769 *  
HA                   -0.036022 -0.069695 -0.002366   942.61 0.037423 *  
M1                   -0.329605 -0.389983 -0.265094  1119.08  < 2e-05 ***
M2                    0.248580  0.188158  0.307943  1231.69  < 2e-05 ***
NA.                  -0.098390 -0.127716 -0.069083  1216.85  < 2e-05 ***
Cum_vac_per_N_diff_1  0.062286 -0.333612  0.559473    10.19 0.742692    
Cum_vac_per_N_diff_2 -1.904873 -3.184641 -0.435269    13.10  < 2e-05 ***
Cum_vac_per_N_diff_3  2.455043  0.644580  4.351980    20.07  < 2e-05 ***
Cum_vac_per_N_diff_4 -0.657393 -1.704917  0.315927    22.53 0.300423    
---
Signif. codes:  0 ‘***’ 0.001 ‘**’ 0.01 ‘*’ 0.05 ‘.’ 0.1 ‘ ’ 1
[1] "-----------------------------------------------------------------"

 Iterations = 3001:83000
 Thinning interval  = 1
 Sample size  = 80000 

 DIC: 186025 

 G-structure:  ~county

       post.mean l-95% CI u-95% CI eff.samp
county    0.2552   0.2333   0.2776    750.1

 R-structure:  ~units

      post.mean l-95% CI u-95% CI eff.samp
units    0.5032   0.4862   0.5203    643.8

 Location effects: flu ~ LOGN + 1 + max_HUS_mean + d_max_HUS_0 + d_max_HUS_min_1 + d_max_HUS_min_3 + t_avg_mean + d_t_avg_0 + d_t_avg_min_3 + d_t_avg_min_4 + RSDS_mean + d_RSDS_0 + d_RSDS_min_1 + AVG_PRESS_mean + d_AVG_PRESS_0 + d_AVG_PRESS_min_1 + d_AVG_PRESS_min_3 + tot_prec_mean + d_tot_prec_0 + d_tot_prec_min_3 + d_tot_prec_min_4 + Wind_avg_mean + d_Wind_avg_0 + d_Wind_avg_min_2 + Income + airport_diffusion + Am_Ind + Asian + White_Hisp + W_non_Hisp + Black_Hisp + B_non_Hisp + Urban + v1 + v2 + land1 + land2 + 
    land3 + land4 + tweet1 + tweet2 + tweet3 + tweet4 + air1 + air2 + air3 + air4 + HA + M1 + M2 + NA. + Cum_vac_per_N_diff_1 + Cum_vac_per_N_diff_2 + Cum_vac_per_N_diff_3 + Cum_vac_per_N_diff_4 

                     post.mean  l-95% CI  u-95% CI  eff.samp   pMCMC    
(Intercept)          -8.245617 -8.273670 -8.216795   460.661 < 1e-05 ***
LOGN                  0.999999  0.999939  1.000063 80000.000 < 1e-05 ***
max_HUS_mean          0.237031  0.050158  0.417436  1620.314 0.01058 *  
d_max_HUS_0          -0.111810 -0.154471 -0.067253  2210.439 < 1e-05 ***
d_max_HUS_min_1      -0.171744 -0.207402 -0.136556  2128.990 < 1e-05 ***
d_max_HUS_min_3      -0.047128 -0.089682 -0.005200  2207.110 0.02785 *  
t_avg_mean            0.609488  0.380395  0.843775  1171.502 < 1e-05 ***
d_t_avg_0             0.145031  0.082469  0.209196  1663.528 < 1e-05 ***
d_t_avg_min_3        -0.234379 -0.297181 -0.172315  1789.149 < 1e-05 ***
d_t_avg_min_4        -0.308721 -0.352099 -0.263980  2047.311 < 1e-05 ***
RSDS_mean             0.084017 -0.045304  0.214369  1525.414 0.20647    
d_RSDS_0              0.344261  0.286182  0.404094  2287.401 < 1e-05 ***
d_RSDS_min_1          0.111985  0.049675  0.175405  2315.350 0.00035 ***
AVG_PRESS_mean       -0.559575 -0.677859 -0.443872   880.841 < 1e-05 ***
d_AVG_PRESS_0        -0.003154 -0.027928  0.021089  1782.556 0.79758    
d_AVG_PRESS_min_1    -0.006872 -0.031202  0.017896  1765.929 0.58683    
d_AVG_PRESS_min_3     0.007732 -0.016438  0.031696  1957.819 0.53545    
tot_prec_mean         0.241858  0.153073  0.327087  1590.463 < 1e-05 ***
d_tot_prec_0          0.033814  0.012689  0.054289  2540.979 0.00205 ** 
d_tot_prec_min_3      0.082127  0.062332  0.102285  2691.713 < 1e-05 ***
d_tot_prec_min_4      0.045382  0.026247  0.064048  2692.410 2.5e-05 ***
Wind_avg_mean        -0.051411 -0.105808  0.003525  1319.991 0.06617 .  
d_Wind_avg_0         -0.059763 -0.082968 -0.036744  2133.489 < 1e-05 ***
d_Wind_avg_min_2     -0.034381 -0.056550 -0.012196  2140.307 0.00213 ** 
Income               -0.049144 -0.112520  0.012664  1453.910 0.12165    
airport_diffusion     0.102296  0.047427  0.159861  2950.788 0.00025 ***
Am_Ind                0.352464 -0.127323  0.815676  1028.775 0.14463    
Asian                 0.187242  0.044327  0.325410  1559.060 0.01055 *  
White_Hisp            0.848922  0.050710  1.684389  1244.298 0.04400 *  
W_non_Hisp            0.784343 -0.492046  2.088477  1232.276 0.23315    
Black_Hisp            0.037183 -0.018147  0.094612  3693.536 0.19598    
B_non_Hisp            0.725594 -0.233753  1.719461  1239.474 0.14718    
Urban                -0.066497 -0.133430  0.002767   862.468 0.05690 .  
v1                    0.214669  0.197531  0.232228  2045.008 < 1e-05 ***
v2                    0.289521  0.259782  0.319551  1125.187 < 1e-05 ***
land1                 0.262413  0.242767  0.281317  3533.857 < 1e-05 ***
land2                 0.386523  0.360620  0.412437  2105.518 < 1e-05 ***
land3                 0.351605  0.316772  0.385208  1096.268 < 1e-05 ***
land4                 0.182050  0.146462  0.218152   828.046 < 1e-05 ***
tweet1                0.111865  0.092190  0.131118  2912.828 < 1e-05 ***
tweet2                0.139164  0.114732  0.164600  2187.301 < 1e-05 ***
tweet3                0.126151  0.095693  0.156637  1517.620 < 1e-05 ***
tweet4                0.141431  0.106978  0.175008   957.831 < 1e-05 ***
air1                  0.008301 -0.004329  0.020998  5555.076 0.20233    
air2                  0.035323  0.020348  0.049610  5115.620 < 1e-05 ***
air3                  0.034959  0.017152  0.052465  4345.757 1.0e-04 ***
air4                  0.023636  0.003635  0.043254  2984.597 0.02335 *  
HA                   -0.035787 -0.069194 -0.001111  1449.991 0.03970 *  
M1                   -0.351901 -0.414732 -0.289950  1678.421 < 1e-05 ***
M2                    0.249263  0.190159  0.309959  1821.836 < 1e-05 ***
NA.                  -0.087967 -0.117922 -0.057995  1775.595 < 1e-05 ***
Cum_vac_per_N_diff_1 -0.259753 -0.811690  0.498823     7.804 0.46122    
Cum_vac_per_N_diff_2 -3.040358 -4.514671 -1.317861    15.158 < 1e-05 ***
Cum_vac_per_N_diff_3  4.740125  1.335954  7.341542    16.649 0.00100 ***
Cum_vac_per_N_diff_4 -1.255510 -3.129170  0.327887    12.260 0.19605    
---
Signif. codes:  0 ‘***’ 0.001 ‘**’ 0.01 ‘*’ 0.05 ‘.’ 0.1 ‘ ’ 1
[1] "-----------------------------------------------------------------"

 Iterations = 301:5000
 Thinning interval  = 1
 Sample size  = 4700 

 DIC: 186005.7 

 G-structure:  ~county

       post.mean l-95% CI u-95% CI eff.samp
county    0.2558   0.2336   0.2791    48.75

 R-structure:  ~units

      post.mean l-95% CI u-95% CI eff.samp
units    0.5051   0.4882   0.5206    43.71

 Location effects: flu ~ LOGN + 1 + max_HUS_mean + d_max_HUS_0 + d_max_HUS_min_1 + d_max_HUS_min_3 + t_avg_mean + d_t_avg_0 + d_t_avg_min_3 + d_t_avg_min_4 + RSDS_mean + d_RSDS_0 + d_RSDS_min_1 + AVG_PRESS_mean + d_AVG_PRESS_0 + d_AVG_PRESS_min_1 + d_AVG_PRESS_min_3 + tot_prec_mean + d_tot_prec_0 + d_tot_prec_min_3 + d_tot_prec_min_4 + Wind_avg_mean + d_Wind_avg_0 + d_Wind_avg_min_2 + Income + airport_diffusion + Am_Ind + Asian + White_Hisp + W_non_Hisp + Black_Hisp + B_non_Hisp + Urban + v1 + v2 + land1 + land2 + 
    land3 + land4 + tweet1 + tweet2 + tweet3 + tweet4 + air1 + air2 + air3 + air4 + HA + M1 + M2 + NA. + Cum_vac_per_N_diff_1 + Cum_vac_per_N_diff_2 + Cum_vac_per_N_diff_3 + Cum_vac_per_N_diff_4 

                      post.mean   l-95% CI   u-95% CI eff.samp   pMCMC    
(Intercept)          -8.2430404 -8.2766986 -8.2105107   21.201 < 2e-04 ***
LOGN                  0.9999995  0.9999379  1.0000616 4700.000 < 2e-04 ***
max_HUS_mean          0.2286435  0.0572973  0.4177203  175.384 0.01447 *  
d_max_HUS_0          -0.1117219 -0.1556668 -0.0660235  119.440 < 2e-04 ***
d_max_HUS_min_1      -0.1716701 -0.2069036 -0.1411976  147.407 < 2e-04 ***
d_max_HUS_min_3      -0.0480114 -0.0911838 -0.0026765  105.927 0.03745 *  
t_avg_mean            0.6246886  0.3819170  0.8591726   69.545 < 2e-04 ***
d_t_avg_0             0.1461401  0.0807628  0.2095811  107.968 < 2e-04 ***
d_t_avg_min_3        -0.2330353 -0.2957267 -0.1714325   90.637 < 2e-04 ***
d_t_avg_min_4        -0.3118739 -0.3560400 -0.2707179  119.187 < 2e-04 ***
RSDS_mean             0.0852219 -0.0446023  0.2066953  144.681 0.19447    
d_RSDS_0              0.3411718  0.2909290  0.4015053  150.813 < 2e-04 ***
d_RSDS_min_1          0.1151061  0.0564449  0.1751748  148.558 < 2e-04 ***
AVG_PRESS_mean       -0.5566579 -0.6776708 -0.4333360   55.155 < 2e-04 ***
d_AVG_PRESS_0        -0.0046243 -0.0276169  0.0187001  127.636 0.70170    
d_AVG_PRESS_min_1    -0.0076161 -0.0330945  0.0169570   96.149 0.55830    
d_AVG_PRESS_min_3     0.0080605 -0.0153098  0.0320601   89.628 0.52000    
tot_prec_mean         0.2366221  0.1429202  0.3306828   54.316 < 2e-04 ***
d_tot_prec_0          0.0329396  0.0128085  0.0530093  161.853 0.00298 ** 
d_tot_prec_min_3      0.0817964  0.0619315  0.1017531  156.413 < 2e-04 ***
d_tot_prec_min_4      0.0454297  0.0265982  0.0621158  187.862 < 2e-04 ***
Wind_avg_mean        -0.0454410 -0.0974588  0.0098208  154.163 0.09021 .  
d_Wind_avg_0         -0.0604689 -0.0833484 -0.0370966  136.877 < 2e-04 ***
d_Wind_avg_min_2     -0.0331487 -0.0551648 -0.0129724  156.218 0.00213 ** 
Income               -0.0427350 -0.1044551  0.0168097   95.718 0.17617    
airport_diffusion     0.1007204  0.0401438  0.1600751  109.837 < 2e-04 ***
Am_Ind                0.3958735 -0.0685762  0.8970269   63.639 0.10809    
Asian                 0.2023554  0.0563587  0.3485138   83.529 0.00681 ** 
White_Hisp            0.9397301  0.0760590  1.7377228   80.370 0.02851 *  
W_non_Hisp            0.9362616 -0.3858566  2.2406796   76.712 0.17574    
Black_Hisp            0.0407026 -0.0175590  0.1033219  132.275 0.18894    
B_non_Hisp            0.8348836 -0.1571516  1.8225917   77.656 0.10298    
Urban                -0.0715422 -0.1384695 -0.0036211   81.957 0.03234 *  
v1                    0.2138618  0.1973865  0.2314440  227.846 < 2e-04 ***
v2                    0.2867656  0.2584219  0.3128680   87.489 < 2e-04 ***
land1                 0.2621125  0.2430977  0.2814755  185.116 < 2e-04 ***
land2                 0.3858661  0.3602279  0.4115200  116.807 < 2e-04 ***
land3                 0.3494970  0.3122055  0.3848696   60.751 < 2e-04 ***
land4                 0.1801310  0.1441111  0.2194767   43.906 < 2e-04 ***
tweet1                0.1115671  0.0912561  0.1300316  154.999 < 2e-04 ***
tweet2                0.1431128  0.1178567  0.1680266  132.836 < 2e-04 ***
tweet3                0.1295661  0.0952732  0.1628609   73.789 < 2e-04 ***
tweet4                0.1424102  0.1028619  0.1789315   43.245 < 2e-04 ***
air1                  0.0084272 -0.0045988  0.0207640  326.490 0.19319    
air2                  0.0354973  0.0219531  0.0517556  293.094 < 2e-04 ***
air3                  0.0348112  0.0166455  0.0537126  223.689 < 2e-04 ***
air4                  0.0238526  0.0049869  0.0445812  164.458 0.01106 *  
HA                   -0.0352500 -0.0676733 -0.0008781   88.708 0.05915 .  
M1                   -0.3464565 -0.4051094 -0.2835006  108.799 < 2e-04 ***
M2                    0.2453239  0.1856288  0.3042836  112.362 < 2e-04 ***
NA.                  -0.0900361 -0.1214687 -0.0588526   89.348 < 2e-04 ***
Cum_vac_per_N_diff_1 -0.0428002 -0.2621205  0.2366958    2.383 0.83319    
Cum_vac_per_N_diff_2 -0.8559759 -1.8220044  0.0030128    3.318 0.04383 *  
Cum_vac_per_N_diff_3  1.3819271 -0.2680851  3.2344816    2.445 0.15787    
Cum_vac_per_N_diff_4 -0.5328488 -1.4402942  0.3439702    2.474 0.38128    
---
Signif. codes:  0 ‘***’ 0.001 ‘**’ 0.01 ‘*’ 0.05 ‘.’ 0.1 ‘ ’ 1
[1] "-----------------------------------------------------------------"

 Iterations = 301:5000
 Thinning interval  = 1
 Sample size  = 4700 

 DIC: 185971.3 

 G-structure:  ~county

       post.mean l-95% CI u-95% CI eff.samp
county    0.2562   0.2352   0.2772    55.23

 R-structure:  ~units

      post.mean l-95% CI u-95% CI eff.samp
units    0.5028   0.4869   0.5211    33.08

 Location effects: flu ~ LOGN + 1 + max_HUS_mean + d_max_HUS_0 + d_max_HUS_min_1 + d_max_HUS_min_3 + t_avg_mean + d_t_avg_0 + d_t_avg_min_3 + d_t_avg_min_4 + RSDS_mean + d_RSDS_0 + d_RSDS_min_1 + AVG_PRESS_mean + d_AVG_PRESS_0 + d_AVG_PRESS_min_1 + d_AVG_PRESS_min_3 + tot_prec_mean + d_tot_prec_0 + d_tot_prec_min_3 + d_tot_prec_min_4 + Wind_avg_mean + d_Wind_avg_0 + d_Wind_avg_min_2 + Income + airport_diffusion + Am_Ind + Asian + White_Hisp + W_non_Hisp + Black_Hisp + B_non_Hisp + Urban + v1 + v2 + land1 + land2 + 
    land3 + land4 + tweet1 + tweet2 + tweet3 + tweet4 + air1 + air2 + air3 + air4 + HA + M1 + M2 + NA. + Cum_vac_per_N_diff_1 + Cum_vac_per_N_diff_2 + Cum_vac_per_N_diff_3 + Cum_vac_per_N_diff_4 

                      post.mean   l-95% CI   u-95% CI eff.samp   pMCMC    
(Intercept)          -8.2435668 -8.2734302 -8.2144080   42.027 < 2e-04 ***
LOGN                  0.9999987  0.9999402  1.0000641 4700.000 < 2e-04 ***
max_HUS_mean          0.2338470  0.0531327  0.4368178   70.510 0.02170 *  
d_max_HUS_0          -0.1130172 -0.1571903 -0.0683436  113.092 < 2e-04 ***
d_max_HUS_min_1      -0.1710450 -0.2025045 -0.1361189  165.611 < 2e-04 ***
d_max_HUS_min_3      -0.0479427 -0.0890758 -0.0030911  132.669 0.02553 *  
t_avg_mean            0.6082353  0.3691562  0.8429039   70.223 < 2e-04 ***
d_t_avg_0             0.1420886  0.0788443  0.2091030  103.845 < 2e-04 ***
d_t_avg_min_3        -0.2374267 -0.2995046 -0.1728265   99.926 < 2e-04 ***
d_t_avg_min_4        -0.3071211 -0.3507088 -0.2633010  123.006 < 2e-04 ***
RSDS_mean             0.0893240 -0.0462449  0.2212134   85.217 0.19532    
d_RSDS_0              0.3491352  0.2949015  0.4198077  135.859 < 2e-04 ***
d_RSDS_min_1          0.1118581  0.0498695  0.1760055  148.774 < 2e-04 ***
AVG_PRESS_mean       -0.5614761 -0.6860364 -0.4419499   46.905 < 2e-04 ***
d_AVG_PRESS_0        -0.0050359 -0.0288495  0.0203028  114.811 0.67660    
d_AVG_PRESS_min_1    -0.0075502 -0.0322259  0.0163590  104.925 0.51702    
d_AVG_PRESS_min_3     0.0090003 -0.0144458  0.0349104   97.670 0.45277    
tot_prec_mean         0.2508142  0.1610613  0.3333272   96.433 < 2e-04 ***
d_tot_prec_0          0.0334083  0.0126309  0.0563328  138.354 0.00255 ** 
d_tot_prec_min_3      0.0821066  0.0615921  0.1056877  119.175 < 2e-04 ***
d_tot_prec_min_4      0.0456642  0.0275577  0.0632139  177.827 < 2e-04 ***
Wind_avg_mean        -0.0467918 -0.1021970  0.0054327  101.563 0.07745 .  
d_Wind_avg_0         -0.0607955 -0.0826158 -0.0369383  127.961 < 2e-04 ***
d_Wind_avg_min_2     -0.0339212 -0.0572231 -0.0103831  117.628 0.00553 ** 
Income               -0.0467019 -0.1150782  0.0159990   48.328 0.16043    
airport_diffusion     0.1003959  0.0446105  0.1577452  223.354 < 2e-04 ***
Am_Ind                0.4092971 -0.1220381  0.9053157   37.837 0.13149    
Asian                 0.2001813  0.0469866  0.3578183   44.225 0.01319 *  
White_Hisp            0.9369921  0.0635239  1.8247761   46.948 0.03957 *  
W_non_Hisp            0.9152527 -0.4641619  2.3135354   44.635 0.20468    
Black_Hisp            0.0374593 -0.0171474  0.0962929  266.341 0.21404    
B_non_Hisp            0.8262235 -0.2283804  1.8814371   44.758 0.13404    
Urban                -0.0642899 -0.1389267  0.0045197   57.334 0.05404 .  
v1                    0.2135619  0.1949540  0.2304656  224.543 < 2e-04 ***
v2                    0.2853677  0.2528517  0.3146271   68.775 < 2e-04 ***
land1                 0.2636541  0.2435226  0.2814616  215.675 < 2e-04 ***
land2                 0.3865727  0.3592947  0.4134353  118.992 < 2e-04 ***
land3                 0.3549703  0.3192558  0.3882518   73.389 < 2e-04 ***
land4                 0.1815859  0.1487518  0.2154041   52.970 < 2e-04 ***
tweet1                0.1129916  0.0932769  0.1341943  162.643 < 2e-04 ***
tweet2                0.1392333  0.1133806  0.1636778  136.811 < 2e-04 ***
tweet3                0.1271757  0.0959852  0.1610523   71.671 < 2e-04 ***
tweet4                0.1427623  0.1075683  0.1773703   52.980 < 2e-04 ***
air1                  0.0084671 -0.0052124  0.0215733  294.169 0.20681    
air2                  0.0354992  0.0217902  0.0499380  386.702 < 2e-04 ***
air3                  0.0344981  0.0177384  0.0511834  340.540 < 2e-04 ***
air4                  0.0226437  0.0040920  0.0424284  220.157 0.02468 *  
HA                   -0.0346355 -0.0680374  0.0007104   86.772 0.03957 *  
M1                   -0.3556773 -0.4179964 -0.2971221  113.417 < 2e-04 ***
M2                    0.2502839  0.1880614  0.3101622  111.199 < 2e-04 ***
NA.                  -0.0876838 -0.1183932 -0.0562966   97.182 < 2e-04 ***
Cum_vac_per_N_diff_1 -0.1614450 -0.4143304  0.0848265    4.253 0.23787    
Cum_vac_per_N_diff_2 -1.0842507 -1.8426806 -0.2447975    4.001 < 2e-04 ***
Cum_vac_per_N_diff_3  1.7224103  0.1707815  3.0455960    4.783 0.01447 *  
Cum_vac_per_N_diff_4 -0.3904040 -1.0277560  0.2441940    6.561 0.30383    
---
Signif. codes:  0 ‘***’ 0.001 ‘**’ 0.01 ‘*’ 0.05 ‘.’ 0.1 ‘ ’ 1
[1] "-----------------------------------------------------------------"

 Iterations = 301:5000
 Thinning interval  = 1
 Sample size  = 4700 

 DIC: 102611.5 

 G-structure:  ~county

       post.mean l-95% CI u-95% CI eff.samp
county    0.3521   0.3206   0.3848    43.51

 R-structure:  ~units

      post.mean l-95% CI u-95% CI eff.samp
units    0.4417   0.4229    0.463     35.3

 Location effects: flu ~ LOGN + 1 + max_HUS_mean + d_max_HUS_0 + d_max_HUS_min_1 + d_max_HUS_min_3 + t_avg_mean + d_t_avg_0 + d_t_avg_min_3 + d_t_avg_min_4 + RSDS_mean + d_RSDS_0 + d_RSDS_min_1 + AVG_PRESS_mean + d_AVG_PRESS_0 + d_AVG_PRESS_min_1 + d_AVG_PRESS_min_3 + tot_prec_mean + d_tot_prec_0 + d_tot_prec_min_3 + d_tot_prec_min_4 + Wind_avg_mean + d_Wind_avg_0 + d_Wind_avg_min_2 + Income + airport_diffusion + Am_Ind + Asian + White_Hisp + W_non_Hisp + Black_Hisp + B_non_Hisp + Urban + v1 + v2 + land1 + land2 + 
    land3 + land4 + tweet1 + tweet2 + tweet3 + tweet4 + air1 + air2 + air3 + air4 + HA + M1 + M2 + NA. + Cum_vac_per_N_diff_1 + Cum_vac_per_N_diff_2 + Cum_vac_per_N_diff_3 + Cum_vac_per_N_diff_4 

                      post.mean   l-95% CI   u-95% CI eff.samp    pMCMC    
(Intercept)          -8.1523283 -8.1885357 -8.1156489   30.469  < 2e-04 ***
LOGN                  0.9999995  0.9999386  1.0000616 4700.000  < 2e-04 ***
max_HUS_mean         -0.0729519 -0.3021969  0.1367547   91.489 0.517872    
d_max_HUS_0          -0.0757912 -0.1200286 -0.0265338  103.160 0.002128 ** 
d_max_HUS_min_1      -0.1812657 -0.2245411 -0.1388714   92.169  < 2e-04 ***
d_max_HUS_min_3       0.0101777 -0.0391821  0.0577780  101.708 0.685957    
t_avg_mean            0.9338191  0.6293591  1.2253252   65.115  < 2e-04 ***
d_t_avg_0             0.0118751 -0.0462443  0.0641180  102.780 0.644681    
d_t_avg_min_3        -0.1977236 -0.2653307 -0.1251811   72.004  < 2e-04 ***
d_t_avg_min_4        -0.2744197 -0.3270201 -0.2216683   83.136  < 2e-04 ***
RSDS_mean            -0.0001064 -0.1766265  0.1621361   59.254 0.976170    
d_RSDS_0              0.0990837  0.0414215  0.1529140   78.292  < 2e-04 ***
d_RSDS_min_1         -0.0884701 -0.1475049 -0.0300378   61.720 0.002979 ** 
AVG_PRESS_mean       -0.6017955 -0.7553248 -0.4315778   30.544  < 2e-04 ***
d_AVG_PRESS_0        -0.0649270 -0.0971050 -0.0292193  104.965  < 2e-04 ***
d_AVG_PRESS_min_1    -0.0713644 -0.1023737 -0.0388822   81.790  < 2e-04 ***
d_AVG_PRESS_min_3    -0.0148566 -0.0439592  0.0131259   98.390 0.334043    
tot_prec_mean         0.2748124  0.1663358  0.3809190   98.661  < 2e-04 ***
d_tot_prec_0         -0.0083246 -0.0360014  0.0182790  105.449 0.573617    
d_tot_prec_min_3      0.0681200  0.0423858  0.0949956  107.603  < 2e-04 ***
d_tot_prec_min_4      0.0156288 -0.0154600  0.0417565   99.644 0.282979    
Wind_avg_mean         0.0384965 -0.0258961  0.1033327  109.828 0.238723    
d_Wind_avg_0         -0.0706912 -0.0995626 -0.0437098  105.148  < 2e-04 ***
d_Wind_avg_min_2     -0.0857876 -0.1147223 -0.0583468  117.605  < 2e-04 ***
Income               -0.0889856 -0.1751210 -0.0110036   64.090 0.035745 *  
airport_diffusion     0.0328467 -0.0402772  0.1001686  118.859 0.379149    
Am_Ind                0.8135979  0.2772070  1.3387549   54.109 0.001702 ** 
Asian                 0.2937574  0.1349980  0.4519585  112.362 0.000851 ***
White_Hisp            1.5956202  0.6960246  2.5110987   76.894 0.000851 ***
W_non_Hisp            1.9424709  0.4986884  3.3702811   74.946 0.005532 ** 
Black_Hisp            0.1076796  0.0423847  0.1768555  170.288 0.001277 ** 
B_non_Hisp            1.5414503  0.4510870  2.6146113   77.348 0.003830 ** 
Urban                -0.1182067 -0.1965218 -0.0316266   66.967 0.004681 ** 
v1                    0.2089421  0.1862294  0.2299327  161.012  < 2e-04 ***
v2                    0.2420394  0.1947496  0.2902826   32.415  < 2e-04 ***
land1                 0.2496145  0.2236573  0.2756943  158.286  < 2e-04 ***
land2                 0.3511780  0.3161523  0.3845869  125.108  < 2e-04 ***
land3                 0.3017943  0.2585463  0.3434895   67.475  < 2e-04 ***
land4                 0.1258257  0.0711983  0.1752602   29.576  < 2e-04 ***
tweet1                0.1328389  0.1058309  0.1573963  129.886  < 2e-04 ***
tweet2                0.1983024  0.1646287  0.2293483  108.165  < 2e-04 ***
tweet3                0.1814686  0.1326845  0.2310922   52.973  < 2e-04 ***
tweet4                0.1556807  0.0941737  0.2119391   29.944  < 2e-04 ***
air1                  0.0106397 -0.0052849  0.0263912  310.758 0.179149    
air2                  0.0456425  0.0283608  0.0631615  338.265  < 2e-04 ***
air3                  0.0570825  0.0379900  0.0788911  331.922  < 2e-04 ***
air4                  0.0562935  0.0330172  0.0794782  212.944  < 2e-04 ***
HA                   -0.1112118 -0.1431323 -0.0767131  108.839  < 2e-04 ***
M1                   -0.3340841 -0.3944630 -0.2748045   96.500  < 2e-04 ***
M2                    0.0815396  0.0207609  0.1430615   97.912 0.004255 ** 
NA.                   0.1293168  0.0886011  0.1696105   77.801  < 2e-04 ***
Cum_vac_per_N_diff_1 -0.5321611 -1.4852070  0.4401682    8.075 0.388511    
Cum_vac_per_N_diff_2  0.3106440 -2.0317699  2.7046851    5.143 0.895745    
Cum_vac_per_N_diff_3  0.6843666 -1.2219580  2.4374242    2.573 0.614894    
Cum_vac_per_N_diff_4 -0.2850283 -0.6101976  0.1106401    2.387 0.393191    
---
Signif. codes:  0 ‘***’ 0.001 ‘**’ 0.01 ‘*’ 0.05 ‘.’ 0.1 ‘ ’ 1
[1] "-----------------------------------------------------------------"

 Iterations = 31:500
 Thinning interval  = 1
 Sample size  = 470 

 DIC: 102571.3 

 G-structure:  ~county

       post.mean l-95% CI u-95% CI eff.samp
county    0.3796   0.3246   0.4957    5.253

 R-structure:  ~units

      post.mean l-95% CI u-95% CI eff.samp
units    0.5383   0.4397   0.9223    5.245

 Location effects: flu ~ LOGN + 1 + max_HUS_mean + d_max_HUS_0 + d_max_HUS_min_1 + d_max_HUS_min_3 + t_avg_mean + d_t_avg_0 + d_t_avg_min_3 + d_t_avg_min_4 + RSDS_mean + d_RSDS_0 + d_RSDS_min_1 + AVG_PRESS_mean + d_AVG_PRESS_0 + d_AVG_PRESS_min_1 + d_AVG_PRESS_min_3 + tot_prec_mean + d_tot_prec_0 + d_tot_prec_min_3 + d_tot_prec_min_4 + Wind_avg_mean + d_Wind_avg_0 + d_Wind_avg_min_2 + Income + airport_diffusion + Am_Ind + Asian + White_Hisp + W_non_Hisp + Black_Hisp + B_non_Hisp + Urban + v1 + v2 + land1 + land2 + 
    land3 + land4 + tweet1 + tweet2 + tweet3 + tweet4 + air1 + air2 + air3 + air4 + HA + M1 + M2 + NA. + Cum_vac_per_N_diff_1 + Cum_vac_per_N_diff_2 + Cum_vac_per_N_diff_3 + Cum_vac_per_N_diff_4 

                     post.mean  l-95% CI  u-95% CI eff.samp   pMCMC   
(Intercept)          -8.116633 -8.145498 -8.086823   18.625 < 0.002 **
LOGN                  0.999999  0.999941  1.000063  470.000 < 0.002 **
max_HUS_mean         -0.028694 -0.253949  0.218666   13.557 0.75745   
d_max_HUS_0          -0.069598 -0.113579 -0.021237   11.408 0.00426 **
d_max_HUS_min_1      -0.187369 -0.229213 -0.149762    9.734 < 0.002 **
d_max_HUS_min_3       0.011451 -0.022666  0.054775   24.028 0.57872   
t_avg_mean            0.723012  0.192161  1.082459    3.657 < 0.002 **
d_t_avg_0             0.014803 -0.037964  0.073326   13.723 0.65957   
d_t_avg_min_3        -0.189198 -0.269794 -0.114621   12.874 < 0.002 **
d_t_avg_min_4        -0.282938 -0.319960 -0.237571   24.812 < 0.002 **
RSDS_mean             0.039203 -0.161569  0.228987    9.789 0.67234   
d_RSDS_0              0.092605  0.048802  0.129923   23.752 < 0.002 **
d_RSDS_min_1         -0.082227 -0.134122 -0.041038   11.645 < 0.002 **
AVG_PRESS_mean       -0.553061 -0.715419 -0.374367    6.995 < 0.002 **
d_AVG_PRESS_0        -0.063707 -0.107404 -0.011112    6.989 0.05106 . 
d_AVG_PRESS_min_1    -0.073556 -0.116819 -0.037280    8.528 0.00851 **
d_AVG_PRESS_min_3    -0.012327 -0.047043  0.017547   10.121 0.45106   
tot_prec_mean         0.188619 -0.085101  0.372211    4.131 0.17447   
d_tot_prec_0         -0.011970 -0.044650  0.014198   12.202 0.45957   
d_tot_prec_min_3      0.067698  0.044290  0.096375   13.171 < 0.002 **
d_tot_prec_min_4      0.016812 -0.004688  0.035995   20.902 0.18298   
Wind_avg_mean         0.010752 -0.052560  0.073860   25.198 0.73191   
d_Wind_avg_0         -0.080640 -0.101403 -0.055895   19.532 < 0.002 **
d_Wind_avg_min_2     -0.086325 -0.118220 -0.053730    7.605 < 0.002 **
Income                0.008091 -0.099486  0.132929    6.065 0.98723   
airport_diffusion    -0.026846 -0.142083  0.059928    7.331 0.64255   
Am_Ind                1.256181  0.676452  1.810801   14.579 < 0.002 **
Asian                 0.417418  0.221051  0.628071   14.174 < 0.002 **
White_Hisp            2.274129  1.334951  3.269483   18.488 < 0.002 **
W_non_Hisp            2.940755  1.386689  4.505361   17.920 < 0.002 **
Black_Hisp            0.144906  0.065117  0.242029    9.023 0.00426 **
B_non_Hisp            2.335804  1.139826  3.510212   22.944 < 0.002 **
Urban                -0.284279 -0.633218 -0.098044    5.081 < 0.002 **
v1                    0.195875  0.164159  0.223313   13.297 < 0.002 **
v2                    0.227974  0.177316  0.283562    5.744 < 0.002 **
land1                 0.243789  0.213741  0.276193   12.563 < 0.002 **
land2                 0.334822  0.265794  0.374384    4.675 < 0.002 **
land3                 0.293329  0.200045  0.345170    6.408 < 0.002 **
land4                 0.107480  0.070023  0.150901    5.518 < 0.002 **
tweet1                0.117447  0.090351  0.147521   13.813 < 0.002 **
tweet2                0.186970  0.154549  0.225436   16.431 < 0.002 **
tweet3                0.178712  0.143140  0.226274   12.500 < 0.002 **
tweet4                0.168310  0.129879  0.204116    8.527 < 0.002 **
air1                  0.010261 -0.004863  0.024854   27.102 0.14468   
air2                  0.045275  0.026672  0.058263   32.696 < 0.002 **
air3                  0.056182  0.035263  0.074722   30.383 < 0.002 **
air4                  0.059352  0.038859  0.083111   28.595 < 0.002 **
HA                   -0.119512 -0.179365 -0.081481    9.793 < 0.002 **
M1                   -0.309946 -0.357177 -0.261213   28.616 < 0.002 **
M2                    0.051690 -0.003746  0.117054   21.227 0.08511 . 
NA.                   0.123686  0.073673  0.169801    7.541 < 0.002 **
Cum_vac_per_N_diff_1  0.565739 -0.275021  1.132154    3.970 0.25957   
Cum_vac_per_N_diff_2 -1.087418 -2.671990  0.543996    3.825 0.28936   
Cum_vac_per_N_diff_3  0.515555 -0.372791  1.626343    3.168 0.30638   
Cum_vac_per_N_diff_4 -0.013931 -0.126675  0.098533    2.603 0.96170   
---
Signif. codes:  0 ‘***’ 0.001 ‘**’ 0.01 ‘*’ 0.05 ‘.’ 0.1 ‘ ’ 1
[1] "-----------------------------------------------------------------"

 Iterations = 31:500
 Thinning interval  = 1
 Sample size  = 470 

 DIC: 102460.3 

 G-structure:  ~county

       post.mean l-95% CI u-95% CI eff.samp
county    0.3894   0.3197   0.5082     3.95

 R-structure:  ~units

      post.mean l-95% CI u-95% CI eff.samp
units    0.5434   0.4427   0.9164    5.442

 Location effects: flu ~ LOGN + 1 + max_HUS_mean + d_max_HUS_0 + d_max_HUS_min_1 + d_max_HUS_min_3 + t_avg_mean + d_t_avg_0 + d_t_avg_min_3 + d_t_avg_min_4 + RSDS_mean + d_RSDS_0 + d_RSDS_min_1 + AVG_PRESS_mean + d_AVG_PRESS_0 + d_AVG_PRESS_min_1 + d_AVG_PRESS_min_3 + tot_prec_mean + d_tot_prec_0 + d_tot_prec_min_3 + d_tot_prec_min_4 + Wind_avg_mean + d_Wind_avg_0 + d_Wind_avg_min_2 + Income + airport_diffusion + Am_Ind + Asian + White_Hisp + W_non_Hisp + Black_Hisp + B_non_Hisp + Urban + v1 + v2 + land1 + land2 + 
    land3 + land4 + tweet1 + tweet2 + tweet3 + tweet4 + air1 + air2 + air3 + air4 + HA + M1 + M2 + NA. + Cum_vac_per_N_diff_1 + Cum_vac_per_N_diff_2 + Cum_vac_per_N_diff_3 + Cum_vac_per_N_diff_4 

                      post.mean   l-95% CI   u-95% CI eff.samp   pMCMC   
(Intercept)          -3.794e+00 -6.298e+00 -2.037e+00    5.936 < 0.002 **
LOGN                  1.000e+00  9.999e-01  1.000e+00  470.000 < 0.002 **
max_HUS_mean          2.369e-01 -6.016e+00  6.403e+00  470.000 0.90638   
d_max_HUS_0          -5.021e+00 -1.023e+01 -3.413e-01   43.184 0.05106 . 
d_max_HUS_min_1      -1.296e+01 -1.896e+01 -8.227e+00   25.533 < 0.002 **
d_max_HUS_min_3       7.679e-01 -4.070e+00  5.740e+00   42.224 0.82128   
t_avg_mean            8.980e-02  3.483e-02  1.226e-01    4.006 < 0.002 **
d_t_avg_0            -2.668e-03 -6.560e-03  1.477e-03   24.354 0.21277   
d_t_avg_min_3        -2.116e-02 -2.764e-02 -1.545e-02    6.948 < 0.002 **
d_t_avg_min_4        -3.180e-02 -3.728e-02 -2.607e-02    7.913 < 0.002 **
RSDS_mean            -5.743e-04 -4.769e-03  5.110e-03    7.120 0.73191   
d_RSDS_0              1.247e-03  4.605e-04  2.191e-03    9.455 < 0.002 **
d_RSDS_min_1         -1.032e-03 -1.671e-03 -3.940e-04   22.648 < 0.002 **
AVG_PRESS_mean       -5.208e-05 -6.824e-05 -3.238e-05    4.018 < 0.002 **
d_AVG_PRESS_0        -6.586e-05 -1.272e-04 -2.169e-05    7.931 0.00851 **
d_AVG_PRESS_min_1    -6.096e-05 -9.812e-05  1.166e-06    8.711 0.06383 . 
d_AVG_PRESS_min_3    -3.400e-05 -8.586e-05 -1.071e-07   17.004 0.06383 . 
tot_prec_mean         9.701e-03 -5.339e-03  2.067e-02    3.138 0.24681   
d_tot_prec_0         -1.584e-04 -6.631e-04  4.449e-04   21.130 0.66809   
d_tot_prec_min_3      1.756e-03  1.035e-03  2.384e-03   12.484 < 0.002 **
d_tot_prec_min_4      4.800e-04 -1.216e-05  9.605e-04   18.976 0.05532 . 
Wind_avg_mean         1.630e-02 -5.089e-02  8.666e-02   36.252 0.62553   
d_Wind_avg_0         -5.241e-02 -6.668e-02 -3.664e-02   13.974 < 0.002 **
d_Wind_avg_min_2     -4.649e-02 -6.280e-02 -2.844e-02   13.709 < 0.002 **
Income               -2.285e-03 -1.073e-02  9.234e-03    3.784 0.61277   
airport_diffusion    -5.444e-10 -6.828e-09  4.689e-09    0.000 1.00000   
Am_Ind                9.169e-02  4.284e-02  1.535e-01    4.784 < 0.002 **
Asian                 1.275e-01  6.791e-02  2.008e-01    6.080 < 0.002 **
White_Hisp            9.129e-02  4.642e-02  1.463e-01    5.215 < 0.002 **
W_non_Hisp            7.860e-02  3.127e-02  1.326e-01    5.027 < 0.002 **
Black_Hisp            2.350e-01  1.068e-01  4.084e-01    4.621 < 0.002 **
B_non_Hisp            8.019e-02  3.131e-02  1.324e-01    4.874 < 0.002 **
Urban                -4.401e-03 -9.738e-03 -1.392e-03    4.501 < 0.002 **
v1                    2.009e-01  1.751e-01  2.216e-01   20.509 < 0.002 **
v2                    2.665e-01  1.879e-01  3.169e-01    3.342 < 0.002 **
land1                 5.956e-01  5.289e-01  6.627e-01   19.475 < 0.002 **
land2                 1.015e+00  9.210e-01  1.137e+00   15.887 < 0.002 **
land3                 1.127e+00  9.407e-01  1.307e+00   10.457 < 0.002 **
land4                 4.729e-01  3.083e-01  6.402e-01    8.944 < 0.002 **
tweet1                5.281e-01  4.061e-01  6.516e-01    9.292 < 0.002 **
tweet2                9.423e-01  7.415e-01  1.079e+00   15.670 < 0.002 **
tweet3                8.633e-01  5.981e-01  1.087e+00    6.675 < 0.002 **
tweet4                7.393e-01  5.050e-01  1.042e+00    5.034 < 0.002 **
air1                  7.365e-02 -2.603e-02  1.843e-01   52.689 0.16596   
air2                  5.043e-01  3.048e-01  7.003e-01   29.301 < 0.002 **
air3                  8.610e-01  4.733e-01  1.236e+00   24.476 < 0.002 **
air4                  9.708e-01  4.694e-01  1.473e+00   19.587 < 0.002 **
HA                   -3.017e-01 -4.015e-01 -1.748e-01    5.087 < 0.002 **
M1                   -7.298e-01 -9.230e-01 -5.363e-01    8.157 < 0.002 **
M2                    1.339e-01  5.306e-03  2.586e-01   14.670 0.08936 . 
NA.                   2.468e-01  1.835e-01  3.177e-01   16.595 < 0.002 **
Cum_vac_per_N_diff_1 -5.458e-06 -1.386e-05  6.655e-06    1.875 0.50213   
Cum_vac_per_N_diff_2  3.285e-06 -7.956e-06  1.126e-05    2.155 0.57872   
Cum_vac_per_N_diff_3 -6.140e-07 -3.687e-06  2.829e-06    2.519 0.82553   
Cum_vac_per_N_diff_4  3.716e-08 -1.870e-07  2.909e-07    6.510 0.85957   
---
Signif. codes:  0 ‘***’ 0.001 ‘**’ 0.01 ‘*’ 0.05 ‘.’ 0.1 ‘ ’ 1
[1] "-----------------------------------------------------------------"

 Iterations = 3001:55000
 Thinning interval  = 1
 Sample size  = 52000 

 DIC: 102660.9 

 G-structure:  ~county

       post.mean l-95% CI u-95% CI eff.samp
county    0.3469   0.3154   0.3783      423

 R-structure:  ~units

      post.mean l-95% CI u-95% CI eff.samp
units    0.4421   0.4198   0.4646    295.8

 Location effects: flu ~ LOGN + 1 + max_HUS_mean + d_max_HUS_0 + d_max_HUS_min_1 + d_max_HUS_min_3 + t_avg_mean + d_t_avg_0 + d_t_avg_min_3 + d_t_avg_min_4 + RSDS_mean + d_RSDS_0 + d_RSDS_min_1 + AVG_PRESS_mean + d_AVG_PRESS_0 + d_AVG_PRESS_min_1 + d_AVG_PRESS_min_3 + tot_prec_mean + d_tot_prec_0 + d_tot_prec_min_3 + d_tot_prec_min_4 + Wind_avg_mean + d_Wind_avg_0 + d_Wind_avg_min_2 + Income + airport_diffusion + Am_Ind + Asian + White_Hisp + W_non_Hisp + Black_Hisp + B_non_Hisp + Urban + v1 + v2 + land1 + land2 + 
    land3 + land4 + tweet1 + tweet2 + tweet3 + tweet4 + air1 + air2 + air3 + air4 + HA + M1 + M2 + NA. + Cum_vac_per_N_diff_1 + Cum_vac_per_N_diff_2 + Cum_vac_per_N_diff_3 + Cum_vac_per_N_diff_4 

                      post.mean   l-95% CI   u-95% CI eff.samp    pMCMC    
(Intercept)          -3.983e+00 -5.749e+00 -2.207e+00   700.75  < 2e-05 ***
LOGN                  1.000e+00  9.999e-01  1.000e+00 53135.40  < 2e-05 ***
max_HUS_mean         -2.988e-01 -6.505e+00  5.816e+00 31240.34 0.928654    
d_max_HUS_0          -5.197e+00 -1.042e+01  1.653e-01  3586.22 0.055462 .  
d_max_HUS_min_1      -1.363e+01 -1.846e+01 -8.620e+00  2606.47  < 2e-05 ***
d_max_HUS_min_3       1.191e+00 -4.143e+00  6.428e+00  3473.54 0.656962    
t_avg_mean            9.676e-02  7.260e-02  1.191e-01   768.15  < 2e-05 ***
d_t_avg_0            -4.766e-03 -9.610e-03  1.082e-04   913.69 0.056538 .  
d_t_avg_min_3        -2.106e-02 -2.658e-02 -1.554e-02  1001.17  < 2e-05 ***
d_t_avg_min_4        -3.165e-02 -3.645e-02 -2.666e-02   997.25  < 2e-05 ***
RSDS_mean            -6.828e-04 -4.980e-03  3.684e-03   877.80 0.761654    
d_RSDS_0              1.423e-03  6.105e-04  2.249e-03  1038.10 0.000769 ***
d_RSDS_min_1         -1.001e-03 -1.738e-03 -2.734e-04  1026.45 0.006038 ** 
AVG_PRESS_mean       -5.325e-05 -6.583e-05 -4.070e-05   584.45  < 2e-05 ***
d_AVG_PRESS_0        -6.818e-05 -1.105e-04 -2.583e-05   991.03 0.001346 ** 
d_AVG_PRESS_min_1    -6.027e-05 -9.892e-05 -2.285e-05   943.54 0.001846 ** 
d_AVG_PRESS_min_3    -3.852e-05 -7.798e-05  1.791e-07  1082.03 0.054077 .  
tot_prec_mean         1.878e-02  1.150e-02  2.608e-02   705.46  < 2e-05 ***
d_tot_prec_0         -1.684e-04 -8.517e-04  4.776e-04  1192.29 0.630231    
d_tot_prec_min_3      1.549e-03  9.414e-04  2.165e-03  1216.95  < 2e-05 ***
d_tot_prec_min_4      5.448e-04 -5.300e-06  1.112e-03  1302.60 0.057538 .  
Wind_avg_mean         3.378e-02 -4.273e-02  1.100e-01   626.70 0.379154    
d_Wind_avg_0         -4.839e-02 -6.601e-02 -3.069e-02  1094.15  < 2e-05 ***
d_Wind_avg_min_2     -5.023e-02 -6.803e-02 -3.238e-02  1057.02  < 2e-05 ***
Income               -7.468e-03 -1.378e-02 -1.123e-03   690.31 0.018423 *  
airport_diffusion     1.948e-09 -1.640e-09  5.620e-09     0.00 0.291923    
Am_Ind                6.563e-02  1.951e-02  1.127e-01   505.41 0.008077 ** 
Asian                 9.071e-02  3.775e-02  1.451e-01   673.69 0.001538 ** 
White_Hisp            6.931e-02  2.562e-02  1.115e-01   573.63 0.002462 ** 
W_non_Hisp            5.526e-02  1.129e-02  9.839e-02   570.11 0.015385 *  
Black_Hisp            1.599e-01  5.987e-02  2.600e-01  1379.94 0.001846 ** 
B_non_Hisp            5.686e-02  1.504e-02  1.011e-01   573.64 0.011423 *  
Urban                -1.753e-03 -3.146e-03 -3.533e-04   432.49 0.014654 *  
v1                    2.107e-01  1.880e-01  2.328e-01  1534.48  < 2e-05 ***
v2                    2.962e-01  2.351e-01  3.523e-01   360.33  < 2e-05 ***
land1                 6.094e-01  5.466e-01  6.716e-01  1697.63  < 2e-05 ***
land2                 1.056e+00  9.482e-01  1.164e+00  1113.26  < 2e-05 ***
land3                 1.203e+00  1.023e+00  1.382e+00   585.19  < 2e-05 ***
land4                 5.269e-01  3.269e-01  7.244e-01   445.36  < 2e-05 ***
tweet1                5.606e-01  4.467e-01  6.726e-01  1374.46  < 2e-05 ***
tweet2                9.852e-01  8.148e-01  1.149e+00  1129.24  < 2e-05 ***
tweet3                9.959e-01  7.127e-01  1.266e+00   512.46  < 2e-05 ***
tweet4                8.619e-01  5.509e-01  1.175e+00   302.61  < 2e-05 ***
air1                  8.772e-02 -2.456e-02  2.007e-01  2976.47 0.128308    
air2                  5.069e-01  3.133e-01  7.003e-01  3576.86  < 2e-05 ***
air3                  8.748e-01  5.443e-01  1.207e+00  3131.65  < 2e-05 ***
air4                  1.035e+00  5.761e-01  1.486e+00  2252.26  < 2e-05 ***
HA                   -2.498e-01 -3.283e-01 -1.739e-01   793.83  < 2e-05 ***
M1                   -7.281e-01 -8.827e-01 -5.838e-01   696.34  < 2e-05 ***
M2                    1.458e-01  2.352e-02  2.679e-01   882.11 0.017962 *  
NA.                   2.217e-01  1.505e-01  2.929e-01   714.11  < 2e-05 ***
Cum_vac_per_N_diff_1  4.742e-06 -1.296e-05  2.540e-05    41.66 0.643808    
Cum_vac_per_N_diff_2  5.666e-06 -2.555e-05  2.784e-05    19.60 0.572231    
Cum_vac_per_N_diff_3 -3.920e-07 -1.308e-05  1.390e-05    12.86 0.811000    
Cum_vac_per_N_diff_4 -1.938e-06 -4.297e-06  1.525e-08     5.22 0.050385 .  
---
Signif. codes:  0 ‘***’ 0.001 ‘**’ 0.01 ‘*’ 0.05 ‘.’ 0.1 ‘ ’ 1
[1] "-----------------------------------------------------------------"

 Iterations = 3001:83000
 Thinning interval  = 1
 Sample size  = 80000 

 DIC: 186893.1 

 G-structure:  ~county

       post.mean l-95% CI u-95% CI eff.samp
county    0.4927   0.4551   0.5304    596.6

 R-structure:  ~units

      post.mean l-95% CI u-95% CI eff.samp
units    0.5402   0.5236    0.557    762.1

 Location effects: flu ~ LOGN + 1 + v1 + v2 + land1 + land2 + land3 + land4 + tweet1 + tweet2 + tweet3 + tweet4 + air1 + air2 + air3 + air4 + HA + M1 + M2 + NA. + Cum_vac_per_N_diff_1 + Cum_vac_per_N_diff_2 + Cum_vac_per_N_diff_3 + Cum_vac_per_N_diff_4 

                      post.mean   l-95% CI   u-95% CI  eff.samp    pMCMC    
(Intercept)          -8.2031404 -8.2356560 -8.1713590   918.204  < 1e-05 ***
LOGN                  0.9999995  0.9999370  1.0000608 80000.000  < 1e-05 ***
v1                    0.2170703  0.1980657  0.2358222  1592.848  < 1e-05 ***
v2                    0.2881012  0.2540920  0.3191333   962.862  < 1e-05 ***
land1                 0.2731623  0.2537586  0.2925154  3019.777  < 1e-05 ***
land2                 0.4015378  0.3755234  0.4276391  2469.094  < 1e-05 ***
land3                 0.3767720  0.3420936  0.4111223  1225.732  < 1e-05 ***
land4                 0.1996655  0.1634836  0.2349708   891.033  < 1e-05 ***
tweet1                0.1121757  0.0917359  0.1330480  2344.928  < 1e-05 ***
tweet2                0.1455402  0.1201164  0.1721526  2207.051  < 1e-05 ***
tweet3                0.1343667  0.1037347  0.1659922  1649.709  < 1e-05 ***
tweet4                0.1488905  0.1142953  0.1839759   955.051  < 1e-05 ***
air1                  0.0140591  0.0008108  0.0270976  4442.445 0.036200 *  
air2                  0.0421645  0.0272964  0.0568554  4842.687  < 1e-05 ***
air3                  0.0434083  0.0257258  0.0615459  4533.501  < 1e-05 ***
air4                  0.0360554  0.0157930  0.0556787  3261.216 0.000675 ***
HA                    0.0868836  0.0537931  0.1208008  1492.190  < 1e-05 ***
M1                   -0.2401307 -0.3009938 -0.1785795  1872.600  < 1e-05 ***
M2                    0.0939803  0.0357724  0.1546970  2036.766 0.002025 ** 
NA.                  -0.1110752 -0.1399118 -0.0804314  1860.667  < 1e-05 ***
Cum_vac_per_N_diff_1  0.1614371 -0.3500467  0.6954978    11.173 0.675575    
Cum_vac_per_N_diff_2 -2.8073461 -5.7006770 -0.1363324     4.389 0.002925 ** 
Cum_vac_per_N_diff_3  3.4898276 -0.0944541  6.0551224    15.446 0.015750 *  
Cum_vac_per_N_diff_4 -0.6491915 -1.8826842  0.3739086    25.281 0.411525    
---
Signif. codes:  0 ‘***’ 0.001 ‘**’ 0.01 ‘*’ 0.05 ‘.’ 0.1 ‘ ’ 1
[1] "-----------------------------------------------------------------"

 Iterations = 3001:83000
 Thinning interval  = 1
 Sample size  = 80000 

 DIC: 186787.9 

 G-structure:  ~county

       post.mean l-95% CI u-95% CI eff.samp
county    0.4306   0.3977   0.4645    814.5

 R-structure:  ~units

      post.mean l-95% CI u-95% CI eff.samp
units    0.5909   0.5723    0.609    740.9

 Location effects: flu ~ LOGN + 1 + max_HUS_mean + d_max_HUS_0 + d_max_HUS_min_1 + d_max_HUS_min_2 + d_max_HUS_min_3 + d_max_HUS_min_4 + v1 + v2 + HA + M1 + M2 + NA. + Cum_vac_per_N_0 

                 post.mean   l-95% CI   u-95% CI  eff.samp   pMCMC    
(Intercept)     -8.2601237 -8.2919492 -8.2286898   669.060 < 1e-05 ***
LOGN             0.9999991  0.9999368  1.0000604 80000.000 < 1e-05 ***
max_HUS_mean     0.7335280  0.6727784  0.7948584  1027.856 < 1e-05 ***
d_max_HUS_0     -0.0273287 -0.0596141  0.0050530  2710.491 0.09627 .  
d_max_HUS_min_1 -0.1355407 -0.1678374 -0.1025596  2728.396 < 1e-05 ***
d_max_HUS_min_2 -0.0104561 -0.0419751  0.0215877  2574.953 0.51940    
d_max_HUS_min_3 -0.0683356 -0.1006490 -0.0360461  2446.904 < 1e-05 ***
d_max_HUS_min_4 -0.0466345 -0.0775725 -0.0154889  2426.527 0.00263 ** 
v1               0.2479886  0.2297082  0.2661313  1834.594 < 1e-05 ***
v2               0.3484343  0.3185700  0.3777105  1330.337 < 1e-05 ***
HA               0.0340199 -0.0001257  0.0676112  1665.698 0.04973 *  
M1              -0.1410828 -0.2051641 -0.0768286  1898.935 2.5e-05 ***
M2               0.0838731  0.0223387  0.1444757  2157.976 0.00743 ** 
NA.             -0.1354786 -0.1670026 -0.1050036  1917.187 < 1e-05 ***
Cum_vac_per_N_0 -0.3840505 -0.9029128  0.0020435     7.544 0.06205 .  
---
Signif. codes:  0 ‘***’ 0.001 ‘**’ 0.01 ‘*’ 0.05 ‘.’ 0.1 ‘ ’ 1
[1] "-----------------------------------------------------------------"

 Iterations = 3001:83000
 Thinning interval  = 1
 Sample size  = 80000 

 DIC: 186626 

 G-structure:  ~county

       post.mean l-95% CI u-95% CI eff.samp
county    0.3246    0.298   0.3508    904.1

 R-structure:  ~units

      post.mean l-95% CI u-95% CI eff.samp
units    0.5961   0.5784   0.6144    774.7

 Location effects: flu ~ LOGN + 1 + max_HUS_mean + d_max_HUS_min_1 + d_max_HUS_min_2 + t_avg_mean + d_t_avg_min_1 + d_t_avg_min_2 + RSDS_mean + d_RSDS_min_1 + d_RSDS_min_2 + v1 + v2 

                post.mean  l-95% CI  u-95% CI eff.samp  pMCMC    
(Intercept)     -8.263421 -8.291946 -8.235271    865.5 <1e-05 ***
LOGN             0.999998  0.999938  1.000061  77844.1 <1e-05 ***
max_HUS_mean     0.033995 -0.126348  0.194104   1504.4  0.678    
d_max_HUS_min_1 -0.157976 -0.200917 -0.114961   2471.5 <1e-05 ***
d_max_HUS_min_2  0.002442 -0.039097  0.043727   2445.2  0.906    
t_avg_mean       0.533832  0.327009  0.746146    952.8 <1e-05 ***
d_t_avg_min_1   -0.043790 -0.111179  0.021575   1890.8  0.198    
d_t_avg_min_2   -0.239965 -0.301463 -0.176063   1950.2 <1e-05 ***
RSDS_mean        0.505608  0.410843  0.597971   1112.6 <1e-05 ***
d_RSDS_min_1     0.368739  0.311434  0.426019   2736.0 <1e-05 ***
d_RSDS_min_2    -0.212521 -0.272018 -0.153184   2856.2 <1e-05 ***
v1               0.241491  0.223718  0.259879   2129.9 <1e-05 ***
v2               0.339275  0.310669  0.368342   1297.7 <1e-05 ***
---
Signif. codes:  0 ‘***’ 0.001 ‘**’ 0.01 ‘*’ 0.05 ‘.’ 0.1 ‘ ’ 1
[1] "-----------------------------------------------------------------"

 Iterations = 3001:83000
 Thinning interval  = 1
 Sample size  = 80000 

 DIC: 186286.2 

 G-structure:  ~county

       post.mean l-95% CI u-95% CI eff.samp
county    0.3047   0.2808   0.3295    915.7

 R-structure:  ~units

      post.mean l-95% CI u-95% CI eff.samp
units    0.5514   0.5344   0.5693    728.8

 Location effects: flu ~ LOGN + 1 + max_HUS_mean + d_max_HUS_0 + d_max_HUS_min_1 + d_max_HUS_min_2 + d_max_HUS_min_3 + d_max_HUS_min_4 + t_avg_mean + d_t_avg_0 + d_t_avg_min_1 + d_t_avg_min_2 + d_t_avg_min_3 + d_t_avg_min_4 + RSDS_mean + d_RSDS_0 + d_RSDS_min_1 + d_RSDS_min_2 + d_RSDS_min_3 + d_RSDS_min_4 + AVG_PRESS_mean + d_AVG_PRESS_0 + d_AVG_PRESS_min_1 + d_AVG_PRESS_min_2 + d_AVG_PRESS_min_3 + d_AVG_PRESS_min_4 + tot_prec_mean + d_tot_prec_0 + d_tot_prec_min_1 + d_tot_prec_min_2 + d_tot_prec_min_3 + d_tot_prec_min_4 + 
    Wind_avg_mean + d_Wind_avg_0 + d_Wind_avg_min_1 + d_Wind_avg_min_2 + d_Wind_avg_min_3 + d_Wind_avg_min_4 + v1 + v2 + HA + M1 + M2 + NA. + Cum_vac_per_N_0 

                   post.mean   l-95% CI   u-95% CI  eff.samp    pMCMC    
(Intercept)       -8.2537855 -8.2826855 -8.2251603   571.940  < 1e-05 ***
LOGN               0.9999993  0.9999367  1.0000614 80000.000  < 1e-05 ***
max_HUS_mean       0.0343914 -0.1392194  0.2110735  1718.557 0.699000    
d_max_HUS_0       -0.1543383 -0.2005413 -0.1069117  2300.299  < 1e-05 ***
d_max_HUS_min_1   -0.1428012 -0.1907085 -0.0967696  2309.217  < 1e-05 ***
d_max_HUS_min_2   -0.0921361 -0.1380161 -0.0459202  2345.970 0.000225 ***
d_max_HUS_min_3   -0.1185480 -0.1672597 -0.0700163  2265.099  < 1e-05 ***
d_max_HUS_min_4    0.0802339  0.0339506  0.1294446  2252.127 0.000825 ***
t_avg_mean         0.9140973  0.6784059  1.1470937   943.314  < 1e-05 ***
d_t_avg_0          0.2031796  0.1331160  0.2744168  1765.616  < 1e-05 ***
d_t_avg_min_1     -0.0215386 -0.0995765  0.0537840  1881.193 0.581300    
d_t_avg_min_2     -0.0523945 -0.1257355  0.0225976  2009.708 0.169325    
d_t_avg_min_3     -0.1482070 -0.2229383 -0.0739078  2005.144 0.000100 ***
d_t_avg_min_4     -0.3484037 -0.4186802 -0.2787600  2095.360  < 1e-05 ***
RSDS_mean          0.2582155  0.1211521  0.3896466  1636.469 0.000175 ***
d_RSDS_0           0.3744830  0.3084707  0.4430251  2349.333  < 1e-05 ***
d_RSDS_min_1       0.1480435  0.0758900  0.2208713  2636.110  7.5e-05 ***
d_RSDS_min_2      -0.0714830 -0.1442734  0.0032678  2720.990 0.059325 .  
d_RSDS_min_3      -0.1032037 -0.1741578 -0.0309026  2749.801 0.004725 ** 
d_RSDS_min_4       0.0458663 -0.0176364  0.1101732  2600.270 0.156800    
AVG_PRESS_mean    -0.5342280 -0.6539460 -0.4118675   954.540  < 1e-05 ***
d_AVG_PRESS_0     -0.0150146 -0.0415748  0.0098278  2109.905 0.252200    
d_AVG_PRESS_min_1 -0.0304516 -0.0574766 -0.0040285  1916.042 0.023900 *  
d_AVG_PRESS_min_2 -0.0204151 -0.0472491  0.0064612  2156.385 0.139200    
d_AVG_PRESS_min_3 -0.0166799 -0.0434933  0.0099502  2227.397 0.221750    
d_AVG_PRESS_min_4  0.0349137  0.0084057  0.0618377  2072.557 0.010450 *  
tot_prec_mean      0.1533839  0.0659544  0.2375280  1446.629 0.000375 ***
d_tot_prec_0       0.0223472  0.0008477  0.0441785  2609.427 0.044000 *  
d_tot_prec_min_1   0.0289092  0.0073631  0.0509413  2644.339 0.009550 ** 
d_tot_prec_min_2   0.0895587  0.0670321  0.1116797  2693.441  < 1e-05 ***
d_tot_prec_min_3   0.0734984  0.0513535  0.0959579  2777.711  < 1e-05 ***
d_tot_prec_min_4   0.0475295  0.0263596  0.0688564  2997.939  < 1e-05 ***
Wind_avg_mean     -0.0208627 -0.0768801  0.0353859  1296.909 0.465525    
d_Wind_avg_0      -0.0347670 -0.0588823 -0.0099964  2358.460 0.006025 ** 
d_Wind_avg_min_1  -0.0933152 -0.1190795 -0.0686873  2301.377  < 1e-05 ***
d_Wind_avg_min_2  -0.0442664 -0.0690079 -0.0201498  2288.631 0.000450 ***
d_Wind_avg_min_3  -0.0416827 -0.0646283 -0.0179166  2315.418 0.000575 ***
d_Wind_avg_min_4  -0.0355809 -0.0603694 -0.0118768  2323.408 0.002925 ** 
v1                 0.2374345  0.2202971  0.2546395  2328.915  < 1e-05 ***
v2                 0.3337556  0.3060758  0.3615055  1380.968  < 1e-05 ***
HA                -0.0422960 -0.0775756 -0.0077712  1604.160 0.018325 *  
M1                -0.3186516 -0.3829880 -0.2549853  1831.624  < 1e-05 ***
M2                 0.2530501  0.1913292  0.3149350  1962.523  < 1e-05 ***
NA.               -0.1278328 -0.1587864 -0.0970573  1783.706  < 1e-05 ***
Cum_vac_per_N_0   -0.5629938 -1.1681613  0.0237514     3.073 0.088375 .  
---
Signif. codes:  0 ‘***’ 0.001 ‘**’ 0.01 ‘*’ 0.05 ‘.’ 0.1 ‘ ’ 1
[1] "-----------------------------------------------------------------"

 Iterations = 3001:83000
 Thinning interval  = 1
 Sample size  = 80000 

 DIC: 186603.4 

 G-structure:  ~county

       post.mean l-95% CI u-95% CI eff.samp
county    0.3057   0.2805   0.3302    818.5

 R-structure:  ~units

      post.mean l-95% CI u-95% CI eff.samp
units    0.5789   0.5613   0.5972    768.8

 Location effects: flu ~ LOGN + 1 + max_HUS_mean + d_max_HUS_min_1 + d_max_HUS_min_2 + t_avg_mean + d_t_avg_min_1 + d_t_avg_min_2 + RSDS_mean + d_RSDS_min_1 + d_RSDS_min_2 + AVG_PRESS_mean + d_AVG_PRESS_min_1 + d_AVG_PRESS_min_2 + Wind_avg_mean + d_Wind_avg_min_1 + d_Wind_avg_min_2 + v1 + v2 + HA + M1 + M2 + NA. + Cum_vac_per_N_0 

                   post.mean   l-95% CI   u-95% CI  eff.samp  pMCMC    
(Intercept)       -8.2501228 -8.2791900 -8.2209142   578.517 <1e-05 ***
LOGN               0.9999992  0.9999373  1.0000610 79191.548 <1e-05 ***
max_HUS_mean       0.1318601 -0.0238213  0.2930436  1810.293 0.1058    
d_max_HUS_min_1   -0.1702093 -0.2128346 -0.1265360  2400.633 <1e-05 ***
d_max_HUS_min_2   -0.0126748 -0.0546203  0.0289556  2373.413 0.5621    
t_avg_mean         1.0001538  0.7648760  1.2351031  1008.568 <1e-05 ***
d_t_avg_min_1     -0.0415722 -0.1104870  0.0266804  1860.130 0.2353    
d_t_avg_min_2     -0.2668923 -0.3305214 -0.2001539  1868.257 <1e-05 ***
RSDS_mean          0.1239749 -0.0042301  0.2506588  1242.013 0.0572 .  
d_RSDS_min_1       0.3637290  0.3045368  0.4225208  2676.009 <1e-05 ***
d_RSDS_min_2      -0.1888207 -0.2493076 -0.1291940  2728.267 <1e-05 ***
AVG_PRESS_mean    -0.5560109 -0.6738142 -0.4374691  1053.977 <1e-05 ***
d_AVG_PRESS_min_1 -0.0230724 -0.0477310  0.0005362  2126.311 0.0599 .  
d_AVG_PRESS_min_2 -0.0479704 -0.0739222 -0.0220346  2170.062 0.0004 ***
Wind_avg_mean     -0.0474831 -0.1010374  0.0064362  1728.130 0.0829 .  
d_Wind_avg_min_1  -0.0728873 -0.0967357 -0.0486753  2238.836 <1e-05 ***
d_Wind_avg_min_2  -0.0566508 -0.0805949 -0.0337513  2462.285 <1e-05 ***
v1                 0.2367788  0.2184774  0.2540383  2195.577 <1e-05 ***
v2                 0.3330290  0.3044842  0.3605046  1372.055 <1e-05 ***
HA                 0.0272995 -0.0069281  0.0598306  1618.327 0.1111    
M1                -0.2397654 -0.3028239 -0.1766804  1876.030 <1e-05 ***
M2                 0.1690416  0.1094561  0.2308462  2075.896 <1e-05 ***
NA.               -0.1319829 -0.1613357 -0.1018054  1936.371 <1e-05 ***
Cum_vac_per_N_0   -0.4763946 -1.4826269  0.0862271     2.621 0.1641    
---
Signif. codes:  0 ‘***’ 0.001 ‘**’ 0.01 ‘*’ 0.05 ‘.’ 0.1 ‘ ’ 1
[1] "-----------------------------------------------------------------"

 Iterations = 3001:83000
 Thinning interval  = 1
 Sample size  = 80000 

 DIC: 186598.6 

 G-structure:  ~county

       post.mean l-95% CI u-95% CI eff.samp
county    0.3064   0.2826   0.3312    962.9

 R-structure:  ~units

      post.mean l-95% CI u-95% CI eff.samp
units    0.5793    0.561   0.5976    725.9

 Location effects: flu ~ LOGN + 1 + max_HUS_mean + d_max_HUS_min_1 + d_max_HUS_min_2 + t_avg_mean + d_t_avg_min_1 + d_t_avg_min_2 + RSDS_mean + d_RSDS_min_1 + d_RSDS_min_2 + AVG_PRESS_mean + d_AVG_PRESS_min_1 + d_AVG_PRESS_min_2 + Wind_avg_mean + d_Wind_avg_min_1 + d_Wind_avg_min_2 + v1 + v2 + HA + M1 + M2 + NA. + Cum_vac_per_N_0 

                   post.mean   l-95% CI   u-95% CI eff.samp    pMCMC    
(Intercept)       -8.2499603 -8.2780730 -8.2213513   681.66  < 1e-05 ***
LOGN               0.9999994  0.9999389  1.0000621 80000.00  < 1e-05 ***
max_HUS_mean       0.1333382 -0.0235463  0.2912414  1969.61 0.096950 .  
d_max_HUS_min_1   -0.1711696 -0.2142135 -0.1284432  2552.75  < 1e-05 ***
d_max_HUS_min_2   -0.0117674 -0.0538850  0.0299739  2371.25 0.582525    
t_avg_mean         1.0081161  0.7764056  1.2389646  1237.34  < 1e-05 ***
d_t_avg_min_1     -0.0401051 -0.1095350  0.0274166  1920.39 0.254300    
d_t_avg_min_2     -0.2679354 -0.3335575 -0.2022465  1864.16  < 1e-05 ***
RSDS_mean          0.1198913 -0.0060765  0.2468296  1471.24 0.063825 .  
d_RSDS_min_1       0.3623977  0.3021853  0.4207899  2600.14  < 1e-05 ***
d_RSDS_min_2      -0.1882854 -0.2476390 -0.1274843  2659.33  < 1e-05 ***
AVG_PRESS_mean    -0.5617752 -0.6800712 -0.4419004   981.38  < 1e-05 ***
d_AVG_PRESS_min_1 -0.0236600 -0.0474739  0.0002489  2227.32 0.052025 .  
d_AVG_PRESS_min_2 -0.0480985 -0.0747221 -0.0221210  2030.51 0.000475 ***
Wind_avg_mean     -0.0475571 -0.1029406  0.0055019  1769.04 0.084675 .  
d_Wind_avg_min_1  -0.0732139 -0.0968677 -0.0496630  2152.00  < 1e-05 ***
d_Wind_avg_min_2  -0.0569835 -0.0804690 -0.0335651  2489.66  < 1e-05 ***
v1                 0.2364462  0.2186324  0.2539238  2611.60  < 1e-05 ***
v2                 0.3322187  0.3043993  0.3603382  1352.58  < 1e-05 ***
HA                 0.0257523 -0.0070211  0.0588324  1695.21 0.133175    
M1                -0.2400139 -0.3061129 -0.1748476  1822.26  < 1e-05 ***
M2                 0.1707394  0.1092512  0.2329411  2076.12  < 1e-05 ***
NA.               -0.1315059 -0.1628204 -0.1004241  1776.40  < 1e-05 ***
Cum_vac_per_N_0   -0.2133804 -0.6840859  0.1135341     5.54 0.374250    
---
Signif. codes:  0 ‘***’ 0.001 ‘**’ 0.01 ‘*’ 0.05 ‘.’ 0.1 ‘ ’ 1
[1] "-----------------------------------------------------------------"

 Iterations = 3001:83000
 Thinning interval  = 1
 Sample size  = 80000 

 DIC: 186355.5 

 G-structure:  ~county

       post.mean l-95% CI u-95% CI eff.samp
county    0.3142   0.2891     0.34    862.7

 R-structure:  ~units

      post.mean l-95% CI u-95% CI eff.samp
units    0.5648   0.5472   0.5824      769

 Location effects: flu ~ LOGN + 1 + max_HUS_mean + d_max_HUS_0 + d_max_HUS_min_1 + d_max_HUS_min_2 + d_max_HUS_min_3 + d_max_HUS_min_4 + t_avg_mean + d_t_avg_0 + d_t_avg_min_1 + d_t_avg_min_2 + d_t_avg_min_3 + d_t_avg_min_4 + RSDS_mean + d_RSDS_0 + d_RSDS_min_1 + d_RSDS_min_2 + d_RSDS_min_3 + d_RSDS_min_4 + v1 + v2 + HA + M1 + M2 + NA. + Cum_vac_per_N_0 

                post.mean  l-95% CI  u-95% CI eff.samp  pMCMC    
(Intercept)     -8.252359 -8.280857 -8.224175   715.45 <1e-05 ***
LOGN             0.999999  0.999936  1.000060 80000.00 <1e-05 ***
max_HUS_mean    -0.014963 -0.176221  0.138795  1622.71 0.8515    
d_max_HUS_0     -0.132530 -0.179029 -0.087925  2154.75 <1e-05 ***
d_max_HUS_min_1 -0.142062 -0.186331 -0.096139  2354.40 <1e-05 ***
d_max_HUS_min_2 -0.035043 -0.077027  0.008896  2393.55 0.1109    
d_max_HUS_min_3 -0.051355 -0.095145 -0.007275  2424.81 0.0220 *  
d_max_HUS_min_4  0.134580  0.089975  0.178598  2220.58 <1e-05 ***
t_avg_mean       0.486838  0.280466  0.688980  1060.26 <1e-05 ***
d_t_avg_0        0.256018  0.186698  0.322518  1814.39 <1e-05 ***
d_t_avg_min_1    0.011086 -0.064820  0.086767  1713.77 0.7788    
d_t_avg_min_2   -0.056008 -0.124182  0.013512  1882.85 0.1121    
d_t_avg_min_3   -0.171390 -0.241870 -0.100797  1997.93 <1e-05 ***
d_t_avg_min_4   -0.392658 -0.459732 -0.326001  2040.52 <1e-05 ***
RSDS_mean        0.566114  0.471170  0.660139   948.99 <1e-05 ***
d_RSDS_0         0.435402  0.373291  0.499606  2553.03 <1e-05 ***
d_RSDS_min_1     0.185980  0.116168  0.256311  2595.88 <1e-05 ***
d_RSDS_min_2    -0.150478 -0.219013 -0.081755  2833.30 <1e-05 ***
d_RSDS_min_3    -0.170560 -0.240334 -0.103406  2720.28 <1e-05 ***
d_RSDS_min_4     0.020903 -0.040157  0.081504  2719.78 0.4980    
v1               0.239489  0.221975  0.257257  1898.80 <1e-05 ***
v2               0.336997  0.309245  0.364902  1163.41 <1e-05 ***
HA              -0.036288 -0.070944 -0.001172  1560.73 0.0419 *  
M1              -0.350145 -0.414136 -0.284804  1848.78 <1e-05 ***
M2               0.261376  0.199445  0.321869  2095.37 <1e-05 ***
NA.             -0.119014 -0.150195 -0.088422  1747.79 <1e-05 ***
Cum_vac_per_N_0 -0.095203 -0.314943  0.105655    22.93 0.4638    
---
Signif. codes:  0 ‘***’ 0.001 ‘**’ 0.01 ‘*’ 0.05 ‘.’ 0.1 ‘ ’ 1
[1] "-----------------------------------------------------------------"

 Iterations = 3001:83000
 Thinning interval  = 1
 Sample size  = 80000 

 DIC: 186613.1 

 G-structure:  ~county

       post.mean l-95% CI u-95% CI eff.samp
county    0.3146   0.2901   0.3408    886.1

 R-structure:  ~units

      post.mean l-95% CI u-95% CI eff.samp
units    0.5849   0.5666   0.6032    769.6

 Location effects: flu ~ LOGN + 1 + max_HUS_mean + d_max_HUS_min_1 + d_max_HUS_min_2 + t_avg_mean + d_t_avg_min_1 + d_t_avg_min_2 + RSDS_mean + d_RSDS_min_1 + d_RSDS_min_2 + v1 + v2 + HA + M1 + M2 + NA. + Cum_vac_per_N_0 

                 post.mean   l-95% CI   u-95% CI  eff.samp  pMCMC    
(Intercept)     -8.254e+00 -8.282e+00 -8.226e+00   784.843 <1e-05 ***
LOGN             1.000e+00  9.999e-01  1.000e+00 80000.000 <1e-05 ***
max_HUS_mean    -1.054e-02 -1.701e-01  1.470e-01  1638.676  0.900    
d_max_HUS_min_1 -1.561e-01 -2.000e-01 -1.135e-01  2353.431 <1e-05 ***
d_max_HUS_min_2  8.938e-05 -4.136e-02  4.167e-02  2391.981  0.991    
t_avg_mean       5.226e-01  3.149e-01  7.260e-01  1100.807 <1e-05 ***
d_t_avg_min_1   -5.585e-02 -1.231e-01  1.083e-02  1777.638  0.103    
d_t_avg_min_2   -2.557e-01 -3.167e-01 -1.929e-01  1945.235 <1e-05 ***
RSDS_mean        5.473e-01  4.531e-01  6.390e-01  1316.118 <1e-05 ***
d_RSDS_min_1     4.038e-01  3.463e-01  4.612e-01  2781.266 <1e-05 ***
d_RSDS_min_2    -1.850e-01 -2.428e-01 -1.239e-01  2817.365 <1e-05 ***
v1               2.391e-01  2.217e-01  2.573e-01  2373.993 <1e-05 ***
v2               3.366e-01  3.084e-01  3.648e-01  1209.914 <1e-05 ***
HA               2.260e-02 -1.178e-02  5.587e-02  1633.435  0.187    
M1              -2.600e-01 -3.237e-01 -1.959e-01  1884.692 <1e-05 ***
M2               1.853e-01  1.232e-01  2.478e-01  2028.053 <1e-05 ***
NA.             -1.335e-01 -1.633e-01 -1.035e-01  1898.230 <1e-05 ***
Cum_vac_per_N_0 -2.825e-01 -6.284e-01  6.682e-02     7.357  0.181    
---
Signif. codes:  0 ‘***’ 0.001 ‘**’ 0.01 ‘*’ 0.05 ‘.’ 0.1 ‘ ’ 1
[1] "-----------------------------------------------------------------"

 Iterations = 3001:83000
 Thinning interval  = 1
 Sample size  = 80000 

 DIC: 186825.7 

 G-structure:  ~county

       post.mean l-95% CI u-95% CI eff.samp
county    0.4249   0.3925   0.4568    940.1

 R-structure:  ~units

      post.mean l-95% CI u-95% CI eff.samp
units    0.5912   0.5736   0.6089    803.1

 Location effects: flu ~ LOGN + 1 + max_HUS_mean + d_max_HUS_min_1 + d_max_HUS_min_2 + Income + airport_diffusion + v1 + v2 + HA + M1 + M2 + NA. + Cum_vac_per_N_0 

                  post.mean l-95% CI u-95% CI eff.samp   pMCMC    
(Intercept)        -8.25866 -8.29031 -8.22691   731.76 < 1e-05 ***
LOGN                1.00000  0.99994  1.00006 80000.00 < 1e-05 ***
max_HUS_mean        0.69032  0.62807  0.75405   973.29 < 1e-05 ***
d_max_HUS_min_1    -0.18567 -0.21344 -0.15655  2541.41 < 1e-05 ***
d_max_HUS_min_2    -0.06397 -0.09208 -0.03593  2536.80 < 1e-05 ***
Income             -0.14739 -0.21024 -0.08196  1427.50 < 1e-05 ***
airport_diffusion   0.13539  0.07378  0.19522  2290.92 < 1e-05 ***
v1                  0.24752  0.22918  0.26535  2014.87 < 1e-05 ***
v2                  0.34791  0.31941  0.37650  1405.90 < 1e-05 ***
HA                  0.04468  0.01223  0.07897  1636.90 0.00762 ** 
M1                 -0.13654 -0.19928 -0.07229  1853.16 2.5e-05 ***
M2                  0.07664  0.01513  0.13760  2032.77 0.01432 *  
NA.                -0.13450 -0.16473 -0.10391  1961.12 < 1e-05 ***
Cum_vac_per_N_0    -0.10093 -0.46178  0.12562    12.34 0.57557    
---
Signif. codes:  0 ‘***’ 0.001 ‘**’ 0.01 ‘*’ 0.05 ‘.’ 0.1 ‘ ’ 1
[1] "-----------------------------------------------------------------"

 Iterations = 3001:83000
 Thinning interval  = 1
 Sample size  = 80000 

 DIC: 186811.8 

 G-structure:  ~county

       post.mean l-95% CI u-95% CI eff.samp
county     0.503   0.4665   0.5401    823.4

 R-structure:  ~units

      post.mean l-95% CI u-95% CI eff.samp
units    0.5849   0.5663   0.6035    733.3

 Location effects: flu ~ LOGN + 1 + d_t_avg_0 + d_t_avg_min_1 + d_t_avg_min_2 + d_t_avg_min_3 + d_t_avg_min_4 + Income + airport_diffusion + v1 + v2 + HA + M1 + M2 + NA. + Cum_vac_per_N_0 

                  post.mean  l-95% CI  u-95% CI eff.samp  pMCMC    
(Intercept)       -8.223222 -8.256651 -8.190403   814.20 <1e-05 ***
LOGN               1.000000  0.999938  1.000062 78683.80 <1e-05 ***
d_t_avg_0          0.232861  0.183122  0.281674  2021.40 <1e-05 ***
d_t_avg_min_1     -0.031293 -0.086079  0.021692  2118.72  0.259    
d_t_avg_min_2     -0.004188 -0.053243  0.045068  2041.33  0.871    
d_t_avg_min_3     -0.175732 -0.227298 -0.124009  2088.16 <1e-05 ***
d_t_avg_min_4     -0.268772 -0.313250 -0.223939  2365.77 <1e-05 ***
Income            -0.314851 -0.379519 -0.249798  1644.22 <1e-05 ***
airport_diffusion  0.253196  0.188917  0.316356  1861.27 <1e-05 ***
v1                 0.244650  0.226070  0.263214  1524.85 <1e-05 ***
v2                 0.340288  0.310635  0.368614  1243.81 <1e-05 ***
HA                 0.001367 -0.033229  0.036264  1611.37  0.943    
M1                -0.224922 -0.290523 -0.162427  1895.89 <1e-05 ***
M2                 0.152016  0.090153  0.214472  2017.06 <1e-05 ***
NA.               -0.117892 -0.148746 -0.086853  1925.62 <1e-05 ***
Cum_vac_per_N_0   -0.154663 -0.416871  0.102394    13.69  0.398    
---
Signif. codes:  0 ‘***’ 0.001 ‘**’ 0.01 ‘*’ 0.05 ‘.’ 0.1 ‘ ’ 1
[1] "-----------------------------------------------------------------"

 Iterations = 3001:83000
 Thinning interval  = 1
 Sample size  = 80000 

 DIC: 186794.7 

 G-structure:  ~county

       post.mean l-95% CI u-95% CI eff.samp
county    0.4266   0.3942   0.4595    818.3

 R-structure:  ~units

      post.mean l-95% CI u-95% CI eff.samp
units    0.5904   0.5718   0.6092      755

 Location effects: flu ~ LOGN + 1 + max_HUS_mean + d_max_HUS_0 + d_max_HUS_min_1 + d_max_HUS_min_2 + d_max_HUS_min_3 + Income + airport_diffusion + v1 + v2 + HA + M1 + M2 + NA. + Cum_vac_per_N_0 

                  post.mean l-95% CI u-95% CI eff.samp   pMCMC    
(Intercept)        -8.26089 -8.29315 -8.22960   666.94 < 1e-05 ***
LOGN                1.00000  0.99994  1.00006 80000.00 < 1e-05 ***
max_HUS_mean        0.69249  0.63133  0.75543  1300.73 < 1e-05 ***
d_max_HUS_0        -0.04370 -0.07472 -0.01229  2790.45 0.00517 ** 
d_max_HUS_min_1    -0.13674 -0.17006 -0.10430  2682.54 < 1e-05 ***
d_max_HUS_min_2    -0.01562 -0.04646  0.01640  2668.97 0.33420    
d_max_HUS_min_3    -0.08465 -0.11539 -0.05496  2547.90 < 1e-05 ***
Income             -0.14554 -0.20874 -0.08239  1606.58 < 1e-05 ***
airport_diffusion   0.13484  0.07466  0.19471  2446.55 < 1e-05 ***
v1                  0.24769  0.22903  0.26657  1625.56 < 1e-05 ***
v2                  0.34803  0.31807  0.37756  1229.05 < 1e-05 ***
HA                  0.03909  0.00573  0.07209  1777.44 0.02172 *  
M1                 -0.13284 -0.19739 -0.06667  1871.75   5e-05 ***
M2                  0.07566  0.01209  0.13656  2152.78 0.01970 *  
NA.                -0.13463 -0.16590 -0.10371  1800.31 < 1e-05 ***
Cum_vac_per_N_0    -0.26299 -0.71597  0.10574     4.95 0.32145    
---
Signif. codes:  0 ‘***’ 0.001 ‘**’ 0.01 ‘*’ 0.05 ‘.’ 0.1 ‘ ’ 1
[1] "-----------------------------------------------------------------"

 Iterations = 3001:83000
 Thinning interval  = 1
 Sample size  = 80000 

 DIC: 186377.4 

 G-structure:  ~county

       post.mean l-95% CI u-95% CI eff.samp
county    0.2999   0.2761   0.3258    889.3

 R-structure:  ~units

      post.mean l-95% CI u-95% CI eff.samp
units    0.5682     0.55   0.5857    711.9

 Location effects: flu ~ LOGN + 1 + max_HUS_mean + d_max_HUS_0 + d_max_HUS_min_1 + d_max_HUS_min_2 + d_max_HUS_min_3 + t_avg_mean + d_t_avg_0 + d_t_avg_min_1 + d_t_avg_min_2 + d_t_avg_min_3 + RSDS_mean + d_RSDS_0 + d_RSDS_min_1 + d_RSDS_min_2 + d_RSDS_min_3 + AVG_PRESS_mean + d_AVG_PRESS_0 + d_AVG_PRESS_min_1 + d_AVG_PRESS_min_2 + d_AVG_PRESS_min_3 + Income + airport_diffusion + v1 + v2 + HA + M1 + M2 + NA. + Cum_vac_per_N_0 

                   post.mean   l-95% CI   u-95% CI  eff.samp   pMCMC    
(Intercept)       -8.2664315 -8.2950811 -8.2375254   614.621 < 1e-05 ***
LOGN               0.9999991  0.9999368  1.0000609 80000.000 < 1e-05 ***
max_HUS_mean       0.1759452  0.0136158  0.3341458  1634.730 0.03320 *  
d_max_HUS_0       -0.1404766 -0.1842659 -0.0954265  2460.914 < 1e-05 ***
d_max_HUS_min_1   -0.1162234 -0.1600052 -0.0720121  2578.191 < 1e-05 ***
d_max_HUS_min_2   -0.0128263 -0.0563799  0.0308151  2346.911 0.55905    
d_max_HUS_min_3   -0.0376675 -0.0815252  0.0059320  2404.488 0.08915 .  
t_avg_mean         0.9531576  0.7219575  1.1920182   928.134 < 1e-05 ***
d_t_avg_0          0.2640332  0.1959578  0.3334509  1843.563 < 1e-05 ***
d_t_avg_min_1     -0.0819280 -0.1550013 -0.0049683  1916.183 0.03485 *  
d_t_avg_min_2     -0.1088042 -0.1834886 -0.0362153  1980.550 0.00515 ** 
d_t_avg_min_3     -0.2990323 -0.3670475 -0.2298423  1964.500 < 1e-05 ***
RSDS_mean          0.1669269  0.0392585  0.2951990  1070.058 0.01208 *  
d_RSDS_0           0.4936986  0.4305090  0.5568576  2616.572 < 1e-05 ***
d_RSDS_min_1       0.1887899  0.1205866  0.2587877  2902.250 < 1e-05 ***
d_RSDS_min_2      -0.1838856 -0.2530597 -0.1162192  2933.954 < 1e-05 ***
d_RSDS_min_3      -0.2482869 -0.3105935 -0.1857185  2842.632 < 1e-05 ***
AVG_PRESS_mean    -0.6258076 -0.7429373 -0.5056670   928.322 < 1e-05 ***
d_AVG_PRESS_0     -0.0246991 -0.0481408 -0.0009737  2061.442 0.03970 *  
d_AVG_PRESS_min_1  0.0049092 -0.0197261  0.0300743  2035.701 0.69447    
d_AVG_PRESS_min_2 -0.0047381 -0.0304674  0.0209205  1972.618 0.72655    
d_AVG_PRESS_min_3 -0.0100941 -0.0359234  0.0156707  2078.327 0.44028    
Income            -0.0758178 -0.1304637 -0.0220301  2053.531 0.00622 ** 
airport_diffusion  0.1912999  0.1367314  0.2448287  2427.743 < 1e-05 ***
v1                 0.2396407  0.2220504  0.2567416  2626.210 < 1e-05 ***
v2                 0.3371128  0.3094414  0.3641173  1384.053 < 1e-05 ***
HA                -0.0137084 -0.0490284  0.0204586  1491.169 0.43472    
M1                -0.3023654 -0.3657195 -0.2393259  1877.497 < 1e-05 ***
M2                 0.2286082  0.1672488  0.2876814  2106.864 < 1e-05 ***
NA.               -0.1291330 -0.1592916 -0.0983775  1878.320 < 1e-05 ***
Cum_vac_per_N_0   -0.5325048 -0.8469477 -0.0336104     7.561 0.00115 ** 
---
Signif. codes:  0 ‘***’ 0.001 ‘**’ 0.01 ‘*’ 0.05 ‘.’ 0.1 ‘ ’ 1
[1] "-----------------------------------------------------------------"

 Iterations = 3001:83000
 Thinning interval  = 1
 Sample size  = 80000 

 DIC: 186229.2 

 G-structure:  ~county

       post.mean l-95% CI u-95% CI eff.samp
county    0.2683   0.2458   0.2914    853.3

 R-structure:  ~units

      post.mean l-95% CI u-95% CI eff.samp
units    0.5539   0.5367    0.572      721

 Location effects: flu ~ LOGN + 1 + max_HUS_mean + d_max_HUS_0 + d_max_HUS_min_1 + d_max_HUS_min_2 + d_max_HUS_min_3 + d_max_HUS_min_4 + t_avg_mean + d_t_avg_0 + d_t_avg_min_1 + d_t_avg_min_2 + d_t_avg_min_3 + d_t_avg_min_4 + RSDS_mean + d_RSDS_0 + d_RSDS_min_1 + d_RSDS_min_2 + d_RSDS_min_3 + d_RSDS_min_4 + AVG_PRESS_mean + d_AVG_PRESS_0 + d_AVG_PRESS_min_1 + d_AVG_PRESS_min_2 + d_AVG_PRESS_min_3 + d_AVG_PRESS_min_4 + tot_prec_mean + d_tot_prec_0 + d_tot_prec_min_1 + d_tot_prec_min_2 + d_tot_prec_min_3 + d_tot_prec_min_4 + 
    Wind_avg_mean + d_Wind_avg_0 + d_Wind_avg_min_1 + d_Wind_avg_min_2 + d_Wind_avg_min_3 + d_Wind_avg_min_4 + Income + airport_diffusion + Am_Ind + Asian + White_Hisp + W_non_Hisp + Black_Hisp + B_non_Hisp + Pacific + Insured + Poor + Urban + v1 + v2 + HA + M1 + M2 + NA. + Cum_vac_per_N_0 

                  post.mean  l-95% CI  u-95% CI  eff.samp    pMCMC    
(Intercept)       -8.258299 -8.287008 -8.229124   469.274  < 1e-05 ***
LOGN               0.999999  0.999937  1.000061 80000.000  < 1e-05 ***
max_HUS_mean       0.368238  0.178176  0.562211  1482.100 0.000150 ***
d_max_HUS_0       -0.157374 -0.204336 -0.109118  2254.717  < 1e-05 ***
d_max_HUS_min_1   -0.143803 -0.189453 -0.096630  2342.573  < 1e-05 ***
d_max_HUS_min_2   -0.089790 -0.135465 -0.044012  2339.927  7.5e-05 ***
d_max_HUS_min_3   -0.121500 -0.170910 -0.073364  2249.174  < 1e-05 ***
d_max_HUS_min_4    0.079870  0.031889  0.127888  2234.786 0.000900 ***
t_avg_mean         0.465982  0.218540  0.721042   996.756 0.000300 ***
d_t_avg_0          0.197340  0.128085  0.270019  1831.739  < 1e-05 ***
d_t_avg_min_1     -0.026024 -0.103305  0.054386  1795.108 0.514900    
d_t_avg_min_2     -0.060163 -0.132920  0.015912  1951.536 0.118175    
d_t_avg_min_3     -0.144990 -0.219610 -0.070390  2025.951 0.000150 ***
d_t_avg_min_4     -0.344249 -0.414180 -0.272187  2044.180  < 1e-05 ***
RSDS_mean          0.136149 -0.002790  0.268385  1760.943 0.048750 *  
d_RSDS_0           0.373306  0.304710  0.441305  2440.437  < 1e-05 ***
d_RSDS_min_1       0.151509  0.078229  0.223236  2824.490  < 1e-05 ***
d_RSDS_min_2      -0.070506 -0.146197  0.004655  2597.088 0.065575 .  
d_RSDS_min_3      -0.098850 -0.171292 -0.025742  2684.172 0.006650 ** 
d_RSDS_min_4       0.051863 -0.011169  0.118486  2616.422 0.113550    
AVG_PRESS_mean    -0.546659 -0.671960 -0.421647   957.211  < 1e-05 ***
d_AVG_PRESS_0     -0.015262 -0.041214  0.009889  2030.792 0.239300    
d_AVG_PRESS_min_1 -0.028883 -0.055731 -0.001758  1929.966 0.037100 *  
d_AVG_PRESS_min_2 -0.019484 -0.046751  0.007181  2092.838 0.155200    
d_AVG_PRESS_min_3 -0.014198 -0.041224  0.012334  2220.785 0.294800    
d_AVG_PRESS_min_4  0.036553  0.010030  0.063375  1969.868 0.007000 ** 
tot_prec_mean      0.201819  0.110532  0.292096  1833.704  < 1e-05 ***
d_tot_prec_0       0.021485  0.000140  0.042845  2722.481 0.049150 *  
d_tot_prec_min_1   0.029306  0.007694  0.050825  2757.741 0.008275 ** 
d_tot_prec_min_2   0.089230  0.067598  0.111358  2718.036  < 1e-05 ***
d_tot_prec_min_3   0.074538  0.052138  0.096279  2659.795  < 1e-05 ***
d_tot_prec_min_4   0.047520  0.025538  0.069576  2795.536  < 1e-05 ***
Wind_avg_mean     -0.040989 -0.096445  0.017528  1422.454 0.154850    
d_Wind_avg_0      -0.035812 -0.060800 -0.011212  2247.112 0.003975 ** 
d_Wind_avg_min_1  -0.094231 -0.119849 -0.068931  2203.136  < 1e-05 ***
d_Wind_avg_min_2  -0.045713 -0.069502 -0.021396  2352.311  7.5e-05 ***
d_Wind_avg_min_3  -0.043024 -0.066175 -0.019222  2428.745 0.000150 ***
d_Wind_avg_min_4  -0.036180 -0.060378 -0.011974  2301.269 0.003825 ** 
Income             0.033991 -0.044941  0.111106  1122.916 0.395025    
airport_diffusion  0.123572  0.062833  0.184531  2486.016 0.000175 ***
Am_Ind             0.608453  0.113183  1.122742  1063.547 0.018225 *  
Asian              0.247265  0.096892  0.390381  1561.966 0.001350 ** 
White_Hisp         1.275428  0.409794  2.145948  1333.602 0.004450 ** 
W_non_Hisp         1.570059  0.195299  2.945943  1313.079 0.026875 *  
Black_Hisp         0.034196 -0.023849  0.092635  3707.793 0.252275    
B_non_Hisp         1.253299  0.194063  2.281679  1333.390 0.019425 *  
Pacific            0.046141 -0.006440  0.100717  1987.175 0.092975 .  
Insured           -0.085332 -0.161650 -0.006271  1101.997 0.032150 *  
Poor               0.171003  0.084708  0.258460  1335.535  5.0e-05 ***
Urban             -0.041031 -0.109171  0.027799   977.627 0.242975    
v1                 0.237005  0.219675  0.254481  2389.688  < 1e-05 ***
v2                 0.334589  0.306692  0.361472  1440.653  < 1e-05 ***
HA                -0.040995 -0.075460 -0.006267  1582.140 0.019500 *  
M1                -0.310555 -0.375052 -0.244953  1881.014  < 1e-05 ***
M2                 0.245432  0.184492  0.306766  2091.219  < 1e-05 ***
NA.               -0.128949 -0.159777 -0.098281  1889.781  < 1e-05 ***
Cum_vac_per_N_0   -0.579702 -0.951056 -0.039146     4.936 0.040375 *  
---
Signif. codes:  0 ‘***’ 0.001 ‘**’ 0.01 ‘*’ 0.05 ‘.’ 0.1 ‘ ’ 1
[1] "-----------------------------------------------------------------"

 Iterations = 3001:83000
 Thinning interval  = 1
 Sample size  = 80000 

 DIC: 186828.2 

 G-structure:  ~county

       post.mean l-95% CI u-95% CI eff.samp
county    0.4285   0.3961   0.4618    934.5

 R-structure:  ~units

      post.mean l-95% CI u-95% CI eff.samp
units    0.5993   0.5809   0.6188    749.3

 Location effects: flu ~ LOGN + 1 + max_HUS_mean + d_max_HUS_min_1 + d_max_HUS_min_2 + Income + airport_diffusion + v1 + v2 

                  post.mean l-95% CI u-95% CI eff.samp  pMCMC    
(Intercept)        -8.26887 -8.30073 -8.23703    713.5 <1e-05 ***
LOGN                1.00000  0.99994  1.00006  80000.0 <1e-05 ***
max_HUS_mean        0.71810  0.65679  0.78036   1174.1 <1e-05 ***
d_max_HUS_min_1    -0.19873 -0.22818 -0.17093   2536.9 <1e-05 ***
d_max_HUS_min_2    -0.07168 -0.10063 -0.04362   2469.9 <1e-05 ***
Income             -0.16459 -0.22802 -0.10149   1651.7 <1e-05 ***
airport_diffusion   0.14863  0.08899  0.20982   2924.4 <1e-05 ***
v1                  0.25004  0.23129  0.26841   1697.1 <1e-05 ***
v2                  0.35228  0.32349  0.38122   1415.7 <1e-05 ***
---
Signif. codes:  0 ‘***’ 0.001 ‘**’ 0.01 ‘*’ 0.05 ‘.’ 0.1 ‘ ’ 1
[1] "-----------------------------------------------------------------"

 Iterations = 3001:83000
 Thinning interval  = 1
 Sample size  = 80000 

 DIC: 186260.8 

 G-structure:  ~county

       post.mean l-95% CI u-95% CI eff.samp
county    0.2675   0.2446   0.2903    776.1

 R-structure:  ~units

      post.mean l-95% CI u-95% CI eff.samp
units    0.5663   0.5487   0.5841    770.1

 Location effects: flu ~ LOGN + 1 + max_HUS_mean + d_max_HUS_0 + d_max_HUS_min_1 + d_max_HUS_min_2 + d_max_HUS_min_3 + t_avg_mean + d_t_avg_0 + d_t_avg_min_1 + d_t_avg_min_2 + d_t_avg_min_3 + max_HUS_mean * t_avg_mean + d_max_HUS_0 * d_t_avg_0 + d_max_HUS_min_1 * d_t_avg_min_1 + d_max_HUS_min_2 * d_t_avg_min_2 + d_max_HUS_min_3 * d_t_avg_min_3 + RSDS_mean + d_RSDS_0 + d_RSDS_min_1 + d_RSDS_min_2 + d_RSDS_min_3 + AVG_PRESS_mean + d_AVG_PRESS_0 + d_AVG_PRESS_min_1 + d_AVG_PRESS_min_2 + d_AVG_PRESS_min_3 + Income + airport_diffusion + 
    Am_Ind + Asian + White_Hisp + W_non_Hisp + Black_Hisp + B_non_Hisp + Pacific + Insured + Poor + Urban + v1 + v2 + HA + M1 + M2 + NA. + Cum_vac_per_N_0 

                               post.mean   l-95% CI   u-95% CI eff.samp
(Intercept)                   -8.3276786 -8.3668981 -8.2870791  1300.61
LOGN                           0.9999988  0.9999370  1.0000601 82109.88
max_HUS_mean                   0.1449755 -0.0761249  0.3554967  1118.78
d_max_HUS_0                   -0.1385361 -0.1833733 -0.0931995  2604.33
d_max_HUS_min_1               -0.1480923 -0.1921407 -0.1022196  2437.17
d_max_HUS_min_2               -0.0120818 -0.0580885  0.0327007  2235.57
d_max_HUS_min_3               -0.0843453 -0.1286479 -0.0406487  2408.19
t_avg_mean                     0.8194459  0.5608504  1.0727803  1245.44
d_t_avg_0                      0.2824857  0.2115082  0.3529921  1892.66
d_t_avg_min_1                 -0.0261477 -0.1037028  0.0522135  1748.15
d_t_avg_min_2                 -0.1297470 -0.2039485 -0.0536032  1966.81
d_t_avg_min_3                 -0.2891782 -0.3577189 -0.2194218  1997.78
RSDS_mean                      0.0021671 -0.1341859  0.1306350  1460.95
d_RSDS_0                       0.4276544  0.3602555  0.4977894  2749.82
d_RSDS_min_1                   0.1415963  0.0706028  0.2102700  2766.18
d_RSDS_min_2                  -0.1968922 -0.2646624 -0.1268812  2840.02
d_RSDS_min_3                  -0.2131477 -0.2773826 -0.1495112  2791.48
AVG_PRESS_mean                -0.5153851 -0.6473808 -0.3872041   890.58
d_AVG_PRESS_0                 -0.0508983 -0.0751717 -0.0268146  2056.07
d_AVG_PRESS_min_1              0.0247391 -0.0025541  0.0511390  1935.51
d_AVG_PRESS_min_2             -0.0247182 -0.0518726  0.0015560  2111.86
d_AVG_PRESS_min_3              0.0006721 -0.0247820  0.0268831  2163.88
Income                         0.0328710 -0.0426309  0.1105613  1402.95
airport_diffusion              0.1701740  0.1099153  0.2305653  2501.64
Am_Ind                         0.4344353 -0.0703553  0.9438372  1015.44
Asian                          0.2155202  0.0670583  0.3636604  1519.09
White_Hisp                     0.9726196  0.1041323  1.8381568  1261.42
W_non_Hisp                     1.2402184 -0.1607676  2.5884413  1254.33
Black_Hisp                     0.0152325 -0.0442204  0.0742788  3006.77
B_non_Hisp                     0.9978723 -0.0620136  2.0281639  1255.75
Pacific                        0.0544288  0.0024164  0.1082206  2011.32
Insured                       -0.0614464 -0.1394584  0.0184335   980.56
Poor                           0.2468538  0.1620184  0.3322955  1457.53
Urban                         -0.0836129 -0.1529717 -0.0167287   992.40
v1                             0.2376537  0.2199883  0.2548840  2322.67
v2                             0.3354181  0.3082010  0.3630359  1436.33
HA                             0.0080773 -0.0271592  0.0433497  1478.72
M1                            -0.2880727 -0.3511804 -0.2210748  1710.76
M2                             0.2086444  0.1464881  0.2690719  2009.83
NA.                           -0.1374464 -0.1687481 -0.1059372  1713.42
Cum_vac_per_N_0               -0.1291643 -0.4459022  0.1055019    12.21
max_HUS_mean:t_avg_mean        0.2316499  0.1168880  0.3464997  1019.64
d_max_HUS_0:d_t_avg_0          0.2851151  0.2241165  0.3447831  1984.80
d_max_HUS_min_1:d_t_avg_min_1  0.0305764 -0.0305457  0.0925032  2198.67
d_max_HUS_min_2:d_t_avg_min_2  0.0040997 -0.0540432  0.0596021  2050.80
d_max_HUS_min_3:d_t_avg_min_3 -0.1965781 -0.2556509 -0.1408557  1990.55
                                 pMCMC    
(Intercept)                    < 1e-05 ***
LOGN                           < 1e-05 ***
max_HUS_mean                  0.188000    
d_max_HUS_0                    < 1e-05 ***
d_max_HUS_min_1                < 1e-05 ***
d_max_HUS_min_2               0.604250    
d_max_HUS_min_3               0.000250 ***
t_avg_mean                     < 1e-05 ***
d_t_avg_0                      < 1e-05 ***
d_t_avg_min_1                 0.509375    
d_t_avg_min_2                 0.001200 ** 
d_t_avg_min_3                  < 1e-05 ***
RSDS_mean                     0.971675    
d_RSDS_0                       < 1e-05 ***
d_RSDS_min_1                   < 1e-05 ***
d_RSDS_min_2                   < 1e-05 ***
d_RSDS_min_3                   < 1e-05 ***
AVG_PRESS_mean                 < 1e-05 ***
d_AVG_PRESS_0                  2.5e-05 ***
d_AVG_PRESS_min_1             0.073525 .  
d_AVG_PRESS_min_2             0.068875 .  
d_AVG_PRESS_min_3             0.962375    
Income                        0.397725    
airport_diffusion              < 1e-05 ***
Am_Ind                        0.095850 .  
Asian                         0.005800 ** 
White_Hisp                    0.031575 *  
W_non_Hisp                    0.080225 .  
Black_Hisp                    0.613600    
B_non_Hisp                    0.064325 .  
Pacific                       0.043100 *  
Insured                       0.127800    
Poor                           < 1e-05 ***
Urban                         0.016175 *  
v1                             < 1e-05 ***
v2                             < 1e-05 ***
HA                            0.654225    
M1                             < 1e-05 ***
M2                             < 1e-05 ***
NA.                            < 1e-05 ***
Cum_vac_per_N_0               0.463450    
max_HUS_mean:t_avg_mean       0.000125 ***
d_max_HUS_0:d_t_avg_0          < 1e-05 ***
d_max_HUS_min_1:d_t_avg_min_1 0.333825    
d_max_HUS_min_2:d_t_avg_min_2 0.888200    
d_max_HUS_min_3:d_t_avg_min_3  < 1e-05 ***
---
Signif. codes:  0 ‘***’ 0.001 ‘**’ 0.01 ‘*’ 0.05 ‘.’ 0.1 ‘ ’ 1
[1] "-----------------------------------------------------------------"

 Iterations = 3001:83000
 Thinning interval  = 1
 Sample size  = 80000 

 DIC: 186308.6 

 G-structure:  ~county

       post.mean l-95% CI u-95% CI eff.samp
county    0.2687   0.2463    0.292    881.1

 R-structure:  ~units

      post.mean l-95% CI u-95% CI eff.samp
units    0.5632   0.5451    0.581    725.8

 Location effects: flu ~ LOGN + 1 + max_HUS_mean + d_max_HUS_0 + d_max_HUS_min_1 + d_max_HUS_min_3 + t_avg_mean + d_t_avg_0 + d_t_avg_min_3 + d_t_avg_min_4 + RSDS_mean + d_RSDS_0 + d_RSDS_min_1 + AVG_PRESS_mean + d_AVG_PRESS_0 + d_AVG_PRESS_min_1 + d_AVG_PRESS_min_3 + tot_prec_mean + d_tot_prec_0 + d_tot_prec_min_3 + d_tot_prec_min_4 + Wind_avg_mean + d_Wind_avg_0 + d_Wind_avg_min_2 + Income + airport_diffusion + Am_Ind + Asian + White_Hisp + W_non_Hisp + Black_Hisp + B_non_Hisp + Urban + v1 + v2 + HA + M1 + M2 + NA. + 
    Cum_vac_per_N_0 

                  post.mean  l-95% CI  u-95% CI  eff.samp    pMCMC    
(Intercept)       -8.258587 -8.286752 -8.228757   521.557  < 1e-05 ***
LOGN               0.999999  0.999938  1.000062 80000.000  < 1e-05 ***
max_HUS_mean       0.288364  0.099834  0.476495  1631.758 0.002425 ** 
d_max_HUS_0       -0.122267 -0.167137 -0.077305  2302.400  < 1e-05 ***
d_max_HUS_min_1   -0.191625 -0.227859 -0.156034  2415.566  < 1e-05 ***
d_max_HUS_min_3   -0.062645 -0.105520 -0.019422  2412.836 0.004600 ** 
t_avg_mean         0.603500  0.354534  0.846967   988.280  < 1e-05 ***
d_t_avg_0          0.165962  0.100313  0.230620  1769.440  < 1e-05 ***
d_t_avg_min_3     -0.220912 -0.285992 -0.154569  1882.746  < 1e-05 ***
d_t_avg_min_4     -0.315929 -0.361121 -0.270953  2221.659  < 1e-05 ***
RSDS_mean          0.106104 -0.030549  0.238627  1557.047 0.122625    
d_RSDS_0           0.327935  0.267931  0.386614  2659.367  < 1e-05 ***
d_RSDS_min_1       0.088653  0.025818  0.148728  2637.263 0.004150 ** 
AVG_PRESS_mean    -0.601332 -0.719337 -0.479138   939.904  < 1e-05 ***
d_AVG_PRESS_0     -0.003791 -0.028818  0.020175  2052.286 0.768850    
d_AVG_PRESS_min_1 -0.010545 -0.035800  0.014625  1894.502 0.408750    
d_AVG_PRESS_min_3  0.003597 -0.020939  0.027828  2206.681 0.765425    
tot_prec_mean      0.240204  0.151458  0.331652  1418.858  < 1e-05 ***
d_tot_prec_0       0.027111  0.005273  0.048303  2687.260 0.013675 *  
d_tot_prec_min_3   0.092653  0.072229  0.113140  2889.008  < 1e-05 ***
d_tot_prec_min_4   0.045648  0.026426  0.065454  2833.305    5e-05 ***
Wind_avg_mean     -0.049306 -0.106137  0.007044  1378.936 0.086900 .  
d_Wind_avg_0      -0.051451 -0.075905 -0.027206  2195.297 0.000325 ***
d_Wind_avg_min_2  -0.053157 -0.076258 -0.031249  2343.676  < 1e-05 ***
Income            -0.057093 -0.122471  0.007389  1253.384 0.085375 .  
airport_diffusion  0.092712  0.035916  0.151197  2974.263 0.001775 ** 
Am_Ind             0.496798  0.018753  0.970832  1018.929 0.042025 *  
Asian              0.228830  0.084294  0.369401  1553.357 0.001750 ** 
White_Hisp         1.077241  0.266574  1.905825  1363.495 0.010600 *  
W_non_Hisp         1.128726 -0.163318  2.425211  1334.431 0.087125 .  
Black_Hisp         0.041539 -0.015448  0.100258  3514.703 0.158025    
B_non_Hisp         1.001687  0.001227  1.967597  1332.359 0.045975 *  
Urban             -0.062671 -0.131370  0.005864   949.586 0.074825 .  
v1                 0.238544  0.221108  0.256245  2351.623  < 1e-05 ***
v2                 0.336192  0.308737  0.363836  1478.515  < 1e-05 ***
HA                -0.043708 -0.078026 -0.009875  1597.671 0.009475 ** 
M1                -0.332492 -0.397755 -0.267985  1698.950  < 1e-05 ***
M2                 0.247790  0.186080  0.309564  1973.150  < 1e-05 ***
NA.               -0.118409 -0.149175 -0.088227  1850.121  < 1e-05 ***
Cum_vac_per_N_0   -0.181302 -0.729480  0.107044     5.897 0.410825    
---
Signif. codes:  0 ‘***’ 0.001 ‘**’ 0.01 ‘*’ 0.05 ‘.’ 0.1 ‘ ’ 1
[1] "-----------------------------------------------------------------"

 Iterations = 3001:83000
 Thinning interval  = 1
 Sample size  = 80000 

 DIC: 187217.6 

 G-structure:  ~county

       post.mean l-95% CI u-95% CI eff.samp
county    0.5276   0.4898   0.5666      990

 R-structure:  ~units

      post.mean l-95% CI u-95% CI eff.samp
units     0.603   0.5838   0.6226    637.2

 Location effects: flu ~ LOGN + 1 + v1 + v2 + HA + M1 + M2 + NA. + Cum_vac_per_N_0 

                post.mean l-95% CI u-95% CI  eff.samp   pMCMC    
(Intercept)      -8.21920 -8.25263 -8.18640   921.099 < 1e-05 ***
LOGN              1.00000  0.99994  1.00006 79171.753 < 1e-05 ***
v1                0.24694  0.22800  0.26627  1470.337 < 1e-05 ***
v2                0.34531  0.31517  0.37458  1035.204 < 1e-05 ***
HA                0.08285  0.04878  0.11637  1612.496 < 1e-05 ***
M1               -0.24244 -0.30521 -0.17955  2032.567 < 1e-05 ***
M2                0.09147  0.03173  0.15258  2293.250 0.00345 ** 
NA.              -0.13791 -0.16874 -0.10645  1889.218 < 1e-05 ***
Cum_vac_per_N_0  -0.32046 -0.77823 -0.01967     7.238 0.03710 *  
---
Signif. codes:  0 ‘***’ 0.001 ‘**’ 0.01 ‘*’ 0.05 ‘.’ 0.1 ‘ ’ 1
[1] "-----------------------------------------------------------------"

 Iterations = 3001:83000
 Thinning interval  = 1
 Sample size  = 80000 

 DIC: 187309.3 

 G-structure:  ~county

       post.mean l-95% CI u-95% CI eff.samp
county    0.5435   0.5053   0.5837    897.6

 R-structure:  ~units

      post.mean l-95% CI u-95% CI eff.samp
units    0.6275   0.6093   0.6469    818.4

 Location effects: flu ~ LOGN + 1 + HA + M1 + M2 + NA. + Cum_vac_per_N_0 

                post.mean l-95% CI u-95% CI  eff.samp   pMCMC    
(Intercept)      -8.22590 -8.25907 -8.19120   868.502 < 1e-05 ***
LOGN              1.00000  0.99994  1.00006 77902.592 < 1e-05 ***
HA                0.07926  0.04555  0.11366  1631.898 < 1e-05 ***
M1               -0.24130 -0.30444 -0.17686  1933.877 < 1e-05 ***
M2                0.09013  0.02665  0.15052  2252.697 0.00355 ** 
NA.              -0.14216 -0.17293 -0.11059  2012.919 < 1e-05 ***
Cum_vac_per_N_0  -0.76820 -1.47161 -0.09020     2.501 0.03950 *  
---
Signif. codes:  0 ‘***’ 0.001 ‘**’ 0.01 ‘*’ 0.05 ‘.’ 0.1 ‘ ’ 1
[1] "-----------------------------------------------------------------"

 Iterations = 3001:83000
 Thinning interval  = 1
 Sample size  = 80000 

 DIC: 186494.5 

 G-structure:  ~county

       post.mean l-95% CI u-95% CI eff.samp
county    0.4021    0.372   0.4329      888

 R-structure:  ~units

      post.mean l-95% CI u-95% CI eff.samp
units    0.5328   0.5156     0.55    631.7

 Location effects: flu ~ LOGN + 1 + max_HUS_mean + d_max_HUS_0 + d_max_HUS_min_1 + d_max_HUS_min_2 + d_max_HUS_min_3 + d_max_HUS_min_4 + v1 + v2 + land1 + land2 + land3 + land4 + tweet1 + tweet2 + tweet3 + tweet4 + air1 + air2 + air3 + air4 + HA + M1 + M2 + NA. + Cum_vac_per_N_0 

                post.mean  l-95% CI  u-95% CI  eff.samp    pMCMC    
(Intercept)     -8.246523 -8.277602 -8.216166   736.032  < 1e-05 ***
LOGN             1.000000  0.999937  1.000061 78821.220  < 1e-05 ***
max_HUS_mean     0.706122  0.647667  0.766101  1064.543  < 1e-05 ***
d_max_HUS_0     -0.017754 -0.049926  0.014429  2500.028 0.278775    
d_max_HUS_min_1 -0.123733 -0.155686 -0.092058  2612.136  < 1e-05 ***
d_max_HUS_min_2  0.008391 -0.021983  0.039487  2456.706 0.593750    
d_max_HUS_min_3 -0.058033 -0.089197 -0.027273  2448.318 0.000550 ***
d_max_HUS_min_4 -0.051443 -0.080877 -0.021782  2321.144 0.000925 ***
v1               0.219766  0.201052  0.238487  1686.791  < 1e-05 ***
v2               0.293323  0.260796  0.325214   974.558  < 1e-05 ***
land1            0.272729  0.253612  0.292076  3444.490  < 1e-05 ***
land2            0.399189  0.372400  0.425499  2302.131  < 1e-05 ***
land3            0.361121  0.325530  0.397151  1141.249  < 1e-05 ***
land4            0.184155  0.148453  0.221049   865.543  < 1e-05 ***
tweet1           0.110539  0.089780  0.131004  2303.308  < 1e-05 ***
tweet2           0.136365  0.110692  0.163061  2131.958  < 1e-05 ***
tweet3           0.122804  0.090900  0.153707  1538.619  < 1e-05 ***
tweet4           0.139072  0.103679  0.173628   956.216  < 1e-05 ***
air1             0.014966  0.001545  0.028576  4968.641 0.030600 *  
air2             0.032758  0.017156  0.047710  4541.125  < 1e-05 ***
air3             0.025704  0.007468  0.043959  4260.896 0.006875 ** 
air4             0.017716 -0.002525  0.037448  3140.784 0.083900 .  
HA               0.041752  0.007918  0.075213  1467.415 0.015675 *  
M1              -0.153476 -0.215037 -0.090248  1770.730  < 1e-05 ***
M2               0.084356  0.023235  0.143849  1949.577 0.007250 ** 
NA.             -0.106572 -0.137706 -0.076738  1767.930  < 1e-05 ***
Cum_vac_per_N_0 -1.064637 -1.721760 -0.253867     2.786  < 1e-05 ***
---
Signif. codes:  0 ‘***’ 0.001 ‘**’ 0.01 ‘*’ 0.05 ‘.’ 0.1 ‘ ’ 1
[1] "-----------------------------------------------------------------"

 Iterations = 3001:83000
 Thinning interval  = 1
 Sample size  = 80000 

 DIC: 185988.6 

 G-structure:  ~county

       post.mean l-95% CI u-95% CI eff.samp
county    0.2915   0.2676   0.3157    730.2

 R-structure:  ~units

      post.mean l-95% CI u-95% CI eff.samp
units    0.4938   0.4779   0.5101    697.7

 Location effects: flu ~ LOGN + 1 + max_HUS_mean + d_max_HUS_0 + d_max_HUS_min_1 + d_max_HUS_min_2 + d_max_HUS_min_3 + d_max_HUS_min_4 + t_avg_mean + d_t_avg_0 + d_t_avg_min_1 + d_t_avg_min_2 + d_t_avg_min_3 + d_t_avg_min_4 + RSDS_mean + d_RSDS_0 + d_RSDS_min_1 + d_RSDS_min_2 + d_RSDS_min_3 + d_RSDS_min_4 + AVG_PRESS_mean + d_AVG_PRESS_0 + d_AVG_PRESS_min_1 + d_AVG_PRESS_min_2 + d_AVG_PRESS_min_3 + d_AVG_PRESS_min_4 + tot_prec_mean + d_tot_prec_0 + d_tot_prec_min_1 + d_tot_prec_min_2 + d_tot_prec_min_3 + d_tot_prec_min_4 + 
    Wind_avg_mean + d_Wind_avg_0 + d_Wind_avg_min_1 + d_Wind_avg_min_2 + d_Wind_avg_min_3 + d_Wind_avg_min_4 + v1 + v2 + land1 + land2 + land3 + land4 + tweet1 + tweet2 + tweet3 + tweet4 + air1 + air2 + air3 + air4 + HA + M1 + M2 + NA. + Cum_vac_per_N_0 

                  post.mean  l-95% CI  u-95% CI  eff.samp    pMCMC    
(Intercept)       -8.237915 -8.265664 -8.210440   715.279  < 1e-05 ***
LOGN               1.000000  0.999937  1.000061 77246.251  < 1e-05 ***
max_HUS_mean      -0.039805 -0.207159  0.128026  1989.632 0.640025    
d_max_HUS_0       -0.138196 -0.183955 -0.093263  2207.200  < 1e-05 ***
d_max_HUS_min_1   -0.131674 -0.177153 -0.086587  2165.634  < 1e-05 ***
d_max_HUS_min_2   -0.077295 -0.122360 -0.032646  2260.012 0.000750 ***
d_max_HUS_min_3   -0.100717 -0.148871 -0.052858  2084.314  < 1e-05 ***
d_max_HUS_min_4    0.061752  0.014561  0.108187  2007.917 0.011450 *  
t_avg_mean         0.940982  0.716804  1.178348  1048.153  < 1e-05 ***
d_t_avg_0          0.178865  0.111986  0.247094  1676.822  < 1e-05 ***
d_t_avg_min_1     -0.017390 -0.093952  0.058890  1658.731 0.658625    
d_t_avg_min_2     -0.052988 -0.125320  0.021980  1709.563 0.161450    
d_t_avg_min_3     -0.165986 -0.241468 -0.092938  1776.284  < 1e-05 ***
d_t_avg_min_4     -0.322337 -0.390066 -0.252306  1911.728  < 1e-05 ***
RSDS_mean          0.229123  0.095967  0.364159  1256.068 0.000800 ***
d_RSDS_0           0.386672  0.319655  0.450592  2274.390  < 1e-05 ***
d_RSDS_min_1       0.180864  0.109194  0.251884  2399.716  < 1e-05 ***
d_RSDS_min_2      -0.063324 -0.137077  0.008888  2362.311 0.088900 .  
d_RSDS_min_3      -0.068636 -0.137257  0.001900  2529.912 0.056050 .  
d_RSDS_min_4      -0.007181 -0.068809  0.056703  2402.202 0.817800    
AVG_PRESS_mean    -0.489908 -0.604723 -0.372305   946.852  < 1e-05 ***
d_AVG_PRESS_0     -0.016047 -0.041253  0.009627  1847.193 0.215550    
d_AVG_PRESS_min_1 -0.023848 -0.051028  0.001950  1800.834 0.074025 .  
d_AVG_PRESS_min_2 -0.013753 -0.039542  0.013677  1905.208 0.315675    
d_AVG_PRESS_min_3 -0.012574 -0.039186  0.014067  1908.460 0.356800    
d_AVG_PRESS_min_4  0.038621  0.012427  0.064873  2006.922 0.003700 ** 
tot_prec_mean      0.167367  0.084543  0.252607  1212.737    1e-04 ***
d_tot_prec_0       0.029066  0.008641  0.050009  2533.792 0.005925 ** 
d_tot_prec_min_1   0.031990  0.011224  0.052888  2592.841 0.002525 ** 
d_tot_prec_min_2   0.085812  0.064247  0.107536  2489.012  < 1e-05 ***
d_tot_prec_min_3   0.063930  0.041902  0.085521  2488.447  < 1e-05 ***
d_tot_prec_min_4   0.043815  0.022490  0.065267  2614.211 0.000225 ***
Wind_avg_mean     -0.017045 -0.070530  0.036670  1327.373 0.534050    
d_Wind_avg_0      -0.044038 -0.068252 -0.020160  2071.938 0.000225 ***
d_Wind_avg_min_1  -0.084321 -0.108271 -0.059554  2067.528  < 1e-05 ***
d_Wind_avg_min_2  -0.027778 -0.051223 -0.004150  2220.623 0.021875 *  
d_Wind_avg_min_3  -0.034023 -0.056298 -0.010848  2255.903 0.003500 ** 
d_Wind_avg_min_4  -0.036416 -0.059922 -0.012942  2167.484 0.003275 ** 
v1                 0.213187  0.195779  0.231205  1976.137  < 1e-05 ***
v2                 0.286276  0.256169  0.317775  1012.981  < 1e-05 ***
land1              0.258513  0.239376  0.277235  3435.509  < 1e-05 ***
land2              0.381673  0.355682  0.408141  2143.703  < 1e-05 ***
land3              0.347092  0.313159  0.382940  1077.986  < 1e-05 ***
land4              0.179960  0.144626  0.214219   786.204  < 1e-05 ***
tweet1             0.112378  0.092521  0.132921  2496.816  < 1e-05 ***
tweet2             0.138509  0.113740  0.163249  2033.474  < 1e-05 ***
tweet3             0.125789  0.095851  0.155349  1486.692  < 1e-05 ***
tweet4             0.141673  0.106792  0.176269   894.911  < 1e-05 ***
air1               0.008123 -0.004761  0.020488  5757.567 0.209375    
air2               0.033792  0.019408  0.047943  5102.158    5e-05 ***
air3               0.034402  0.016767  0.051726  4313.442    1e-04 ***
air4               0.023676  0.003712  0.042765  3051.786 0.018275 *  
HA                -0.037034 -0.071750 -0.001291  1358.865 0.038725 *  
M1                -0.333433 -0.398749 -0.268603  1535.132  < 1e-05 ***
M2                 0.251934  0.189932  0.312223  1803.626  < 1e-05 ***
NA.               -0.097236 -0.126892 -0.067237  1750.887  < 1e-05 ***
Cum_vac_per_N_0   -0.234843 -0.943335  0.129966     3.342 0.529525    
---
Signif. codes:  0 ‘***’ 0.001 ‘**’ 0.01 ‘*’ 0.05 ‘.’ 0.1 ‘ ’ 1
[1] "-----------------------------------------------------------------"

 Iterations = 3001:83000
 Thinning interval  = 1
 Sample size  = 80000 

 DIC: 186314.9 

 G-structure:  ~county

       post.mean l-95% CI u-95% CI eff.samp
county    0.2922   0.2692   0.3164    870.9

 R-structure:  ~units

      post.mean l-95% CI u-95% CI eff.samp
units    0.5212   0.5038   0.5382    648.6

 Location effects: flu ~ LOGN + 1 + max_HUS_mean + d_max_HUS_min_1 + d_max_HUS_min_2 + t_avg_mean + d_t_avg_min_1 + d_t_avg_min_2 + RSDS_mean + d_RSDS_min_1 + d_RSDS_min_2 + AVG_PRESS_mean + d_AVG_PRESS_min_1 + d_AVG_PRESS_min_2 + Wind_avg_mean + d_Wind_avg_min_1 + d_Wind_avg_min_2 + v1 + v2 + land1 + land2 + land3 + land4 + tweet1 + tweet2 + tweet3 + tweet4 + air1 + air2 + air3 + air4 + HA + M1 + M2 + NA. + Cum_vac_per_N_0 

                   post.mean   l-95% CI   u-95% CI eff.samp   pMCMC    
(Intercept)       -8.2358142 -8.2633924 -8.2083491   653.07 < 1e-05 ***
LOGN               0.9999995  0.9999378  1.0000614 80000.00 < 1e-05 ***
max_HUS_mean       0.0680698 -0.0843127  0.2250052  1716.63 0.38878    
d_max_HUS_min_1   -0.1542023 -0.1962656 -0.1098523  2151.04 < 1e-05 ***
d_max_HUS_min_2    0.0057653 -0.0357206  0.0474842  2139.67 0.79435    
t_avg_mean         1.0279730  0.7962737  1.2539557   964.83 < 1e-05 ***
d_t_avg_min_1     -0.0467754 -0.1154981  0.0218557  1694.67 0.18150    
d_t_avg_min_2     -0.2734631 -0.3369516 -0.2097799  1803.73 < 1e-05 ***
RSDS_mean          0.0874485 -0.0370181  0.2130277  1129.86 0.17220    
d_RSDS_min_1       0.3857263  0.3271954  0.4424754  2548.97 < 1e-05 ***
d_RSDS_min_2      -0.1736972 -0.2327156 -0.1142681  2513.16 < 1e-05 ***
AVG_PRESS_mean    -0.5129999 -0.6260969 -0.3951756   979.16 < 1e-05 ***
d_AVG_PRESS_min_1 -0.0191778 -0.0428612  0.0053297  1754.08 0.12830    
d_AVG_PRESS_min_2 -0.0409273 -0.0658272 -0.0154101  2036.60 0.00135 ** 
Wind_avg_mean     -0.0475160 -0.1000186  0.0064013  1561.45 0.07677 .  
d_Wind_avg_min_1  -0.0663221 -0.0895796 -0.0437511  2178.55 < 1e-05 ***
d_Wind_avg_min_2  -0.0399511 -0.0626808 -0.0172545  2249.97 0.00055 ***
v1                 0.2122646  0.1943402  0.2298848  2225.22 < 1e-05 ***
v2                 0.2853193  0.2540064  0.3161613   967.34 < 1e-05 ***
land1              0.2592741  0.2394442  0.2782443  3685.62 < 1e-05 ***
land2              0.3845460  0.3584009  0.4102709  2423.76 < 1e-05 ***
land3              0.3567243  0.3202108  0.3910281  1061.95 < 1e-05 ***
land4              0.1842560  0.1492214  0.2207021   833.12 < 1e-05 ***
tweet1             0.1098344  0.0890076  0.1300128  2579.22 < 1e-05 ***
tweet2             0.1362147  0.1108934  0.1619193  1944.63 < 1e-05 ***
tweet3             0.1253231  0.0944193  0.1551886  1551.81 < 1e-05 ***
tweet4             0.1422697  0.1077658  0.1764710   978.39 < 1e-05 ***
air1               0.0088101 -0.0039175  0.0217717  5695.24 0.17880    
air2               0.0343024  0.0197166  0.0486356  5295.01 < 1e-05 ***
air3               0.0302271  0.0123321  0.0482486  4299.54 0.00147 ** 
air4               0.0189179 -0.0015270  0.0390249  2994.24 0.07397 .  
HA                 0.0331568  0.0004506  0.0654369  1473.99 0.04660 *  
M1                -0.2554136 -0.3182598 -0.1929955  1666.12 < 1e-05 ***
M2                 0.1687431  0.1096206  0.2288916  1874.33 < 1e-05 ***
NA.               -0.1027220 -0.1322964 -0.0721422  1748.13 < 1e-05 ***
Cum_vac_per_N_0   -0.2773181 -0.5840400  0.1064920     5.85 0.31355    
---
Signif. codes:  0 ‘***’ 0.001 ‘**’ 0.01 ‘*’ 0.05 ‘.’ 0.1 ‘ ’ 1
[1] "-----------------------------------------------------------------"

 Iterations = 3001:83000
 Thinning interval  = 1
 Sample size  = 80000 

 DIC: 186309.4 

 G-structure:  ~county

       post.mean l-95% CI u-95% CI eff.samp
county    0.2922    0.267   0.3167      684

 R-structure:  ~units

      post.mean l-95% CI u-95% CI eff.samp
units    0.5215   0.5042   0.5384    714.9

 Location effects: flu ~ LOGN + 1 + max_HUS_mean + d_max_HUS_min_1 + d_max_HUS_min_2 + t_avg_mean + d_t_avg_min_1 + d_t_avg_min_2 + RSDS_mean + d_RSDS_min_1 + d_RSDS_min_2 + AVG_PRESS_mean + d_AVG_PRESS_min_1 + d_AVG_PRESS_min_2 + Wind_avg_mean + d_Wind_avg_min_1 + d_Wind_avg_min_2 + v1 + v2 + land1 + land2 + land3 + land4 + tweet1 + tweet2 + tweet3 + tweet4 + air1 + air2 + air3 + air4 + HA + M1 + M2 + NA. + Cum_vac_per_N_0 

                   post.mean   l-95% CI   u-95% CI  eff.samp   pMCMC    
(Intercept)       -8.2379661 -8.2663545 -8.2089536   542.335 < 1e-05 ***
LOGN               0.9999994  0.9999369  1.0000606 80000.000 < 1e-05 ***
max_HUS_mean       0.0718806 -0.0809433  0.2299691  1610.571 0.36597    
d_max_HUS_min_1   -0.1537683 -0.1965085 -0.1108975  2179.058 < 1e-05 ***
d_max_HUS_min_2    0.0057667 -0.0369783  0.0457478  2323.986 0.78745    
t_avg_mean         1.0259784  0.7911558  1.2579029   843.626 < 1e-05 ***
d_t_avg_min_1     -0.0474829 -0.1152866  0.0202596  1732.818 0.17360    
d_t_avg_min_2     -0.2732577 -0.3376796 -0.2092592  1779.708 < 1e-05 ***
RSDS_mean          0.0874742 -0.0405320  0.2112883  1027.535 0.17370    
d_RSDS_min_1       0.3866585  0.3275720  0.4433808  2608.486 < 1e-05 ***
d_RSDS_min_2      -0.1748536 -0.2345976 -0.1170845  2609.957 < 1e-05 ***
AVG_PRESS_mean    -0.5168062 -0.6338505 -0.4025964   940.459 < 1e-05 ***
d_AVG_PRESS_min_1 -0.0190759 -0.0429408  0.0049576  1950.071 0.12442    
d_AVG_PRESS_min_2 -0.0411051 -0.0665839 -0.0159038  2102.770 0.00190 ** 
Wind_avg_mean     -0.0473182 -0.0993917  0.0059360  1726.435 0.07795 .  
d_Wind_avg_min_1  -0.0663727 -0.0891449 -0.0429894  2166.232 < 1e-05 ***
d_Wind_avg_min_2  -0.0402911 -0.0633479 -0.0169074  2228.168 0.00118 ** 
v1                 0.2120345  0.1945664  0.2297898  2323.735 < 1e-05 ***
v2                 0.2847186  0.2549013  0.3141892   988.147 < 1e-05 ***
land1              0.2593792  0.2404219  0.2787600  3434.836 < 1e-05 ***
land2              0.3850664  0.3597877  0.4115260  2506.753 < 1e-05 ***
land3              0.3554017  0.3190461  0.3905883  1113.176 < 1e-05 ***
land4              0.1853841  0.1496561  0.2208317   844.020 < 1e-05 ***
tweet1             0.1095090  0.0890647  0.1295387  2397.698 < 1e-05 ***
tweet2             0.1366411  0.1114325  0.1620190  1991.127 < 1e-05 ***
tweet3             0.1258732  0.0947428  0.1548429  1659.043 < 1e-05 ***
tweet4             0.1426595  0.1092935  0.1766037  1002.884 < 1e-05 ***
air1               0.0084217 -0.0044300  0.0211800  5874.436 0.19398    
air2               0.0342782  0.0197652  0.0485175  5287.167 < 1e-05 ***
air3               0.0303838  0.0119178  0.0482333  4208.079 0.00105 ** 
air4               0.0188401 -0.0011819  0.0393597  2905.932 0.07340 .  
HA                 0.0333811  0.0007214  0.0667992  1565.604 0.04610 *  
M1                -0.2551879 -0.3177790 -0.1942337  1796.875 < 1e-05 ***
M2                 0.1684729  0.1096459  0.2282878  1979.052 < 1e-05 ***
NA.               -0.1023024 -0.1321511 -0.0727417  1840.132 < 1e-05 ***
Cum_vac_per_N_0   -0.6760599 -1.0564420  0.0373458     5.566 0.07055 .  
---
Signif. codes:  0 ‘***’ 0.001 ‘**’ 0.01 ‘*’ 0.05 ‘.’ 0.1 ‘ ’ 1
[1] "-----------------------------------------------------------------"

 Iterations = 3001:83000
 Thinning interval  = 1
 Sample size  = 80000 

 DIC: 186072.6 

 G-structure:  ~county

       post.mean l-95% CI u-95% CI eff.samp
county    0.2983   0.2736   0.3242    681.1

 R-structure:  ~units

      post.mean l-95% CI u-95% CI eff.samp
units     0.505   0.4885   0.5212    706.5

 Location effects: flu ~ LOGN + 1 + max_HUS_mean + d_max_HUS_0 + d_max_HUS_min_1 + d_max_HUS_min_2 + d_max_HUS_min_3 + d_max_HUS_min_4 + t_avg_mean + d_t_avg_0 + d_t_avg_min_1 + d_t_avg_min_2 + d_t_avg_min_3 + d_t_avg_min_4 + RSDS_mean + d_RSDS_0 + d_RSDS_min_1 + d_RSDS_min_2 + d_RSDS_min_3 + d_RSDS_min_4 + v1 + v2 + land1 + land2 + land3 + land4 + tweet1 + tweet2 + tweet3 + tweet4 + air1 + air2 + air3 + air4 + HA + M1 + M2 + NA. + Cum_vac_per_N_0 

                post.mean  l-95% CI  u-95% CI  eff.samp    pMCMC    
(Intercept)     -8.237881 -8.266057 -8.209707   624.860  < 1e-05 ***
LOGN             0.999999  0.999938  1.000061 80000.000  < 1e-05 ***
max_HUS_mean    -0.063273 -0.218534  0.091615  1408.967 0.422700    
d_max_HUS_0     -0.120361 -0.163265 -0.077041  2357.658  < 1e-05 ***
d_max_HUS_min_1 -0.132148 -0.175650 -0.087944  2197.227  < 1e-05 ***
d_max_HUS_min_2 -0.016955 -0.058780  0.024826  2194.905 0.422300    
d_max_HUS_min_3 -0.036227 -0.079397  0.008991  2167.757 0.108625    
d_max_HUS_min_4  0.109975  0.066877  0.153417  2094.552  < 1e-05 ***
t_avg_mean       0.547874  0.348643  0.754442   849.310  < 1e-05 ***
d_t_avg_0        0.234243  0.168421  0.300865  1649.948  < 1e-05 ***
d_t_avg_min_1    0.012799 -0.060139  0.085851  1601.660 0.728575    
d_t_avg_min_2   -0.059034 -0.127191  0.007744  1758.803 0.083825 .  
d_t_avg_min_3   -0.187848 -0.255814 -0.118452  1856.780  < 1e-05 ***
d_t_avg_min_4   -0.366926 -0.430847 -0.301864  1985.768  < 1e-05 ***
RSDS_mean        0.496806  0.403755  0.590039   906.386  < 1e-05 ***
d_RSDS_0         0.437232  0.376519  0.500466  2308.228  < 1e-05 ***
d_RSDS_min_1     0.210369  0.142377  0.276250  2594.325  < 1e-05 ***
d_RSDS_min_2    -0.139341 -0.204705 -0.070809  2614.981  < 1e-05 ***
d_RSDS_min_3    -0.126463 -0.192603 -0.059527  2529.440 0.000675 ***
d_RSDS_min_4    -0.031006 -0.090696  0.027031  2491.534 0.309350    
v1               0.214360  0.196401  0.231879  2195.040  < 1e-05 ***
v2               0.288686  0.257078  0.319406  1056.740  < 1e-05 ***
land1            0.263772  0.244762  0.282792  3555.063  < 1e-05 ***
land2            0.387320  0.361289  0.413781  1758.386  < 1e-05 ***
land3            0.354513  0.319883  0.389174  1183.064  < 1e-05 ***
land4            0.184520  0.150328  0.219504   905.817  < 1e-05 ***
tweet1           0.113017  0.092761  0.132732  2269.427  < 1e-05 ***
tweet2           0.139099  0.113866  0.164580  2210.516  < 1e-05 ***
tweet3           0.125527  0.094665  0.156592  1511.658  < 1e-05 ***
tweet4           0.140483  0.106126  0.175169   924.366  < 1e-05 ***
air1             0.008937 -0.003749  0.021760  5415.702 0.173275    
air2             0.033952  0.019511  0.048349  5291.711  < 1e-05 ***
air3             0.033529  0.015898  0.051272  4293.994 0.000150 ***
air4             0.022426  0.002335  0.041822  3001.118 0.029250 *  
HA              -0.029183 -0.062621  0.004378  1506.381 0.085725 .  
M1              -0.364126 -0.428958 -0.301000  1629.432  < 1e-05 ***
M2               0.258543  0.197009  0.319552  1822.302  < 1e-05 ***
NA.             -0.088532 -0.118938 -0.058934  1772.277  < 1e-05 ***
Cum_vac_per_N_0 -0.343640 -0.661766  0.083427     5.693 0.186075    
---
Signif. codes:  0 ‘***’ 0.001 ‘**’ 0.01 ‘*’ 0.05 ‘.’ 0.1 ‘ ’ 1
[1] "-----------------------------------------------------------------"

 Iterations = 3001:83000
 Thinning interval  = 1
 Sample size  = 80000 

 DIC: 186336.9 

 G-structure:  ~county

       post.mean l-95% CI u-95% CI eff.samp
county    0.2989   0.2748   0.3236    867.9

 R-structure:  ~units

      post.mean l-95% CI u-95% CI eff.samp
units    0.5243   0.5069   0.5423    640.6

 Location effects: flu ~ LOGN + 1 + max_HUS_mean + d_max_HUS_min_1 + d_max_HUS_min_2 + t_avg_mean + d_t_avg_min_1 + d_t_avg_min_2 + RSDS_mean + d_RSDS_min_1 + d_RSDS_min_2 + v1 + v2 + land1 + land2 + land3 + land4 + tweet1 + tweet2 + tweet3 + tweet4 + air1 + air2 + air3 + air4 + HA + M1 + M2 + NA. + Cum_vac_per_N_0 

                 post.mean   l-95% CI   u-95% CI eff.samp   pMCMC    
(Intercept)     -8.2369357 -8.2652531 -8.2089890   625.90 < 1e-05 ***
LOGN             0.9999994  0.9999374  1.0000614 80842.76 < 1e-05 ***
max_HUS_mean    -0.0643308 -0.2186173  0.0916727  1564.39 0.41240    
d_max_HUS_min_1 -0.1445569 -0.1854976 -0.1027982  2190.29 < 1e-05 ***
d_max_HUS_min_2  0.0187437 -0.0208055  0.0586012  2311.71 0.35595    
t_avg_mean       0.5902684  0.3927596  0.7941910  1061.06 < 1e-05 ***
d_t_avg_min_1   -0.0596093 -0.1227424  0.0068018  1739.28 0.06888 .  
d_t_avg_min_2   -0.2637464 -0.3248536 -0.2019641  1705.03 < 1e-05 ***
RSDS_mean        0.4725686  0.3813586  0.5628456  1187.01 < 1e-05 ***
d_RSDS_min_1     0.4214663  0.3661194  0.4795627  2596.72 < 1e-05 ***
d_RSDS_min_2    -0.1719397 -0.2298884 -0.1123640  2573.99 < 1e-05 ***
v1               0.2135238  0.1953235  0.2308611  2061.24 < 1e-05 ***
v2               0.2868728  0.2557832  0.3172570  1049.22 < 1e-05 ***
land1            0.2641746  0.2452435  0.2831856  3636.02 < 1e-05 ***
land2            0.3900104  0.3638426  0.4159824  2343.32 < 1e-05 ***
land3            0.3614108  0.3249752  0.3966521  1063.20 < 1e-05 ***
land4            0.1874542  0.1521934  0.2229146   848.49 < 1e-05 ***
tweet1           0.1090370  0.0887551  0.1291793  2558.09 < 1e-05 ***
tweet2           0.1370334  0.1116261  0.1627092  1937.61 < 1e-05 ***
tweet3           0.1253999  0.0941343  0.1551622  1518.35 < 1e-05 ***
tweet4           0.1418349  0.1084024  0.1757708  1012.62 < 1e-05 ***
air1             0.0098648 -0.0031544  0.0224586  6306.52 0.13125    
air2             0.0350504  0.0204849  0.0496453  5288.17 < 1e-05 ***
air3             0.0306174  0.0122761  0.0481722  4286.22 0.00182 ** 
air4             0.0194677 -0.0006787  0.0392994  3161.28 0.05980 .  
HA               0.0309639 -0.0011081  0.0637353  1503.07 0.05983 .  
M1              -0.2742546 -0.3358574 -0.2128358  1803.93 < 1e-05 ***
M2               0.1819409  0.1202020  0.2394496  1951.69 < 1e-05 ***
NA.             -0.1044086 -0.1348976 -0.0751202  1735.28 < 1e-05 ***
Cum_vac_per_N_0 -0.2277649 -0.6160764  0.1036306     6.85 0.31200    
---
Signif. codes:  0 ‘***’ 0.001 ‘**’ 0.01 ‘*’ 0.05 ‘.’ 0.1 ‘ ’ 1
[1] "-----------------------------------------------------------------"

 Iterations = 3001:83000
 Thinning interval  = 1
 Sample size  = 80000 

 DIC: 186832.9 

 G-structure:  ~county

       post.mean l-95% CI u-95% CI eff.samp
county    0.5109   0.4734   0.5479    798.9

 R-structure:  ~units

      post.mean l-95% CI u-95% CI eff.samp
units    0.5962   0.5784   0.6132    858.7

 Location effects: flu ~ LOGN + 1 + d_t_avg_0 + d_t_avg_min_1 + d_t_avg_min_2 + d_t_avg_min_3 + d_t_avg_min_4 + Income + airport_diffusion + v1 + v2 

                  post.mean  l-95% CI  u-95% CI eff.samp  pMCMC    
(Intercept)       -8.235921 -8.269757 -8.204189    950.8 <1e-05 ***
LOGN               0.999999  0.999936  1.000060  80000.0 <1e-05 ***
d_t_avg_0          0.200271  0.149424  0.250011   1908.1 <1e-05 ***
d_t_avg_min_1     -0.061805 -0.116092 -0.008184   2039.9 0.0288 *  
d_t_avg_min_2     -0.019830 -0.069084  0.031470   2023.8 0.4422    
d_t_avg_min_3     -0.161007 -0.213411 -0.110111   2081.8 <1e-05 ***
d_t_avg_min_4     -0.236984 -0.283072 -0.193807   2399.6 <1e-05 ***
Income            -0.342979 -0.407286 -0.277104   1765.0 <1e-05 ***
airport_diffusion  0.279224  0.215093  0.342794   1919.8 <1e-05 ***
v1                 0.247595  0.228832  0.266401   1605.7 <1e-05 ***
[truncated: 75,561 more chars]
