# Supplementary material for: Conjunction of factors triggering waves of seasonal influenza
Source: eLife. 2018 Feb 27;7:e30756. doi: 10.7554/eLife.30756 (PMC5864297; doi:10.7554/eLife.30756)
Supplement: Supplementary file 3. [file elife-30756-supp3.txt]

  flu  ~ LOGN + 1 & 187359.4 


  flu  ~ LOGN + 1 + HA + M1 + M2 + NA. + Cum_vac_per_N_diff_1 + Cum_vac_per_N_diff_2 + Cum_vac_per_N_diff_3 + Cum_vac_per_N_diff_4 & 187321.4 


  flu  ~ LOGN + 1 + HA + M1 + M2 + NA. + Cum_vac_per_N_0 + Cum_vac_per_N_1 + Cum_vac_per_N_2 + Cum_vac_per_N_3 & 187316.6 


  flu  ~ LOGN + 1 + HA + M1 + M2 + NA. + Cum_vac_per_N_0 & 187309.3 


  flu  ~ LOGN + 1 + v1 + v2 & 187270 


  flu  ~ LOGN + 1 + v1 + v2 + HA + M1 + M2 + NA. + Cum_vac_per_N_0 + Cum_vac_per_N_1 + Cum_vac_per_N_2 + Cum_vac_per_N_3 & 187229.9 


  flu  ~ LOGN + 1 + v1 + v2 + HA + M1 + M2 + NA. + Cum_vac_per_N_diff_1 + Cum_vac_per_N_diff_2 + Cum_vac_per_N_diff_3 + Cum_vac_per_N_diff_4 & 187224.1 


  flu  ~ LOGN + 1 + v1 + v2 + HA + M1 + M2 + NA. + Cum_vac_per_N_0 & 187217.6 


  flu  ~ LOGN + 1 + v1 + v2 + land1 + land2 + land3 + land4 + tweet1 + tweet2 + tweet3 + tweet4 + air1 + air2 + air3 + air4 & 186947.7 


  flu  ~ LOGN + 1 + v1 + v2 + land1 + land2 + land3 + land4 + tweet1 + tweet2 + tweet3 + tweet4 + air1 + air2 + air3 + air4 + HA + M1 + M2 + NA. + Cum_vac_per_N_0 & 186896.2 


  flu  ~ LOGN + 1 + v1 + v2 + land1 + land2 + land3 + land4 + tweet1 + tweet2 + tweet3 + tweet4 + air1 + air2 + air3 + air4 + HA + M1 + M2 + NA. + Cum_vac_per_N_diff_1 + Cum_vac_per_N_diff_2 + Cum_vac_per_N_diff_3 + Cum_vac_per_N_diff_4 & 186893.1 


  flu  ~ LOGN + 1 + v1 + v2 + land1 + land2 + land3 + land4 + tweet1 + tweet2 + tweet3 + tweet4 + air1 + air2 + air3 + air4 + HA + M1 + M2 + NA. + Cum_vac_per_N_0 + Cum_vac_per_N_1 + Cum_vac_per_N_2 + Cum_vac_per_N_3 & 186892.5 


  flu  ~ LOGN + 1 + d_t_avg_0 + d_t_avg_min_1 + d_t_avg_min_2 + d_t_avg_min_3 + d_t_avg_min_4 + Income + airport_diffusion + v1 + v2 & 186832.9 


  flu  ~ LOGN + 1 + max_HUS_mean + d_max_HUS_min_1 + d_max_HUS_min_2 + Income + airport_diffusion + v1 + v2 & 186828.2 


  flu  ~ LOGN + 1 + max_HUS_mean + d_max_HUS_min_1 + d_max_HUS_min_2 + Income + airport_diffusion + v1 + v2 + HA + M1 + M2 + NA. + Cum_vac_per_N_diff_1 + Cum_vac_per_N_diff_2 + Cum_vac_per_N_diff_3 + Cum_vac_per_N_diff_4 & 186827.2 


  flu  ~ LOGN + 1 + max_HUS_mean + d_max_HUS_min_1 + d_max_HUS_min_2 + Income + airport_diffusion + v1 + v2 + HA + M1 + M2 + NA. + Cum_vac_per_N_0 & 186825.7 


  flu  ~ LOGN + 1 + max_HUS_mean + d_max_HUS_min_1 + d_max_HUS_min_2 + Income + airport_diffusion + v1 + v2 + HA + M1 + M2 + NA. + Cum_vac_per_N_0 + Cum_vac_per_N_1 + Cum_vac_per_N_2 + Cum_vac_per_N_3 & 186821 


  flu  ~ LOGN + 1 + d_t_avg_0 + d_t_avg_min_1 + d_t_avg_min_2 + d_t_avg_min_3 + d_t_avg_min_4 + Income + airport_diffusion + v1 + v2 + HA + M1 + M2 + NA. + Cum_vac_per_N_diff_1 + Cum_vac_per_N_diff_2 + Cum_vac_per_N_diff_3 + Cum_vac_per_N_diff_4 & 186817.3 


  flu  ~ LOGN + 1 + d_t_avg_0 + d_t_avg_min_1 + d_t_avg_min_2 + d_t_avg_min_3 + d_t_avg_min_4 + Income + airport_diffusion + v1 + v2 + HA + M1 + M2 + NA. + Cum_vac_per_N_0 & 186811.8 


  flu  ~ LOGN + 1 + max_HUS_mean + d_max_HUS_0 + d_max_HUS_min_1 + d_max_HUS_min_2 + d_max_HUS_min_3 + Income + airport_diffusion + v1 + v2 & 186800 


  flu  ~ LOGN + 1 + d_t_avg_0 + d_t_avg_min_1 + d_t_avg_min_2 + d_t_avg_min_3 + d_t_avg_min_4 + Income + airport_diffusion + v1 + v2 + HA + M1 + M2 + NA. + Cum_vac_per_N_0 + Cum_vac_per_N_1 + Cum_vac_per_N_2 + Cum_vac_per_N_3 & 186798.8 


  flu  ~ LOGN + 1 + max_HUS_mean + d_max_HUS_0 + d_max_HUS_min_1 + d_max_HUS_min_2 + d_max_HUS_min_3 + Income + airport_diffusion + v1 + v2 + HA + M1 + M2 + NA. + Cum_vac_per_N_diff_1 + Cum_vac_per_N_diff_2 + Cum_vac_per_N_diff_3 + Cum_vac_per_N_diff_4 & 186795.1 


  flu  ~ LOGN + 1 + max_HUS_mean + d_max_HUS_0 + d_max_HUS_min_1 + d_max_HUS_min_2 + d_max_HUS_min_3 + Income + airport_diffusion + v1 + v2 + HA + M1 + M2 + NA. + Cum_vac_per_N_0 & 186794.7 


  flu  ~ LOGN + 1 + max_HUS_mean + d_max_HUS_0 + d_max_HUS_min_1 + d_max_HUS_min_2 + d_max_HUS_min_3 + d_max_HUS_min_4 + v1 + v2 & 186793.6 


  flu  ~ LOGN + 1 + max_HUS_mean + d_max_HUS_0 + d_max_HUS_min_1 + d_max_HUS_min_2 + d_max_HUS_min_3 + d_max_HUS_min_4 + v1 + v2 + HA + M1 + M2 + NA. + Cum_vac_per_N_0 & 186787.9 


  flu  ~ LOGN + 1 + max_HUS_mean + d_max_HUS_0 + d_max_HUS_min_1 + d_max_HUS_min_2 + d_max_HUS_min_3 + d_max_HUS_min_4 + v1 + v2 + HA + M1 + M2 + NA. + Cum_vac_per_N_0 + Cum_vac_per_N_1 + Cum_vac_per_N_2 + Cum_vac_per_N_3 & 186782.3 


  flu  ~ LOGN + 1 + max_HUS_mean + d_max_HUS_0 + d_max_HUS_min_1 + d_max_HUS_min_2 + d_max_HUS_min_3 + Income + airport_diffusion + v1 + v2 + HA + M1 + M2 + NA. + Cum_vac_per_N_0 + Cum_vac_per_N_1 + Cum_vac_per_N_2 + Cum_vac_per_N_3 & 186782.2 


  flu  ~ LOGN + 1 + max_HUS_mean + d_max_HUS_0 + d_max_HUS_min_1 + d_max_HUS_min_2 + d_max_HUS_min_3 + d_max_HUS_min_4 + v1 + v2 + HA + M1 + M2 + NA. + Cum_vac_per_N_diff_1 + Cum_vac_per_N_diff_2 + Cum_vac_per_N_diff_3 + Cum_vac_per_N_diff_4 & 186779.5 


  flu  ~ LOGN + 1 + max_HUS_mean + d_max_HUS_min_1 + d_max_HUS_min_2 + t_avg_mean + d_t_avg_min_1 + d_t_avg_min_2 + RSDS_mean + d_RSDS_min_1 + d_RSDS_min_2 + v1 + v2 & 186626 


  flu  ~ LOGN + 1 + max_HUS_mean + d_max_HUS_min_1 + d_max_HUS_min_2 + t_avg_mean + d_t_avg_min_1 + d_t_avg_min_2 + RSDS_mean + d_RSDS_min_1 + d_RSDS_min_2 + v1 + v2 + HA + M1 + M2 + NA. + Cum_vac_per_N_0 + Cum_vac_per_N_1 + Cum_vac_per_N_2 + Cum_vac_per_N_3 & 186620.5 


  flu  ~ LOGN + 1 + max_HUS_mean + d_max_HUS_min_1 + d_max_HUS_min_2 + t_avg_mean + d_t_avg_min_1 + d_t_avg_min_2 + RSDS_mean + d_RSDS_min_1 + d_RSDS_min_2 + v1 + v2 + HA + M1 + M2 + NA. + Cum_vac_per_N_diff_1 + Cum_vac_per_N_diff_2 + Cum_vac_per_N_diff_3 + Cum_vac_per_N_diff_4 & 186617.5 


  flu  ~ LOGN + 1 + max_HUS_mean + d_max_HUS_min_1 + d_max_HUS_min_2 + t_avg_mean + d_t_avg_min_1 + d_t_avg_min_2 + RSDS_mean + d_RSDS_min_1 + d_RSDS_min_2 + v1 + v2 + HA + M1 + M2 + NA. + Cum_vac_per_N_0 & 186613.1 


  flu  ~ LOGN + 1 + max_HUS_mean + d_max_HUS_min_1 + d_max_HUS_min_2 + t_avg_mean + d_t_avg_min_1 + d_t_avg_min_2 + RSDS_mean + d_RSDS_min_1 + d_RSDS_min_2 + AVG_PRESS_mean + d_AVG_PRESS_min_1 + d_AVG_PRESS_min_2 + Wind_avg_mean + d_Wind_avg_min_1 + d_Wind_avg_min_2 + v1 + v2 & 186611.8 


  flu  ~ LOGN + 1 + max_HUS_mean + d_max_HUS_min_1 + d_max_HUS_min_2 + t_avg_mean + d_t_avg_min_1 + d_t_avg_min_2 + RSDS_mean + d_RSDS_min_1 + d_RSDS_min_2 + AVG_PRESS_mean + d_AVG_PRESS_min_1 + d_AVG_PRESS_min_2 + Wind_avg_mean + d_Wind_avg_min_1 + d_Wind_avg_min_2 + v1 + v2 & 186609.1 


  flu  ~ LOGN + 1 + max_HUS_mean + d_max_HUS_min_1 + d_max_HUS_min_2 + t_avg_mean + d_t_avg_min_1 + d_t_avg_min_2 + RSDS_mean + d_RSDS_min_1 + d_RSDS_min_2 + AVG_PRESS_mean + d_AVG_PRESS_min_1 + d_AVG_PRESS_min_2 + Wind_avg_mean + d_Wind_avg_min_1 + d_Wind_avg_min_2 + v1 + v2 + HA + M1 + M2 + NA. + Cum_vac_per_N_0 + Cum_vac_per_N_1 + Cum_vac_per_N_2 + Cum_vac_per_N_3 & 186604 


  flu  ~ LOGN + 1 + max_HUS_mean + d_max_HUS_min_1 + d_max_HUS_min_2 + t_avg_mean + d_t_avg_min_1 + d_t_avg_min_2 + RSDS_mean + d_RSDS_min_1 + d_RSDS_min_2 + AVG_PRESS_mean + d_AVG_PRESS_min_1 + d_AVG_PRESS_min_2 + Wind_avg_mean + d_Wind_avg_min_1 + d_Wind_avg_min_2 + v1 + v2 + HA + M1 + M2 + NA. + Cum_vac_per_N_0 & 186603.4 


  flu  ~ LOGN + 1 + max_HUS_mean + d_max_HUS_min_1 + d_max_HUS_min_2 + t_avg_mean + d_t_avg_min_1 + d_t_avg_min_2 + RSDS_mean + d_RSDS_min_1 + d_RSDS_min_2 + AVG_PRESS_mean + d_AVG_PRESS_min_1 + d_AVG_PRESS_min_2 + Wind_avg_mean + d_Wind_avg_min_1 + d_Wind_avg_min_2 + v1 + v2 + HA + M1 + M2 + NA. + Cum_vac_per_N_0 & 186598.6 


  flu  ~ LOGN + 1 + max_HUS_mean + d_max_HUS_min_1 + d_max_HUS_min_2 + t_avg_mean + d_t_avg_min_1 + d_t_avg_min_2 + RSDS_mean + d_RSDS_min_1 + d_RSDS_min_2 + AVG_PRESS_mean + d_AVG_PRESS_min_1 + d_AVG_PRESS_min_2 + Wind_avg_mean + d_Wind_avg_min_1 + d_Wind_avg_min_2 + v1 + v2 + HA + M1 + M2 + NA. + Cum_vac_per_N_diff_1 + Cum_vac_per_N_diff_2 + Cum_vac_per_N_diff_3 + Cum_vac_per_N_diff_4 & 186593.2 


  flu  ~ LOGN + 1 + max_HUS_mean + d_max_HUS_min_1 + d_max_HUS_min_2 + t_avg_mean + d_t_avg_min_1 + d_t_avg_min_2 + RSDS_mean + d_RSDS_min_1 + d_RSDS_min_2 + AVG_PRESS_mean + d_AVG_PRESS_min_1 + d_AVG_PRESS_min_2 + Wind_avg_mean + d_Wind_avg_min_1 + d_Wind_avg_min_2 + v1 + v2 + HA + M1 + M2 + NA. + Cum_vac_per_N_diff_1 + Cum_vac_per_N_diff_2 + Cum_vac_per_N_diff_3 + Cum_vac_per_N_diff_4 & 186592.3 


  flu  ~ LOGN + 1 + max_HUS_mean + d_max_HUS_min_1 + d_max_HUS_min_2 + t_avg_mean + d_t_avg_min_1 + d_t_avg_min_2 + RSDS_mean + d_RSDS_min_1 + d_RSDS_min_2 + AVG_PRESS_mean + d_AVG_PRESS_min_1 + d_AVG_PRESS_min_2 + Wind_avg_mean + d_Wind_avg_min_1 + d_Wind_avg_min_2 + v1 + v2 + HA + M1 + M2 + NA. + Cum_vac_per_N_0 + Cum_vac_per_N_1 + Cum_vac_per_N_2 + Cum_vac_per_N_3 & 186590.3 


  flu  ~ LOGN + 1 + max_HUS_mean + d_max_HUS_min_1 + d_max_HUS_min_2 + Income + airport_diffusion + v1 + v2 + land1 + land2 + land3 + land4 + tweet1 + tweet2 + tweet3 + tweet4 + air1 + air2 + air3 + air4 & 186540.8 


  flu  ~ LOGN + 1 + d_t_avg_0 + d_t_avg_min_1 + d_t_avg_min_2 + d_t_avg_min_3 + d_t_avg_min_4 + Income + airport_diffusion + v1 + v2 + land1 + land2 + land3 + land4 + tweet1 + tweet2 + tweet3 + tweet4 + air1 + air2 + air3 + air4 & 186535.8 


  flu  ~ LOGN + 1 + max_HUS_mean + d_max_HUS_min_1 + d_max_HUS_min_2 + Income + airport_diffusion + v1 + v2 + land1 + land2 + land3 + land4 + tweet1 + tweet2 + tweet3 + tweet4 + air1 + air2 + air3 + air4 + HA + M1 + M2 + NA. + Cum_vac_per_N_0 + Cum_vac_per_N_1 + Cum_vac_per_N_2 + Cum_vac_per_N_3 & 186534.2 


  flu  ~ LOGN + 1 + max_HUS_mean + d_max_HUS_min_1 + d_max_HUS_min_2 + Income + airport_diffusion + v1 + v2 + land1 + land2 + land3 + land4 + tweet1 + tweet2 + tweet3 + tweet4 + air1 + air2 + air3 + air4 + HA + M1 + M2 + NA. + Cum_vac_per_N_diff_1 + Cum_vac_per_N_diff_2 + Cum_vac_per_N_diff_3 + Cum_vac_per_N_diff_4 & 186526.6 


  flu  ~ LOGN + 1 + max_HUS_mean + d_max_HUS_min_1 + d_max_HUS_min_2 + Income + airport_diffusion + v1 + v2 + land1 + land2 + land3 + land4 + tweet1 + tweet2 + tweet3 + tweet4 + air1 + air2 + air3 + air4 + HA + M1 + M2 + NA. + Cum_vac_per_N_0 & 186523.4 


  flu  ~ LOGN + 1 + d_t_avg_0 + d_t_avg_min_1 + d_t_avg_min_2 + d_t_avg_min_3 + d_t_avg_min_4 + Income + airport_diffusion + v1 + v2 + land1 + land2 + land3 + land4 + tweet1 + tweet2 + tweet3 + tweet4 + air1 + air2 + air3 + air4 + HA + M1 + M2 + NA. + Cum_vac_per_N_diff_1 + Cum_vac_per_N_diff_2 + Cum_vac_per_N_diff_3 + Cum_vac_per_N_diff_4 & 186520.7 


  flu  ~ LOGN + 1 + d_t_avg_0 + d_t_avg_min_1 + d_t_avg_min_2 + d_t_avg_min_3 + d_t_avg_min_4 + Income + airport_diffusion + v1 + v2 + land1 + land2 + land3 + land4 + tweet1 + tweet2 + tweet3 + tweet4 + air1 + air2 + air3 + air4 + HA + M1 + M2 + NA. + HA * NA. & 186520.3 


  flu  ~ LOGN + 1 + d_t_avg_0 + d_t_avg_min_1 + d_t_avg_min_2 + d_t_avg_min_3 + d_t_avg_min_4 + Income + airport_diffusion + v1 + v2 + land1 + land2 + land3 + land4 + tweet1 + tweet2 + tweet3 + tweet4 + air1 + air2 + air3 + air4 + HA + M1 + M2 + NA. + Cum_vac_per_N_0 & 186518.9 


  flu  ~ LOGN + 1 + d_t_avg_0 + d_t_avg_min_1 + d_t_avg_min_2 + d_t_avg_min_3 + d_t_avg_min_4 + Income + airport_diffusion + v1 + v2 + land1 + land2 + land3 + land4 + tweet1 + tweet2 + tweet3 + tweet4 + air1 + air2 + air3 + air4 + HA + M1 + M2 + NA. & 186517.8 


  flu  ~ LOGN + 1 + d_t_avg_0 + d_t_avg_min_1 + d_t_avg_min_2 + d_t_avg_min_3 + d_t_avg_min_4 + Income + airport_diffusion + v1 + v2 + land1 + land2 + land3 + land4 + tweet1 + tweet2 + tweet3 + tweet4 + air1 + air2 + air3 + air4 + HA + M1 + M2 + NA. + Cum_vac_per_N_0 + Cum_vac_per_N_1 + Cum_vac_per_N_2 + Cum_vac_per_N_3 & 186513.6 


  flu  ~ LOGN + 1 + max_HUS_mean + d_max_HUS_0 + d_max_HUS_min_1 + d_max_HUS_min_2 + d_max_HUS_min_3 + Income + airport_diffusion + v1 + v2 + land1 + land2 + land3 + land4 + tweet1 + tweet2 + tweet3 + tweet4 + air1 + air2 + air3 + air4 & 186513.3 


  flu  ~ LOGN + 1 + max_HUS_mean + d_max_HUS_0 + d_max_HUS_min_1 + d_max_HUS_min_2 + d_max_HUS_min_3 + Income + airport_diffusion + v1 + v2 + land1 + land2 + land3 + land4 + tweet1 + tweet2 + tweet3 + tweet4 + air1 + air2 + air3 + air4 + HA + M1 + M2 + NA. + Cum_vac_per_N_0 + Cum_vac_per_N_1 + Cum_vac_per_N_2 + Cum_vac_per_N_3 & 186498.7 


  flu  ~ LOGN + 1 + max_HUS_mean + d_max_HUS_0 + d_max_HUS_min_1 + d_max_HUS_min_2 + d_max_HUS_min_3 + Income + airport_diffusion + v1 + v2 + land1 + land2 + land3 + land4 + tweet1 + tweet2 + tweet3 + tweet4 + air1 + air2 + air3 + air4 + HA + M1 + M2 + NA. + Cum_vac_per_N_diff_1 + Cum_vac_per_N_diff_2 + Cum_vac_per_N_diff_3 + Cum_vac_per_N_diff_4 & 186498.4 


  flu  ~ LOGN + 1 + max_HUS_mean + d_max_HUS_0 + d_max_HUS_min_1 + d_max_HUS_min_2 + d_max_HUS_min_3 + d_max_HUS_min_4 + v1 + v2 + land1 + land2 + land3 + land4 + tweet1 + tweet2 + tweet3 + tweet4 + air1 + air2 + air3 + air4 & 186498 


  flu  ~ LOGN + 1 + max_HUS_mean + d_max_HUS_0 + d_max_HUS_min_1 + d_max_HUS_min_2 + d_max_HUS_min_3 + Income + airport_diffusion + v1 + v2 + land1 + land2 + land3 + land4 + tweet1 + tweet2 + tweet3 + tweet4 + air1 + air2 + air3 + air4 + HA + M1 + M2 + NA. + HA * NA. & 186497.1 


  flu  ~ LOGN + 1 + max_HUS_mean + d_max_HUS_0 + d_max_HUS_min_1 + d_max_HUS_min_2 + d_max_HUS_min_3 + d_max_HUS_min_4 + v1 + v2 + land1 + land2 + land3 + land4 + tweet1 + tweet2 + tweet3 + tweet4 + air1 + air2 + air3 + air4 + HA + M1 + M2 + NA. + Cum_vac_per_N_0 & 186494.5 


  flu  ~ LOGN + 1 + max_HUS_mean + d_max_HUS_0 + d_max_HUS_min_1 + d_max_HUS_min_2 + d_max_HUS_min_3 + Income + airport_diffusion + v1 + v2 + land1 + land2 + land3 + land4 + tweet1 + tweet2 + tweet3 + tweet4 + air1 + air2 + air3 + air4 + HA + M1 + M2 + NA. & 186492.9 


  flu  ~ LOGN + 1 + max_HUS_mean + d_max_HUS_0 + d_max_HUS_min_1 + d_max_HUS_min_2 + d_max_HUS_min_3 + Income + airport_diffusion + v1 + v2 + land1 + land2 + land3 + land4 + tweet1 + tweet2 + tweet3 + tweet4 + air1 + air2 + air3 + air4 + HA + M1 + M2 + NA. + Cum_vac_per_N_0 & 186489.5 


  flu  ~ LOGN + 1 + max_HUS_mean + d_max_HUS_0 + d_max_HUS_min_1 + d_max_HUS_min_2 + d_max_HUS_min_3 + d_max_HUS_min_4 + v1 + v2 + land1 + land2 + land3 + land4 + tweet1 + tweet2 + tweet3 + tweet4 + air1 + air2 + air3 + air4 + HA + M1 + M2 + NA. + Cum_vac_per_N_0 + Cum_vac_per_N_1 + Cum_vac_per_N_2 + Cum_vac_per_N_3 & 186487.4 


  flu  ~ LOGN + 1 + max_HUS_mean + d_max_HUS_0 + d_max_HUS_min_1 + d_max_HUS_min_2 + d_max_HUS_min_3 + d_max_HUS_min_4 + v1 + v2 + land1 + land2 + land3 + land4 + tweet1 + tweet2 + tweet3 + tweet4 + air1 + air2 + air3 + air4 + HA + M1 + M2 + NA. + Cum_vac_per_N_diff_1 + Cum_vac_per_N_diff_2 + Cum_vac_per_N_diff_3 + Cum_vac_per_N_diff_4 & 186484 


  flu  ~ LOGN + 1 + max_HUS_mean + d_max_HUS_0 + d_max_HUS_min_1 + d_max_HUS_min_2 + d_max_HUS_min_3 + d_max_HUS_min_4 + t_avg_mean + d_t_avg_0 + d_t_avg_min_1 + d_t_avg_min_2 + d_t_avg_min_3 + d_t_avg_min_4 + RSDS_mean + d_RSDS_0 + d_RSDS_min_1 + d_RSDS_min_2 + d_RSDS_min_3 + d_RSDS_min_4 + v1 + v2 & 186417.9 


  flu  ~ LOGN + 1 + max_HUS_mean + d_max_HUS_0 + d_max_HUS_min_1 + d_max_HUS_min_2 + d_max_HUS_min_3 + t_avg_mean + d_t_avg_0 + d_t_avg_min_1 + d_t_avg_min_2 + d_t_avg_min_3 + RSDS_mean + d_RSDS_0 + d_RSDS_min_1 + d_RSDS_min_2 + d_RSDS_min_3 + AVG_PRESS_mean + d_AVG_PRESS_0 + d_AVG_PRESS_min_1 + d_AVG_PRESS_min_2 + d_AVG_PRESS_min_3 + Income + airport_diffusion + v1 + v2 & 186393.8 


  flu  ~ LOGN + 1 + max_HUS_mean + d_max_HUS_0 + d_max_HUS_min_1 + d_max_HUS_min_3 + t_avg_mean + d_t_avg_0 + d_t_avg_min_3 + d_t_avg_min_4 + RSDS_mean + d_RSDS_0 + d_RSDS_min_1 + AVG_PRESS_mean + d_AVG_PRESS_0 + d_AVG_PRESS_min_1 + d_AVG_PRESS_min_3 + tot_prec_mean + d_tot_prec_0 + d_tot_prec_min_3 + d_tot_prec_min_4 + Wind_avg_mean + d_Wind_avg_0 + d_Wind_avg_min_2 + Income + airport_diffusion + Am_Ind + Asian + White_Hisp + W_non_Hisp + Black_Hisp + B_non_Hisp + Urban + v1 + v2 & 186383.5 


  flu  ~ LOGN + 1 + max_HUS_mean + d_max_HUS_0 + d_max_HUS_min_1 + d_max_HUS_min_2 + d_max_HUS_min_3 + t_avg_mean + d_t_avg_0 + d_t_avg_min_1 + d_t_avg_min_2 + d_t_avg_min_3 + RSDS_mean + d_RSDS_0 + d_RSDS_min_1 + d_RSDS_min_2 + d_RSDS_min_3 + AVG_PRESS_mean + d_AVG_PRESS_0 + d_AVG_PRESS_min_1 + d_AVG_PRESS_min_2 + d_AVG_PRESS_min_3 + Income + airport_diffusion + v1 + v2 + HA + M1 + M2 + NA. + Cum_vac_per_N_diff_1 + Cum_vac_per_N_diff_2 + Cum_vac_per_N_diff_3 + Cum_vac_per_N_diff_4 & 186379.7 


  flu  ~ LOGN + 1 + max_HUS_mean + d_max_HUS_0 + d_max_HUS_min_1 + d_max_HUS_min_2 + d_max_HUS_min_3 + t_avg_mean + d_t_avg_0 + d_t_avg_min_1 + d_t_avg_min_2 + d_t_avg_min_3 + RSDS_mean + d_RSDS_0 + d_RSDS_min_1 + d_RSDS_min_2 + d_RSDS_min_3 + AVG_PRESS_mean + d_AVG_PRESS_0 + d_AVG_PRESS_min_1 + d_AVG_PRESS_min_2 + d_AVG_PRESS_min_3 + Income + airport_diffusion + v1 + v2 + HA + M1 + M2 + NA. + Cum_vac_per_N_0 & 186377.4 


  flu  ~ LOGN + 1 + max_HUS_mean + d_max_HUS_0 + d_max_HUS_min_1 + d_max_HUS_min_2 + d_max_HUS_min_3 + t_avg_mean + d_t_avg_0 + d_t_avg_min_1 + d_t_avg_min_2 + d_t_avg_min_3 + RSDS_mean + d_RSDS_0 + d_RSDS_min_1 + d_RSDS_min_2 + d_RSDS_min_3 + AVG_PRESS_mean + d_AVG_PRESS_0 + d_AVG_PRESS_min_1 + d_AVG_PRESS_min_2 + d_AVG_PRESS_min_3 + Income + airport_diffusion + v1 + v2 + HA + M1 + M2 + NA. + Cum_vac_per_N_0 + Cum_vac_per_N_1 + Cum_vac_per_N_2 + Cum_vac_per_N_3 & 186367.1 


  flu  ~ LOGN + 1 + max_HUS_mean + d_max_HUS_0 + d_max_HUS_min_1 + d_max_HUS_min_2 + d_max_HUS_min_3 + d_max_HUS_min_4 + t_avg_mean + d_t_avg_0 + d_t_avg_min_1 + d_t_avg_min_2 + d_t_avg_min_3 + d_t_avg_min_4 + RSDS_mean + d_RSDS_0 + d_RSDS_min_1 + d_RSDS_min_2 + d_RSDS_min_3 + d_RSDS_min_4 + v1 + v2 + HA + M1 + M2 + NA. + Cum_vac_per_N_0 + Cum_vac_per_N_1 + Cum_vac_per_N_2 + Cum_vac_per_N_3 & 186366.3 


  flu  ~ LOGN + 1 + max_HUS_mean + d_max_HUS_0 + d_max_HUS_min_1 + d_max_HUS_min_2 + d_max_HUS_min_3 + d_max_HUS_min_4 + t_avg_mean + d_t_avg_0 + d_t_avg_min_1 + d_t_avg_min_2 + d_t_avg_min_3 + d_t_avg_min_4 + RSDS_mean + d_RSDS_0 + d_RSDS_min_1 + d_RSDS_min_2 + d_RSDS_min_3 + d_RSDS_min_4 + v1 + v2 + HA + M1 + M2 + NA. + Cum_vac_per_N_diff_1 + Cum_vac_per_N_diff_2 + Cum_vac_per_N_diff_3 + Cum_vac_per_N_diff_4 & 186365.5 


  flu  ~ LOGN + 1 + max_HUS_mean + d_max_HUS_0 + d_max_HUS_min_1 + d_max_HUS_min_2 + d_max_HUS_min_3 + d_max_HUS_min_4 + t_avg_mean + d_t_avg_0 + d_t_avg_min_1 + d_t_avg_min_2 + d_t_avg_min_3 + d_t_avg_min_4 + RSDS_mean + d_RSDS_0 + d_RSDS_min_1 + d_RSDS_min_2 + d_RSDS_min_3 + d_RSDS_min_4 + v1 + v2 + HA + M1 + M2 + NA. + Cum_vac_per_N_0 & 186355.5 


  flu  ~ LOGN + 1 + max_HUS_mean + d_max_HUS_min_1 + d_max_HUS_min_2 + t_avg_mean + d_t_avg_min_1 + d_t_avg_min_2 + RSDS_mean + d_RSDS_min_1 + d_RSDS_min_2 + v1 + v2 + land1 + land2 + land3 + land4 + tweet1 + tweet2 + tweet3 + tweet4 + air1 + air2 + air3 + air4 & 186338 


  flu  ~ LOGN + 1 + max_HUS_mean + d_max_HUS_min_1 + d_max_HUS_min_2 + t_avg_mean + d_t_avg_min_1 + d_t_avg_min_2 + RSDS_mean + d_RSDS_min_1 + d_RSDS_min_2 + v1 + v2 + land1 + land2 + land3 + land4 + tweet1 + tweet2 + tweet3 + tweet4 + air1 + air2 + air3 + air4 + HA + M1 + M2 + NA. + Cum_vac_per_N_0 + Cum_vac_per_N_1 + Cum_vac_per_N_2 + Cum_vac_per_N_3 & 186337.8 


  flu  ~ LOGN + 1 + max_HUS_mean + d_max_HUS_min_1 + d_max_HUS_min_2 + t_avg_mean + d_t_avg_min_1 + d_t_avg_min_2 + RSDS_mean + d_RSDS_min_1 + d_RSDS_min_2 + v1 + v2 + land1 + land2 + land3 + land4 + tweet1 + tweet2 + tweet3 + tweet4 + air1 + air2 + air3 + air4 + HA + M1 + M2 + NA. + Cum_vac_per_N_diff_1 + Cum_vac_per_N_diff_2 + Cum_vac_per_N_diff_3 + Cum_vac_per_N_diff_4 & 186337.1 


  flu  ~ LOGN + 1 + max_HUS_mean + d_max_HUS_min_1 + d_max_HUS_min_2 + t_avg_mean + d_t_avg_min_1 + d_t_avg_min_2 + RSDS_mean + d_RSDS_min_1 + d_RSDS_min_2 + v1 + v2 + land1 + land2 + land3 + land4 + tweet1 + tweet2 + tweet3 + tweet4 + air1 + air2 + air3 + air4 + HA + M1 + M2 + NA. + Cum_vac_per_N_0 & 186336.9 


  flu  ~ LOGN + 1 + max_HUS_mean + d_max_HUS_min_1 + d_max_HUS_min_2 + t_avg_mean + d_t_avg_min_1 + d_t_avg_min_2 + RSDS_mean + d_RSDS_min_1 + d_RSDS_min_2 + AVG_PRESS_mean + d_AVG_PRESS_min_1 + d_AVG_PRESS_min_2 + Wind_avg_mean + d_Wind_avg_min_1 + d_Wind_avg_min_2 + v1 + v2 + land1 + land2 + land3 + land4 + tweet1 + tweet2 + tweet3 + tweet4 + air1 + air2 + air3 + air4 & 186332.9 


  flu  ~ LOGN + 1 + max_HUS_mean + d_max_HUS_0 + d_max_HUS_min_1 + d_max_HUS_min_2 + d_max_HUS_min_3 + d_max_HUS_min_4 + t_avg_mean + d_t_avg_0 + d_t_avg_min_1 + d_t_avg_min_2 + d_t_avg_min_3 + d_t_avg_min_4 + RSDS_mean + d_RSDS_0 + d_RSDS_min_1 + d_RSDS_min_2 + d_RSDS_min_3 + d_RSDS_min_4 + AVG_PRESS_mean + d_AVG_PRESS_0 + d_AVG_PRESS_min_1 + d_AVG_PRESS_min_2 + d_AVG_PRESS_min_3 + d_AVG_PRESS_min_4 + tot_prec_mean + d_tot_prec_0 + d_tot_prec_min_1 + d_tot_prec_min_2 + d_tot_prec_min_3 + d_tot_prec_min_4 +  Wind_avg_mean + d_Wind_avg_0 + d_Wind_avg_min_1 + d_Wind_avg_min_2 + d_Wind_avg_min_3 + d_Wind_avg_min_4 + v1 + v2 & 186327.6 


  flu  ~ LOGN + 1 + max_HUS_mean + d_max_HUS_min_1 + d_max_HUS_min_2 + t_avg_mean + d_t_avg_min_1 + d_t_avg_min_2 + RSDS_mean + d_RSDS_min_1 + d_RSDS_min_2 + AVG_PRESS_mean + d_AVG_PRESS_min_1 + d_AVG_PRESS_min_2 + Wind_avg_mean + d_Wind_avg_min_1 + d_Wind_avg_min_2 + v1 + v2 + land1 + land2 + land3 + land4 + tweet1 + tweet2 + tweet3 + tweet4 + air1 + air2 + air3 + air4 & 186325 


  flu  ~ LOGN + 1 + max_HUS_mean + d_max_HUS_0 + d_max_HUS_min_1 + d_max_HUS_min_3 + t_avg_mean + d_t_avg_0 + d_t_avg_min_3 + d_t_avg_min_4 + RSDS_mean + d_RSDS_0 + d_RSDS_min_1 + AVG_PRESS_mean + d_AVG_PRESS_0 + d_AVG_PRESS_min_1 + d_AVG_PRESS_min_3 + tot_prec_mean + d_tot_prec_0 + d_tot_prec_min_3 + d_tot_prec_min_4 + Wind_avg_mean + d_Wind_avg_0 + d_Wind_avg_min_2 + Income + airport_diffusion + Am_Ind + Asian + White_Hisp + W_non_Hisp + Black_Hisp + B_non_Hisp + Urban + v1 + v2 + HA + M1 + M2 + NA. +  Cum_vac_per_N_diff_1 + Cum_vac_per_N_diff_2 + Cum_vac_per_N_diff_3 + Cum_vac_per_N_diff_4 & 186324.8 


  flu  ~ LOGN + 1 + max_HUS_mean + d_max_HUS_min_1 + d_max_HUS_min_2 + t_avg_mean + d_t_avg_min_1 + d_t_avg_min_2 + RSDS_mean + d_RSDS_min_1 + d_RSDS_min_2 + AVG_PRESS_mean + d_AVG_PRESS_min_1 + d_AVG_PRESS_min_2 + Wind_avg_mean + d_Wind_avg_min_1 + d_Wind_avg_min_2 + v1 + v2 + land1 + land2 + land3 + land4 + tweet1 + tweet2 + tweet3 + tweet4 + air1 + air2 + air3 + air4 + HA + M1 + M2 + NA. + Cum_vac_per_N_0 + Cum_vac_per_N_1 + Cum_vac_per_N_2 + Cum_vac_per_N_3 & 186318.1 


  flu  ~ LOGN + 1 + max_HUS_mean + d_max_HUS_min_1 + d_max_HUS_min_2 + t_avg_mean + d_t_avg_min_1 + d_t_avg_min_2 + RSDS_mean + d_RSDS_min_1 + d_RSDS_min_2 + AVG_PRESS_mean + d_AVG_PRESS_min_1 + d_AVG_PRESS_min_2 + Wind_avg_mean + d_Wind_avg_min_1 + d_Wind_avg_min_2 + v1 + v2 + land1 + land2 + land3 + land4 + tweet1 + tweet2 + tweet3 + tweet4 + air1 + air2 + air3 + air4 + HA + M1 + M2 + NA. + Cum_vac_per_N_0 & 186314.9 


  flu  ~ LOGN + 1 + max_HUS_mean + d_max_HUS_min_1 + d_max_HUS_min_2 + t_avg_mean + d_t_avg_min_1 + d_t_avg_min_2 + RSDS_mean + d_RSDS_min_1 + d_RSDS_min_2 + AVG_PRESS_mean + d_AVG_PRESS_min_1 + d_AVG_PRESS_min_2 + Wind_avg_mean + d_Wind_avg_min_1 + d_Wind_avg_min_2 + v1 + v2 + land1 + land2 + land3 + land4 + tweet1 + tweet2 + tweet3 + tweet4 + air1 + air2 + air3 + air4 + HA + M1 + M2 + NA. + Cum_vac_per_N_diff_1 + Cum_vac_per_N_diff_2 + Cum_vac_per_N_diff_3 + Cum_vac_per_N_diff_4 & 186312.8 


  flu  ~ LOGN + 1 + max_HUS_mean + d_max_HUS_min_1 + d_max_HUS_min_2 + t_avg_mean + d_t_avg_min_1 + d_t_avg_min_2 + RSDS_mean + d_RSDS_min_1 + d_RSDS_min_2 + AVG_PRESS_mean + d_AVG_PRESS_min_1 + d_AVG_PRESS_min_2 + Wind_avg_mean + d_Wind_avg_min_1 + d_Wind_avg_min_2 + v1 + v2 + land1 + land2 + land3 + land4 + tweet1 + tweet2 + tweet3 + tweet4 + air1 + air2 + air3 + air4 + HA + M1 + M2 + NA. + Cum_vac_per_N_diff_1 + Cum_vac_per_N_diff_2 + Cum_vac_per_N_diff_3 + Cum_vac_per_N_diff_4 & 186311.6 


  flu  ~ LOGN + 1 + max_HUS_mean + d_max_HUS_min_1 + d_max_HUS_min_2 + t_avg_mean + d_t_avg_min_1 + d_t_avg_min_2 + RSDS_mean + d_RSDS_min_1 + d_RSDS_min_2 + AVG_PRESS_mean + d_AVG_PRESS_min_1 + d_AVG_PRESS_min_2 + Wind_avg_mean + d_Wind_avg_min_1 + d_Wind_avg_min_2 + v1 + v2 + land1 + land2 + land3 + land4 + tweet1 + tweet2 + tweet3 + tweet4 + air1 + air2 + air3 + air4 + HA + M1 + M2 + NA. + Cum_vac_per_N_0 & 186309.4 


  flu  ~ LOGN + 1 + max_HUS_mean + d_max_HUS_min_1 + d_max_HUS_min_2 + t_avg_mean + d_t_avg_min_1 + d_t_avg_min_2 + RSDS_mean + d_RSDS_min_1 + d_RSDS_min_2 + AVG_PRESS_mean + d_AVG_PRESS_min_1 + d_AVG_PRESS_min_2 + Wind_avg_mean + d_Wind_avg_min_1 + d_Wind_avg_min_2 + v1 + v2 + land1 + land2 + land3 + land4 + tweet1 + tweet2 + tweet3 + tweet4 + air1 + air2 + air3 + air4 + HA + M1 + M2 + NA. + Cum_vac_per_N_0 + Cum_vac_per_N_1 + Cum_vac_per_N_2 + Cum_vac_per_N_3 & 186308.9 


  flu  ~ LOGN + 1 + max_HUS_mean + d_max_HUS_0 + d_max_HUS_min_1 + d_max_HUS_min_3 + t_avg_mean + d_t_avg_0 + d_t_avg_min_3 + d_t_avg_min_4 + RSDS_mean + d_RSDS_0 + d_RSDS_min_1 + AVG_PRESS_mean + d_AVG_PRESS_0 + d_AVG_PRESS_min_1 + d_AVG_PRESS_min_3 + tot_prec_mean + d_tot_prec_0 + d_tot_prec_min_3 + d_tot_prec_min_4 + Wind_avg_mean + d_Wind_avg_0 + d_Wind_avg_min_2 + Income + airport_diffusion + Am_Ind + Asian + White_Hisp + W_non_Hisp + Black_Hisp + B_non_Hisp + Urban + v1 + v2 + HA + M1 + M2 + NA. +  Cum_vac_per_N_0 & 186308.6 


  flu  ~ LOGN + 1 + max_HUS_mean + d_max_HUS_0 + d_max_HUS_min_1 + d_max_HUS_min_3 + t_avg_mean + d_t_avg_0 + d_t_avg_min_3 + d_t_avg_min_4 + RSDS_mean + d_RSDS_0 + d_RSDS_min_1 + AVG_PRESS_mean + d_AVG_PRESS_0 + d_AVG_PRESS_min_1 + d_AVG_PRESS_min_3 + tot_prec_mean + d_tot_prec_0 + d_tot_prec_min_3 + d_tot_prec_min_4 + Wind_avg_mean + d_Wind_avg_0 + d_Wind_avg_min_2 + Income + airport_diffusion + Am_Ind + Asian + White_Hisp + W_non_Hisp + Black_Hisp + B_non_Hisp + Urban + v1 + v2 + HA + M1 + M2 + NA. +  Cum_vac_per_N_0 + Cum_vac_per_N_1 + Cum_vac_per_N_2 + Cum_vac_per_N_3 & 186304.1 


  flu  ~ LOGN + 1 + max_HUS_mean + d_max_HUS_0 + d_max_HUS_min_1 + d_max_HUS_min_2 + d_max_HUS_min_3 + d_max_HUS_min_4 + t_avg_mean + d_t_avg_0 + d_t_avg_min_1 + d_t_avg_min_2 + d_t_avg_min_3 + d_t_avg_min_4 + RSDS_mean + d_RSDS_0 + d_RSDS_min_1 + d_RSDS_min_2 + d_RSDS_min_3 + d_RSDS_min_4 + AVG_PRESS_mean + d_AVG_PRESS_0 + d_AVG_PRESS_min_1 + d_AVG_PRESS_min_2 + d_AVG_PRESS_min_3 + d_AVG_PRESS_min_4 + tot_prec_mean + d_tot_prec_0 + d_tot_prec_min_1 + d_tot_prec_min_2 + d_tot_prec_min_3 + d_tot_prec_min_4 +  Wind_avg_mean + d_Wind_avg_0 + d_Wind_avg_min_1 + d_Wind_avg_min_2 + d_Wind_avg_min_3 + d_Wind_avg_min_4 + v1 + v2 + HA + M1 + M2 + NA. + Cum_vac_per_N_0 & 186286.2 


  flu  ~ LOGN + 1 + max_HUS_mean + d_max_HUS_0 + d_max_HUS_min_1 + d_max_HUS_min_2 + d_max_HUS_min_3 + t_avg_mean + d_t_avg_0 + d_t_avg_min_1 + d_t_avg_min_2 + d_t_avg_min_3 + max_HUS_mean * t_avg_mean + d_max_HUS_0 * d_t_avg_0 + d_max_HUS_min_1 * d_t_avg_min_1 + d_max_HUS_min_2 * d_t_avg_min_2 + d_max_HUS_min_3 * d_t_avg_min_3 + RSDS_mean + d_RSDS_0 + d_RSDS_min_1 + d_RSDS_min_2 + d_RSDS_min_3 + AVG_PRESS_mean + d_AVG_PRESS_0 + d_AVG_PRESS_min_1 + d_AVG_PRESS_min_2 + d_AVG_PRESS_min_3 + Income + airport_diffusion +  Am_Ind + Asian + White_Hisp + W_non_Hisp + Black_Hisp + B_non_Hisp + Pacific + Insured + Poor + Urban + v1 + v2 & 186285.4 


  flu  ~ LOGN + 1 + max_HUS_mean + d_max_HUS_0 + d_max_HUS_min_1 + d_max_HUS_min_2 + d_max_HUS_min_3 + d_max_HUS_min_4 + t_avg_mean + d_t_avg_0 + d_t_avg_min_1 + d_t_avg_min_2 + d_t_avg_min_3 + d_t_avg_min_4 + RSDS_mean + d_RSDS_0 + d_RSDS_min_1 + d_RSDS_min_2 + d_RSDS_min_3 + d_RSDS_min_4 + AVG_PRESS_mean + d_AVG_PRESS_0 + d_AVG_PRESS_min_1 + d_AVG_PRESS_min_2 + d_AVG_PRESS_min_3 + d_AVG_PRESS_min_4 + tot_prec_mean + d_tot_prec_0 + d_tot_prec_min_1 + d_tot_prec_min_2 + d_tot_prec_min_3 + d_tot_prec_min_4 +  Wind_avg_mean + d_Wind_avg_0 + d_Wind_avg_min_1 + d_Wind_avg_min_2 + d_Wind_avg_min_3 + d_Wind_avg_min_4 + v1 + v2 + HA + M1 + M2 + NA. + Cum_vac_per_N_diff_1 + Cum_vac_per_N_diff_2 + Cum_vac_per_N_diff_3 + Cum_vac_per_N_diff_4 & 186282.7 


  flu  ~ LOGN + 1 + max_HUS_mean + d_max_HUS_0 + d_max_HUS_min_1 + d_max_HUS_min_2 + d_max_HUS_min_3 + d_max_HUS_min_4 + t_avg_mean + d_t_avg_0 + d_t_avg_min_1 + d_t_avg_min_2 + d_t_avg_min_3 + d_t_avg_min_4 + RSDS_mean + d_RSDS_0 + d_RSDS_min_1 + d_RSDS_min_2 + d_RSDS_min_3 + d_RSDS_min_4 + AVG_PRESS_mean + d_AVG_PRESS_0 + d_AVG_PRESS_min_1 + d_AVG_PRESS_min_2 + d_AVG_PRESS_min_3 + d_AVG_PRESS_min_4 + tot_prec_mean + d_tot_prec_0 + d_tot_prec_min_1 + d_tot_prec_min_2 + d_tot_prec_min_3 + d_tot_prec_min_4 +  Wind_avg_mean + d_Wind_avg_0 + d_Wind_avg_min_1 + d_Wind_avg_min_2 + d_Wind_avg_min_3 + d_Wind_avg_min_4 + Income + airport_diffusion + Am_Ind + Asian + White_Hisp + W_non_Hisp + Black_Hisp + B_non_Hisp + Pacific + Insured + Poor + Urban + v1 + v2 & 186278.8 


  flu  ~ LOGN + 1 + max_HUS_mean + d_max_HUS_0 + d_max_HUS_min_1 + d_max_HUS_min_2 + d_max_HUS_min_3 + d_max_HUS_min_4 + t_avg_mean + d_t_avg_0 + d_t_avg_min_1 + d_t_avg_min_2 + d_t_avg_min_3 + d_t_avg_min_4 + RSDS_mean + d_RSDS_0 + d_RSDS_min_1 + d_RSDS_min_2 + d_RSDS_min_3 + d_RSDS_min_4 + AVG_PRESS_mean + d_AVG_PRESS_0 + d_AVG_PRESS_min_1 + d_AVG_PRESS_min_2 + d_AVG_PRESS_min_3 + d_AVG_PRESS_min_4 + tot_prec_mean + d_tot_prec_0 + d_tot_prec_min_1 + d_tot_prec_min_2 + d_tot_prec_min_3 + d_tot_prec_min_4 +  Wind_avg_mean + d_Wind_avg_0 + d_Wind_avg_min_1 + d_Wind_avg_min_2 + d_Wind_avg_min_3 + d_Wind_avg_min_4 + v1 + v2 + HA + M1 + M2 + NA. + Cum_vac_per_N_0 + Cum_vac_per_N_1 + Cum_vac_per_N_2 + Cum_vac_per_N_3 & 186278.3 


  flu  ~ LOGN + 1 + max_HUS_mean + d_max_HUS_0 + d_max_HUS_min_1 + d_max_HUS_min_2 + d_max_HUS_min_3 + t_avg_mean + d_t_avg_0 + d_t_avg_min_1 + d_t_avg_min_2 + d_t_avg_min_3 + max_HUS_mean * t_avg_mean + d_max_HUS_0 * d_t_avg_0 + d_max_HUS_min_1 * d_t_avg_min_1 + d_max_HUS_min_2 * d_t_avg_min_2 + d_max_HUS_min_3 * d_t_avg_min_3 + RSDS_mean + d_RSDS_0 + d_RSDS_min_1 + d_RSDS_min_2 + d_RSDS_min_3 + AVG_PRESS_mean + d_AVG_PRESS_0 + d_AVG_PRESS_min_1 + d_AVG_PRESS_min_2 + d_AVG_PRESS_min_3 + Income + airport_diffusion +  Am_Ind + Asian + White_Hisp + W_non_Hisp + Black_Hisp + B_non_Hisp + Pacific + Insured + Poor + Urban + v1 + v2 + HA + M1 + M2 + NA. + Cum_vac_per_N_0 + Cum_vac_per_N_1 + Cum_vac_per_N_2 + Cum_vac_per_N_3 & 186264.4 


  flu  ~ LOGN + 1 + max_HUS_mean + d_max_HUS_0 + d_max_HUS_min_1 + d_max_HUS_min_2 + d_max_HUS_min_3 + t_avg_mean + d_t_avg_0 + d_t_avg_min_1 + d_t_avg_min_2 + d_t_avg_min_3 + max_HUS_mean * t_avg_mean + d_max_HUS_0 * d_t_avg_0 + d_max_HUS_min_1 * d_t_avg_min_1 + d_max_HUS_min_2 * d_t_avg_min_2 + d_max_HUS_min_3 * d_t_avg_min_3 + RSDS_mean + d_RSDS_0 + d_RSDS_min_1 + d_RSDS_min_2 + d_RSDS_min_3 + AVG_PRESS_mean + d_AVG_PRESS_0 + d_AVG_PRESS_min_1 + d_AVG_PRESS_min_2 + d_AVG_PRESS_min_3 + Income + airport_diffusion +  Am_Ind + Asian + White_Hisp + W_non_Hisp + Black_Hisp + B_non_Hisp + Pacific + Insured + Poor + Urban + v1 + v2 + HA + M1 + M2 + NA. + Cum_vac_per_N_diff_1 + Cum_vac_per_N_diff_2 + Cum_vac_per_N_diff_3 + Cum_vac_per_N_diff_4 & 186264 


  flu  ~ LOGN + 1 + max_HUS_mean + d_max_HUS_0 + d_max_HUS_min_1 + d_max_HUS_min_2 + d_max_HUS_min_3 + t_avg_mean + d_t_avg_0 + d_t_avg_min_1 + d_t_avg_min_2 + d_t_avg_min_3 + max_HUS_mean * t_avg_mean + d_max_HUS_0 * d_t_avg_0 + d_max_HUS_min_1 * d_t_avg_min_1 + d_max_HUS_min_2 * d_t_avg_min_2 + d_max_HUS_min_3 * d_t_avg_min_3 + RSDS_mean + d_RSDS_0 + d_RSDS_min_1 + d_RSDS_min_2 + d_RSDS_min_3 + AVG_PRESS_mean + d_AVG_PRESS_0 + d_AVG_PRESS_min_1 + d_AVG_PRESS_min_2 + d_AVG_PRESS_min_3 + Income + airport_diffusion +  Am_Ind + Asian + White_Hisp + W_non_Hisp + Black_Hisp + B_non_Hisp + Pacific + Insured + Poor + Urban + v1 + v2 + HA + M1 + M2 + NA. + Cum_vac_per_N_0 & 186260.8 


  flu  ~ LOGN + 1 + max_HUS_mean + d_max_HUS_0 + d_max_HUS_min_1 + d_max_HUS_min_2 + d_max_HUS_min_3 + d_max_HUS_min_4 + t_avg_mean + d_t_avg_0 + d_t_avg_min_1 + d_t_avg_min_2 + d_t_avg_min_3 + d_t_avg_min_4 + RSDS_mean + d_RSDS_0 + d_RSDS_min_1 + d_RSDS_min_2 + d_RSDS_min_3 + d_RSDS_min_4 + AVG_PRESS_mean + d_AVG_PRESS_0 + d_AVG_PRESS_min_1 + d_AVG_PRESS_min_2 + d_AVG_PRESS_min_3 + d_AVG_PRESS_min_4 + tot_prec_mean + d_tot_prec_0 + d_tot_prec_min_1 + d_tot_prec_min_2 + d_tot_prec_min_3 + d_tot_prec_min_4 +  Wind_avg_mean + d_Wind_avg_0 + d_Wind_avg_min_1 + d_Wind_avg_min_2 + d_Wind_avg_min_3 + d_Wind_avg_min_4 + Income + airport_diffusion + Am_Ind + Asian + White_Hisp + W_non_Hisp + Black_Hisp + B_non_Hisp + Pacific + Insured + Poor + Urban + v1 + v2 + HA + M1 + M2 + NA. + Cum_vac_per_N_0 + Cum_vac_per_N_1 + Cum_vac_per_N_2 + Cum_vac_per_N_3 & 186246.5 


  flu  ~ LOGN + 1 + max_HUS_mean + d_max_HUS_0 + d_max_HUS_min_1 + d_max_HUS_min_2 + d_max_HUS_min_3 + d_max_HUS_min_4 + t_avg_mean + d_t_avg_0 + d_t_avg_min_1 + d_t_avg_min_2 + d_t_avg_min_3 + d_t_avg_min_4 + RSDS_mean + d_RSDS_0 + d_RSDS_min_1 + d_RSDS_min_2 + d_RSDS_min_3 + d_RSDS_min_4 + AVG_PRESS_mean + d_AVG_PRESS_0 + d_AVG_PRESS_min_1 + d_AVG_PRESS_min_2 + d_AVG_PRESS_min_3 + d_AVG_PRESS_min_4 + tot_prec_mean + d_tot_prec_0 + d_tot_prec_min_1 + d_tot_prec_min_2 + d_tot_prec_min_3 + d_tot_prec_min_4 +  Wind_avg_mean + d_Wind_avg_0 + d_Wind_avg_min_1 + d_Wind_avg_min_2 + d_Wind_avg_min_3 + d_Wind_avg_min_4 + Income + airport_diffusion + Am_Ind + Asian + White_Hisp + W_non_Hisp + Black_Hisp + B_non_Hisp + Pacific + Insured + Poor + Urban + v1 + v2 + HA + M1 + M2 + NA. + Cum_vac_per_N_diff_1 + Cum_vac_per_N_diff_2 + Cum_vac_per_N_diff_3 + Cum_vac_per_N_diff_4 & 186246.1 


  flu  ~ LOGN + 1 + max_HUS_mean + d_max_HUS_0 + d_max_HUS_min_1 + d_max_HUS_min_2 + d_max_HUS_min_3 + d_max_HUS_min_4 + t_avg_mean + d_t_avg_0 + d_t_avg_min_1 + d_t_avg_min_2 + d_t_avg_min_3 + d_t_avg_min_4 + RSDS_mean + d_RSDS_0 + d_RSDS_min_1 + d_RSDS_min_2 + d_RSDS_min_3 + d_RSDS_min_4 + AVG_PRESS_mean + d_AVG_PRESS_0 + d_AVG_PRESS_min_1 + d_AVG_PRESS_min_2 + d_AVG_PRESS_min_3 + d_AVG_PRESS_min_4 + tot_prec_mean + d_tot_prec_0 + d_tot_prec_min_1 + d_tot_prec_min_2 + d_tot_prec_min_3 + d_tot_prec_min_4 +  Wind_avg_mean + d_Wind_avg_0 + d_Wind_avg_min_1 + d_Wind_avg_min_2 + d_Wind_avg_min_3 + d_Wind_avg_min_4 + Income + airport_diffusion + Am_Ind + Asian + White_Hisp + W_non_Hisp + Black_Hisp + B_non_Hisp + Pacific + Insured + Poor + Urban + v1 + v2 + HA + M1 + M2 + NA. + Cum_vac_per_N_0 & 186229.2 


  flu  ~ LOGN + 1 + max_HUS_mean + d_max_HUS_0 + d_max_HUS_min_1 + d_max_HUS_min_2 + d_max_HUS_min_3 + d_max_HUS_min_4 + t_avg_mean + d_t_avg_0 + d_t_avg_min_1 + d_t_avg_min_2 + d_t_avg_min_3 + d_t_avg_min_4 + RSDS_mean + d_RSDS_0 + d_RSDS_min_1 + d_RSDS_min_2 + d_RSDS_min_3 + d_RSDS_min_4 + v1 + v2 + land1 + land2 + land3 + land4 + tweet1 + tweet2 + tweet3 + tweet4 + air1 + air2 + air3 + air4 & 186118.1 


  flu  ~ LOGN + 1 + max_HUS_mean + d_max_HUS_0 + d_max_HUS_min_1 + d_max_HUS_min_2 + d_max_HUS_min_3 + t_avg_mean + d_t_avg_0 + d_t_avg_min_1 + d_t_avg_min_2 + d_t_avg_min_3 + RSDS_mean + d_RSDS_0 + d_RSDS_min_1 + d_RSDS_min_2 + d_RSDS_min_3 + AVG_PRESS_mean + d_AVG_PRESS_0 + d_AVG_PRESS_min_1 + d_AVG_PRESS_min_2 + d_AVG_PRESS_min_3 + Income + airport_diffusion + v1 + v2 + land1 + land2 + land3 + land4 + tweet1 + tweet2 + tweet3 + tweet4 + air1 + air2 + air3 + air4 & 186113.6 


  flu  ~ LOGN + 1 + max_HUS_mean + d_max_HUS_0 + d_max_HUS_min_1 + d_max_HUS_min_3 + t_avg_mean + d_t_avg_0 + d_t_avg_min_3 + d_t_avg_min_4 + RSDS_mean + d_RSDS_0 + d_RSDS_min_1 + AVG_PRESS_mean + d_AVG_PRESS_0 + d_AVG_PRESS_min_1 + d_AVG_PRESS_min_3 + tot_prec_mean + d_tot_prec_0 + d_tot_prec_min_3 + d_tot_prec_min_4 + Wind_avg_mean + d_Wind_avg_0 + d_Wind_avg_min_2 + Income + airport_diffusion + Am_Ind + Asian + White_Hisp + W_non_Hisp + Black_Hisp + B_non_Hisp + Urban + v1 + v2 + land1 + land2 +  land3 + land4 + tweet1 + tweet2 + tweet3 + tweet4 + air1 + air2 + air3 + air4 & 186084.5 


  flu  ~ LOGN + 1 + max_HUS_mean + d_max_HUS_0 + d_max_HUS_min_1 + d_max_HUS_min_2 + d_max_HUS_min_3 + t_avg_mean + d_t_avg_0 + d_t_avg_min_1 + d_t_avg_min_2 + d_t_avg_min_3 + RSDS_mean + d_RSDS_0 + d_RSDS_min_1 + d_RSDS_min_2 + d_RSDS_min_3 + AVG_PRESS_mean + d_AVG_PRESS_0 + d_AVG_PRESS_min_1 + d_AVG_PRESS_min_2 + d_AVG_PRESS_min_3 + Income + airport_diffusion + v1 + v2 + land1 + land2 + land3 + land4 + tweet1 + tweet2 + tweet3 + tweet4 + air1 + air2 + air3 + air4 + HA + M1 + M2 + NA. + HA * NA. & 186083.1 


  flu  ~ LOGN + 1 + max_HUS_mean + d_max_HUS_0 + d_max_HUS_min_1 + d_max_HUS_min_2 + d_max_HUS_min_3 + t_avg_mean + d_t_avg_0 + d_t_avg_min_1 + d_t_avg_min_2 + d_t_avg_min_3 + RSDS_mean + d_RSDS_0 + d_RSDS_min_1 + d_RSDS_min_2 + d_RSDS_min_3 + AVG_PRESS_mean + d_AVG_PRESS_0 + d_AVG_PRESS_min_1 + d_AVG_PRESS_min_2 + d_AVG_PRESS_min_3 + Income + airport_diffusion + v1 + v2 + land1 + land2 + land3 + land4 + tweet1 + tweet2 + tweet3 + tweet4 + air1 + air2 + air3 + air4 + HA + M1 + M2 + NA. + Cum_vac_per_N_diff_1 +  Cum_vac_per_N_diff_2 + Cum_vac_per_N_diff_3 + Cum_vac_per_N_diff_4 & 186080.8 


  flu  ~ LOGN + 1 + max_HUS_mean + d_max_HUS_0 + d_max_HUS_min_1 + d_max_HUS_min_2 + d_max_HUS_min_3 + t_avg_mean + d_t_avg_0 + d_t_avg_min_1 + d_t_avg_min_2 + d_t_avg_min_3 + RSDS_mean + d_RSDS_0 + d_RSDS_min_1 + d_RSDS_min_2 + d_RSDS_min_3 + AVG_PRESS_mean + d_AVG_PRESS_0 + d_AVG_PRESS_min_1 + d_AVG_PRESS_min_2 + d_AVG_PRESS_min_3 + Income + airport_diffusion + v1 + v2 + land1 + land2 + land3 + land4 + tweet1 + tweet2 + tweet3 + tweet4 + air1 + air2 + air3 + air4 + HA + M1 + M2 + NA. & 186077.5 


  flu  ~ LOGN + 1 + max_HUS_mean + d_max_HUS_0 + d_max_HUS_min_1 + d_max_HUS_min_2 + d_max_HUS_min_3 + t_avg_mean + d_t_avg_0 + d_t_avg_min_1 + d_t_avg_min_2 + d_t_avg_min_3 + RSDS_mean + d_RSDS_0 + d_RSDS_min_1 + d_RSDS_min_2 + d_RSDS_min_3 + AVG_PRESS_mean + d_AVG_PRESS_0 + d_AVG_PRESS_min_1 + d_AVG_PRESS_min_2 + d_AVG_PRESS_min_3 + Income + airport_diffusion + v1 + v2 + land1 + land2 + land3 + land4 + tweet1 + tweet2 + tweet3 + tweet4 + air1 + air2 + air3 + air4 + HA + M1 + M2 + NA. + Cum_vac_per_N_0 +  Cum_vac_per_N_1 + Cum_vac_per_N_2 + Cum_vac_per_N_3 & 186075.3 


  flu  ~ LOGN + 1 + max_HUS_mean + d_max_HUS_0 + d_max_HUS_min_1 + d_max_HUS_min_2 + d_max_HUS_min_3 + t_avg_mean + d_t_avg_0 + d_t_avg_min_1 + d_t_avg_min_2 + d_t_avg_min_3 + RSDS_mean + d_RSDS_0 + d_RSDS_min_1 + d_RSDS_min_2 + d_RSDS_min_3 + AVG_PRESS_mean + d_AVG_PRESS_0 + d_AVG_PRESS_min_1 + d_AVG_PRESS_min_2 + d_AVG_PRESS_min_3 + Income + airport_diffusion + v1 + v2 + land1 + land2 + land3 + land4 + tweet1 + tweet2 + tweet3 + tweet4 + air1 + air2 + air3 + air4 + HA + M1 + M2 + NA. + Cum_vac_per_N_0 & 186073.6 


  flu  ~ LOGN + 1 + max_HUS_mean + d_max_HUS_0 + d_max_HUS_min_1 + d_max_HUS_min_2 + d_max_HUS_min_3 + d_max_HUS_min_4 + t_avg_mean + d_t_avg_0 + d_t_avg_min_1 + d_t_avg_min_2 + d_t_avg_min_3 + d_t_avg_min_4 + RSDS_mean + d_RSDS_0 + d_RSDS_min_1 + d_RSDS_min_2 + d_RSDS_min_3 + d_RSDS_min_4 + v1 + v2 + land1 + land2 + land3 + land4 + tweet1 + tweet2 + tweet3 + tweet4 + air1 + air2 + air3 + air4 + HA + M1 + M2 + NA. + Cum_vac_per_N_0 & 186072.6 


  flu  ~ LOGN + 1 + max_HUS_mean + d_max_HUS_0 + d_max_HUS_min_1 + d_max_HUS_min_2 + d_max_HUS_min_3 + d_max_HUS_min_4 + t_avg_mean + d_t_avg_0 + d_t_avg_min_1 + d_t_avg_min_2 + d_t_avg_min_3 + d_t_avg_min_4 + RSDS_mean + d_RSDS_0 + d_RSDS_min_1 + d_RSDS_min_2 + d_RSDS_min_3 + d_RSDS_min_4 + v1 + v2 + land1 + land2 + land3 + land4 + tweet1 + tweet2 + tweet3 + tweet4 + air1 + air2 + air3 + air4 + HA + M1 + M2 + NA. + Cum_vac_per_N_diff_1 + Cum_vac_per_N_diff_2 + Cum_vac_per_N_diff_3 + Cum_vac_per_N_diff_4 & 186070 


  flu  ~ LOGN + 1 + max_HUS_mean + d_max_HUS_0 + d_max_HUS_min_1 + d_max_HUS_min_2 + d_max_HUS_min_3 + d_max_HUS_min_4 + t_avg_mean + d_t_avg_0 + d_t_avg_min_1 + d_t_avg_min_2 + d_t_avg_min_3 + d_t_avg_min_4 + RSDS_mean + d_RSDS_0 + d_RSDS_min_1 + d_RSDS_min_2 + d_RSDS_min_3 + d_RSDS_min_4 + v1 + v2 + land1 + land2 + land3 + land4 + tweet1 + tweet2 + tweet3 + tweet4 + air1 + air2 + air3 + air4 + HA + M1 + M2 + NA. + Cum_vac_per_N_0 + Cum_vac_per_N_1 + Cum_vac_per_N_2 + Cum_vac_per_N_3 & 186068.8 


  flu  ~ LOGN + 1 + max_HUS_mean + d_max_HUS_0 + d_max_HUS_min_1 + d_max_HUS_min_2 + d_max_HUS_min_3 + d_max_HUS_min_4 + t_avg_mean + d_t_avg_0 + d_t_avg_min_1 + d_t_avg_min_2 + d_t_avg_min_3 + d_t_avg_min_4 + RSDS_mean + d_RSDS_0 + d_RSDS_min_1 + d_RSDS_min_2 + d_RSDS_min_3 + d_RSDS_min_4 + AVG_PRESS_mean + d_AVG_PRESS_0 + d_AVG_PRESS_min_1 + d_AVG_PRESS_min_2 + d_AVG_PRESS_min_3 + d_AVG_PRESS_min_4 + tot_prec_mean + d_tot_prec_0 + d_tot_prec_min_1 + d_tot_prec_min_2 + d_tot_prec_min_3 + d_tot_prec_min_4 +  Wind_avg_mean + d_Wind_avg_0 + d_Wind_avg_min_1 + d_Wind_avg_min_2 + d_Wind_avg_min_3 + d_Wind_avg_min_4 + v1 + v2 + land1 + land2 + land3 + land4 + tweet1 + tweet2 + tweet3 + tweet4 + air1 + air2 + air3 + air4 & 186028.5 


  flu  ~ LOGN + 1 + max_HUS_mean + d_max_HUS_0 + d_max_HUS_min_1 + d_max_HUS_min_3 + t_avg_mean + d_t_avg_0 + d_t_avg_min_3 + d_t_avg_min_4 + RSDS_mean + d_RSDS_0 + d_RSDS_min_1 + AVG_PRESS_mean + d_AVG_PRESS_0 + d_AVG_PRESS_min_1 + d_AVG_PRESS_min_3 + tot_prec_mean + d_tot_prec_0 + d_tot_prec_min_3 + d_tot_prec_min_4 + Wind_avg_mean + d_Wind_avg_0 + d_Wind_avg_min_2 + Income + airport_diffusion + Am_Ind + Asian + White_Hisp + W_non_Hisp + Black_Hisp + B_non_Hisp + Urban + v1 + v2 + land1 + land2 +  land3 + land4 + tweet1 + tweet2 + tweet3 + tweet4 + air1 + air2 + air3 + air4 + HA + M1 + M2 + NA. + Cum_vac_per_N_diff_1 + Cum_vac_per_N_diff_2 + Cum_vac_per_N_diff_3 + Cum_vac_per_N_diff_4 & 186025 


  flu  ~ LOGN + 1 + max_HUS_mean + d_max_HUS_0 + d_max_HUS_min_1 + d_max_HUS_min_3 + t_avg_mean + d_t_avg_0 + d_t_avg_min_3 + d_t_avg_min_4 + RSDS_mean + d_RSDS_0 + d_RSDS_min_1 + AVG_PRESS_mean + d_AVG_PRESS_0 + d_AVG_PRESS_min_1 + d_AVG_PRESS_min_3 + tot_prec_mean + d_tot_prec_0 + d_tot_prec_min_3 + d_tot_prec_min_4 + Wind_avg_mean + d_Wind_avg_0 + d_Wind_avg_min_2 + Income + airport_diffusion + Am_Ind + Asian + White_Hisp + W_non_Hisp + Black_Hisp + B_non_Hisp + Urban + v1 + v2 + land1 + land2 +  land3 + land4 + tweet1 + tweet2 + tweet3 + tweet4 + air1 + air2 + air3 + air4 + HA + M1 + M2 + NA. + HA * NA. & 186017.7 


  flu  ~ LOGN + 1 + max_HUS_mean + d_max_HUS_0 + d_max_HUS_min_1 + d_max_HUS_min_3 + t_avg_mean + d_t_avg_0 + d_t_avg_min_3 + d_t_avg_min_4 + RSDS_mean + d_RSDS_0 + d_RSDS_min_1 + AVG_PRESS_mean + d_AVG_PRESS_0 + d_AVG_PRESS_min_1 + d_AVG_PRESS_min_3 + tot_prec_mean + d_tot_prec_0 + d_tot_prec_min_3 + d_tot_prec_min_4 + Wind_avg_mean + d_Wind_avg_0 + d_Wind_avg_min_2 + Income + airport_diffusion + Am_Ind + Asian + White_Hisp + W_non_Hisp + Black_Hisp + B_non_Hisp + Urban + v1 + v2 + land1 + land2 +  land3 + land4 + tweet1 + tweet2 + tweet3 + tweet4 + air1 + air2 + air3 + air4 + HA + M1 + M2 + NA. + Cum_vac_per_N_0 & 186015.2 


  flu  ~ LOGN + 1 + max_HUS_mean + d_max_HUS_0 + d_max_HUS_min_1 + d_max_HUS_min_3 + t_avg_mean + d_t_avg_0 + d_t_avg_min_3 + d_t_avg_min_4 + RSDS_mean + d_RSDS_0 + d_RSDS_min_1 + AVG_PRESS_mean + d_AVG_PRESS_0 + d_AVG_PRESS_min_1 + d_AVG_PRESS_min_3 + tot_prec_mean + d_tot_prec_0 + d_tot_prec_min_3 + d_tot_prec_min_4 + Wind_avg_mean + d_Wind_avg_0 + d_Wind_avg_min_2 + Income + airport_diffusion + Am_Ind + Asian + White_Hisp + W_non_Hisp + Black_Hisp + B_non_Hisp + Urban + v1 + v2 + land1 + land2 +     land3 + land4 + tweet1 + tweet2 + tweet3 + tweet4 + air1 + air2 + air3 + air4 + HA + M1 + M2 + NA. + Cum_vac_per_N_0 + Cum_vac_per_N_1 + Cum_vac_per_N_2 + Cum_vac_per_N_3 & 186013.9 


  flu  ~ LOGN + 1 + max_HUS_mean + d_max_HUS_0 + d_max_HUS_min_1 + d_max_HUS_min_3 + t_avg_mean + d_t_avg_0 + d_t_avg_min_3 + d_t_avg_min_4 + RSDS_mean + d_RSDS_0 + d_RSDS_min_1 + AVG_PRESS_mean + d_AVG_PRESS_0 + d_AVG_PRESS_min_1 + d_AVG_PRESS_min_3 + tot_prec_mean + d_tot_prec_0 + d_tot_prec_min_3 + d_tot_prec_min_4 + Wind_avg_mean + d_Wind_avg_0 + d_Wind_avg_min_2 + Income + airport_diffusion + Am_Ind + Asian + White_Hisp + W_non_Hisp + Black_Hisp + B_non_Hisp + Urban + v1 + v2 + land1 + land2 +     land3 + land4 + tweet1 + tweet2 + tweet3 + tweet4 + air1 + air2 + air3 + air4 + HA + M1 + M2 + NA. & 186011.7 


  flu  ~ LOGN + 1 + max_HUS_mean + d_max_HUS_0 + d_max_HUS_min_1 + d_max_HUS_min_2 + d_max_HUS_min_3 + d_max_HUS_min_4 + t_avg_mean + d_t_avg_0 + d_t_avg_min_1 + d_t_avg_min_2 + d_t_avg_min_3 + d_t_avg_min_4 + RSDS_mean + d_RSDS_0 + d_RSDS_min_1 + d_RSDS_min_2 + d_RSDS_min_3 + d_RSDS_min_4 + AVG_PRESS_mean + d_AVG_PRESS_0 + d_AVG_PRESS_min_1 + d_AVG_PRESS_min_2 + d_AVG_PRESS_min_3 + d_AVG_PRESS_min_4 + tot_prec_mean + d_tot_prec_0 + d_tot_prec_min_1 + d_tot_prec_min_2 + d_tot_prec_min_3 + d_tot_prec_min_4 +     Wind_avg_mean + d_Wind_avg_0 + d_Wind_avg_min_1 + d_Wind_avg_min_2 + d_Wind_avg_min_3 + d_Wind_avg_min_4 + v1 + v2 + land1 + land2 + land3 + land4 + tweet1 + tweet2 + tweet3 + tweet4 + air1 + air2 + air3 + air4 + HA + M1 + M2 + NA. + Cum_vac_per_N_0 + Cum_vac_per_N_1 + Cum_vac_per_N_2 + Cum_vac_per_N_3 & 185997.9 


  flu  ~ LOGN + 1 + max_HUS_mean + d_max_HUS_0 + d_max_HUS_min_1 + d_max_HUS_min_2 + d_max_HUS_min_3 + d_max_HUS_min_4 + t_avg_mean + d_t_avg_0 + d_t_avg_min_1 + d_t_avg_min_2 + d_t_avg_min_3 + d_t_avg_min_4 + RSDS_mean + d_RSDS_0 + d_RSDS_min_1 + d_RSDS_min_2 + d_RSDS_min_3 + d_RSDS_min_4 + AVG_PRESS_mean + d_AVG_PRESS_0 + d_AVG_PRESS_min_1 + d_AVG_PRESS_min_2 + d_AVG_PRESS_min_3 + d_AVG_PRESS_min_4 + tot_prec_mean + d_tot_prec_0 + d_tot_prec_min_1 + d_tot_prec_min_2 + d_tot_prec_min_3 + d_tot_prec_min_4 +     Wind_avg_mean + d_Wind_avg_0 + d_Wind_avg_min_1 + d_Wind_avg_min_2 + d_Wind_avg_min_3 + d_Wind_avg_min_4 + v1 + v2 + land1 + land2 + land3 + land4 + tweet1 + tweet2 + tweet3 + tweet4 + air1 + air2 + air3 + air4 + HA + M1 + M2 + NA. + Cum_vac_per_N_0 & 185988.6 


  flu  ~ LOGN + 1 + max_HUS_mean + d_max_HUS_0 + d_max_HUS_min_1 + d_max_HUS_min_2 + d_max_HUS_min_3 + d_max_HUS_min_4 + t_avg_mean + d_t_avg_0 + d_t_avg_min_1 + d_t_avg_min_2 + d_t_avg_min_3 + d_t_avg_min_4 + RSDS_mean + d_RSDS_0 + d_RSDS_min_1 + d_RSDS_min_2 + d_RSDS_min_3 + d_RSDS_min_4 + AVG_PRESS_mean + d_AVG_PRESS_0 + d_AVG_PRESS_min_1 + d_AVG_PRESS_min_2 + d_AVG_PRESS_min_3 + d_AVG_PRESS_min_4 + tot_prec_mean + d_tot_prec_0 + d_tot_prec_min_1 + d_tot_prec_min_2 + d_tot_prec_min_3 + d_tot_prec_min_4 +     Wind_avg_mean + d_Wind_avg_0 + d_Wind_avg_min_1 + d_Wind_avg_min_2 + d_Wind_avg_min_3 + d_Wind_avg_min_4 + v1 + v2 + land1 + land2 + land3 + land4 + tweet1 + tweet2 + tweet3 + tweet4 + air1 + air2 + air3 + air4 + HA + M1 + M2 + NA. + Cum_vac_per_N_diff_1 + Cum_vac_per_N_diff_2 + Cum_vac_per_N_diff_3 + Cum_vac_per_N_diff_4 & 185981.3 


  flu  ~ LOGN + 1 + max_HUS_mean + d_max_HUS_0 + d_max_HUS_min_1 + d_max_HUS_min_2 + d_max_HUS_min_3 + t_avg_mean + d_t_avg_0 + d_t_avg_min_1 + d_t_avg_min_2 + d_t_avg_min_3 + max_HUS_mean * t_avg_mean + d_max_HUS_0 * d_t_avg_0 + d_max_HUS_min_1 * d_t_avg_min_1 + d_max_HUS_min_2 * d_t_avg_min_2 + d_max_HUS_min_3 * d_t_avg_min_3 + RSDS_mean + d_RSDS_0 + d_RSDS_min_1 + d_RSDS_min_2 + d_RSDS_min_3 + AVG_PRESS_mean + d_AVG_PRESS_0 + d_AVG_PRESS_min_1 + d_AVG_PRESS_min_2 + d_AVG_PRESS_min_3 + Income + airport_diffusion +     Am_Ind + Asian + White_Hisp + W_non_Hisp + Black_Hisp + B_non_Hisp + Pacific + Insured + Poor + Urban + v1 + v2 + land1 + land2 + land3 + land4 + tweet1 + tweet2 + tweet3 + tweet4 + air1 + air2 + air3 + air4 & 185960 


  flu  ~ LOGN + 1 + max_HUS_mean + d_max_HUS_0 + d_max_HUS_min_1 + d_max_HUS_min_2 + d_max_HUS_min_3 + t_avg_mean + d_t_avg_0 + d_t_avg_min_1 + d_t_avg_min_2 + d_t_avg_min_3 + max_HUS_mean * t_avg_mean + d_max_HUS_0 * d_t_avg_0 + d_max_HUS_min_1 * d_t_avg_min_1 + d_max_HUS_min_2 * d_t_avg_min_2 + d_max_HUS_min_3 * d_t_avg_min_3 + RSDS_mean + d_RSDS_0 + d_RSDS_min_1 + d_RSDS_min_2 + d_RSDS_min_3 + AVG_PRESS_mean + d_AVG_PRESS_0 + d_AVG_PRESS_min_1 + d_AVG_PRESS_min_2 + d_AVG_PRESS_min_3 + Income + airport_diffusion +     Am_Ind + Asian + White_Hisp + W_non_Hisp + Black_Hisp + B_non_Hisp + Pacific + Insured + Poor + Urban + v1 + v2 + land1 + land2 + land3 + land4 + tweet1 + tweet2 + tweet3 + tweet4 + air1 + air2 + air3 + air4 + HA + M1 + M2 + NA. + Cum_vac_per_N_0 + Cum_vac_per_N_1 + Cum_vac_per_N_2 + Cum_vac_per_N_3 & 185950.7 


  flu  ~ LOGN + 1 + max_HUS_mean + d_max_HUS_0 + d_max_HUS_min_1 + d_max_HUS_min_2 + d_max_HUS_min_3 + t_avg_mean + d_t_avg_0 + d_t_avg_min_1 + d_t_avg_min_2 + d_t_avg_min_3 + max_HUS_mean * t_avg_mean + d_max_HUS_0 * d_t_avg_0 + d_max_HUS_min_1 * d_t_avg_min_1 + d_max_HUS_min_2 * d_t_avg_min_2 + d_max_HUS_min_3 * d_t_avg_min_3 + RSDS_mean + d_RSDS_0 + d_RSDS_min_1 + d_RSDS_min_2 + d_RSDS_min_3 + AVG_PRESS_mean + d_AVG_PRESS_0 + d_AVG_PRESS_min_1 + d_AVG_PRESS_min_2 + d_AVG_PRESS_min_3 + Income + airport_diffusion +     Am_Ind + Asian + White_Hisp + W_non_Hisp + Black_Hisp + B_non_Hisp + Pacific + Insured + Poor + Urban + v1 + v2 + land1 + land2 + land3 + land4 + tweet1 + tweet2 + tweet3 + tweet4 + air1 + air2 + air3 + air4 + HA + M1 + M2 + NA. + HA * NA. & 185942.7 


  flu  ~ LOGN + 1 + max_HUS_mean + d_max_HUS_0 + d_max_HUS_min_1 + d_max_HUS_min_2 + d_max_HUS_min_3 + t_avg_mean + d_t_avg_0 + d_t_avg_min_1 + d_t_avg_min_2 + d_t_avg_min_3 + max_HUS_mean * t_avg_mean + d_max_HUS_0 * d_t_avg_0 + d_max_HUS_min_1 * d_t_avg_min_1 + d_max_HUS_min_2 * d_t_avg_min_2 + d_max_HUS_min_3 * d_t_avg_min_3 + RSDS_mean + d_RSDS_0 + d_RSDS_min_1 + d_RSDS_min_2 + d_RSDS_min_3 + AVG_PRESS_mean + d_AVG_PRESS_0 + d_AVG_PRESS_min_1 + d_AVG_PRESS_min_2 + d_AVG_PRESS_min_3 + Income + airport_diffusion +     Am_Ind + Asian + White_Hisp + W_non_Hisp + Black_Hisp + B_non_Hisp + Pacific + Insured + Poor + Urban + v1 + v2 + land1 + land2 + land3 + land4 + tweet1 + tweet2 + tweet3 + tweet4 + air1 + air2 + air3 + air4 + HA + M1 + M2 + NA. & 185942 


  flu  ~ LOGN + 1 + max_HUS_mean + d_max_HUS_0 + d_max_HUS_min_1 + d_max_HUS_min_2 + d_max_HUS_min_3 + d_max_HUS_min_4 + t_avg_mean + d_t_avg_0 + d_t_avg_min_1 + d_t_avg_min_2 + d_t_avg_min_3 + d_t_avg_min_4 + RSDS_mean + d_RSDS_0 + d_RSDS_min_1 + d_RSDS_min_2 + d_RSDS_min_3 + d_RSDS_min_4 + AVG_PRESS_mean + d_AVG_PRESS_0 + d_AVG_PRESS_min_1 + d_AVG_PRESS_min_2 + d_AVG_PRESS_min_3 + d_AVG_PRESS_min_4 + tot_prec_mean + d_tot_prec_0 + d_tot_prec_min_1 + d_tot_prec_min_2 + d_tot_prec_min_3 + d_tot_prec_min_4 +     Wind_avg_mean + d_Wind_avg_0 + d_Wind_avg_min_1 + d_Wind_avg_min_2 + d_Wind_avg_min_3 + d_Wind_avg_min_4 + Income + airport_diffusion + Am_Ind + Asian + White_Hisp + W_non_Hisp + Black_Hisp + B_non_Hisp + Pacific + Insured + Poor + Urban + v1 + v2 + land1 + land2 + land3 + land4 + tweet1 + tweet2 + tweet3 + tweet4 + air1 + air2 + air3 + air4 + HA + M1 + M2 + NA. + HA * NA. & 185940.6 


  flu  ~ LOGN + 1 + max_HUS_mean + d_max_HUS_0 + d_max_HUS_min_1 + d_max_HUS_min_2 + d_max_HUS_min_3 + t_avg_mean + d_t_avg_0 + d_t_avg_min_1 + d_t_avg_min_2 + d_t_avg_min_3 + max_HUS_mean * t_avg_mean + d_max_HUS_0 * d_t_avg_0 + d_max_HUS_min_1 * d_t_avg_min_1 + d_max_HUS_min_2 * d_t_avg_min_2 + d_max_HUS_min_3 * d_t_avg_min_3 + RSDS_mean + d_RSDS_0 + d_RSDS_min_1 + d_RSDS_min_2 + d_RSDS_min_3 + AVG_PRESS_mean + d_AVG_PRESS_0 + d_AVG_PRESS_min_1 + d_AVG_PRESS_min_2 + d_AVG_PRESS_min_3 + Income + airport_diffusion +     Am_Ind + Asian + White_Hisp + W_non_Hisp + Black_Hisp + B_non_Hisp + Pacific + Insured + Poor + Urban + v1 + v2 + land1 + land2 + land3 + land4 + tweet1 + tweet2 + tweet3 + tweet4 + air1 + air2 + air3 + air4 + HA + M1 + M2 + NA. + Cum_vac_per_N_0 & 185938.1 


  flu  ~ LOGN + 1 + max_HUS_mean + d_max_HUS_0 + d_max_HUS_min_1 + d_max_HUS_min_2 + d_max_HUS_min_3 + d_max_HUS_min_4 + t_avg_mean + d_t_avg_0 + d_t_avg_min_1 + d_t_avg_min_2 + d_t_avg_min_3 + d_t_avg_min_4 + RSDS_mean + d_RSDS_0 + d_RSDS_min_1 + d_RSDS_min_2 + d_RSDS_min_3 + d_RSDS_min_4 + AVG_PRESS_mean + d_AVG_PRESS_0 + d_AVG_PRESS_min_1 + d_AVG_PRESS_min_2 + d_AVG_PRESS_min_3 + d_AVG_PRESS_min_4 + tot_prec_mean + d_tot_prec_0 + d_tot_prec_min_1 + d_tot_prec_min_2 + d_tot_prec_min_3 + d_tot_prec_min_4 +     Wind_avg_mean + d_Wind_avg_0 + d_Wind_avg_min_1 + d_Wind_avg_min_2 + d_Wind_avg_min_3 + d_Wind_avg_min_4 + Income + airport_diffusion + Am_Ind + Asian + White_Hisp + W_non_Hisp + Black_Hisp + B_non_Hisp + Pacific + Insured + Poor + Urban + v1 + v2 + land1 + land2 + land3 + land4 + tweet1 + tweet2 + tweet3 + tweet4 + air1 + air2 + air3 + air4 + HA + M1 + M2 + NA. + Cum_vac_per_N_diff_1 + Cum_vac_per_N_diff_2 + Cum_vac_per_N_diff_3 + Cum_vac_per_N_diff_4 & 185935.9 


  flu  ~ LOGN + 1 + max_HUS_mean + d_max_HUS_0 + d_max_HUS_min_1 + d_max_HUS_min_2 + d_max_HUS_min_3 + d_max_HUS_min_4 + t_avg_mean + d_t_avg_0 + d_t_avg_min_1 + d_t_avg_min_2 + d_t_avg_min_3 + d_t_avg_min_4 + RSDS_mean + d_RSDS_0 + d_RSDS_min_1 + d_RSDS_min_2 + d_RSDS_min_3 + d_RSDS_min_4 + AVG_PRESS_mean + d_AVG_PRESS_0 + d_AVG_PRESS_min_1 + d_AVG_PRESS_min_2 + d_AVG_PRESS_min_3 + d_AVG_PRESS_min_4 + tot_prec_mean + d_tot_prec_0 + d_tot_prec_min_1 + d_tot_prec_min_2 + d_tot_prec_min_3 + d_tot_prec_min_4 +     Wind_avg_mean + d_Wind_avg_0 + d_Wind_avg_min_1 + d_Wind_avg_min_2 + d_Wind_avg_min_3 + d_Wind_avg_min_4 + Income + airport_diffusion + Am_Ind + Asian + White_Hisp + W_non_Hisp + Black_Hisp + B_non_Hisp + Pacific + Insured + Poor + Urban + v1 + v2 + land1 + land2 + land3 + land4 + tweet1 + tweet2 + tweet3 + tweet4 + air1 + air2 + air3 + air4 + HA + M1 + M2 + NA. & 185933.7 


  flu  ~ LOGN + 1 + max_HUS_mean + d_max_HUS_0 + d_max_HUS_min_1 + d_max_HUS_min_2 + d_max_HUS_min_3 + d_max_HUS_min_4 + t_avg_mean + d_t_avg_0 + d_t_avg_min_1 + d_t_avg_min_2 + d_t_avg_min_3 + d_t_avg_min_4 + RSDS_mean + d_RSDS_0 + d_RSDS_min_1 + d_RSDS_min_2 + d_RSDS_min_3 + d_RSDS_min_4 + AVG_PRESS_mean + d_AVG_PRESS_0 + d_AVG_PRESS_min_1 + d_AVG_PRESS_min_2 + d_AVG_PRESS_min_3 + d_AVG_PRESS_min_4 + tot_prec_mean + d_tot_prec_0 + d_tot_prec_min_1 + d_tot_prec_min_2 + d_tot_prec_min_3 + d_tot_prec_min_4 +     Wind_avg_mean + d_Wind_avg_0 + d_Wind_avg_min_1 + d_Wind_avg_min_2 + d_Wind_avg_min_3 + d_Wind_avg_min_4 + Income + airport_diffusion + Am_Ind + Asian + White_Hisp + W_non_Hisp + Black_Hisp + B_non_Hisp + Pacific + Insured + Poor + Urban + v1 + v2 + land1 + land2 + land3 + land4 + tweet1 + tweet2 + tweet3 + tweet4 + air1 + air2 + air3 + air4 + HA + M1 + M2 + NA. + Cum_vac_per_N_0 & 185932.3 


  flu  ~ LOGN + 1 + max_HUS_mean + d_max_HUS_0 + d_max_HUS_min_1 + d_max_HUS_min_2 + d_max_HUS_min_3 + d_max_HUS_min_4 + t_avg_mean + d_t_avg_0 + d_t_avg_min_1 + d_t_avg_min_2 + d_t_avg_min_3 + d_t_avg_min_4 + RSDS_mean + d_RSDS_0 + d_RSDS_min_1 + d_RSDS_min_2 + d_RSDS_min_3 + d_RSDS_min_4 + AVG_PRESS_mean + d_AVG_PRESS_0 + d_AVG_PRESS_min_1 + d_AVG_PRESS_min_2 + d_AVG_PRESS_min_3 + d_AVG_PRESS_min_4 + tot_prec_mean + d_tot_prec_0 + d_tot_prec_min_1 + d_tot_prec_min_2 + d_tot_prec_min_3 + d_tot_prec_min_4 +     Wind_avg_mean + d_Wind_avg_0 + d_Wind_avg_min_1 + d_Wind_avg_min_2 + d_Wind_avg_min_3 + d_Wind_avg_min_4 + Income + airport_diffusion + Am_Ind + Asian + White_Hisp + W_non_Hisp + Black_Hisp + B_non_Hisp + Pacific + Insured + Poor + Urban + v1 + v2 + land1 + land2 + land3 + land4 + tweet1 + tweet2 + tweet3 + tweet4 + air1 + air2 + air3 + air4 + HA + M1 + M2 + NA. + Cum_vac_per_N_0 + Cum_vac_per_N_1 + Cum_vac_per_N_2 + Cum_vac_per_N_3 & 185926.6 
